# Supplementary material for: Traceable Calibration, Performance Metrics, and Uncertainty Estimates of Minirhizotron Digital Imagery for Fine-Root Measurements
Source: PLoS One. 2014 Nov 12;9(11):e112362. doi: 10.1371/journal.pone.0112362 (PMC4229195; doi:10.1371/journal.pone.0112362)
Supplement: Data S1 — Data and uncertainty analyses for the procedures described in this manuscript. (ZIP) [file pone.0112362.s001.zip]

Archive with 109 entries (102 files):
- Data for submission/
- Data for submission/Camera Position/
- Data for submission/Camera Position/Camera precision data.xlsx
- Data for submission/Camera Position/README.txt
- Data for submission/Heat Dissipation/
- Data for submission/Heat Dissipation/converted_standardized_RTD_data_TEST1.csv
- Data for submission/Heat Dissipation/converted_standardized_RTD_data_TEST3.csv
- Data for submission/Heat Dissipation/POLYNOMIALS.xlsx
- Data for submission/Heat Dissipation/README.txt
- Data for submission/README.txt
- Data for submission/Root Color/
- Data for submission/Root Color/AMR_AMBER_DATA.xlsx
- Data for submission/Root Color/AMR_BLUE_DATA.xlsx
- Data for submission/Root Color/AMR_CYAN_DATA.xlsx
- Data for submission/Root Color/AMR_GREEN_DATA.xlsx
- Data for submission/Root Color/AMR_MAGENTA_DATA.xlsx
- Data for submission/Root Color/AMR_RED_DATA.xlsx
- Data for submission/Root Color/AMR_WHITE_DATA.xlsx
- Data for submission/Root Color/AMR_YELLOW_DATA.xlsx
- Data for submission/Root Color/CI_600_AMBER_DATA.xlsx
- Data for submission/Root Color/CI_600_BLUE_DATA.xlsx
- Data for submission/Root Color/CI_600_CYAN_DATA.xlsx
- Data for submission/Root Color/CI_600_GREEN_DATA.xlsx
- Data for submission/Root Color/CI_600_MAGENTA_DATA.xlsx
- Data for submission/Root Color/CI_600_RED_DATA.xlsx
- Data for submission/Root Color/CI_600_WHITE_DATA.xlsx
- Data for submission/Root Color/CI_600_YELLOW_DATA.xlsx
- Data for submission/Root Color/color coversions_10nm.xlsx
- Data for submission/Root Color/README.txt
- Data for submission/Root Color/SO 7341-1 CALIBRATION CERTIFICATE AI-314 0-45 SPECTRAL REFLECTION rev1-04.doc
- Data for submission/Root Color/SO7341-1_QA-69 Cal Form.doc
- Data for submission/Sensitivity and Root Diameter/
- Data for submission/Sensitivity and Root Diameter/AMR-A/
- Data for submission/Sensitivity and Root Diameter/AMR-A/calibration_AMRA_trueness_100LPI_1.csv
- Data for submission/Sensitivity and Root Diameter/AMR-A/calibration_AMRA_trueness_100LPI_1.xlsx
- Data for submission/Sensitivity and Root Diameter/AMR-A/calibration_AMRA_trueness_100LPI_2.csv
- Data for submission/Sensitivity and Root Diameter/AMR-A/calibration_AMRA_trueness_100LPI_2.xlsx
- Data for submission/Sensitivity and Root Diameter/AMR-A/calibration_AMRA_trueness_100LPI_3.csv
- Data for submission/Sensitivity and Root Diameter/AMR-A/calibration_AMRA_trueness_100LPI_3.xlsx
- Data for submission/Sensitivity and Root Diameter/AMR-A/calibration_AMRA_trueness_100LPI_4.csv
- Data for submission/Sensitivity and Root Diameter/AMR-A/calibration_AMRA_trueness_100LPI_4.xlsx
- Data for submission/Sensitivity and Root Diameter/AMR-A/calibration_AMRA_trueness_125LPI_1.csv
- Data for submission/Sensitivity and Root Diameter/AMR-A/calibration_AMRA_trueness_125LPI_1.xlsx
- Data for submission/Sensitivity and Root Diameter/AMR-A/calibration_AMRA_trueness_125LPI_2.csv
- Data for submission/Sensitivity and Root Diameter/AMR-A/calibration_AMRA_trueness_125LPI_2.xlsx
- Data for submission/Sensitivity and Root Diameter/AMR-A/calibration_AMRA_trueness_125LPI_3.csv
- Data for submission/Sensitivity and Root Diameter/AMR-A/calibration_AMRA_trueness_125LPI_3.xlsx
- Data for submission/Sensitivity and Root Diameter/AMR-A/calibration_AMRA_trueness_60LPI_1.csv
- Data for submission/Sensitivity and Root Diameter/AMR-A/calibration_AMRA_trueness_60LPI_1.xlsx
- Data for submission/Sensitivity and Root Diameter/AMR-A/calibration_AMRA_trueness_60LPI_2.csv
- Data for submission/Sensitivity and Root Diameter/AMR-A/calibration_AMRA_trueness_60LPI_2.xlsx
- Data for submission/Sensitivity and Root Diameter/AMR-A/calibration_AMRA_trueness_60LPI_3.csv
- Data for submission/Sensitivity and Root Diameter/AMR-A/calibration_AMRA_trueness_60LPI_3.xlsx
- Data for submission/Sensitivity and Root Diameter/AMR-A/calibration_AMRA_trueness_60LPI_4.csv
- Data for submission/Sensitivity and Root Diameter/AMR-A/calibration_AMRA_trueness_60LPI_4.xlsx
- Data for submission/Sensitivity and Root Diameter/AMR-A/calibration_AMRA_trueness_60LPI_5.csv
- Data for submission/Sensitivity and Root Diameter/AMR-A/calibration_AMRA_trueness_60LPI_5.xlsx
- Data for submission/Sensitivity and Root Diameter/AMR-A/calibration_AMRA_trueness_60LPI_6.csv
- Data for submission/Sensitivity and Root Diameter/AMR-A/calibration_AMRA_trueness_60LPI_6.xlsx
- Data for submission/Sensitivity and Root Diameter/AMR-A/calibration_AMRA_trueness_70LPI_1.csv
- Data for submission/Sensitivity and Root Diameter/AMR-A/calibration_AMRA_trueness_70LPI_1.xlsx
- Data for submission/Sensitivity and Root Diameter/AMR-A/calibration_AMRA_trueness_70LPI_2.csv
- Data for submission/Sensitivity and Root Diameter/AMR-A/calibration_AMRA_trueness_70LPI_2.xlsx
- Data for submission/Sensitivity and Root Diameter/AMR-A/calibration_AMRA_trueness_70LPI_3.csv
- Data for submission/Sensitivity and Root Diameter/AMR-A/calibration_AMRA_trueness_70LPI_3.xlsx
- Data for submission/Sensitivity and Root Diameter/AMR-A/calibration_AMRA_trueness_70LPI_4.csv
- Data for submission/Sensitivity and Root Diameter/AMR-A/calibration_AMRA_trueness_70LPI_4.xlsx
- Data for submission/Sensitivity and Root Diameter/AMR-A/calibration_AMRA_trueness_70LPI_5.csv
- Data for submission/Sensitivity and Root Diameter/AMR-A/calibration_AMRA_trueness_70LPI_5.xlsx
- Data for submission/Sensitivity and Root Diameter/AMR-A/calibration_AMRA_trueness_80LPI_1.csv
- Data for submission/Sensitivity and Root Diameter/AMR-A/calibration_AMRA_trueness_80LPI_1.xlsx
- Data for submission/Sensitivity and Root Diameter/AMR-A/calibration_AMRA_trueness_80LPI_2.csv
- Data for submission/Sensitivity and Root Diameter/AMR-A/calibration_AMRA_trueness_80LPI_2.xlsx
- Data for submission/Sensitivity and Root Diameter/AMR-A/calibration_AMRA_trueness_80LPI_3.csv
- Data for submission/Sensitivity and Root Diameter/AMR-A/calibration_AMRA_trueness_80LPI_3.xlsx
- Data for submission/Sensitivity and Root Diameter/AMR-A/calibration_AMRA_trueness_80LPI_4.csv
- Data for submission/Sensitivity and Root Diameter/AMR-A/calibration_AMRA_trueness_80LPI_4.xlsx
- Data for submission/Sensitivity and Root Diameter/AMR-A/calibration_AMRA_trueness_80LPI_5.csv
- Data for submission/Sensitivity and Root Diameter/AMR-A/calibration_AMRA_trueness_80LPI_5.xlsx
- Data for submission/Sensitivity and Root Diameter/AMR-A/calibration_AMRA_trueness_90LPI_1.csv
- Data for submission/Sensitivity and Root Diameter/AMR-A/calibration_AMRA_trueness_90LPI_1.xlsx
- Data for submission/Sensitivity and Root Diameter/AMR-A/calibration_AMRA_trueness_90LPI_2.csv
- Data for submission/Sensitivity and Root Diameter/AMR-A/calibration_AMRA_trueness_90LPI_2.xlsx
- Data for submission/Sensitivity and Root Diameter/AMR-A/calibration_AMRA_trueness_90LPI_3.csv
- Data for submission/Sensitivity and Root Diameter/AMR-A/calibration_AMRA_trueness_90LPI_3.xlsx
- Data for submission/Sensitivity and Root Diameter/AMR-A/calibration_AMRA_trueness_90LPI_4.csv
- Data for submission/Sensitivity and Root Diameter/AMR-A/calibration_AMRA_trueness_90LPI_4.xlsx
- Data for submission/Sensitivity and Root Diameter/AMR-A/calibration_AMRA_trueness_90LPI_5.csv
- Data for submission/Sensitivity and Root Diameter/AMR-A/calibration_AMRA_trueness_90LPI_5.xlsx
- Data for submission/Sensitivity and Root Diameter/AMR-A/README.txt
- Data for submission/Sensitivity and Root Diameter/Calibration data.xlsx
- Data for submission/Sensitivity and Root Diameter/CI-600/
- Data for submission/Sensitivity and Root Diameter/CI-600/calibration_CI_trueness_100LPI.csv
- Data for submission/Sensitivity and Root Diameter/CI-600/calibration_CI_trueness_100LPI.xlsx
- Data for submission/Sensitivity and Root Diameter/CI-600/calibration_CI_trueness_125LPI.csv
- Data for submission/Sensitivity and Root Diameter/CI-600/calibration_CI_trueness_125LPI.xlsx
- Data for submission/Sensitivity and Root Diameter/CI-600/calibration_CI_trueness_150LPI.csv
- Data for submission/Sensitivity and Root Diameter/CI-600/calibration_CI_trueness_60LPI.csv
- Data for submission/Sensitivity and Root Diameter/CI-600/calibration_CI_trueness_60LPI.xlsx
- Data for submission/Sensitivity and Root Diameter/CI-600/calibration_CI_trueness_70LPI.csv
- Data for submission/Sensitivity and Root Diameter/CI-600/calibration_CI_trueness_70LPI.xlsx
- Data for submission/Sensitivity and Root Diameter/CI-600/calibration_CI_trueness_80LPI.csv
- Data for submission/Sensitivity and Root Diameter/CI-600/calibration_CI_trueness_80LPI.xlsx
- Data for submission/Sensitivity and Root Diameter/CI-600/calibration_CI_trueness_90LPI.csv
- Data for submission/Sensitivity and Root Diameter/CI-600/calibration_CI_trueness_90LPI.xlsx
- Data for submission/Sensitivity and Root Diameter/CI-600/README.txt
- Data for submission/Sensitivity and Root Diameter/Micrometer line widths.pdf
- Data for submission/Sensitivity and Root Diameter/README.txt
- Data for submission/Sensitivity and Root Diameter/SO 7341-1 CALIBRATION CERTIFICATE AI-314 0-45 SPECTRAL REFLECTION rev1-04.doc
