# Supplementary material for: Traceable Calibration, Performance Metrics, and Uncertainty Estimates of Minirhizotron Digital Imagery for Fine-Root Measurements
Source: PLoS One. 2014 Nov 12;9(11):e112362. doi: 10.1371/journal.pone.0112362 (PMC4229195; doi:10.1371/journal.pone.0112362)
Supplement: Data S1 — Data and uncertainty analyses for the procedures described in this manuscript. (ZIP) [file pone.0112362.s001.zip › Data for submission/Camera Position/Camera precision data.xlsx]

## Sheet: Camera precision data
Camera Precision data	TEST A1	TEST A1	TEST A2	TEST A2	TEST A3	TEST A3	TEST C1	TEST C1	TEST C2	TEST C2
SCAN #	Radial	Vertical	Radial	Vertical	Radial	Vertical	Radial	Vertical	Radial	Vertical
1	1438.2	1086.64	1844.28	1031.65	837.07	1201.32	3642.03	20062.9	5444.01	6438.06
2	1435.38	1081	1851.8	1027.89	850.23	1396.84	17347.2	15807.5	5828.94	6497.28
3	1060.79	1136.93	1834.88	1026.95	840.36	1405.77	29969.5	13045.3	5862.78	6497.28
4	1032.59	1143.04	1834.41	1028.83	845.53	1401.54	29910.3	13709.4	5867.01	6450.75
5	1020.37	1148.68	1816.08	1034.47	841.3	1406.24	2922.93	14043.6	5850.09	6480.36
6	1016.14	1164.66	1801.98	1027.42	838.95	1399.66	27385	13227.2	5892.39	6505.74
7	1017.08	1163.25	1834.41	1026.48	843.18	1401.07	28091.4	14174.7	5867.01	6497.28
8	1012.85	1166.07	1830.18	1031.65	843.65	1406.24	25743.8	13303.3	5917.77	6509.97
9	1010.03	1163.25	1829.24	1028.83	831.9	1405.3	29127.8	12821.1	5909.31	6421.14
10	1008.62	1164.66	1844.75	1032.59	840.36	1410	27998.4	14876.9	5917.77	6501.51
11	1009.56	1165.6	1827.83	1035.88	839.42	1408.12	28374.8	13527.5	5888.16	6433.83
12	1006.27	1169.36	1813.73	1028.36	840.83	1409.53	29009.3	13806.7	5592.06	6061.59
13	1005.8	1165.13	1830.18	1032.12	840.36	1408.12	20701.6	16112.1	5896.62	6480.36
14	1005.33	1168.89	1841.46	1032.12	844.59	1411.41	27888.4	17169.6	5943.15	6353.46
15	994.05	1166.54	1830.18	1029.3	843.65	1412.82	27702.3	15287.2	5947.38	6442.29
16	991.7	1172.65	1844.28	1021.31	832.84	1407.65	25291.2	13975.9	5947.38	6395.76
17	1002.04	1168.42	1813.73	1031.65	838.95	1410.47	27143.9	12910	5951.61	6395.76
18	989.82	1171.71	1827.36	1022.25	838.95	1410.94	28222.6	12630.8	5955.84	6395.76
19	997.81	1155.73	1826.89	1035.41	838.95	1412.35	26801.3	12448.9	5968.53	6493.05
20	994.52	1180.17	1828.3	1030.24	844.59	1413.29	27465.4	12643.5	5985.45	6522.66
21	991.23	1178.29	1814.67	1033.06	843.65	1411.88	25113.5	13032.6	5964.3	6501.51
22	996.4	1182.05	1828.77	1018.49	845.53	1410.94	27998.4	12964.9	5989.68	6438.06
23	988.41	1182.05	1843.81	1029.3	835.66	1409.06	26555.9	13536	5659.74	6467.67
24	988.41	1184.87	1844.28	1025.54	824.38	1407.18	29165.8	14699.2	5989.68	6471.9
25	984.65	1179.7	1816.08	1029.3	831.43	1409.53	26564.4	13129.9	5723.19	6429.6
26	987	1182.05	1814.67	1030.24	838.01	1413.76	22419	13789.8	5769.72	6501.51
27	984.65	1181.58	1846.16	1031.65	827.2	1414.7	27279.3	13045.3	5790.87	6408.45
28	989.35	1184.87	1846.16	1039.64	823.44	1414.7	26615.2	13421.8	5799.33	6488.82
29	985.12	1179.7	1839.11	1028.36	841.3	1428.8	3341.7	7948.17	5803.56	6438.06
30	985.12	1179.7	1845.22	1030.24	804.64	1398.25	29212.4	12926.9	5812.02	6433.83
Mean	1030.98	1163.91	1831.5	1029.71	837.697	1401.92	24500.2	13802.6	5857.84	6445.11
Standard deviation (microns)	111.548	24.8681	12.6731	4.31775	8.83208	38.3675	7664.87	1942.23	124.688	84.061

## Sheet: Arc Lengths
	AMR-A	CI-600				TEST A1	TEST A2	TEST A3	TEST C1	TEST C2
Tube diameter (cm)	10.8	6.4			SD (Arc-lengths, microns)	111.548	12.6731	8.83208	7664.87	124.688
tube radius (cm)	5.4	3.2			SD (degrees)	0.118357	0.0134466	0.00937113	13.7239	0.223254
tube radius (microns)	54000	32000
cirumference (cm)	33.9292	20.1062
circumference (microns)	339292	201062
Arc Length of 1 degree	942.478	558.505
