# Supplementary material for: Traceable Calibration, Performance Metrics, and Uncertainty Estimates of Minirhizotron Digital Imagery for Fine-Root Measurements
Source: PLoS One. 2014 Nov 12;9(11):e112362. doi: 10.1371/journal.pone.0112362 (PMC4229195; doi:10.1371/journal.pone.0112362)
Supplement: Data S1 — Data and uncertainty analyses for the procedures described in this manuscript. (ZIP) [file pone.0112362.s001.zip › Data for submission/Camera Position/README.txt]

File:
1. camera precision data.xlsx	- repeatability and reproducibility data of camera positioning tests A1, A2, A3, C1, and C2.  
				  --Sheet #1: x (radial) and y (vertical) camera location coordinates of individual scans, mean coordinates, 				              	standard deviation and expanded standard deviation data for each test.
				  --Sheet #2: minirhizotron tube measurements, radial deviations (degrees), arc-lengths deviations, and expanded 						arc-length deviations for each test.
  
