# Supplementary material for: Traceable Calibration, Performance Metrics, and Uncertainty Estimates of Minirhizotron Digital Imagery for Fine-Root Measurements
Source: PLoS One. 2014 Nov 12;9(11):e112362. doi: 10.1371/journal.pone.0112362 (PMC4229195; doi:10.1371/journal.pone.0112362)
Supplement: Data S1 — Data and uncertainty analyses for the procedures described in this manuscript. (ZIP) [file pone.0112362.s001.zip › Data for submission/Heat Dissipation/converted_standardized_RTD_data_TEST1.csv]

	date	RS(1)	RS(2)	RS(3)	RS(4)	RS(5)	RS(6)	RS(7)	RSS(1)	RSS(2)	RSS(3)	RSS(4)	RSS(5)	RSS(6)	RSS(7)	CR3000	RS(1)S	RS(2)S	RS(3)S	RS(4)S	RS(5)S	RS(6)S	RS(7)S	RSS(1)S	RSS(2)S	RSS(3)S	RSS(4)S	RSS(5)S	RSS(6)S	RSS(7)S	CR3000S
12150	7/30/2012 9:45	19.08235581	21.33628995	21.30135859	21.75831515	21.67572333	21.90835598	22.06726534	19.19202148	20.66610601	21.02092853	21.57859436	22.40427443	21.89636451	21.95433976	23.22867	-0.019746539	0.639533096	-0.057516883	-0.028233566	0.035165385	-0.011298146	-0.074427957	0.013335587	-0.01180429	0.013346321	-0.083616545	0.432441529	-0.016173158	-0.028754746	-0.29535
12151	7/30/2012 9:45	19.08697187	21.35760129	21.32703565	21.74163179	21.68881419	21.92145157	22.07162831	19.17278747	20.66379648	21.01451202	21.58064628	22.40607424	21.89405406	21.97308166	23.23553	-0.015130475	0.660844441	-0.031839827	-0.044916924	0.048256244	0.001797436	-0.070064985	-0.005898416	-0.01411382	0.006929814	-0.08156463	0.434241344	-0.018483603	-0.010012842	-0.28849
12152	7/30/2012 9:45	19.10569264	21.34707399	21.30777784	21.75626181	21.69061098	21.90219338	22.07368148	19.18099397	20.65917743	21.01836192	21.58449362	22.40144615	21.88532573	21.96435254	23.23901	0.003590292	0.650317133	-0.051097638	-0.030286907	0.050053033	-0.017460754	-0.068011819	0.002308079	-0.018732875	0.010779716	-0.077717287	0.429613249	-0.027211935	-0.018741961	-0.28501
12153	7/30/2012 9:45	19.10107655	21.34656046	21.30315598	21.76011183	21.68188373	21.9019366	22.06906186	19.17278747	20.65096579	21.02298181	21.57628596	22.41867298	21.88994661	21.96460928	23.23901	-0.001025797	0.649803606	-0.055719496	-0.026436892	0.041325783	-0.017717529	-0.072631439	-0.005898416	-0.026944513	0.015399605	-0.085924947	0.44684008	-0.022591056	-0.018485223	-0.28501
12154	7/30/2012 9:45	19.10800069	21.35349307	21.31008877	21.76293517	21.68445056	21.90450435	22.08009762	19.17099231	20.66174357	21.02939834	21.57859436	22.40838829	21.90047197	21.96691993	23.24255	0.00589834	0.656736219	-0.048786707	-0.023613544	0.043892619	-0.015149777	-0.061595669	-0.007693583	-0.016166734	0.021816129	-0.083616545	0.436555394	-0.012065697	-0.016174575	-0.28147
12155	7/30/2012 9:45	19.08209936	21.36119599	21.29673674	21.75369514	21.68368051	21.90809921	22.07085837	19.17894234	20.66559278	21.01220208	21.5824417	22.42484381	21.89585107	21.97077101	23.24255	-0.020002987	0.664439139	-0.062138732	-0.032853581	0.043122568	-0.011554921	-0.070834921	0.000256453	-0.012317519	0.004619874	-0.079769204	0.453010907	-0.01668659	-0.012323493	-0.28147
12156	7/30/2012 9:46	19.09312664	21.35965541	21.31625126	21.75626181	21.67777679	21.923249	22.07778781	19.17253102	20.65917743	21.02246849	21.5801333	22.42252974	21.88506901	21.96435254	23.24881	-0.008975714	0.662898553	-0.042624215	-0.030286907	0.03721885	0.003594873	-0.063905485	-0.006154868	-0.018732875	0.014886284	-0.082077609	0.450696846	-0.02746865	-0.018741961	-0.27521
12157	7/30/2012 9:46	19.09107505	21.37018275	21.32677888	21.76293517	21.69292113	21.91708637	22.08009762	19.17945525	20.66200018	21.03812483	21.58731501	22.42972905	21.89251377	21.97154123	23.25229	-0.011027303	0.673425902	-0.032096599	-0.023613544	0.052363191	-0.002567764	-0.061595669	0.000769359	-0.01591012	0.030542621	-0.074895899	0.457896153	-0.020023898	-0.011553276	-0.27173
12158	7/30/2012 9:46	19.10800069	21.37454776	21.31008877	21.76293517	21.6885575	21.90861276	22.06752198	19.17894234	20.65712451	21.01220208	21.59500972	22.41635892	21.88737945	21.96666319	23.25229	0.00589834	0.67779091	-0.048786707	-0.023613544	0.04799956	-0.01104137	-0.074171311	0.000256453	-0.020785787	0.004619874	-0.067201193	0.444526023	-0.025158212	-0.016431314	-0.27173
12159	7/30/2012 9:46	19.07132857	21.35477689	21.29442582	21.75138513	21.67289982	21.8888411	22.06444224	19.19227793	20.67046846	21.029655	21.59141885	22.44669891	21.89662122	21.97154123	23.2558	-0.030773776	0.658020038	-0.064449654	-0.035163586	0.032341873	-0.030813034	-0.077251053	0.013592041	-0.00744184	0.02207279	-0.070792058	0.474866012	-0.015916442	-0.011553276	-0.26822
12160	7/30/2012 9:46	19.07979133	21.37146658	21.31958928	21.75549181	21.67289982	21.89731465	22.05597297	19.20484421	20.68740509	21.029655	21.59577919	22.45106995	21.89662122	21.96717666	23.25931	-0.022311016	0.674709727	-0.039286194	-0.031056909	0.032341873	-0.022339478	-0.085720328	0.026158317	0.009494786	0.02207279	-0.066431721	0.47923705	-0.015916442	-0.015917837	-0.26471
12161	7/30/2012 9:46	19.0731237	21.3817372	21.3046966	21.76165183	21.66622607	21.91169407	22.06213244	19.18535368	20.67200815	21.02272515	21.59295779	22.43127176	21.89816152	21.97308166	23.26346	-0.028978647	0.684980347	-0.054178877	-0.024896884	0.025668127	-0.007960061	-0.079560858	0.006667787	-0.00590215	0.015142945	-0.069253116	0.459438864	-0.014376144	-0.010012842	-0.26056
12162	7/30/2012 9:47	19.0731237	21.37762895	21.31727834	21.74907513	21.67906021	21.89911208	22.07034508	19.18278914	20.65661129	21.02015855	21.57346458	22.43281447	21.89533764	21.96614971	23.26694	-0.028978647	0.680872095	-0.041597132	-0.03747359	0.038502266	-0.020542054	-0.071348212	0.004103252	-0.021299014	0.012576339	-0.088746326	0.460981576	-0.017200023	-0.016944791	-0.25708
12163	7/30/2012 9:47	19.09517823	21.39971086	21.32677888	21.7667852	21.68419388	21.90861276	22.07984098	19.17406974	20.64352401	21.01964522	21.57320809	22.43255736	21.88250186	21.97847319	23.26694	-0.006924124	0.702954009	-0.032096599	-0.019763522	0.043635935	-0.01104137	-0.061852316	-0.004616152	-0.034386292	0.012063018	-0.089002814	0.460724457	-0.030035802	-0.004621315	-0.25708
12164	7/30/2012 9:47	19.10261525	21.38610222	21.30033151	21.76165183	21.67058967	21.90322048	22.05776948	19.1830456	20.6568679	21.03299159	21.57372107	22.44155652	21.88301529	21.97924341	23.27045	0.000512899	0.68934537	-0.058543961	-0.024896884	0.030031729	-0.016433654	-0.083923817	0.004359705	-0.021042401	0.025409388	-0.088489837	0.469723621	-0.029522372	-0.003851097	-0.25357
12165	7/30/2012 9:47	19.08825412	21.40561651	21.31137262	21.75574848	21.68162704	21.91015341	22.07727452	19.18714885	20.66533617	21.02452178	21.59064938	22.44155652	21.89995854	21.97487883	23.27396	-0.013848234	0.708859662	-0.047502855	-0.030800242	0.041069099	-0.009500716	-0.064418777	0.008462962	-0.012574134	0.01693957	-0.071561529	0.469723621	-0.01257913	-0.008215667	-0.25006
12166	7/30/2012 9:47	19.11595064	21.41640078	21.32626533	21.76242184	21.6839372	21.91657281	22.07958433	19.19099566	20.66507955	21.01168876	21.58603256	22.44567043	21.89533764	21.96614971	23.28119	0.013848292	0.719643925	-0.032610142	-0.02412688	0.043379251	-0.003081316	-0.062108962	0.012309771	-0.012830748	0.004106554	-0.076178349	0.473837533	-0.017200023	-0.016944791	-0.24283
12167	7/30/2012 9:47	19.1008201	21.42256323	21.31984605	21.76421851	21.69009761	21.92273545	22.07727452	19.23331085	20.66097372	21.01579532	21.59449673	22.45389827	21.88686602	21.97872993	23.28119	-0.001282246	0.725806377	-0.039029423	-0.022330204	0.049539664	0.003081319	-0.064418777	0.054624955	-0.016936577	0.008213114	-0.067714174	0.482065372	-0.025671643	-0.004364576	-0.24283
12168	7/30/2012 9:48	19.09646047	21.41357632	21.32369762	21.76806854	21.68984092	21.89705788	22.08112421	19.18920048	20.67149492	21.02221183	21.58423713	22.45621235	21.90201227	21.96846036	23.28821	-0.00564188	0.716819472	-0.035177856	-0.01848018	0.04928298	-0.022596253	-0.060569084	0.010514593	-0.00641538	0.014629623	-0.077973777	0.484379455	-0.010525398	-0.014634143	-0.23581
12169	7/30/2012 9:48	19.10928294	21.43951003	21.32421116	21.78526537	21.69856819	21.91015341	22.0898502	19.18663595	20.67329123	21.02811503	21.58167224	22.46212613	21.88660931	21.95305607	23.29169	0.007180589	0.742753179	-0.034664313	-0.001283349	0.058010251	-0.009500716	-0.051843098	0.007950055	-0.004619075	0.020532823	-0.080538673	0.490293232	-0.025928358	-0.030038434	-0.23233
12170	7/30/2012 9:48	19.09594757	21.44284805	21.32318408	21.78038865	21.68085699	21.9178567	22.08497391	19.19689411	20.66661924	21.02580508	21.58346766	22.47241098	21.89277048	21.97616253	23.29156	-0.006154778	0.746091196	-0.035691398	-0.006160071	0.040299049	-0.001797435	-0.056719387	0.018208219	-0.011291061	0.018222874	-0.078743246	0.500578085	-0.019767183	-0.006931971	-0.23246
12171	7/30/2012 9:48	19.08748477	21.45132149	21.33602266	21.77191857	21.6934345	21.9178567	22.08086756	19.20125384	20.67944999	21.02195517	21.59629217	22.47292523	21.9056063	21.9805271	23.29504	-0.014617579	0.754564638	-0.02285281	-0.014630151	0.052876559	-0.001797435	-0.060825731	0.022567948	0.001539693	0.014372963	-0.06591874	0.501092328	-0.006931363	-0.002567398	-0.22898
12172	7/30/2012 9:48	19.09799916	21.44901055	21.32523825	21.76550186	21.6870174	21.91554571	22.07855775	19.19894575	20.67303461	21.02375179	21.59834409	22.47061113	21.89071676	21.97821645	23.30206	-0.004103187	0.752253697	-0.033637228	-0.021046863	0.046459456	-0.004108421	-0.063135547	0.020259855	-0.00487569	0.016169588	-0.063866815	0.498778233	-0.021820909	-0.004878055	-0.22196
12173	7/30/2012 9:49	19.0833816	21.45542983	21.33165754	21.75934182	21.68085699	21.9134915	22.07650458	19.20304902	20.672778	21.02349513	21.58526309	22.48706695	21.90303913	21.97385188	23.3056	-0.018720748	0.758672982	-0.027217936	-0.027206895	0.040299049	-0.00616263	-0.065188715	0.024363132	-0.005132305	0.015912927	-0.076947818	0.515234056	-0.009498531	-0.009242624	-0.21842
12174	7/30/2012 9:49	19.10005076	21.45542983	21.31907574	21.77602527	21.68932756	21.9134915	22.08497391	19.20561357	20.67534415	21.03453156	21.59629217	22.49812326	21.89739137	21.96794688	23.3056	-0.002051594	0.758672982	-0.039799736	-0.010523448	0.048769612	-0.00616263	-0.056719387	0.026927682	-0.002566154	0.026949357	-0.06591874	0.526290358	-0.015146293	-0.015147621	-0.21842
12175	7/30/2012 9:49	19.08876701	21.47366067	21.31188616	21.76883854	21.68214041	21.91066697	22.08625714	19.20022802	20.67431769	21.0250351	21.58680203	22.48449573	21.89200034	21.96691993	23.30865	-0.013335338	0.776903818	-0.046989314	-0.017710174	0.041582466	-0.008987164	-0.055436154	0.021542129	-0.003592614	0.017452892	-0.075408879	0.512662828	-0.02053733	-0.016174575	-0.21537
12176	7/30/2012 9:49	19.1033846	21.46724135	21.31368355	21.76652853	21.6839372	21.91682959	22.08394732	19.19997156	20.65276208	21.02041521	21.59911357	22.48835257	21.88737945	21.97077101	23.31219	0.001282247	0.770484498	-0.045191921	-0.02002019	0.043379251	-0.00282454	-0.057745974	0.021285674	-0.025148219	0.012833	-0.063097342	0.51651967	-0.025158212	-0.012323493	-0.21183
12177	7/30/2012 9:49	19.10748779	21.46287622	21.32215699	21.77936197	21.69240777	21.91682959	22.08394732	19.18945694	20.66790231	21.03119496	21.58885395	22.49066668	21.89816152	21.96460928	23.31921	0.00538544	0.766119368	-0.036718483	-0.007186749	0.051849822	-0.00282454	-0.057745974	0.010771047	-0.010007988	0.023612758	-0.073356959	0.518833778	-0.014376144	-0.018485223	-0.20481
12178	7/30/2012 9:49	19.07927844	21.46416008	21.30238567	21.77217524	21.68522061	21.89269271	22.07239825	19.19843284	20.66815893	21.04428472	21.60603883	22.4952949	21.90688989	21.97770297	23.31921	-0.022823911	0.767403229	-0.056489805	-0.014373482	0.04466267	-0.02696142	-0.069295048	0.019746946	-0.009751373	0.036702512	-0.056172083	0.523461998	-0.005647778	-0.005391534	-0.20481
12179	7/30/2012 9:50	19.10107655	21.45209181	21.32421116	21.77705195	21.68599066	21.91451861	22.0816375	19.20843458	20.66123034	21.02477844	21.58654554	22.47986752	21.90021525	21.95819082	23.32269	-0.001025797	0.755334952	-0.034664313	-0.009496772	0.045432721	-0.005135526	-0.060055792	0.02974869	-0.016679963	0.017196231	-0.075665369	0.508034623	-0.012322413	-0.024903679	-0.20133
12180	7/30/2012 9:50	19.08927991	21.45286212	21.32061637	21.76935188	21.68239709	21.89397658	22.07804446	19.21228141	20.6907411	21.02862835	21.60757777	22.48809545	21.904066	21.97487883	23.32971	-0.012822441	0.756105267	-0.03825911	-0.017196837	0.04183915	-0.025677548	-0.063648839	0.033595523	0.012830798	0.021046145	-0.054633134	0.516262548	-0.008471664	-0.008215667	-0.19431
12181	7/30/2012 9:50	19.10492329	21.4772555	21.33653621	21.78115866	21.69420456	21.91837025	22.08138086	19.22048801	20.66918539	21.02400846	21.59449673	22.47935328	21.8994451	21.97872993	23.32971	0.002820944	0.780498643	-0.022339266	-0.005390063	0.053646613	-0.001283882	-0.060312438	0.041802115	-0.008724914	0.016426248	-0.067714174	0.507520379	-0.013092563	-0.004364576	-0.19431
12182	7/30/2012 9:50	19.1008201	21.48162064	21.33242786	21.77268857	21.68162704	21.91015341	22.09831956	19.20356193	20.66071711	21.03684152	21.5901364	22.47935328	21.8994451	21.97025753	23.33319	-0.001282246	0.784863792	-0.02644762	-0.013860144	0.041069099	-0.009500716	-0.043373736	0.024876042	-0.017193191	0.029259312	-0.072074509	0.507520379	-0.013092563	-0.012836971	-0.19083
12183	7/30/2012 9:50	19.09569112	21.45080795	21.32292731	21.7716619	21.68060031	21.90886954	22.08882361	19.21433306	20.67149492	21.02221183	21.600909	22.46881128	21.90611974	21.97667601	23.33319	-0.006411227	0.754051096	-0.03594817	-0.014886819	0.040042366	-0.010784594	-0.052869686	0.035647169	-0.00641538	0.014629623	-0.061301906	0.496978383	-0.006417929	-0.006418492	-0.19083
12184	7/30/2012 9:50	19.0913315	21.4677549	21.32292731	21.77140523	21.67623669	21.90886954	22.07188496	19.2071523	20.65584145	21.02323847	21.58090277	22.46572582	21.88173172	21.96948731	23.33636	-0.010770854	0.770998043	-0.03594817	-0.015143488	0.035678751	-0.010784594	-0.069808339	0.028466414	-0.022068856	0.015656266	-0.081308141	0.493892927	-0.030805948	-0.013607188	-0.18766
12185	7/30/2012 9:51	19.10005076	21.45542983	21.32729242	21.78860208	21.6934345	21.92196512	22.0721416	19.1963812	20.66200018	21.02118519	21.5955227	22.44669891	21.88378544	21.96717666	23.3399	-0.002051594	0.758672982	-0.031583056	0.00205336	0.052876559	0.002310989	-0.069551693	0.01769531	-0.01591012	0.013602981	-0.066688212	0.474866012	-0.028752227	-0.015917837	-0.18412
12186	7/30/2012 9:51	19.10415395	21.46390331	21.33165754	21.78449536	21.6934345	21.9134915	22.08061092	19.20766521	20.67329123	21.03658486	21.59424024	22.46649719	21.90355257	21.98283776	23.34338	0.002051595	0.767146457	-0.027217936	-0.002053358	0.052876559	-0.00616263	-0.061082377	0.028979324	-0.004619075	0.02900265	-0.067970664	0.49466429	-0.008985098	-0.00025674	-0.18064
12187	7/30/2012 9:51	19.08902346	21.45697046	21.32908982	21.77756528	21.66956294	21.91066697	22.07804446	19.22689942	20.67970661	21.03042498	21.60501286	22.45621235	21.90586302	21.98514842	23.34338	-0.01307889	0.760213612	-0.029785654	-0.008983434	0.029004999	-0.008987164	-0.063648839	0.048213529	0.001796309	0.022842774	-0.057198048	0.484379455	-0.006674646	0.00205392	-0.18064
12188	7/30/2012 9:51	19.1023588	21.47032262	21.33396849	21.79091211	21.69574466	21.91991091	22.08292073	19.20330548	20.67714045	21.02375179	21.5980876	22.44078516	21.90329585	21.97410862	23.34689	0.000256449	0.77356577	-0.024906988	0.004363391	0.05518672	0.000256776	-0.05877256	0.024619587	-0.000769846	0.016169588	-0.064123305	0.468952263	-0.009241814	-0.008985885	-0.17713
12189	7/30/2012 9:51	19.09107505	21.48881031	21.34398261	21.7757686	21.68881419	21.90886954	22.08446061	19.21125559	20.65994727	21.03170829	21.59783111	22.431786	21.9071466	21.96948731	23.35077	-0.011027303	0.792053462	-0.014892861	-0.010780117	0.048256244	-0.010784594	-0.057232681	0.032569701	-0.017963033	0.02412608	-0.064379796	0.459953101	-0.005391061	-0.013607188	-0.17325
12190	7/30/2012 9:51	19.09953786	21.45491629	21.33550912	21.78834541	21.68881419	21.91734314	22.07599129	19.20689585	20.6640531	21.03170829	21.59783111	22.44027092	21.89867495	21.97359514	23.35428	-0.002564492	0.758159439	-0.023366355	0.00179669	0.048256244	-0.002310987	-0.065702007	0.028209959	-0.013857206	0.02412608	-0.064379796	0.468438025	-0.013862712	-0.009499363	-0.16974
12191	7/30/2012 9:52	19.09287019	21.43129339	21.31599449	21.77294524	21.68624735	21.91041019	22.07342483	19.20894749	20.67021185	21.02529176	21.59141885	22.42124416	21.89636451	21.9882293	23.35779	-0.009232163	0.734536537	-0.042880986	-0.013603476	0.045689405	-0.00924394	-0.068268465	0.030261601	-0.007698455	0.017709552	-0.070792058	0.449411257	-0.016173158	0.005134802	-0.16623
12192	7/30/2012 9:52	19.09312664	21.43155016	21.32908982	21.78167199	21.68239709	21.90655856	22.08651379	19.21330724	20.6745743	21.02939834	21.5955227	22.42535804	21.90072868	21.96281211	23.35779	-0.008975714	0.734793307	-0.029785654	-0.004876724	0.04183915	-0.013095574	-0.055179507	0.034621346	-0.003335999	0.021816129	-0.066688212	0.453525143	-0.01180898	-0.020282392	-0.16623
12193	7/30/2012 9:52	19.09569112	21.41717108	21.32729242	21.79296547	21.68907087	21.92196512	22.10165598	19.19407311	20.66790231	21.03145163	21.59757462	22.40607424	21.89405406	21.9733384	23.36481	-0.006411227	0.720414231	-0.031583056	0.006416753	0.048512928	0.002310989	-0.040037315	0.01538722	-0.010007988	0.023869419	-0.064636287	0.434241344	-0.018483603	-0.009756103	-0.15921
12194	7/30/2012 9:52	19.09517823	21.39560259	21.32677888	21.78808874	21.69266445	21.90861276	22.07573464	19.20894749	20.66610601	21.03376158	21.59988304	22.40864541	21.90483615	21.97128449	23.36832	-0.006924124	0.698845734	-0.032096599	0.00154002	0.052106506	-0.01104137	-0.065958653	0.030261601	-0.01180429	0.026179372	-0.06232787	0.436812511	-0.007701514	-0.011810015	-0.1557
12195	7/30/2012 9:52	19.07773975	21.36941246	21.33037368	21.77884863	21.67931689	21.90373403	22.07085837	19.21356369	20.67919338	21.03401824	21.6129641	22.38344806	21.90534959	21.9843782	23.36127	-0.024362596	0.672655607	-0.028501795	-0.007700087	0.038758949	-0.015920103	-0.070834921	0.034877802	0.001283078	0.026436034	-0.049246809	0.411615164	-0.00718808	0.0012837	-0.16275
12196	7/30/2012 9:52	19.08697187	21.3832778	21.35245613	21.78423869	21.69317782	21.91734314	22.08446061	19.22613005	20.66636263	21.02991166	21.61706797	22.37933423	21.90534959	21.98874278	23.36832	-0.015130475	0.686520943	-0.006419345	-0.002310028	0.052619875	-0.002310987	-0.057232681	0.047444159	-0.011547675	0.022329451	-0.045142936	0.407501329	-0.00718808	0.005648283	-0.1557
12197	7/30/2012 9:53	19.11389904	21.36376364	21.32035959	21.78141532	21.68624735	21.91041019	22.08625714	19.20048447	20.6745743	21.03376158	21.60834725	22.3621076	21.90920034	21.98412146	23.3718	0.01179669	0.667006783	-0.038515881	-0.005133394	0.045689405	-0.00924394	-0.055436154	0.021798583	-0.003335999	0.026179372	-0.05386366	0.390274704	-0.003337325	0.00102696	-0.15222
12198	7/30/2012 9:53	19.08825412	21.33372233	21.32831951	21.78552204	21.69856819	21.90167983	22.08574385	19.20458775	20.66148695	21.02914167	21.6037304	22.36159338	21.88763617	21.97102775	23.3718	-0.013848234	0.636965473	-0.030555969	-0.001026679	0.058010251	-0.017974305	-0.055949447	0.025901862	-0.016423349	0.021559468	-0.058480504	0.389760477	-0.024901496	-0.012066754	-0.15222
12199	7/30/2012 9:53	19.10620554	21.33064118	21.33807684	21.78654872	21.6870174	21.91143729	22.07419477	19.20894749	20.67431769	21.0165653	21.6037304	22.3320255	21.88789288	21.97950014	23.375	0.004103192	0.633884328	-0.020798632	0	0.046459456	-0.008216837	-0.067498528	0.030261601	-0.003592614	0.008983094	-0.058480504	0.360192603	-0.024644781	-0.003594357	-0.14902
12200	7/30/2012 9:53	19.09312664	21.32576271	21.3247247	21.78577871	21.68214041	21.90219338	22.07778781	19.2140766	20.68381246	21.02195517	21.61758096	22.34153861	21.90997049	21.97641927	23.375	-0.008975714	0.629005856	-0.03415077	-0.00077001	0.041582466	-0.017460754	-0.063905485	0.035390714	0.005902161	0.014372963	-0.044629952	0.369705716	-0.002567173	-0.006675231	-0.14902
12201	7/30/2012 9:53	19.11671999	21.30727593	21.33576589	21.78860208	21.68907087	21.91323472	22.09318661	19.22869462	20.65609806	21.04069145	21.61116866	22.31814155	21.90355257	21.99105345	23.375	0.014617644	0.610519076	-0.023109583	0.00205336	0.048512928	-0.006419406	-0.048506685	0.050008727	-0.021812242	0.033109241	-0.051042252	0.346308648	-0.008985098	0.007958947	-0.14902
12202	7/30/2012 9:53	19.11723289	21.29110008	21.35322645	21.80194895	21.69394787	21.93095231	22.09395655	19.2071523	20.672778	21.02760171	21.60655181	22.32199819	21.90303913	21.96537949	23.37851	0.015130544	0.594343229	-0.005649024	0.015400229	0.053389928	0.011298184	-0.047736744	0.028466414	-0.005132305	0.020019501	-0.0556591	0.350165296	-0.009498531	-0.017715007	-0.14551
12203	7/30/2012 9:54	19.10851359	21.27800541	21.33191431	21.79296547	21.70626875	21.9178567	22.08086756	19.19381666	20.65532822	21.02708839	21.59321428	22.3086285	21.88558245	21.95613692	23.38202	0.006411239	0.581248554	-0.026961164	0.006416753	0.065710803	-0.001797435	-0.060825731	0.015130766	-0.022582083	0.019506179	-0.068996626	0.336795602	-0.02695522	-0.026957582	-0.142
12204	7/30/2012 9:54	19.11364259	21.25335675	21.32831951	21.80220562	21.69446124	21.91862702	22.08574385	19.20997331	20.66277002	21.0263184	21.60911672	22.30374343	21.89739137	21.97231144	23.38528	0.01154024	0.556599894	-0.030555969	0.0156569	0.053903297	-0.001027106	-0.055949447	0.031287423	-0.015140277	0.018736196	-0.053094185	0.331910535	-0.015146293	-0.010783059	-0.13874
12205	7/30/2012 9:54	19.11723289	21.24000547	21.33602266	21.78475203	21.68085699	21.90527468	22.0893369	19.20125384	20.65404515	21.01733528	21.60886023	22.27803267	21.88866303	21.97616253	23.38528	0.015130544	0.543248613	-0.02285281	-0.001796689	0.040299049	-0.014379451	-0.052356392	0.022567948	-0.023865151	0.009753075	-0.053350677	0.306199775	-0.023874634	-0.006931971	-0.13874
12206	7/30/2012 9:54	19.10928294	21.22819476	21.34526648	21.79809888	21.69009761	21.93120909	22.09857621	19.20535712	20.66251341	21.02580508	21.60039602	22.27803267	21.89277048	21.95921778	23.38879	0.007180589	0.53143791	-0.013608996	0.011550165	0.049539664	0.011554962	-0.043117089	0.026671227	-0.015396892	0.018222874	-0.061814888	0.306199775	-0.019767183	-0.023876727	-0.13523
12207	7/30/2012 9:54	19.10030721	21.21047879	21.33191431	21.78038865	21.69779814	21.91374828	22.08086756	19.20125384	20.66661924	21.02169851	21.60886023	22.26954817	21.88429887	21.9720547	23.3923	-0.001795145	0.513721935	-0.026961164	-0.006160071	0.057240197	-0.005905854	-0.060825731	0.022567948	-0.011291061	0.014116302	-0.053350677	0.297715267	-0.028238796	-0.011039798	-0.13172
12208	7/30/2012 9:54	19.09928141	21.17556062	21.33499558	21.78346868	21.68830082	21.9124644	22.07984098	19.21099914	20.66815893	21.03581487	21.61450305	22.2710908	21.89431078	21.98617538	23.3924	-0.002820941	0.478803769	-0.023879899	-0.003080037	0.047742876	-0.007189734	-0.061852316	0.032313245	-0.009751373	0.028232665	-0.047707857	0.299257903	-0.018226887	0.00308088	-0.13162
12209	7/30/2012 9:55	19.11671999	21.18891164	21.34423939	21.80117893	21.69317782	21.90476113	22.08882361	19.21715407	20.66174357	21.03350492	21.59962655	22.26877685	21.90483615	21.97128449	23.3924	0.014617644	0.492154788	-0.014636088	0.014630215	0.052619875	-0.014893002	-0.052869686	0.038468185	-0.016166734	0.025922711	-0.062584361	0.29694395	-0.007701514	-0.011810015	-0.13162
12210	7/30/2012 9:55	19.10800069	21.17170938	21.33525235	21.78398202	21.69292113	21.92555999	22.08009762	19.2402352	20.67637061	21.01425536	21.60578233	22.25360764	21.89816152	21.97744623	23.3959	0.00589834	0.474952523	-0.023623127	-0.002566698	0.052363191	0.005905864	-0.061595669	0.061549309	-0.001539692	0.006673153	-0.056428574	0.281774737	-0.014376144	-0.005648273	-0.12812
12211	7/30/2012 9:55	19.11210389	21.15912867	21.331144	21.78808874	21.69292113	21.91297795	22.08009762	19.19125211	20.66097372	21.03709818	21.59475322	22.23843849	21.88712274	21.95767735	23.3959	0.010001539	0.462371818	-0.02773148	0.00154002	0.052363191	-0.006676182	-0.061595669	0.012566225	-0.016936577	0.029515974	-0.067457683	0.266605595	-0.025414927	-0.025417155	-0.12812
12212	7/30/2012 9:55	19.10723134	21.13730511	21.3347388	21.79578885	21.68804414	21.89962563	22.07932769	19.21099914	20.66815893	21.01887524	21.61039918	22.23715298	21.88173172	21.98617538	23.3959	0.00512899	0.440548261	-0.024136671	0.009240129	0.047486192	-0.020028505	-0.062365608	0.032313245	-0.009751373	0.011293037	-0.051811727	0.265320077	-0.030805948	0.00308088	-0.12812
12213	7/30/2012 9:55	19.11569419	21.13294042	21.33884716	21.7875754	21.68804414	21.92068124	22.09652302	19.18868758	20.66277002	21.02606174	21.60475637	22.23586746	21.8930272	21.9720547	23.40683	0.013591842	0.436183566	-0.020028314	0.00102668	0.047486192	0.001027106	-0.04517027	0.010001685	-0.015140277	0.018479535	-0.057454539	0.264034561	-0.019510467	-0.011039798	-0.11719
12214	7/30/2012 9:55	19.10441039	21.10469842	21.33602266	21.78449536	21.6934345	21.90938309	22.08061092	19.19073921	20.6604605	21.03222161	21.61091216	22.21658477	21.89508093	21.96563623	23.39981	0.002308045	0.407941567	-0.02285281	-0.002053358	0.052876559	-0.010271043	-0.061082377	0.012053317	-0.017449805	0.024639403	-0.051298743	0.244751868	-0.017456739	-0.017458269	-0.12421
12215	7/30/2012 9:56	19.10466684	21.09237471	21.33217108	21.7850087	21.69394787	21.91400505	22.08112421	19.18637949	20.66456632	21.02375179	21.59424024	22.21247114	21.89071676	21.96974405	23.40332	0.002564494	0.395617861	-0.026704392	-0.001540019	0.053389928	-0.005649078	-0.060569084	0.007693601	-0.013343977	0.016169588	-0.067970664	0.240638241	-0.021820909	-0.013350449	-0.1207
12216	7/30/2012 9:56	19.10107655	21.09314494	21.34963162	21.79399215	21.70293184	21.91451861	22.09857621	19.19484247	20.67739707	21.01964522	21.60244795	22.19550248	21.89918839	21.96152842	23.40683	-0.001025797	0.396388091	-0.009243852	0.007443435	0.062373895	-0.005135526	-0.043117089	0.016156583	-0.000513231	0.012063018	-0.05976296	0.223669586	-0.013349279	-0.021566083	-0.11719
12217	7/30/2012 9:56	19.10466684	21.06284936	21.33217108	21.78064532	21.68111368	21.91811347	22.0936999	19.19740702	20.67149492	21.0263184	21.61373357	22.20655781	21.90611974	21.96820362	23.40332	0.002564494	0.366092503	-0.026704392	-0.005903402	0.040555732	-0.001540659	-0.047993391	0.018721128	-0.00641538	0.018736196	-0.048477333	0.234724912	-0.006417929	-0.014890882	-0.1207
12218	7/30/2012 9:56	19.09722982	21.04693145	21.33319817	21.78603538	21.68650403	21.91066697	22.08625714	19.1935602	20.67175154	21.0309383	21.59706164	22.18984628	21.89379735	21.9687171	23.40652	-0.004872534	0.350174593	-0.025677304	-0.00051334	0.045946089	-0.008987164	-0.055436154	0.014874312	-0.006158765	0.023356096	-0.065149268	0.218013386	-0.018740319	-0.014377404	-0.1175
12219	7/30/2012 9:56	19.11595064	21.04847188	21.3347388	21.7791053	21.67546665	21.90809921	22.07522135	19.18535368	20.67175154	21.03530155	21.59706164	22.16876417	21.89379735	21.97282492	23.39951	0.013848292	0.351715032	-0.024136671	-0.007443418	0.034908702	-0.011554921	-0.066471944	0.006667787	-0.006158765	0.027719342	-0.065149268	0.196931275	-0.018740319	-0.010269581	-0.12451
12220	7/30/2012 9:56	19.09928141	21.04051296	21.33936071	21.77114856	21.67983026	21.92119479	22.08420397	19.22536068	20.67406107	21.01220208	21.60783427	22.17956231	21.89610779	21.96255537	23.40652	-0.002820941	0.343756103	-0.019514769	-0.015400157	0.039272316	0.001540659	-0.057489327	0.046674788	-0.00384923	0.004619874	-0.054376643	0.207729413	-0.016429874	-0.02053913	-0.1175
12221	7/30/2012 9:57	19.09697337	21.00867743	21.34115811	21.78141532	21.68599066	21.9019366	22.08600049	19.1835585	20.6745743	21.02939834	21.60809076	22.17570583	21.90483615	21.97128449	23.40652	-0.005128982	0.311920575	-0.017717361	-0.005133394	0.045432721	-0.017717529	-0.055692801	0.004872612	-0.003335999	0.021816129	-0.054120151	0.203872931	-0.007701514	-0.011810015	-0.1175
12222	7/30/2012 9:57	19.0908186	21.01098806	21.33499558	21.77114856	21.68830082	21.90835598	22.07573464	19.1830456	20.67380446	21.02452178	21.59475322	22.13688416	21.88712274	21.96640645	23.40302	-0.011283751	0.314231208	-0.023879899	-0.015400157	0.047742876	-0.011298146	-0.065958653	0.004359705	-0.004105845	0.01693957	-0.067457683	0.165051264	-0.025414927	-0.016688053	-0.121
12223	7/30/2012 9:57	19.101333	20.98326057	21.32857628	21.76858188	21.67341318	21.9019366	22.07316818	19.19458602	20.66020388	21.03196495	21.60655181	22.14433994	21.90740332	21.97385188	23.40979	-0.000769348	0.286503722	-0.030299197	-0.017966843	0.032855239	-0.017717529	-0.068525111	0.015900129	-0.017706419	0.024382742	-0.0556591	0.172507046	-0.005134344	-0.009242624	-0.11423
12224	7/30/2012 9:57	19.11056519	20.98839528	21.33807684	21.79938224	21.68291046	21.91554571	22.09549644	19.17945525	20.66610601	21.03350492	21.60398689	22.1291713	21.89200034	21.95844756	23.40979	0.008462838	0.291638424	-0.020798632	0.012833519	0.042352517	-0.004108421	-0.046196859	0.000769359	-0.01180429	0.025922711	-0.058224013	0.157338405	-0.02053733	-0.024646941	-0.11423
12225	7/30/2012 9:57	19.09774271	20.98813854	21.33782007	21.78192866	21.68676072	21.89423336	22.07393812	19.20304902	20.65173563	21.0363282	21.61501603	22.13585578	21.90329585	21.96974405	23.40979	-0.004359636	0.291381689	-0.021055404	-0.004620055	0.046202772	-0.025420774	-0.067755174	0.024363132	-0.026174673	0.028745988	-0.047194873	0.164022882	-0.009241814	-0.013350449	-0.11423
12226	7/30/2012 9:57	19.10415395	20.96092471	21.33987425	21.78423869	21.68907087	21.91759992	22.08882361	19.17509555	20.65327531	21.03350492	21.5955227	22.11631658	21.88789288	21.96691993	23.40979	0.002051595	0.26416786	-0.019001224	-0.002310028	0.048512928	-0.002054211	-0.052869686	-0.003590341	-0.024634992	0.025922711	-0.066688212	0.144483679	-0.024644781	-0.016174575	-0.11423
12227	7/30/2012 9:58	19.09158794	20.97761241	21.33987425	21.7757686	21.68470725	21.90065273	22.08471726	19.20304902	20.67714045	21.02349513	21.61065567	22.11914461	21.88635259	21.97385188	23.41333	-0.010514406	0.280855559	-0.019001224	-0.010780117	0.044149302	-0.019001405	-0.056976034	0.024363132	-0.000769846	0.015912927	-0.051555235	0.147311714	-0.026185074	-0.009242624	-0.11069
12228	7/30/2012 9:58	19.11723289	20.97812588	21.34475293	21.78064532	21.68958424	21.90963986	22.08112421	19.19484247	20.66456632	21.02375179	21.59834409	22.13199935	21.89482421	21.96563623	23.4093	0.015130544	0.281369028	-0.014122542	-0.005903402	0.049026296	-0.010014267	-0.060569084	0.016156583	-0.013343977	0.016169588	-0.063866815	0.160166451	-0.017713455	-0.017458269	-0.11472
12229	7/30/2012 9:58	19.09594757	20.95681698	21.33602266	21.7675552	21.68085699	21.90912631	22.08497391	19.19073921	20.67303461	21.015282	21.6068083	22.11914461	21.89071676	21.97821645	23.4093	-0.006154778	0.260060132	-0.02285281	-0.018993516	0.040299049	-0.010527819	-0.056719387	0.012053317	-0.00487569	0.007699794	-0.055402609	0.147311714	-0.021820909	-0.004878055	-0.11472
12230	7/30/2012 9:58	19.10005076	20.95245253	21.33165754	21.78038865	21.68907087	21.9009095	22.08061092	19.17176166	20.67534415	21.02606174	21.62168483	22.10886086	21.89713466	21.95510997	23.4093	-0.002051594	0.255695677	-0.027217936	-0.006160071	0.048512928	-0.01874463	-0.061082377	-0.006924226	-0.002566154	0.018479535	-0.040526073	0.137027961	-0.01540301	-0.027984533	-0.11472
12231	7/30/2012 9:58	19.10261525	20.95527659	21.33859039	21.78295534	21.6918944	21.92042446	22.07060173	19.18843112	20.66661924	21.02144185	21.60449988	22.11683077	21.88840632	21.95896104	23.4093	0.000512899	0.258519736	-0.020285087	-0.003593376	0.051336454	0.00077033	-0.071091567	0.009745231	-0.011291061	0.013859642	-0.057711031	0.144997867	-0.02413135	-0.024133465	-0.11472
12232	7/30/2012 9:58	19.11389904	20.94526403	21.3498884	21.78577871	21.69035429	21.90630178	22.08600049	19.17201812	20.66277002	21.00937882	21.59654866	22.10474737	21.8848123	21.96383906	23.40952	0.01179669	0.248507174	-0.008987079	-0.00077001	0.049796348	-0.01335235	-0.055692801	-0.006667773	-0.015140277	0.001796617	-0.06566225	0.132914468	-0.027725366	-0.019255438	-0.1145
12233	7/30/2012 9:59	19.10697489	20.93396784	21.32575179	21.77422859	21.66622607	21.89474691	22.08728373	19.20869104	20.65738113	21.0376115	21.60783427	22.09497784	21.90868691	21.96691993	23.41653	0.004872541	0.237210988	-0.033123685	-0.012320131	0.025668127	-0.024907224	-0.054409567	0.030005146	-0.020529173	0.030029297	-0.054376643	0.123144944	-0.003850759	-0.016174575	-0.10749
12234	7/30/2012 9:59	19.1028717	20.95527659	21.33884716	21.77037856	21.67931689	21.90784243	22.08343403	19.1748391	20.66995523	21.0250351	21.60783427	22.10783249	21.89200034	21.97513557	23.41302	0.000769348	0.258519736	-0.020028314	-0.016170163	0.038758949	-0.011811697	-0.058259267	-0.003846794	-0.00795507	0.017452892	-0.054376643	0.135999587	-0.02053733	-0.007958928	-0.111
12235	7/30/2012 9:59	19.14749419	20.95347946	21.32831951	21.77679528	21.68599066	21.90578823	22.07727452	19.19202148	20.67021185	21.04223142	21.61681148	22.11220308	21.90483615	21.97975688	23.40952	0.04539184	0.256722607	-0.030555969	-0.009753441	0.045432721	-0.013865901	-0.064418777	0.013335587	-0.007698455	0.034649213	-0.045399428	0.140370177	-0.007701514	-0.003337617	-0.1145
12236	7/30/2012 9:59	19.08568963	20.94654769	21.32575179	21.77012189	21.67906021	21.90322048	22.07034508	19.18509722	20.65892081	21.01810526	21.61783745	22.08803636	21.89354063	21.96846036	23.41653	-0.016412716	0.249790834	-0.033123685	-0.016426831	0.038502266	-0.016433654	-0.071348212	0.006411333	-0.018989489	0.010523056	-0.044373459	0.116203458	-0.018997035	-0.014634143	-0.10749
12237	7/30/2012 9:59	19.11389904	20.95784392	21.34115811	21.78552204	21.69035429	21.90604501	22.09857621	19.18253269	20.67354784	21.01990189	21.59860058	22.09420657	21.8994451	21.96589297	23.41321	0.01179669	0.261087064	-0.017717361	-0.001026679	0.049796348	-0.013609125	-0.043117089	0.003846798	-0.00436246	0.012319679	-0.063610324	0.122373667	-0.013092563	-0.01720153	-0.11081
12238	7/30/2012 9:59	19.09594757	20.94834481	21.33191431	21.78038865	21.68496393	21.89654433	22.07239825	19.18073752	20.67560076	21.0263184	21.60526935	22.0965204	21.89328391	21.97667601	23.41321	-0.006154778	0.251587959	-0.026961164	-0.006160071	0.044405986	-0.023109802	-0.069295048	0.002051625	-0.002309538	0.018736196	-0.056941557	0.124687499	-0.019253751	-0.006418492	-0.11081
12239	7/30/2012 10:00	19.09697337	20.95784392	21.34115811	21.77294524	21.68599066	21.91451861	22.09446985	19.16560681	20.66507955	21.02837169	21.60706479	22.07312506	21.89533764	21.96178516	23.41321	-0.005128982	0.261087064	-0.017717361	-0.013603476	0.045432721	-0.005135526	-0.047223449	-0.013079081	-0.012830748	0.020789484	-0.055146117	0.101292166	-0.017200023	-0.021309345	-0.11081
12240	7/30/2012 10:00	19.10466684	20.95296599	21.33217108	21.76806854	21.6854773	21.89705788	22.07265489	19.17842944	20.66507955	21.03273493	21.59860058	22.07723852	21.89123019	21.97025753	23.42026	0.002564494	0.256209142	-0.026704392	-0.01848018	0.044919353	-0.022596253	-0.069038402	-0.000256453	-0.012830748	0.025152726	-0.063610324	0.105405619	-0.021307478	-0.012836971	-0.10376
12241	7/30/2012 10:00	19.11364259	20.94911501	21.34090134	21.76421851	21.69009761	21.90989664	22.0898502	19.18073752	20.66738908	21.03478823	21.600909	22.08392289	21.89764809	21.97256818	23.41321	0.01154024	0.252358156	-0.017974134	-0.022330204	0.049539664	-0.009757492	-0.051843098	0.002051625	-0.010521217	0.027206018	-0.061301906	0.112089991	-0.014889577	-0.01052632	-0.11081
12242	7/30/2012 10:00	19.09107505	20.92215823	21.33936071	21.77114856	21.68008694	21.90013918	22.07573464	19.17791653	20.67714045	21.0363282	21.60244795	22.07261088	21.90329585	21.97385188	23.41302	-0.011027303	0.225401379	-0.019514769	-0.015400157	0.039528999	-0.019514955	-0.065958653	-0.000769359	-0.000769846	0.028745988	-0.05976296	0.100777985	-0.009241814	-0.009242624	-0.111
12243	7/30/2012 10:00	19.11697644	20.91856401	21.34423939	21.78013198	21.68496393	21.91759992	22.08497391	19.18561013	20.66815893	21.01887524	21.60167847	22.0592422	21.88994661	21.96486602	23.41302	0.014874094	0.221807159	-0.014636088	-0.006416741	0.044405986	-0.002054211	-0.056719387	0.00692424	-0.009751373	0.011293037	-0.060532433	0.0874093	-0.022591056	-0.018228484	-0.111
12244	7/30/2012 10:00	19.09158794	20.91034867	21.34860453	21.7716619	21.67649338	21.9134915	22.08908026	19.16483745	20.67252138	21.02323847	21.60219146	22.06386981	21.89020332	21.96512276	23.41653	-0.010514406	0.213591813	-0.010270946	-0.014886819	0.035935434	-0.00616263	-0.052613039	-0.013848437	-0.00538892	0.015656266	-0.060019451	0.092036915	-0.022334341	-0.017971746	-0.10749
12245	7/30/2012 10:01	19.10005076	20.92292842	21.33576589	21.7716619	21.6934345	21.92607355	22.08908026	19.17150521	20.67072508	21.02991166	21.59167534	22.06181309	21.89687794	21.9674334	23.41653	-0.002051594	0.22617157	-0.023109583	-0.014886819	0.052876559	0.006419418	-0.052613039	-0.007180678	-0.007185225	0.022329451	-0.070535568	0.089980196	-0.015659726	-0.015661098	-0.10749
12246	7/30/2012 10:01	19.10210235	20.92061785	21.33782007	21.76524519	21.69112434	21.91528893	22.0783011	19.17996816	20.67072508	21.03401824	21.60424339	22.04921572	21.88840632	21.96332559	23.42007	0	0.223860999	-0.021055404	-0.021303531	0.050566401	-0.004365197	-0.063392193	0.001282266	-0.007185225	0.026436034	-0.057967522	0.077382821	-0.02413135	-0.019768915	-0.10395
12247	7/30/2012 10:01	19.1033846	20.90932175	21.3432123	21.7539518	21.67957358	21.9124644	22.07111502	19.16842778	20.6676457	21.02683172	21.60142198	22.03764674	21.89379735	21.97308166	23.41608	0.001282247	0.212564897	-0.015663179	-0.032596914	0.039015632	-0.007189734	-0.070578276	-0.010258107	-0.010264602	0.019249518	-0.060788924	0.065813846	-0.018740319	-0.010012842	-0.10794
12248	7/30/2012 10:01	19.15211034	20.89032385	21.32883305	21.77730862	21.68624735	21.9019366	22.09036349	19.164581	20.66815893	21.03145163	21.60167847	22.05512877	21.88994661	21.96486602	23.4126	0.050007995	0.193566994	-0.030042426	-0.009240103	0.045689405	-0.017717529	-0.051329804	-0.014104889	-0.009751373	0.023869419	-0.060532433	0.083295869	-0.022591056	-0.018228484	-0.11142
12249	7/30/2012 10:01	19.09722982	20.89468822	21.32883305	21.76883854	21.69471793	21.91041019	22.08600049	19.16688907	20.6745743	21.029655	21.61681148	22.04458812	21.89636451	21.97564905	23.41608	-0.004872534	0.197931367	-0.030042426	-0.017710174	0.054159982	-0.00924394	-0.055692801	-0.011796821	-0.003335999	0.02207279	-0.045399428	0.072755226	-0.016173158	-0.007445449	-0.10794
12250	7/30/2012 10:01	19.14159578	20.88852675	21.33088722	21.77114856	21.70113504	21.90861276	22.08831031	19.16663262	20.66995523	21.03350492	21.61219462	22.03996054	21.90047197	21.96255537	23.41608	0.039493431	0.1917699	-0.027988252	-0.015400157	0.0605771	-0.01104137	-0.05338298	-0.012053273	-0.00795507	0.025922711	-0.050016285	0.068127638	-0.012065697	-0.02053913	-0.10794
12251	7/30/2012 10:02	19.11184744	20.85001785	21.3432123	21.77089189	21.69240777	21.9039908	22.09216002	19.15329713	20.66097372	21.01168876	21.59449673	22.01810812	21.88686602	21.96178516	23.41608	0.009745089	0.153260994	-0.015663179	-0.015656825	0.051849822	-0.015663328	-0.049533274	-0.025388758	-0.016936577	0.004106554	-0.067714174	0.046275223	-0.025671643	-0.021309345	-0.10794
12252	7/30/2012 10:02	19.08927991	20.85309854	21.35040194	21.7611385	21.68265378	21.91118052	22.09087678	19.16945359	20.67303461	21.0363282	21.60244795	22.02170733	21.89918839	21.97385188	23.41605	-0.012822441	0.15634169	-0.008473532	-0.02541022	0.042095833	-0.008473613	-0.05081651	-0.009232298	-0.00487569	0.028745988	-0.05976296	0.049874435	-0.013349279	-0.009242624	-0.10797
12253	7/30/2012 10:02	19.10851359	20.87209623	21.34423939	21.76319184	21.68907087	21.90912631	22.08908026	19.15893906	20.67098169	21.0342749	21.61322059	22.01553726	21.9056063	21.96769014	23.41605	0.006411239	0.175339379	-0.014636088	-0.023356876	0.048512928	-0.010527819	-0.052613039	-0.019746828	-0.00692861	0.026692695	-0.048990317	0.043704361	-0.006931363	-0.015404359	-0.10797
12254	7/30/2012 10:02	19.09748627	20.84411319	21.32908982	21.75215513	21.67803348	21.90655856	22.0821508	19.156631	20.66867216	21.04043479	21.60655181	22.00911011	21.90740332	21.96127168	23.41605	-0.004616085	0.147356335	-0.029785654	-0.034393585	0.037475533	-0.013095574	-0.059542499	-0.022054891	-0.009238144	0.032852579	-0.0556591	0.037277213	-0.005134344	-0.021822821	-0.10797
12255	7/30/2012 10:02	19.1192845	20.85746287	21.35091549	21.76550186	21.69138103	21.90732888	22.08292073	19.16483745	20.67252138	21.0191319	21.60219146	21.98751498	21.88609588	21.97795971	23.41605	0.017182149	0.160706014	-0.007959986	-0.021046863	0.050823085	-0.012325248	-0.05877256	-0.013848437	-0.00538892	0.011549697	-0.060019451	0.015682086	-0.026441789	-0.005134794	-0.10797
12256	7/30/2012 10:02	19.13338931	20.8420594	21.35656451	21.77551193	21.69702809	21.91708637	22.10139933	19.16868424	20.67637061	21.0396648	21.60167847	21.99574168	21.9025257	21.97744623	23.41602	0.031286965	0.145302543	-0.002310966	-0.011036786	0.056470143	-0.002567764	-0.040293963	-0.010001655	-0.001539692	0.032082593	-0.060532433	0.023908785	-0.010011964	-0.005648273	-0.108
12257	7/30/2012 10:03	19.10517974	20.81381988	21.34090134	21.76421851	21.68162704	21.90578823	22.08574385	19.16894069	20.67252138	21.04428472	21.61475954	22.00011212	21.91125408	21.97770297	23.41602	0.003077393	0.117063032	-0.017974134	-0.022330204	0.041069099	-0.013865901	-0.055949447	-0.009745203	-0.00538892	0.036702512	-0.047451365	0.028279226	-0.001283587	-0.005391534	-0.108
12258	7/30/2012 10:03	19.10928294	20.80534808	21.33653621	21.77268857	21.68162704	21.90578823	22.08574385	19.1640681	20.68021984	21.03940814	21.60552584	21.98263039	21.8979048	21.9687171	23.41953	0.007180589	0.108591226	-0.022339266	-0.013860144	0.041069099	-0.013865901	-0.055949447	-0.014617793	0.00230954	0.031825931	-0.056685066	0.010797494	-0.014632861	-0.014377404	-0.10449
12259	7/30/2012 10:03	19.12492642	20.81253628	21.35656451	21.77140523	21.69702809	21.92145157	22.09292996	19.16022132	20.67637061	21.0396648	21.61424656	21.9872579	21.9025257	21.97744623	23.41602	0.022824068	0.115779424	-0.002310966	-0.015143488	0.056470143	0.001797436	-0.048763333	-0.01846457	-0.001539692	0.032082593	-0.047964349	0.015425002	-0.010011964	-0.005648273	-0.108
12260	7/30/2012 10:03	19.12723448	20.79790318	21.36298386	21.77371525	21.69523129	21.92376256	22.09087678	19.16611971	20.6568679	21.02862835	21.59475322	21.98442998	21.8914869	21.97487883	23.41953	0.025132129	0.101146323	0.004108387	-0.012833469	0.054673351	0.004108426	-0.05081651	-0.012566177	-0.021042401	0.021046145	-0.067457683	0.01259708	-0.021050762	-0.008215667	-0.10449
12261	7/30/2012 10:03	19.11723289	20.77094763	21.33191431	21.74676513	21.68522061	21.9009095	22.0893369	19.15124552	20.66738908	21.0309383	21.59680515	21.99085708	21.90201227	21.96846036	23.41629	0.015130544	0.074190782	-0.026961164	-0.039783592	0.04466267	-0.01874463	-0.052356392	-0.027440366	-0.010521217	0.023356096	-0.065405759	0.01902418	-0.010525398	-0.014634143	-0.10773
12262	7/30/2012 10:03	19.12697803	20.77248795	21.3375633	21.76909521	21.70344521	21.93197942	22.08651379	19.16817133	20.66328325	21.03504489	21.60116549	21.96540584	21.90201227	21.96846036	23.41983	0.024875677	0.075731093	-0.021312176	-0.017453506	0.062887265	0.012325294	-0.055179507	-0.01051456	-0.014627049	0.02746268	-0.061045415	-0.006427063	-0.010525398	-0.014634143	-0.10419
12263	7/30/2012 10:04	19.11723289	20.74989679	21.3403878	21.7508718	21.69779814	21.8968011	22.07650458	19.1576568	20.65712451	21.03299159	21.60757777	21.95075218	21.90843019	21.97077101	23.41983	0.015130544	0.053139941	-0.018487679	-0.035676921	0.057240197	-0.022853027	-0.065188715	-0.021029086	-0.020785787	0.025409388	-0.054633134	-0.02108072	-0.004107476	-0.012323493	-0.10419
12264	7/30/2012 10:04	19.11107809	20.74809978	21.34269875	21.7531818	21.69600135	21.89474691	22.08728373	19.14226975	20.66251341	21.01733528	21.59193183	21.95640797	21.89277048	21.9720547	23.41983	0.008975738	0.051342924	-0.016176725	-0.033366916	0.055443404	-0.024907224	-0.054409567	-0.036416137	-0.015396892	0.009753075	-0.070279078	-0.01542493	-0.019767183	-0.011039798	-0.10419
12265	7/30/2012 10:04	19.10492329	20.77556857	21.33217108	21.75959849	21.67700674	21.91400505	22.08112421	19.1640681	20.67611399	21.02683172	21.62245431	21.95306591	21.90226898	21.98155406	23.41983	0.002820944	0.078811716	-0.026704392	-0.026950227	0.0364488	-0.005649078	-0.060569084	-0.014617793	-0.001796308	0.019249518	-0.039756595	-0.018766989	-0.010268681	-0.001540439	-0.10419
12266	7/30/2012 10:04	19.11748934	20.73757441	21.32369762	21.75549181	21.6854773	21.90553145	22.07701787	19.15175843	20.68073307	21.03145163	21.61014269	21.96180669	21.9025257	21.9733384	23.42355	0.015386995	0.040817559	-0.035177856	-0.031056909	0.044919353	-0.014122676	-0.064675423	-0.026927464	0.002822771	0.023869419	-0.052068219	-0.010026213	-0.010011964	-0.009756103	-0.10047
12267	7/30/2012 10:04	19.10517974	20.73783113	21.33679298	21.75574848	21.69009761	21.91015341	22.0942132	19.14073105	20.66969862	21.02041521	21.60321742	21.93378487	21.8914869	21.97487883	23.42355	0.003077393	0.041074275	-0.022082493	-0.030800242	0.049539664	-0.009500716	-0.047480096	-0.037954839	-0.008211684	0.012833	-0.058993487	-0.038048031	-0.021050762	-0.008215667	-0.10047
12268	7/30/2012 10:04	19.11159099	20.73166995	21.3432123	21.7539518	21.69240777	21.90809921	22.10062939	19.14073105	20.66533617	21.02452178	21.60321742	21.94226851	21.88301529	21.97487883	23.42004	0.009488638	0.034913101	-0.015663179	-0.032596914	0.051849822	-0.011554921	-0.041063907	-0.037954839	-0.012574134	0.01693957	-0.058993487	-0.029564387	-0.029522372	-0.008215667	-0.10398
12269	7/30/2012 10:05	19.10953939	20.72935952	21.32421116	21.75574848	21.69009761	21.90167983	22.0898502	19.1425262	20.66277002	21.02606174	21.60065251	21.92273045	21.88891975	21.96794688	23.42004	0.007437039	0.032602664	-0.034664313	-0.030800242	0.049539664	-0.017974305	-0.051843098	-0.036159687	-0.015140277	0.018479535	-0.061558397	-0.049102445	-0.023617919	-0.015147621	-0.10398
12270	7/30/2012 10:05	19.09440888	20.73552069	21.33037368	21.75343847	21.68342383	21.91195085	22.07932769	19.14945037	20.66995523	21.0376115	21.59526621	21.93429903	21.90457943	21.97950014	23.41653	-0.007693471	0.038763834	-0.028501795	-0.033110248	0.042865884	-0.007703285	-0.062365608	-0.029235522	-0.00795507	0.030029297	-0.066944702	-0.037533872	-0.007958231	-0.003594357	-0.10749
12271	7/30/2012 10:05	19.1203103	20.70651195	21.34783421	21.74573846	21.69266445	21.8998824	22.09241667	19.14560361	20.67431769	21.03350492	21.59962655	21.93455611	21.90047197	21.97128449	23.42694	0.018207952	0.009755094	-0.011041265	-0.040810259	0.052106506	-0.01977173	-0.049276627	-0.033082282	-0.003592614	0.025922711	-0.062584361	-0.037276792	-0.012065697	-0.011810015	-0.09708
12272	7/30/2012 10:05	19.10646199	20.74347888	21.35065872	21.77397192	21.69138103	21.92401933	22.08702708	19.14945037	20.66559278	21.03324826	21.59090587	21.91296147	21.90021525	21.97513557	23.41989	0.004359641	0.046722028	-0.008216759	-0.0125768	0.050823085	0.004365203	-0.054666214	-0.029235522	-0.012317519	0.025666049	-0.071305039	-0.058871431	-0.012322413	-0.007958928	-0.10413
12273	7/30/2012 10:05	19.11415549	20.72576551	21.35014517	21.74368513	21.69061098	21.91066697	22.0990895	19.1368843	20.66995523	21.02477844	21.60347391	21.92555832	21.89174362	21.97513557	23.41989	0.01205314	0.029008654	-0.008730306	-0.042863592	0.050053033	-0.008987164	-0.042603793	-0.041801589	-0.00795507	0.017196231	-0.058736995	-0.046274575	-0.020794046	-0.007958928	-0.10413
12274	7/30/2012 10:05	19.12056675	20.71113279	21.34809098	21.74599513	21.69702809	21.90450435	22.09703632	19.14073105	20.67380446	21.02015855	21.59911357	21.9209309	21.8914869	21.97487883	23.41989	0.018464403	0.014375938	-0.010784492	-0.040553592	0.056470143	-0.015149777	-0.044656974	-0.037954839	-0.004105845	0.012576339	-0.063097342	-0.050901997	-0.021050762	-0.008215667	-0.10413
12275	7/30/2012 10:06	19.10312815	20.71036265	21.33063045	21.75369514	21.67957358	21.90809921	22.08369067	19.143552	20.67662722	21.03170829	21.61475954	21.911419	21.91125408	21.97359514	23.41989	0.001025797	0.013605797	-0.028245023	-0.032853581	0.039015632	-0.011554921	-0.05800262	-0.035133886	-0.001283077	0.02412608	-0.047451365	-0.060413899	-0.001283587	-0.009499363	-0.10413
12276	7/30/2012 10:06	19.12543932	20.69470315	21.34449616	21.74240179	21.6934345	21.9050179	22.09344326	19.13765365	20.66661924	21.02991166	21.60013953	21.9137327	21.89687794	21.97590579	23.423	0.02333697	-0.0020537	-0.014379315	-0.044146924	0.052876559	-0.014636227	-0.048250038	-0.041032239	-0.011291061	0.022329451	-0.062071379	-0.058100196	-0.015659726	-0.00718871	-0.10102
12277	7/30/2012 10:06	19.12595222	20.6828944	21.34937485	21.77679528	21.68984092	21.93120909	22.09831956	19.1404746	20.68201615	21.04967463	21.62014588	21.9209309	21.90843019	21.97898667	23.41949	0.023849873	-0.013862453	-0.009500626	-0.009753441	0.04928298	0.011554962	-0.043373736	-0.038211289	0.00410585	0.042092425	-0.042065028	-0.050901997	-0.004107476	-0.004107836	-0.10453
12278	7/30/2012 10:06	19.10415395	20.66492464	21.33550912	21.75035846	21.68470725	21.90039595	22.09292996	19.1338069	20.68791832	21.03453156	21.60475637	21.90987653	21.91407797	21.96794688	23.41949	0.002051595	-0.031832212	-0.023366355	-0.036190255	0.044149302	-0.01925818	-0.048763333	-0.044878985	0.010008018	0.026949357	-0.057454539	-0.061956367	0.001540305	-0.015147621	-0.10453
12279	7/30/2012 10:06	19.10671844	20.69701357	21.33833362	21.74881846	21.68316714	21.91580249	22.08292073	19.14406491	20.67303461	21.0363282	21.59398375	21.90756283	21.90329585	21.97410862	23.41595	0.004616091	0.000256713	-0.020541859	-0.037730257	0.0426092	-0.003851645	-0.05877256	-0.034620985	-0.00487569	0.028745988	-0.068227155	-0.064270068	-0.009241814	-0.008985885	-0.10807
12280	7/30/2012 10:06	19.11902805	20.70522838	21.32523825	21.75266847	21.67854684	21.92401933	22.09113343	19.13175531	20.67765369	21.03247827	21.61142515	21.90807699	21.91228095	21.97025753	23.41595	0.016925698	0.008471527	-0.033637228	-0.03388025	0.037988899	0.004365203	-0.050559863	-0.046930582	-0.000256615	0.024896065	-0.05078576	-0.063755913	-0.000256717	-0.012836971	-0.10807
12281	7/30/2012 10:07	19.137749	20.69444644	21.33550912	21.74625179	21.69728477	21.91323472	22.08446061	19.12508763	20.66225679	21.02991166	21.6129641	21.91810304	21.88429887	21.98027036	23.41946	0.035646647	-0.002310413	-0.023366355	-0.040296925	0.056726827	-0.006419406	-0.057232681	-0.053598261	-0.015653506	0.022329451	-0.049246809	-0.053729863	-0.028238796	-0.002824138	-0.10456
12282	7/30/2012 10:07	19.11466839	20.69264945	21.32523825	21.75703181	21.6870174	21.90707211	22.08677043	19.13611495	20.67329123	21.03684152	21.60296093	21.91656056	21.89533764	21.97436536	23.41595	0.012566041	-0.004107399	-0.033637228	-0.029516904	0.046459456	-0.012582023	-0.054922861	-0.042570938	-0.004619075	0.029259312	-0.059249978	-0.055272334	-0.017200023	-0.008729146	-0.10807
12283	7/30/2012 10:07	19.1038975	20.6687753	21.34372584	21.74163179	21.67598001	21.90013918	22.08856696	19.1358585	20.67303461	21.02811503	21.6068083	21.90756283	21.89918839	21.98258102	23.41595	0.001795146	-0.027981557	-0.015149634	-0.044916924	0.035422068	-0.019514955	-0.053126333	-0.042827388	-0.00487569	0.020532823	-0.055402609	-0.064270068	-0.013349279	-0.00051348	-0.10807
12284	7/30/2012 10:07	19.11466839	20.6587636	21.3421852	21.74419846	21.68265378	21.91118052	22.09113343	19.13970525	20.65994727	21.03607153	21.59372726	21.90319251	21.88198843	21.98643212	23.41946	0.012566041	-0.037993249	-0.01669027	-0.042350259	0.042095833	-0.008473613	-0.050559863	-0.038980639	-0.017963033	0.028489327	-0.068483645	-0.068640387	-0.030549233	0.003337621	-0.10456
12285	7/30/2012 10:07	19.1018459	20.66261425	21.32908982	21.74394179	21.67829016	21.90245015	22.07393812	19.12996016	20.67560076	21.03068164	21.61783745	21.90190712	21.91459141	21.98104058	23.41977	-0.000256449	-0.034142602	-0.029785654	-0.042606925	0.037732216	-0.017203979	-0.067755174	-0.048725727	-0.002309538	0.023099435	-0.044373459	-0.069925774	0.00205374	-0.002053919	-0.10425
12286	7/30/2012 10:07	19.12390061	20.66774845	21.34706389	21.76601519	21.68778745	21.92453289	22.08754037	19.14226975	20.66687585	21.03863815	21.60911672	21.89727974	21.9056063	21.9805271	23.41623	0.021798264	-0.029008399	-0.011811585	-0.020533526	0.047229508	0.004878757	-0.05415292	-0.036416137	-0.011034446	0.031055945	-0.053094185	-0.074553163	-0.006931363	-0.002567398	-0.10779
12287	7/30/2012 10:08	19.10210235	20.6587636	21.33782007	21.74419846	21.67854684	21.92401933	22.0783011	19.1399617	20.66892877	21.03222161	21.59834409	21.88648252	21.90766004	21.96974405	23.41623	0	-0.037993249	-0.021055404	-0.042350259	0.037988899	0.004365203	-0.063392193	-0.038724189	-0.008981529	0.024639403	-0.063866815	-0.085350378	-0.004877627	-0.013350449	-0.10779
12288	7/30/2012 10:08	19.11697644	20.66107399	21.34013102	21.7508718	21.68085699	21.9178567	22.08908026	19.13124241	20.66841554	21.03607153	21.60219146	21.88185515	21.89893167	21.96948731	23.41623	0.014874094	-0.035682862	-0.018744452	-0.035676921	0.040299049	-0.001797435	-0.052613039	-0.04744348	-0.009494758	0.028489327	-0.060019451	-0.089977745	-0.013605995	-0.013607188	-0.10779
12289	7/30/2012 10:08	19.1187716	20.65850689	21.33345494	21.73547181	21.69086766	21.89834175	22.08240744	19.12765212	20.67765369	21.03684152	21.61142515	21.89110989	21.90380928	21.97872993	23.41623	0.016669248	-0.038249959	-0.025420532	-0.051076911	0.050309717	-0.021312379	-0.059285853	-0.05103377	-0.000256615	0.029259312	-0.05078576	-0.080723005	-0.008728381	-0.004364576	-0.10779
12290	7/30/2012 10:08	19.09543467	20.66030386	21.32267053	21.73726847	21.66314589	21.90861276	22.07573464	19.14226975	20.67944999	21.03453156	21.59218832	21.89727974	21.89713466	21.98489168	23.41617	-0.006667676	-0.036452991	-0.036204941	-0.049280249	0.022587942	-0.01104137	-0.065958653	-0.036416137	0.001539693	0.026949357	-0.070022587	-0.074553163	-0.01540301	0.00179718	-0.10785
12291	7/30/2012 10:08	19.12313126	20.6587636	21.33371172	21.74419846	21.68265378	21.90707211	22.08677043	19.14175685	20.65789436	21.02118519	21.59141885	21.87105799	21.89662122	21.96717666	23.41617	0.021028911	-0.037993249	-0.02516376	-0.042350259	0.042095833	-0.012582023	-0.054922861	-0.036929038	-0.020015945	0.013602981	-0.070792058	-0.10077491	-0.015916442	-0.015917837	-0.10785
12292	7/30/2012 10:08	19.12313126	20.6587636	21.32523825	21.73162182	21.68265378	21.91118052	22.08677043	19.12534408	20.67534415	21.03016832	21.60475637	21.87619949	21.9056063	21.9805271	23.41617	0.021028911	-0.037993249	-0.033637228	-0.054926898	0.042095833	-0.008473613	-0.054922861	-0.053341812	-0.002566154	0.022586113	-0.057454539	-0.095633408	-0.006931363	-0.002567398	-0.10785
12293	7/30/2012 10:09	19.11030874	20.65414283	21.31650803	21.74804846	21.67392655	21.90655856	22.08651379	19.12970371	20.67534415	21.03863815	21.59218832	21.88468299	21.90149883	21.98489168	23.41266	0.008206388	-0.04261402	-0.042367444	-0.038500258	0.033368604	-0.013095574	-0.055179507	-0.048982177	-0.002566154	0.031055945	-0.070022587	-0.087149911	-0.011038831	0.00179718	-0.11136
12294	7/30/2012 10:09	19.12774738	20.64644156	21.35528064	21.74034846	21.69574466	21.90322048	22.09139008	19.11406034	20.6640531	21.04428472	21.57218214	21.86900139	21.88583916	21.96923057	23.41266	0.025645031	-0.050315291	-0.003594835	-0.046200255	0.05518672	-0.016433654	-0.050303216	-0.064625547	-0.013857206	0.036702512	-0.09002877	-0.102831509	-0.026698504	-0.013863927	-0.11136
12295	7/30/2012 10:09	19.14980227	20.65157574	21.34346907	21.73290515	21.67983026	21.9124644	22.075478	19.12816502	20.66123034	21.02477844	21.59911357	21.86206038	21.89585107	21.97077101	23.41962	0.047699917	-0.045181112	-0.015406406	-0.053643569	0.039272316	-0.007189734	-0.066215299	-0.050520872	-0.016679963	0.017196231	-0.063097342	-0.10977252	-0.01668659	-0.012323493	-0.1044
12296	7/30/2012 10:09	19.12005385	20.64284764	21.31779188	21.73239182	21.67931689	21.89526046	22.08343403	19.11200876	20.67893676	21.029655	21.59988304	21.89239528	21.89662122	21.98848604	23.4126	0.017951501	-0.05390921	-0.04108359	-0.054156901	0.038758949	-0.024393675	-0.058259267	-0.066677131	0.001026462	0.02207279	-0.06232787	-0.079437622	-0.015916442	0.005391543	-0.11142
12297	7/30/2012 10:09	19.12672158	20.64541473	21.34578003	21.72238187	21.68624735	21.91066697	22.09036349	19.11585548	20.682786	21.0165653	21.59526621	21.87517119	21.90894362	21.96691993	23.4126	0.024619226	-0.051342125	-0.01309545	-0.064166847	0.045689405	-0.008987164	-0.051329804	-0.06283041	0.004875697	0.008983094	-0.066944702	-0.096661709	-0.003594042	-0.016174575	-0.11142
12298	7/30/2012 10:09	19.10748779	20.66004715	21.3265221	21.7370118	21.67135972	21.9124644	22.08394732	19.11816352	20.67226477	21.01476868	21.60193497	21.87311459	21.91125408	21.96923057	23.4126	0.00538544	-0.036709701	-0.03235337	-0.049536915	0.030801777	-0.007189734	-0.057745974	-0.060522375	-0.005645535	0.007186474	-0.060275942	-0.09871831	-0.001283587	-0.013863927	-0.11142
12299	7/30/2012 10:10	19.10979584	20.67930044	21.32446793	21.7393218	21.66930626	21.9188838	22.08625714	19.12457473	20.68304261	21.02529176	21.60834725	21.87542826	21.90920034	21.97564905	23.4126	0.007693489	-0.017456412	-0.034407542	-0.04722692	0.028748316	-0.000770329	-0.055436154	-0.054111159	0.005132313	0.017709552	-0.05386366	-0.096404633	-0.003337325	-0.007445449	-0.11142
12300	7/30/2012 10:10	19.13108125	20.67519306	21.34167166	21.73521514	21.69086766	21.90655856	22.09498314	19.08559473	20.66507955	21.01168876	21.58603256	21.87851317	21.88686602	21.97025753	23.41254	0.0289789	-0.02156379	-0.017203816	-0.051333577	0.050309717	-0.013095574	-0.046710154	-0.093091162	-0.012830748	0.004106554	-0.076178349	-0.093319729	-0.025671643	-0.012836971	-0.11148
12301	7/30/2012 10:10	19.11107809	20.69316288	21.31727834	21.71930189	21.67058967	21.89063852	22.08317738	19.1068798	20.66097372	21.00732555	21.59039289	21.87439996	21.89123019	21.95767735	23.41254	0.008975738	-0.003593975	-0.041597132	-0.067246824	0.030031729	-0.029015615	-0.058515913	-0.071806085	-0.016936577	-0.000256659	-0.071818019	-0.097432934	-0.021307478	-0.025417155	-0.11148
12302	7/30/2012 10:10	19.10492329	20.72499536	21.32369762	21.72597518	21.66853621	21.90116628	22.08112421	19.11611193	20.6745743	21.02529176	21.59988304	21.91347562	21.89225705	21.97128449	23.40903	0.002820944	0.028238509	-0.035177856	-0.060573536	0.027978269	-0.018487855	-0.060569084	-0.062573961	-0.003335999	0.017709552	-0.06232787	-0.058357274	-0.020280614	-0.011810015	-0.11499
12303	7/30/2012 10:10	19.11851515	20.73860128	21.3247247	21.73957846	21.68239709	21.92350578	22.0821508	19.11790707	20.6676457	21.02272515	21.58038979	21.90653452	21.89379735	21.9687171	23.40903	0.016412797	0.041844423	-0.03415077	-0.046970254	0.04183915	0.003851649	-0.059542499	-0.060778823	-0.010264602	0.015142945	-0.08182112	-0.065298379	-0.018740319	-0.014377404	-0.11499
12304	7/30/2012 10:10	19.11671999	20.71960436	21.331144	21.71622192	21.68008694	21.89166561	22.08420397	19.09559613	20.67508753	21.03016832	21.58346766	21.90113589	21.88866303	21.96332559	23.409	0.014617644	0.022847503	-0.02773148	-0.070326799	0.039528999	-0.027988518	-0.057489327	-0.083089758	-0.002822769	0.022586113	-0.078743246	-0.070697006	-0.023874634	-0.019768915	-0.11502
12305	7/30/2012 10:11	19.10671844	20.75220724	21.32986014	21.73213515	21.6746966	21.91169407	22.07470806	19.12560053	20.6586642	21.03042498	21.58372415	21.91424686	21.8930272	21.96794688	23.409	0.004616091	0.055450392	-0.029015339	-0.054413566	0.034138653	-0.007960061	-0.066985236	-0.053085363	-0.019246103	0.022842774	-0.078486756	-0.057586039	-0.019510467	-0.015147621	-0.11502
12306	7/30/2012 10:11	19.12005385	20.78249998	21.35168581	21.72417853	21.69651472	21.9039908	22.10909878	19.09995573	20.65404515	21.0342749	21.57910734	21.92247337	21.89277048	21.96769014	23.40546	0.017951501	0.08574313	-0.007189665	-0.062370192	0.055956773	-0.015663328	-0.032594518	-0.078730161	-0.023865151	0.026692695	-0.083103566	-0.049359524	-0.019767183	-0.015404359	-0.11856
12307	7/30/2012 10:11	19.12338771	20.77710888	21.33371172	21.70621202	21.68291046	21.89859853	22.09113343	19.1127781	20.66277002	21.02195517	21.59218832	21.93532735	21.8930272	21.97641927	23.409	0.021285362	0.080352029	-0.02516376	-0.080336696	0.042352517	-0.021055604	-0.050559863	-0.065907787	-0.015140277	0.014372963	-0.070022587	-0.036505552	-0.019510467	-0.006675231	-0.11502
12308	7/30/2012 10:11	19.1177458	20.81381988	21.32395439	21.73470181	21.67726343	21.91426183	22.0942132	19.12534408	20.65815097	21.03016832	21.57500352	21.95615089	21.88866303	21.97179796	23.409	0.015643445	0.117063032	-0.034921084	-0.051846909	0.036705483	-0.005392302	-0.047480096	-0.053341812	-0.019759331	0.022586113	-0.087207392	-0.015682012	-0.023874634	-0.011296537	-0.11502
12309	7/30/2012 10:11	19.12313126	20.80663168	21.33807684	21.72315187	21.6870174	21.92401933	22.08266409	19.12867792	20.66174357	21.0250351	21.58269819	21.95975003	21.88352872	21.97539231	23.41217	0.021028911	0.109874831	-0.020798632	-0.063396852	0.046459456	0.004365203	-0.059029206	-0.050007974	-0.016166734	0.017452892	-0.079512714	-0.012082868	-0.029008942	-0.007702189	-0.11185
12310	7/30/2012 10:11	19.10774424	20.80380775	21.31804866	21.72854183	21.6839372	21.90835598	22.08394732	19.1138039	20.66790231	21.02272515	21.58038979	21.96592	21.89816152	21.96460928	23.40866	0.00564189	0.1070509	-0.040826819	-0.058006884	0.043379251	-0.011298146	-0.057745974	-0.064881995	-0.010007988	0.015142945	-0.08182112	-0.005912899	-0.014376144	-0.018485223	-0.11536
12311	7/30/2012 10:12	19.12287481	20.8104825	21.33345494	21.73136515	21.68239709	21.90681533	22.08651379	19.1394488	20.6640531	21.03581487	21.5850066	21.97466081	21.89431078	21.96923057	23.40512	0.02077246	0.113725651	-0.025420532	-0.055183563	0.04183915	-0.012838799	-0.055179507	-0.039237089	-0.013857206	0.028232665	-0.077204308	0.002827912	-0.018226887	-0.013863927	-0.1189
12312	7/30/2012 10:12	19.12672158	20.82280516	21.32035959	21.72674518	21.67366987	21.91477538	22.07778781	19.12867792	20.65327531	21.02939834	21.58705852	21.98520123	21.89200034	21.95844756	23.40512	0.024619226	0.126048305	-0.038515881	-0.059803541	0.033111922	-0.004878749	-0.063905485	-0.050007974	-0.024634992	0.021816129	-0.075152389	0.013368331	-0.02053733	-0.024646941	-0.1189
12313	7/30/2012 10:12	19.12005385	20.83307407	21.31779188	21.70723868	21.67110304	21.90373403	22.07932769	19.12713922	20.6812463	21.02349513	21.5980876	21.99625585	21.89456749	21.99079671	23.40866	0.017951501	0.136317218	-0.04108359	-0.079310041	0.030545094	-0.015920103	-0.062365608	-0.051546669	0.003336003	0.015912927	-0.064123305	0.024422954	-0.017970171	0.007702207	-0.11536
12314	7/30/2012 10:12	19.10800069	20.85900322	21.309832	21.72058522	21.67598001	21.90450435	22.08009762	19.11662483	20.68355585	21.02991166	21.60013953	21.99856962	21.89687794	21.97179796	23.409	0.00589834	0.162246365	-0.049043477	-0.065963501	0.035422068	-0.015149777	-0.061595669	-0.062061065	0.005645545	0.022329451	-0.062071379	0.026736717	-0.015659726	-0.011296537	-0.11502
12315	7/30/2012 10:12	19.11466839	20.86567808	21.32523825	21.73572847	21.68265378	21.92401933	22.08266409	19.1373972	20.64942611	21.029655	21.58731501	22.01090971	21.89225705	21.97154123	23.40549	0.012566041	0.168921229	-0.033637228	-0.050820245	0.042095833	0.004365203	-0.059029206	-0.041288689	-0.028484193	0.02207279	-0.074895899	0.039076813	-0.020280614	-0.011553276	-0.11853
12316	7/30/2012 10:12	19.10774424	20.85874649	21.32215699	21.72443519	21.67546665	21.89551723	22.07958433	19.1202151	20.65738113	21.03786817	21.55730582	22.014766	21.88789288	21.96691993	23.40549	0.00564189	0.16198964	-0.036718483	-0.062113527	0.034908702	-0.024136901	-0.062108962	-0.058470787	-0.020529173	0.030285959	-0.104905083	0.042933102	-0.024644781	-0.016174575	-0.11853
12317	7/30/2012 10:13	19.09722982	20.87774421	21.32446793	21.71391194	21.66930626	21.8978282	22.07342483	19.12662632	20.68073307	21.03145163	21.58064628	22.01707978	21.88994661	21.9733384	23.40549	-0.004872534	0.180987361	-0.034407542	-0.072636778	0.028748316	-0.021825929	-0.068268465	-0.052059567	0.002822771	0.023869419	-0.08156463	0.045246878	-0.022591056	-0.009756103	-0.11853
12318	7/30/2012 10:13	19.1038975	20.90547081	21.331144	21.71622192	21.67598001	21.90450435	22.07573464	19.12457473	20.66174357	21.01245874	21.58269819	22.02736324	21.90047197	21.95844756	23.41251	0.001795146	0.208713962	-0.02773148	-0.070326799	0.035422068	-0.015149777	-0.065958653	-0.054111159	-0.016166734	0.004876534	-0.079512714	0.055530346	-0.012065697	-0.024646941	-0.11151
12319	7/30/2012 10:13	19.12338771	20.89109403	21.33371172	21.71057531	21.68265378	21.89859853	22.09113343	19.12508763	20.66661924	21.01733528	21.57910734	22.02813451	21.90534959	21.95921778	23.40836	0.021285362	0.194337177	-0.02516376	-0.075973411	0.042095833	-0.021055604	-0.050559863	-0.053598261	-0.011291061	0.009753075	-0.083103566	0.056301607	-0.00718808	-0.023876727	-0.11566
12320	7/30/2012 10:13	19.11030874	20.90341698	21.32061637	21.71006198	21.67829016	21.89397658	22.08240744	19.12893437	20.65789436	21.00860884	21.57449054	22.05307205	21.879678	21.96717666	23.40482	0.008206388	0.206660131	-0.03825911	-0.076486739	0.037732216	-0.025677548	-0.059285853	-0.049751524	-0.020015945	0.001026638	-0.08772037	0.081239156	-0.032859667	-0.015917837	-0.1192
12321	7/30/2012 10:13	19.09158794	20.91009194	21.32729242	21.71647858	21.68034363	21.90039595	22.08446061	19.12534408	20.67123831	21.01759194	21.59218832	22.05384332	21.89713466	21.96358233	23.40836	-0.010514406	0.213335084	-0.031583056	-0.070070134	0.039785682	-0.01925818	-0.057232681	-0.053341812	-0.006671995	0.010009735	-0.070022587	0.082010423	-0.01540301	-0.019512176	-0.11566
12322	7/30/2012 10:13	19.10210235	20.93756208	21.31265647	21.72725851	21.67007631	21.91554571	22.07419477	19.1430391	20.68021984	21.0519846	21.58449362	22.06721198	21.90637645	21.98976975	23.40836	0	0.240805225	-0.046219003	-0.05929021	0.029518364	-0.004108421	-0.067498528	-0.035646787	0.00230954	0.044402391	-0.077717287	0.095379086	-0.006161212	0.006675245	-0.11566
12323	7/30/2012 10:14	19.1038975	20.92241496	21.30572368	21.71211529	21.68008694	21.89603078	22.07162831	19.13560205	20.65584145	21.03607153	21.56833481	22.07235379	21.87351685	21.96537949	23.40482	0.001795146	0.22565811	-0.053151798	-0.074433427	0.039528999	-0.023623351	-0.070064985	-0.043083838	-0.022068856	0.028489327	-0.093876098	0.100520894	-0.039020819	-0.017715007	-0.1192
12324	7/30/2012 10:14	19.09389598	20.94192651	21.32960336	21.72751517	21.66596939	21.9029637	22.08266409	19.14278265	20.67585738	21.01810526	21.58423713	22.08803636	21.89354063	21.97256818	23.40842	-0.008206368	0.245169661	-0.029272111	-0.059033545	0.025411445	-0.016690429	-0.059029206	-0.035903237	-0.002052923	0.010523056	-0.077973777	0.116203458	-0.018997035	-0.01052632	-0.1156
12325	7/30/2012 10:14	19.10928294	20.9871116	21.31984605	21.73033849	21.67726343	21.92273545	22.0816375	19.16176003	20.6907411	21.04146143	21.58218521	22.09883423	21.8914869	21.97487883	23.40842	0.007180589	0.290354748	-0.039029423	-0.056210225	0.036705483	0.003081319	-0.060055792	-0.01692586	0.012830798	0.033879227	-0.080025694	0.127001332	-0.021050762	-0.008215667	-0.1156
12326	7/30/2012 10:14	19.11518129	20.97196426	21.32575179	21.72777184	21.67906021	21.91580249	22.07881439	19.15509229	20.66277002	21.03042498	21.57962032	22.09189274	21.89739137	21.97641927	23.40491	0.013078941	0.275207405	-0.033123685	-0.05877688	0.038502266	-0.003851645	-0.0628789	-0.023593599	-0.015140277	0.022842774	-0.082590588	0.120059837	-0.015146293	-0.006675231	-0.11911
12327	7/30/2012 10:14	19.11133454	20.99327325	21.32600856	21.74496846	21.67520996	21.91631604	22.07932769	19.15970842	20.67149492	21.02221183	21.58834097	22.10089097	21.89764809	21.98104058	23.40842	0.009232188	0.296516398	-0.032866913	-0.041580259	0.034652019	-0.003338093	-0.062365608	-0.018977474	-0.00641538	0.014629623	-0.073869939	0.129058074	-0.014889577	-0.002053919	-0.1156
12328	7/30/2012 10:14	19.11389904	20.9914761	21.33679298	21.72623185	21.68162704	21.90167983	22.08574385	19.16022132	20.66353987	21.02272515	21.58038979	22.11811624	21.87711085	21.97308166	23.41205	0.01179669	0.294719249	-0.022082493	-0.060316871	0.041069099	-0.017974305	-0.055949447	-0.01846457	-0.014370434	0.015142945	-0.08182112	0.146283337	-0.035426815	-0.010012842	-0.11197
12329	7/30/2012 10:15	19.11184744	21.01483912	21.32215699	21.7370118	21.67983026	21.9124644	22.08394732	19.16894069	20.67226477	21.01887524	21.5850066	22.12711454	21.89841824	21.97770297	23.40851	0.009745089	0.318082266	-0.036718483	-0.049536915	0.039272316	-0.007189734	-0.057745974	-0.009745203	-0.005645535	0.011293037	-0.077204308	0.155281645	-0.014119428	-0.005391534	-0.11551
12330	7/30/2012 10:15	19.101333	21.01714976	21.32883305	21.7393218	21.68214041	21.9188838	22.08625714	19.1748391	20.65276208	21.02888501	21.57808138	22.12017299	21.88327201	21.97077101	23.41205	-0.000769348	0.320392904	-0.030042426	-0.04722692	0.041582466	-0.000770329	-0.055436154	-0.003846794	-0.025148219	0.021302807	-0.084129523	0.148340091	-0.029265657	-0.012323493	-0.11197
12331	7/30/2012 10:15	19.09928141	21.01073132	21.3265221	21.74137513	21.67135972	21.91682959	22.08805367	19.17304393	20.66815893	21.03992146	21.5850066	22.12711454	21.89431078	21.97770297	23.41205	-0.002820941	0.313974471	-0.03235337	-0.04517359	0.030801777	-0.00282454	-0.053639627	-0.005641963	-0.009751373	0.032339255	-0.077204308	0.155281645	-0.018226887	-0.005391534	-0.11197
12332	7/30/2012 10:15	19.10723134	21.01869018	21.33037368	21.71981522	21.67931689	21.89526046	22.09190337	19.15355358	20.67406107	21.02041521	21.58654554	22.13277064	21.89585107	21.96229863	23.40851	0.00512899	0.321933329	-0.028501795	-0.066733495	0.038758949	-0.024393675	-0.049789921	-0.025132307	-0.00384923	0.012833	-0.075665369	0.160937737	-0.01668659	-0.020795868	-0.11551
12333	7/30/2012 10:15	19.12364416	21.05643083	21.33859039	21.74496846	21.68342383	21.92016768	22.09164673	19.16304229	20.67072508	21.03401824	21.5875715	22.15488091	21.89251377	21.98027036	23.41592	0.021541813	0.359673981	-0.020285087	-0.041580259	0.042865884	0.000513553	-0.050046569	-0.015643601	-0.007185225	0.026436034	-0.074639409	0.183048007	-0.020023898	-0.002824138	-0.1081
12334	7/30/2012 10:15	19.11441194	21.05976846	21.31625126	21.73957846	21.67392655	21.91503216	22.0821508	19.175352	20.66200018	21.02529176	21.57859436	22.15025316	21.88789288	21.97564905	23.41241	0.01230959	0.363011611	-0.042624215	-0.046970254	0.033368604	-0.004621973	-0.059542499	-0.003333888	-0.01591012	0.017709552	-0.083616545	0.178420264	-0.024644781	-0.007445449	-0.11161
12335	7/30/2012 10:16	19.09953786	21.04898536	21.33088722	21.72032855	21.68008694	21.90013918	22.09267331	19.17766008	20.66841554	21.02760171	21.58526309	22.1654219	21.89456749	21.99464782	23.41592	-0.002564492	0.352228512	-0.027988252	-0.066220165	0.039528999	-0.019514955	-0.04901998	-0.001025812	-0.009494758	0.020019501	-0.076947818	0.193589001	-0.017970171	0.011553317	-0.1081
12336	7/30/2012 10:16	19.10646199	21.07311901	21.33396849	21.75292514	21.68727408	21.91991091	22.09139008	19.17406974	20.69433373	21.03247827	21.5901364	22.17442034	21.8994451	21.99131019	23.41592	0.004359641	0.376362162	-0.024906988	-0.033623583	0.04671614	0.000256776	-0.050303216	-0.004616152	0.01642343	0.024896065	-0.072074509	0.202587438	-0.013092563	0.008215688	-0.1081
12337	7/30/2012 10:16	19.09774271	21.08544265	21.3167648	21.74830513	21.67829016	21.91118052	22.08266409	19.19073921	20.67739707	21.04094811	21.5901364	22.1829046	21.90355257	21.98283776	23.41592	-0.004359636	0.388685796	-0.042110674	-0.038243591	0.037732216	-0.008473613	-0.059029206	0.012053317	-0.000513231	0.033365903	-0.072074509	0.211071701	-0.008985098	-0.00025674	-0.1081
12338	7/30/2012 10:16	19.11005229	21.07234879	21.32908982	21.73110849	21.68239709	21.90245015	22.08651379	19.16688907	20.66200018	21.02529176	21.58705852	22.17570583	21.88378544	21.97564905	23.41589	0.007949938	0.375591937	-0.029785654	-0.055440229	0.04183915	-0.017203979	-0.055179507	-0.011796821	-0.01591012	0.017709552	-0.075152389	0.203872931	-0.028752227	-0.007445449	-0.10813
12339	7/30/2012 10:16	19.11723289	21.08801008	21.3403878	21.75112846	21.69805483	21.90963986	22.09780626	19.16945359	20.68997125	21.0363282	21.58141575	22.17416324	21.90329585	21.97410862	23.41589	0.015130544	0.391253226	-0.018487679	-0.035420253	0.057496881	-0.010014267	-0.043887032	-0.009232298	0.012060949	0.028745988	-0.080795162	0.202330339	-0.009241814	-0.008985885	-0.10813
12340	7/30/2012 10:16	19.12543932	21.09186123	21.32318408	21.74650846	21.68496393	21.9134915	22.08908026	19.16945359	20.66867216	21.04069145	21.58987991	22.19113178	21.90329585	21.97821645	23.41589	0.02333697	0.395104374	-0.035691398	-0.040040258	0.044405986	-0.00616263	-0.052613039	-0.009232298	-0.009238144	0.033109241	-0.072330999	0.219298885	-0.009241814	-0.004878055	-0.10813
12341	7/30/2012 10:17	19.11082164	21.11522495	21.30854815	21.75728848	21.69574466	21.91991091	22.09139008	19.18432786	20.65840758	21.04300141	21.57526	22.20604361	21.8930272	21.98463494	23.41943	0.008719288	0.418468102	-0.050327328	-0.029260237	0.05518672	0.000256776	-0.050303216	0.005641973	-0.019502717	0.0354192	-0.086950903	0.23421071	-0.019510467	0.00154044	-0.10459
12342	7/30/2012 10:17	19.12979899	21.12600827	21.33191431	21.74265846	21.70216178	21.90963986	22.09780626	19.17766008	20.66841554	21.03170829	21.58936693	22.19061758	21.90303913	21.96948731	23.42294	0.027696642	0.429251417	-0.026961164	-0.043890258	0.06160384	-0.010014267	-0.043887032	-0.001025812	-0.009494758	0.02412608	-0.072843979	0.218784686	-0.009498531	-0.013607188	-0.10108
12343	7/30/2012 10:17	19.1187716	21.14449403	21.33345494	21.76088183	21.69112434	21.92787099	22.09934615	19.18535368	20.65917743	21.03940814	21.58859746	22.21529926	21.8979048	21.97282492	23.41974	0.016669248	0.447737181	-0.025420532	-0.025666888	0.050566401	0.008216857	-0.042347146	0.006667787	-0.018732875	0.031825931	-0.073613449	0.243466359	-0.014632861	-0.010269581	-0.10428
12344	7/30/2012 10:17	19.10748779	21.14166981	21.32215699	21.75805848	21.67546665	21.91657281	22.09216002	19.17945525	20.69561682	21.03376158	21.60398689	22.21812738	21.91330782	21.98386472	23.41974	0.00538544	0.44491296	-0.036718483	-0.028490234	0.034908702	-0.003081316	-0.049533274	0.000769359	0.017706514	0.026179372	-0.058224013	0.246294479	0.000770152	0.00077022	-0.10428
12345	7/30/2012 10:17	19.12287481	21.148602	21.32934659	21.76524519	21.68676072	21.92787099	22.10370916	19.1748391	20.67406107	21.02914167	21.59937006	22.22198391	21.90868691	21.97950014	23.42676	0.02077246	0.451845143	-0.029528882	-0.021303531	0.046202772	0.008216857	-0.037984131	-0.003846794	-0.00384923	0.021559468	-0.062840851	0.25015101	-0.003850759	-0.003594357	-0.09726
12346	7/30/2012 10:17	19.12466997	21.16734464	21.33936071	21.74984513	21.69266445	21.92119479	22.09677967	19.18330205	20.67406107	21.03324826	21.59526621	22.23046829	21.89610779	21.99618826	23.42325	0.022567617	0.470587783	-0.019514769	-0.036703589	0.052106506	0.001540659	-0.044913622	0.004616159	-0.00384923	0.025666049	-0.066944702	0.258635395	-0.016429874	0.013093762	-0.10077
12347	7/30/2012 10:18	19.12877319	21.17145263	21.33088722	21.75831515	21.68008694	21.92530322	22.08831031	19.20458775	20.6745743	21.03376158	21.59116236	22.24332346	21.90920034	21.97975688	23.42325	0.026670837	0.474695773	-0.027988252	-0.028233566	0.039528999	0.005649087	-0.05338298	0.025901862	-0.003335999	0.026179372	-0.071048548	0.271490565	-0.003337325	-0.003337617	-0.10077
12348	7/30/2012 10:18	19.11620709	21.16734464	21.34372584	21.73726847	21.6885575	21.90861276	22.09677967	19.17458264	20.66559278	21.02477844	21.59911357	22.23432484	21.89995854	21.96640645	23.42319	0.014104743	0.470587783	-0.015149634	-0.049280249	0.04799956	-0.01104137	-0.044913622	-0.004103247	-0.012317519	0.017196231	-0.063097342	0.262491941	-0.01257913	-0.016688053	-0.10083
12349	7/30/2012 10:18	19.12056675	21.16734464	21.33525235	21.74163179	21.6885575	21.91708637	22.10114268	19.1835585	20.682786	21.0376115	21.58269819	22.24306636	21.88352872	21.97950014	23.42319	0.018464403	0.470587783	-0.023623127	-0.044916924	0.04799956	-0.002567764	-0.040550611	0.004872612	0.004875697	0.030029297	-0.079512714	0.271233461	-0.029008942	-0.003594357	-0.10083
12350	7/30/2012 10:18	19.13338931	21.17196612	21.32703565	21.76293517	21.69317782	21.92170834	22.09729297	19.18817467	20.6876617	21.03401824	21.60449988	22.25669289	21.90534959	21.97590579	23.42319	0.031286965	0.475209272	-0.031839827	-0.023613544	0.052619875	0.002054212	-0.044400327	0.009488777	0.009751402	0.026436034	-0.057711031	0.284859995	-0.00718808	-0.00718871	-0.10083
12351	7/30/2012 10:18	19.101333	21.18197937	21.32446793	21.74342846	21.69035429	21.91477538	22.09446985	19.19176502	20.66995523	21.03350492	21.58680203	22.25592158	21.89610779	21.97950014	23.4267	-0.000769348	0.485222521	-0.034407542	-0.043120258	0.049796348	-0.004878749	-0.047223449	0.013079133	-0.00795507	0.025922711	-0.075408879	0.284088681	-0.016429874	-0.003594357	-0.09732
12352	7/30/2012 10:18	19.12492642	21.18429013	21.32677888	21.74573846	21.6885575	21.90450435	22.09267331	19.18586658	20.67226477	21.01887524	21.5850066	22.2708337	21.89431078	21.96923057	23.42633	0.022824068	0.487533275	-0.032096599	-0.040810259	0.04799956	-0.015149777	-0.04901998	0.007180694	-0.005645535	0.011293037	-0.077204308	0.299000797	-0.018226887	-0.013863927	-0.09769
12353	7/30/2012 10:19	19.1187716	21.19507367	21.32908982	21.75651848	21.68650403	21.91503216	22.07804446	19.19715056	20.67944999	21.03453156	21.59629217	22.29500175	21.91407797	21.98899953	23.42633	0.016669248	0.498316816	-0.029785654	-0.030030239	0.045946089	-0.004621973	-0.063648839	0.018464673	0.001539693	0.026949357	-0.06591874	0.323168854	0.001540305	0.005905023	-0.09769
12354	7/30/2012 10:19	19.12954254	21.206114	21.31907574	21.77191857	21.67649338	21.92196512	22.09344326	19.19484247	20.66892877	21.0363282	21.59834409	22.28420324	21.91176751	21.97821645	23.42984	0.027440191	0.509357144	-0.039799736	-0.014630151	0.035935434	0.002310989	-0.048250038	0.016156583	-0.008981529	0.028745988	-0.063866815	0.312370339	-0.000770152	-0.004878055	-0.09418
12355	7/30/2012 10:19	19.09953786	21.22665424	21.309832	21.75857182	21.67598001	21.91297795	22.08856696	19.20356193	20.69022787	21.03684152	21.59860058	22.293202	21.92075263	21.96589297	23.42984	-0.002564492	0.529897387	-0.049043477	-0.027976898	0.035422068	-0.006676182	-0.053126333	0.024876042	0.012317565	0.029259312	-0.063610324	0.321369099	0.008214968	-0.01720153	-0.09418
12356	7/30/2012 10:19	19.11210389	21.23512713	21.32677888	21.75420847	21.68445056	21.90450435	22.09267331	19.18996984	20.6640531	21.02323847	21.58064628	22.28780274	21.89841824	21.9818108	23.42984	0.010001539	0.538370274	-0.032096599	-0.032340246	0.043892619	-0.015149777	-0.04901998	0.011283955	-0.013857206	0.015656266	-0.08156463	0.31596984	-0.014119428	-0.001283699	-0.09418
12357	7/30/2012 10:19	19.11312969	21.24026222	21.33217108	21.75549181	21.68958424	21.91400505	22.09806291	19.20535712	20.67508753	21.02580508	21.58346766	22.29474464	21.89277048	21.97616253	23.42957	0.011027339	0.543505368	-0.026704392	-0.031056909	0.049026296	-0.005649078	-0.043630384	0.026671227	-0.002822769	0.018222874	-0.078743246	0.322911746	-0.019767183	-0.006931971	-0.09445
12358	7/30/2012 10:19	19.11748934	21.23615414	21.33627944	21.7724319	21.68958424	21.91811347	22.10653229	19.19048275	20.66020388	21.02785837	21.58526309	22.30939983	21.88635259	21.98232428	23.43307	0.015386995	0.539397292	-0.022596038	-0.014116813	0.049026296	-0.001540659	-0.035161002	0.011796863	-0.017706419	0.020276162	-0.076947818	0.337566929	-0.026185074	-0.00077022	-0.09095
12359	7/30/2012 10:20	19.10928294	21.26593781	21.33242786	21.77268857	21.69009761	21.92273545	22.09831956	19.19945865	20.68612201	21.02837169	21.59885707	22.30168657	21.89970182	21.98283776	23.43307	0.007180589	0.569180958	-0.02644762	-0.013860144	0.049539664	0.003081319	-0.043373736	0.020772764	0.008211705	0.020789484	-0.063353833	0.329853667	-0.012835846	-0.00025674	-0.09095
12360	7/30/2012 10:20	19.12620867	21.2618297	21.32831951	21.77679528	21.69009761	21.91862702	22.0942132	19.20151029	20.66277002	21.03889481	21.58808448	22.31634178	21.8930272	21.98078384	23.43658	0.024106324	0.56507285	-0.030555969	-0.009753441	0.049539664	-0.001027106	-0.047480096	0.022824402	-0.015140277	0.031312607	-0.074126429	0.344508881	-0.019510467	-0.002310658	-0.08744
12361	7/30/2012 10:20	19.11133454	21.27235674	21.33011691	21.77448526	21.67931689	21.92478966	22.09190337	19.21022977	20.67149492	21.03068164	21.59680515	22.32096975	21.91459141	21.97667601	23.43658	0.009232188	0.575599886	-0.028758567	-0.012063462	0.038758949	0.005135534	-0.049789921	0.031543879	-0.00641538	0.023099435	-0.065405759	0.349136856	0.00205374	-0.006418492	-0.08744
12362	7/30/2012 10:20	19.10774424	21.27723513	21.32677888	21.77525526	21.67572333	21.91708637	22.08831031	19.21125559	20.66841554	21.03607153	21.59783111	22.33048284	21.90303913	21.99901242	23.44342	0.00564189	0.58047828	-0.032096599	-0.011293455	0.035165385	-0.002567764	-0.05338298	0.032569701	-0.009494758	0.028489327	-0.064379796	0.358649938	-0.009498531	0.015917913	-0.0806
12363	7/30/2012 10:20	19.12928609	21.26901889	21.33961748	21.77140523	21.69292113	21.92145157	22.10139933	19.21074268	20.66353987	21.03530155	21.58038979	22.32122686	21.88968989	21.98129732	23.44342	0.027183739	0.572262042	-0.019257997	-0.015143488	0.052363191	0.001797436	-0.040293963	0.03205679	-0.014370434	0.027719342	-0.08182112	0.349393966	-0.022847772	-0.001797179	-0.0806
12364	7/30/2012 10:20	19.11646354	21.27749189	21.32292731	21.7757686	21.69292113	21.91297795	22.1055057	19.19997156	20.66969862	21.02041521	21.58654554	22.33588217	21.88737945	21.97487883	23.44342	0.014361193	0.580735038	-0.03594817	-0.010780117	0.052363191	-0.006676182	-0.036187595	0.021285674	-0.008211684	0.012833	-0.075665369	0.364049267	-0.025158212	-0.008215667	-0.0806
12365	7/30/2012 10:21	19.12466997	21.28570815	21.31394032	21.77525526	21.68008694	21.91708637	22.09677967	19.21125559	20.67252138	21.04017812	21.60629532	22.33459661	21.9071466	21.97795971	23.45395	0.022567617	0.588951297	-0.044935151	-0.011293455	0.039528999	-0.002567764	-0.044913622	0.032569701	-0.00538892	0.032595917	-0.055915591	0.362763712	-0.005391061	-0.005134794	-0.07007
12366	7/30/2012 10:21	19.10748779	21.28955953	21.32626533	21.77063522	21.6839372	21.9039908	22.10062939	19.18971339	20.67226477	21.03555821	21.60167847	22.34693796	21.90688989	21.96897384	23.44342	0.00538544	0.592802676	-0.032610142	-0.015913494	0.043379251	-0.015663328	-0.041063907	0.011027501	-0.005645535	0.027976003	-0.060532433	0.375105063	-0.005647778	-0.014120666	-0.0806
12367	7/30/2012 10:21	19.13518448	21.29187036	21.3329414	21.76883854	21.69035429	21.91041019	22.09446985	19.22356548	20.65969065	21.04839132	21.60193497	22.34693796	21.90278242	21.99028323	23.45377	0.033082127	0.595113506	-0.025934076	-0.017710174	0.049796348	-0.00924394	-0.047223449	0.044879592	-0.018219647	0.040809112	-0.060275942	0.375105063	-0.009755248	0.007188726	-0.07025
12368	7/30/2012 10:21	19.11595064	21.29803258	21.32215699	21.77936197	21.68830082	21.91657281	22.08805367	19.26844568	20.67919338	21.04248808	21.60860374	22.34976619	21.91382125	21.98874278	23.45026	0.013848292	0.601275725	-0.036718483	-0.007186749	0.047742876	-0.003081316	-0.053639627	0.089759791	0.001283078	0.034905876	-0.053607168	0.377933296	0.001283587	0.005648283	-0.07376
12369	7/30/2012 10:21	19.11210389	21.31112733	21.34783421	21.77525526	21.69266445	21.91272117	22.10114268	19.22536068	20.67406107	21.03299159	21.58218521	22.34436684	21.8914869	21.98335124	23.45377	0.010001539	0.61437048	-0.011041265	-0.011293455	0.052106506	-0.006932958	-0.040550611	0.046674788	-0.00384923	0.025409388	-0.080025694	0.372533944	-0.021050762	0.00025674	-0.07025
12370	7/30/2012 10:21	19.10953939	21.30419481	21.33268463	21.76858188	21.69009761	21.91015341	22.0942132	19.21689762	20.66969862	21.03299159	21.59500972	22.35285154	21.89995854	21.97487883	23.45731	0.007437039	0.607437956	-0.026190848	-0.017966843	0.049539664	-0.009500716	-0.047480096	0.038211729	-0.008211684	0.025409388	-0.067201193	0.381018643	-0.01257913	-0.008215667	-0.06671
12371	7/30/2012 10:22	19.12005385	21.29803258	21.33499558	21.77499859	21.68830082	21.8998824	22.1049924	19.22613005	20.69176756	21.04248808	21.61706797	22.36236472	21.90945706	21.99285063	23.45377	0.017951501	0.601275725	-0.023879899	-0.011550124	0.047742876	-0.01977173	-0.036700891	0.047444159	0.013857264	0.034905876	-0.045142936	0.390531817	-0.003080608	0.009756131	-0.07025
12372	7/30/2012 10:22	19.12056675	21.32396538	21.331144	21.77961864	21.6885575	21.92145157	22.10114268	19.22125737	20.6530187	21.02888501	21.59500972	22.34873775	21.87916457	21.97077101	23.45746	0.018464403	0.627208525	-0.02773148	-0.006930079	0.04799956	0.001797436	-0.040550611	0.042571484	-0.024891606	0.021302807	-0.067201193	0.376904847	-0.033373097	-0.012323493	-0.06656
12373	7/30/2012 10:22	19.11415549	21.33423585	21.32035959	21.78167199	21.67777679	21.91914058	22.09036349	19.22382194	20.67252138	21.02734505	21.60193497	22.36416451	21.89431078	21.9818108	23.45746	0.01205314	0.637478997	-0.038515881	-0.004876724	0.03721885	-0.000513553	-0.051329804	0.045136049	-0.00538892	0.01976284	-0.060275942	0.39233161	-0.018226887	-0.001283699	-0.06656
12374	7/30/2012 10:22	19.10953939	21.33808729	21.32010282	21.78141532	21.67752011	21.90604501	22.09446985	19.20689585	20.67252138	21.02734505	21.61450305	22.35567978	21.89867495	21.96923057	23.461	0.007437039	0.641330433	-0.038772652	-0.005133394	0.036962166	-0.013609125	-0.047223449	0.028209959	-0.00538892	0.01976284	-0.047707857	0.383846881	-0.013862712	-0.013863927	-0.06302
12375	7/30/2012 10:22	19.11389904	21.32961413	21.32857628	21.77705195	21.68188373	21.9019366	22.10268257	19.22766879	20.66790231	21.02708839	21.59321428	22.36802121	21.9025257	21.97308166	23.461	0.01179669	0.632857281	-0.030299197	-0.009496772	0.041325783	-0.017717529	-0.039010724	0.048982899	-0.010007988	0.019506179	-0.068996626	0.396188311	-0.010011964	-0.010012842	-0.06302
12376	7/30/2012 10:22	19.11646354	21.33628995	21.32267053	21.77114856	21.68008694	21.90424758	22.08831031	19.22561714	20.6658494	21.0165653	21.58269819	22.37419194	21.88763617	21.97102775	23.47198	0.014361193	0.639533096	-0.036204941	-0.015400157	0.039528999	-0.015406553	-0.05338298	0.046931245	-0.012060905	0.008983094	-0.079512714	0.402359044	-0.024901496	-0.012066754	-0.05204
12377	7/30/2012 10:23	19.1318506	21.3393711	21.33396849	21.78680539	21.68727408	21.91991091	22.09575308	19.23433667	20.65763774	21.04223142	21.59141885	22.38730479	21.88378544	21.9882293	23.46494	0.029748255	0.642614245	-0.024906988	0.00025667	0.04671614	0.000256776	-0.045940212	0.055650785	-0.020272559	0.034649213	-0.070792058	0.415471888	-0.028752227	0.005134802	-0.05908
12378	7/30/2012 10:23	19.11441194	21.33860081	21.3247247	21.77756528	21.68239709	21.91092374	22.0990895	19.22613005	20.65763774	21.04223142	21.59141885	22.37882	21.89662122	21.96717666	23.47198	0.01230959	0.641843958	-0.03415077	-0.008983434	0.04183915	-0.008730389	-0.042603793	0.047444159	-0.020272559	0.034649213	-0.070792058	0.406987101	-0.015916442	-0.015917837	-0.05204
12379	7/30/2012 10:23	19.11056519	21.36427716	21.32087314	21.78654872	21.6870174	21.91965413	22.09113343	19.23228502	20.66379648	21.03145163	21.59321428	22.39784652	21.881475	21.97744623	23.46848	0.008462838	0.667520312	-0.038002339	0	0.046459456	0	-0.050559863	0.053599126	-0.01411382	0.023869419	-0.068996626	0.426013624	-0.031062663	-0.005648273	-0.05554
12380	7/30/2012 10:23	19.09953786	21.37018275	21.31419709	21.79219546	21.67572333	21.90861276	22.08831031	19.23510605	20.66687585	21.03863815	21.60911672	22.42201551	21.90149883	21.9805271	23.46848	-0.002564492	0.673425902	-0.04467838	0.005646742	0.035165385	-0.01104137	-0.05338298	0.056420157	-0.011034446	0.031055945	-0.053094185	0.45018261	-0.011038831	-0.002567398	-0.05554
12381	7/30/2012 10:23	19.11389904	21.35914188	21.32831951	21.78115866	21.68162704	21.90167983	22.10268257	19.22510422	20.65661129	21.02015855	21.60296093	22.40761694	21.88275858	21.97025753	23.47202	0.01179669	0.662385025	-0.030555969	-0.005390063	0.041069099	-0.017974305	-0.039010724	0.046418332	-0.021299014	0.012576339	-0.059249978	0.435784044	-0.029779087	-0.012836971	-0.052
12382	7/30/2012 10:23	19.11415549	21.38071014	21.32446793	21.78577871	21.68214041	21.9188838	22.09036349	19.21279432	20.67406107	21.02888501	21.60347391	22.4289577	21.90432272	21.97077101	23.47552	0.01205314	0.683953283	-0.034407542	-0.00077001	0.041582466	-0.000770329	-0.051329804	0.034108435	-0.00384923	0.021302807	-0.058736995	0.457124798	-0.008214947	-0.012323493	-0.0485
12383	7/30/2012 10:24	19.11133454	21.36915569	21.31317001	21.77859196	21.66211916	21.89911208	22.08317738	19.22638651	20.68329923	21.02991166	21.6129641	22.43847109	21.91792874	21.98874278	23.47906	0.009232188	0.672398842	-0.045705462	-0.007956757	0.021561214	-0.020542054	-0.058515913	0.047700615	0.005388929	0.022329451	-0.049246809	0.466638191	0.00539107	0.005648283	-0.04496
12384	7/30/2012 10:24	19.10953939	21.40150823	21.31573772	21.78552204	21.67752011	21.91015341	22.08574385	19.22382194	20.67226477	21.02734505	21.61039918	22.431786	21.90688989	21.97770297	23.47552	0.007437039	0.70475138	-0.043137756	-0.001026679	0.036962166	-0.009500716	-0.055949447	0.045136049	-0.005645535	0.01976284	-0.051811727	0.459953101	-0.005647778	-0.005391534	-0.0485
12385	7/30/2012 10:24	19.09440888	21.39046725	21.32575179	21.77448526	21.67495328	21.89500368	22.08317738	19.21664116	20.66507955	21.01168876	21.59475322	22.41173081	21.89970182	21.96614971	23.48257	-0.007693471	0.693710399	-0.033123685	-0.012063462	0.034395336	-0.02465045	-0.058515913	0.037955273	-0.012830748	0.004106554	-0.067457683	0.439897914	-0.012835846	-0.016944791	-0.04145
12386	7/30/2012 10:24	19.12005385	21.40356237	21.3347388	21.80015225	21.68804414	21.91220762	22.09216002	19.24433853	20.67175154	21.03940814	21.60142198	22.44798451	21.90226898	21.98976975	23.4826	0.017951501	0.70680552	-0.024136671	0.013603532	0.047486192	-0.007446509	-0.049533274	0.065652637	-0.006158765	0.031825931	-0.060788924	0.476151611	-0.010268681	0.006675245	-0.04142
12387	7/30/2012 10:24	19.11748934	21.39662966	21.32780596	21.78911542	21.68958424	21.89705788	22.0936999	19.22305257	20.67611399	21.03940814	21.59295779	22.45235555	21.8979048	21.98976975	23.48615	0.015386995	0.699872803	-0.031069512	0.0025667	0.049026296	-0.022596253	-0.047993391	0.044366679	-0.001796308	0.031825931	-0.069253116	0.480522651	-0.014632861	0.006675245	-0.03787
12388	7/30/2012 10:24	19.1177458	21.42667154	21.32395439	21.79784221	21.6731565	21.92684388	22.0942132	19.24664665	20.66995523	21.0376115	21.61193813	22.45878356	21.90021525	21.97924341	23.48615	0.015643445	0.729914685	-0.034921084	0.011293494	0.032598556	0.007189749	-0.047480096	0.067960762	-0.00795507	0.030029297	-0.050272776	0.486950661	-0.012322413	-0.003851097	-0.03787
12389	7/30/2012 10:25	19.12210546	21.41819816	21.32395439	21.79784221	21.67726343	21.91426183	22.10242592	19.23561896	20.66738908	21.02221183	21.600909	22.46469734	21.88917646	21.97667601	23.49319	0.020003107	0.721441306	-0.034921084	0.011293494	0.036705483	-0.005392302	-0.039267372	0.056933072	-0.010521217	0.014629623	-0.061301906	0.492864442	-0.023361203	-0.006418492	-0.03083
12390	7/30/2012 10:25	19.12877319	21.42923923	21.35194258	21.80066559	21.68830082	21.92119479	22.09677967	19.24844186	20.65481499	21.03530155	21.6098862	22.46495446	21.90637645	21.97282492	23.49319	0.026670837	0.73248238	-0.006932892	0.014116873	0.047742876	0.001540659	-0.044913622	0.06975597	-0.02309531	0.027719342	-0.05232471	0.493121563	-0.006161212	-0.010269581	-0.03083
12391	7/30/2012 10:25	19.12620867	21.43103662	21.34963162	21.82350939	21.69009761	21.92299223	22.10704559	19.24613374	20.6779103	21.04120477	21.60296093	22.47112537	21.90817347	21.98720234	23.49765	0.024106324	0.734279767	-0.009243852	0.036960669	0.049539664	0.003338096	-0.034647705	0.067447845	0	0.033622565	-0.059249978	0.499292476	-0.004364193	0.004107841	-0.02637
12392	7/30/2012 10:25	19.13210706	21.43668556	21.33011691	21.80400232	21.69163771	21.92453289	22.09575308	19.25408395	20.6604605	21.04505471	21.61116866	22.4749822	21.8994451	21.98283776	23.50119	0.030004706	0.739928706	-0.028758567	0.017453598	0.051079769	0.004878757	-0.045940212	0.075398061	-0.017449805	0.037472499	-0.051042252	0.503149303	-0.013092563	-0.00025674	-0.02283
12393	7/30/2012 10:25	19.13441512	21.43077985	21.34064457	21.81478253	21.69831151	21.92684388	22.11089532	19.24741603	20.65378854	21.03401824	21.60424339	22.47652493	21.89251377	21.98001362	23.5047	0.032312772	0.734022998	-0.018230906	0.028233807	0.057753566	0.007189749	-0.030797978	0.068730137	-0.024121765	0.026436034	-0.057967522	0.504692035	-0.020023898	-0.003080878	-0.01932
12394	7/30/2012 10:25	19.10030721	21.45568661	21.32780596	21.81863261	21.68111368	21.9222219	22.10191263	19.24792894	20.67123831	21.03478823	21.61347708	22.47292523	21.91022721	21.98078384	23.50824	-0.001795145	0.758929754	-0.031069512	0.03208389	0.040555732	0.002567766	-0.039780667	0.069243053	-0.006671995	0.027206018	-0.048733825	0.501092328	-0.002310456	-0.002310658	-0.01578
12395	7/30/2012 10:26	19.11030874	21.44875378	21.33345494	21.80733904	21.67418323	21.91118052	22.08677043	19.26459878	20.66661924	21.02169851	21.61322059	22.46829704	21.89713466	21.9805271	23.51529	0.008206388	0.751996926	-0.025420532	0.020790325	0.033625287	-0.008473613	-0.054922861	0.085912893	-0.011291061	0.014116302	-0.048990317	0.49646414	-0.01540301	-0.002567398	-0.00873
12396	7/30/2012 10:26	19.12646512	21.43103662	21.34115811	21.80656903	21.69446124	21.9019366	22.10268257	19.2335673	20.67380446	21.02452178	21.61168164	22.46264037	21.89559436	21.97051427	23.51511	0.024362775	0.734279767	-0.017717361	0.020020311	0.053903297	-0.017717529	-0.039010724	0.054881413	-0.004105845	0.01693957	-0.050529268	0.490807473	-0.016943307	-0.012580232	-0.00891
12397	7/30/2012 10:26	19.12236191	21.45645692	21.32421116	21.8150392	21.68188373	21.92299223	22.09010684	19.2702409	20.66815893	21.03581487	21.61450305	22.48680983	21.89867495	21.99028323	23.51511	0.020259558	0.759700069	-0.034664313	0.028490479	0.041325783	0.003338096	-0.051586451	0.091555012	-0.009751373	0.028232665	-0.047707857	0.514976933	-0.013862712	0.007188726	-0.00891
12398	7/30/2012 10:26	19.10928294	21.44772669	21.32806273	21.80220562	21.67289982	21.90989664	22.09395655	19.24895478	20.68509554	21.03581487	21.61450305	22.47421084	21.91536156	21.9733384	23.52216	0.007180589	0.750969842	-0.030812741	0.0156569	0.032341873	-0.009757492	-0.047736744	0.070268887	0.007185241	0.028232665	-0.047707857	0.502377937	0.002823893	-0.009756103	-0.00186
12399	7/30/2012 10:26	19.11851515	21.48675612	21.3375633	21.81580921	21.69086766	21.92376256	22.09934615	19.2638294	20.6658494	21.03350492	21.61655499	22.48038177	21.89636451	21.996445	23.52216	0.016412797	0.789999269	-0.021312176	0.029260496	0.050309717	0.004108426	-0.042347146	0.085143514	-0.012060905	0.025922711	-0.04565592	0.508548868	-0.016173158	0.013350503	-0.00186
12400	7/30/2012 10:26	19.11800225	21.4649304	21.33704975	21.82787283	21.68599066	21.9188838	22.09446985	19.24459499	20.67226477	21.04402806	21.61014269	22.49066668	21.91099736	21.97744623	23.52908	0.015899896	0.768173546	-0.021825721	0.041324109	0.045432721	-0.000770329	-0.047223449	0.065909096	-0.005645535	0.036445849	-0.052068219	0.518833778	-0.001540304	-0.005648273	0.00506
12401	7/30/2012 10:27	19.10902649	21.46852521	21.32780596	21.80605569	21.68958424	21.90116628	22.10216927	19.24587728	20.64814304	21.03273493	21.61142515	22.48783832	21.88686602	21.97872993	23.52908	0.006924139	0.771768361	-0.031069512	0.019506968	0.049026296	-0.018487855	-0.039524019	0.067191387	-0.029767259	0.025152726	-0.05078576	0.516005425	-0.025671643	-0.004364576	0.00506
12402	7/30/2012 10:27	19.13441512	21.46441685	21.32369762	21.80194895	21.68958424	21.90963986	22.08959355	19.26793276	20.67868015	21.03350492	21.62091536	22.48886681	21.9174153	21.97539231	23.52908	0.032312772	0.767660001	-0.035177856	0.015400229	0.049026296	-0.010014267	-0.052099745	0.089246871	0.000769846	0.025922711	-0.041295551	0.517033916	0.004877635	-0.007702189	0.00506
12403	7/30/2012 10:27	19.10492329	21.4811071	21.31933251	21.81452585	21.67700674	21.90553145	22.0936999	19.2481854	20.67149492	21.01810526	21.60526935	22.4942664	21.89764809	21.97256818	23.53613	0.002820944	0.784350245	-0.039542965	0.027977135	0.0364488	-0.014122676	-0.047993391	0.069499512	-0.00641538	0.010523056	-0.056941557	0.522433504	-0.014889577	-0.01052632	0.01211
12404	7/30/2012 10:27	19.11364259	21.48162064	21.34090134	21.80631236	21.68162704	21.90989664	22.09831956	19.27177966	20.66559278	21.03324826	21.62040237	22.50120874	21.90457943	21.98771582	23.53613	0.01154024	0.784863792	-0.017974134	0.01976364	0.041069099	-0.009757492	-0.043373736	0.093093773	-0.012317519	0.025666049	-0.041808536	0.529375844	-0.007958231	0.004621322	0.01211
12405	7/30/2012 10:27	19.1192845	21.48726967	21.34655034	21.80348897	21.69138103	21.91554571	22.09985944	19.25408395	20.67739707	21.02811503	21.62373678	22.50866535	21.91202423	21.98283776	23.53955	0.017182149	0.790512817	-0.012325131	0.016940255	0.050823085	-0.004108421	-0.04183385	0.075398061	-0.000513231	0.020532823	-0.038474132	0.536832448	-0.000513435	-0.00025674	0.01553
12406	7/30/2012 10:27	19.11620709	21.47571486	21.33936071	21.80066559	21.68419388	21.90424758	22.09241667	19.25177582	20.67944999	21.02169851	21.61732446	22.51072234	21.90124212	21.97616253	23.53955	0.014104743	0.778958003	-0.019514769	0.014116873	0.043635935	-0.015406553	-0.049276627	0.073089932	0.001539693	0.014116302	-0.044886444	0.538889445	-0.011295547	-0.006931971	0.01553
12407	7/30/2012 10:28	19.11441194	21.48239097	21.32908982	21.81555254	21.69061098	21.89808498	22.09472649	19.23895291	20.66636263	21.03812483	21.60013953	22.51020809	21.88840632	21.97590579	23.54309	0.01230959	0.785634113	-0.029785654	0.029003823	0.050053033	-0.021569154	-0.046966802	0.060267021	-0.011547675	0.030542621	-0.062071379	0.538375195	-0.02413135	-0.00718871	0.01907
12408	7/30/2012 10:28	19.10210235	21.49959485	21.32498148	21.82427941	21.69112434	21.91528893	22.09934615	19.24972415	20.67303461	21.02785837	21.6193764	22.50840822	21.89482421	21.97385188	23.5466	0	0.802837998	-0.033893999	0.037730687	0.050566401	-0.004365197	-0.042347146	0.071038263	-0.00487569	0.020276162	-0.042834505	0.536575323	-0.017713455	-0.009242624	0.02258
12409	7/30/2012 10:28	19.11107809	21.51294718	21.33833362	21.83351964	21.69163771	21.92864132	22.10422246	19.26690692	20.6604605	21.04505471	21.63220105	22.51715047	21.90355257	21.97436536	23.55014	0.008975738	0.816190328	-0.020541859	0.046970921	0.051079769	0.008987189	-0.037470835	0.088221031	-0.017449805	0.037472499	-0.030009861	0.545317569	-0.008985098	-0.008729146	0.02612
12410	7/30/2012 10:28	19.10671844	21.50832521	21.33396849	21.82042932	21.67443991	21.91143729	22.11243521	19.25228874	20.67560076	21.03068164	21.62194133	22.50686547	21.91022721	21.97667601	23.55359	0.004616091	0.811568361	-0.024906988	0.033880597	0.03388197	-0.008216837	-0.029258086	0.07360285	-0.002309538	0.023099435	-0.04026958	0.535032576	-0.002310456	-0.006418492	0.02957
12411	7/30/2012 10:28	19.11543774	21.496	21.34706389	21.81657923	21.69600135	21.92453289	22.09600973	19.25870022	20.6779103	21.04120477	21.61168164	22.52177872	21.89970182	21.9830945	23.55713	0.013335392	0.799243149	-0.011811585	0.030030512	0.055443404	0.004878757	-0.045683565	0.080014325	0	0.033622565	-0.050529268	0.549945826	-0.012835846	0	0.03311
12412	7/30/2012 10:28	19.11082164	21.5042168	21.34244198	21.82042932	21.68727408	21.9029637	22.11679824	19.24356915	20.66687585	21.03453156	21.61322059	22.51920747	21.90149883	21.98899953	23.55713	0.008719288	0.807459952	-0.016433498	0.033880597	0.04671614	-0.016690429	-0.024895054	0.064883263	-0.011034446	0.026949357	-0.048990317	0.547374571	-0.011038831	0.005905023	0.03311
12413	7/30/2012 10:29	19.12415706	21.50909554	21.35579419	21.82556277	21.70062167	21.91220762	22.11320516	19.2689586	20.66251341	21.03016832	21.60475637	22.51072234	21.8930272	21.98899953	23.56064	0.022054715	0.812338689	-0.003081287	0.039014052	0.06006373	-0.007446509	-0.028488139	0.090272711	-0.015396892	0.022586113	-0.057454539	0.538889445	-0.019510467	0.005905023	0.03662
12414	7/30/2012 10:29	19.12569577	21.5106362	21.34475293	21.81016243	21.68958424	21.90527468	22.10216927	19.24972415	20.66456632	21.01938856	21.6193764	22.49992312	21.89482421	21.97410862	23.56064	0.023593421	0.813879344	-0.014122542	0.023613713	0.049026296	-0.014379451	-0.039524019	0.071038263	-0.013343977	0.011806358	-0.042834505	0.528090224	-0.017713455	-0.008985885	0.03662
12415	7/30/2012 10:29	19.10748779	21.50909554	21.33037368	21.82966954	21.67957358	21.89962563	22.10037274	19.25100645	20.67021185	21.03350492	21.63348351	22.49709476	21.90047197	21.97950014	23.56409	0.00538544	0.812338689	-0.028501795	0.043120821	0.039015632	-0.020028505	-0.041320555	0.072320556	-0.007698455	0.025922711	-0.028727394	0.525261863	-0.012065697	-0.003594357	0.04007
12416	7/30/2012 10:29	19.1182587	21.50755489	21.34141489	21.83223627	21.68624735	21.923249	22.09472649	19.25459687	20.669442	21.03709818	21.60732128	22.50069449	21.88712274	21.9746221	23.56763	0.016156347	0.810798034	-0.017460588	0.045687554	0.045689405	0.003594873	-0.046966802	0.075910979	-0.008468299	0.029515974	-0.054889626	0.528861596	-0.025414927	-0.008472407	0.04361
12417	7/30/2012 10:29	19.09851206	21.496	21.33859039	21.80400232	21.68342383	21.89911208	22.10011609	19.24613374	20.66097372	21.02452178	21.61168164	22.49220942	21.8745437	21.97898667	23.57117	-0.003590289	0.799243149	-0.020285087	0.017453598	0.042865884	-0.020542054	-0.041577202	0.067447845	-0.016936577	0.01693957	-0.050529268	0.520376517	-0.037993961	-0.004107836	0.04715
12418	7/30/2012 10:29	19.10953939	21.49856775	21.34115811	21.82350939	21.67752011	21.90604501	22.09857621	19.27126674	20.66071711	21.02400846	21.59860058	22.50043737	21.89533764	21.97436536	23.57471	0.007437039	0.801810897	-0.017717361	0.036960669	0.036962166	-0.013609125	-0.043117089	0.092580852	-0.017193191	0.016426248	-0.063610324	0.528604472	-0.017200023	-0.008729146	0.05069
12419	7/30/2012 10:30	19.13492803	21.4734039	21.34552325	21.81940263	21.69009761	21.90604501	22.0942132	19.27383135	20.66328325	21.0309383	21.61399007	22.47755342	21.90201227	21.97693275	23.57471	0.032825676	0.776647045	-0.013352223	0.032853908	0.049539664	-0.013609125	-0.047480096	0.095145456	-0.014627049	0.023356096	-0.048220841	0.505720523	-0.010525398	-0.006161752	0.05069
12420	7/30/2012 10:30	19.11492484	21.46595749	21.34629357	21.82864285	21.67854684	21.91118052	22.0996028	19.24921124	20.66815893	21.03581487	21.60193497	22.4654687	21.88583916	21.9733384	23.57431	0.012822491	0.769200636	-0.012581904	0.042094128	0.037988899	-0.008473613	-0.042090498	0.070525346	-0.009751373	0.028232665	-0.060275942	0.493635805	-0.026698504	-0.009756103	0.05029
12421	7/30/2012 10:30	19.10902649	21.47699872	21.34911808	21.84404327	21.68958424	21.9265871	22.10216927	19.25203228	20.66277002	21.04300141	21.6301491	22.46444022	21.90997049	21.97641927	23.57431	0.006924139	0.780241869	-0.009757399	0.057494553	0.049026296	0.006932972	-0.039524019	0.073346391	-0.015140277	0.0354192	-0.032061808	0.492607321	-0.002567173	-0.006675231	0.05029
12422	7/30/2012 10:30	19.12492642	21.44644284	21.34372584	21.81760592	21.6885575	21.90013918	22.1055057	19.25151936	20.65789436	21.02118519	21.62117185	22.45081283	21.89662122	21.96717666	23.58493	0.022824068	0.749685987	-0.015149634	0.031057201	0.04799956	-0.019514955	-0.036187595	0.072833473	-0.020015945	0.013602981	-0.041039058	0.47897993	-0.015916442	-0.015917837	0.06091
12423	7/30/2012 10:30	19.12338771	21.46159236	21.32523825	21.82453608	21.68265378	21.91965413	22.10370916	19.2689586	20.67534415	21.03042498	21.6301491	22.45595523	21.91407797	21.9720547	23.58139	0.021285362	0.764835507	-0.033637228	0.03798736	0.042095833	0	-0.037984131	0.090272711	-0.002566154	0.022842774	-0.032061808	0.484122335	0.001540305	-0.011039798	0.05737
12424	7/30/2012 10:30	19.11697644	21.43822618	21.34423939	21.81401251	21.68907087	21.90912631	22.10165598	19.26793276	20.65763774	21.0250351	21.62065886	22.44207076	21.89200034	21.97975688	23.58493	0.014874094	0.741469328	-0.014636088	0.027463791	0.048512928	-0.010527819	-0.040037315	0.089246871	-0.020272559	0.017452892	-0.041552043	0.47023786	-0.02053733	-0.003337617	0.06091
12425	7/30/2012 10:31	19.12338771	21.41100864	21.34655034	21.83736974	21.67854684	21.91554571	22.09549644	19.28101225	20.65789436	21.03812483	21.61681148	22.43821397	21.8881496	21.98001362	23.58493	0.021285362	0.714251789	-0.012325131	0.050821026	0.037988899	-0.004108421	-0.046196859	0.102326356	-0.020015945	0.030542621	-0.045399428	0.466381072	-0.024388065	-0.003080878	0.06091
12426	7/30/2012 10:31	19.11646354	21.39149432	21.33961748	21.81786259	21.6885575	21.91297795	22.08446061	19.26152127	20.65943404	21.02708839	21.60167847	22.42715787	21.88558245	21.97744623	23.58847	0.014361193	0.694737465	-0.019257997	0.031313873	0.04799956	-0.006676182	-0.057232681	0.082835378	-0.018476261	0.019506179	-0.060532433	0.45532497	-0.02695522	-0.005648273	0.06445
12427	7/30/2012 10:31	19.11030874	21.39380522	21.34192843	21.84121985	21.66134911	21.91092374	22.09498314	19.27075382	20.66867216	21.02349513	21.63194455	22.42355822	21.90303913	21.97795971	23.58847	0.008206388	0.697048366	-0.016947043	0.054671136	0.020791168	-0.008730389	-0.046710154	0.092067932	-0.009238144	0.015912927	-0.030266355	0.451725317	-0.009498531	-0.005134794	0.06445
12428	7/30/2012 10:31	19.12261836	21.37223687	21.3498884	21.81118912	21.69061098	21.89808498	22.09472649	19.2728055	20.66661924	21.02580508	21.6339965	22.40915964	21.90534959	21.98463494	23.58493	0.020516009	0.675480022	-0.008987079	0.0246404	0.050053033	-0.021569154	-0.046966802	0.094119614	-0.011291061	0.018222874	-0.028214407	0.437326745	-0.00718808	0.00154044	0.06091
12429	7/30/2012 10:31	19.11056519	21.33064118	21.3421852	21.82453608	21.68265378	21.89423336	22.09934615	19.24972415	20.6604605	21.02375179	21.6193764	22.38987594	21.90329585	21.96563623	23.5914	0.008462838	0.633884328	-0.01669027	0.03798736	0.042095833	-0.025420774	-0.042347146	0.071038263	-0.017449805	0.016169588	-0.042834505	0.41804304	-0.009241814	-0.017458269	0.06738
12430	7/30/2012 10:31	19.10851359	21.33295204	21.33602266	21.82658946	21.68496393	21.90912631	22.10165598	19.2651117	20.67560076	21.03478823	21.62194133	22.37984846	21.90175555	21.97231144	23.59494	0.006411239	0.636195187	-0.02285281	0.040040743	0.044405986	-0.010527819	-0.040037315	0.086425813	-0.002309538	0.027206018	-0.04026958	0.408015558	-0.010782114	-0.010783059	0.07092
12431	7/30/2012 10:32	19.12749093	21.30933001	21.34629357	21.82453608	21.67854684	21.90681533	22.09113343	19.2581873	20.66456632	21.01938856	21.62784066	22.37316349	21.89482421	21.95279933	23.5914	0.02538858	0.612573158	-0.012581904	0.03798736	0.037988899	-0.012838799	-0.050559863	0.079501406	-0.013343977	0.011806358	-0.034370246	0.401330588	-0.017713455	-0.030295172	0.06738
12432	7/30/2012 10:32	19.09953786	21.30676241	21.33088722	21.80913574	21.68008694	21.89166561	22.08420397	19.266394	20.65147901	21.02760171	21.61475954	22.36416451	21.89456749	21.96512276	23.59494	-0.002564492	0.610005556	-0.027988252	0.022587026	0.039528999	-0.027988518	-0.057489327	0.087708112	-0.026431286	0.020019501	-0.047451365	0.39233161	-0.017970171	-0.017971746	0.07092
12433	7/30/2012 10:32	19.0913315	21.2903298	21.33140077	21.81786259	21.68034363	21.89192239	22.09292996	19.25434041	20.67329123	21.02400846	21.60706479	22.36082204	21.8994451	21.97436536	23.5914	-0.010770854	0.593572952	-0.027474708	0.031313873	0.039785682	-0.027731743	-0.048763333	0.07565452	-0.004619075	0.016426248	-0.055146117	0.388989138	-0.013092563	-0.008729146	0.06738
12434	7/30/2012 10:32	19.11005229	21.2792892	21.34141489	21.8196593	21.67777679	21.9019366	22.09446985	19.25972605	20.66200018	21.029655	21.61681148	22.36622142	21.88378544	21.97975688	23.59476	0.007949938	0.582532343	-0.017460588	0.03311058	0.03721885	-0.017717529	-0.047223449	0.081040162	-0.01591012	0.02207279	-0.045399428	0.394388517	-0.028752227	-0.003337617	0.07074
12435	7/30/2012 10:32	19.11261679	21.28596491	21.33550912	21.84763671	21.67187309	21.91734314	22.10139933	19.27126674	20.67329123	21.04531137	21.6196329	22.35645112	21.90791675	21.97872993	23.59125	0.010514439	0.589208056	-0.023366355	0.061087995	0.031315142	-0.002310987	-0.040293963	0.092580852	-0.004619075	0.037729161	-0.042578013	0.384618219	-0.00462091	-0.004364576	0.06723
12436	7/30/2012 10:32	19.09543467	21.26028916	21.34372584	21.84301657	21.6716164	21.90424758	22.08831031	19.27126674	20.68612201	21.02837169	21.63245754	22.33948172	21.91228095	21.97436536	23.59476	-0.006667676	0.563532311	-0.015149634	0.056467855	0.031058459	-0.015406553	-0.05338298	0.092580852	0.008211705	0.020789484	-0.029753368	0.367648824	-0.000256717	-0.008729146	0.07074
12437	7/30/2012 10:33	19.11441194	21.23718116	21.3586187	21.82402273	21.68650403	21.90245015	22.0990895	19.25793084	20.672778	21.03196495	21.61911991	22.31762733	21.89867495	21.96948731	23.59476	0.01230959	0.540424311	-0.000256774	0.037474015	0.045946089	-0.017203979	-0.042603793	0.079244947	-0.005132305	0.024382742	-0.043090998	0.345794429	-0.013862712	-0.013607188	0.07074
12438	7/30/2012 10:33	19.11851515	21.2158706	21.33730653	21.82376606	21.67366987	21.90630178	22.09036349	19.26459878	20.67944999	21.02606174	21.63861339	22.31608467	21.90149883	21.98899953	23.59125	0.016412797	0.519113743	-0.021568949	0.037217342	0.033111922	-0.01335235	-0.051329804	0.085912893	0.001539693	0.018479535	-0.02359752	0.344251771	-0.011038831	0.005905023	0.06723
12439	7/30/2012 10:33	19.1187716	21.2120193	21.3460368	21.84096318	21.66981963	21.91939735	22.09087678	19.266394	20.67688384	21.03196495	21.62322379	22.31351357	21.9115108	21.96948731	23.5914	0.016669248	0.51526245	-0.012838677	0.054414462	0.029261681	-0.000256776	-0.05081651	0.087708112	-0.001026462	0.024382742	-0.038987117	0.341680676	-0.00102687	-0.013607188	0.06738
12440	7/30/2012 10:33	19.11415549	21.18197937	21.3498884	21.82376606	21.67777679	21.90219338	22.10319587	19.25305812	20.65096579	21.02272515	21.62271081	22.29165935	21.88121829	21.9687171	23.5914	0.01205314	0.485222521	-0.008987079	0.037217342	0.03721885	-0.017460754	-0.038497428	0.074372226	-0.026944513	0.015142945	-0.039500103	0.319826453	-0.031319378	-0.014377404	0.06738
12441	7/30/2012 10:33	19.101333	21.17324987	21.33679298	21.81914595	21.68162704	21.90604501	22.09857621	19.24049166	20.67200815	21.02708839	21.62271081	22.27469029	21.88558245	21.9687171	23.59494	-0.000769348	0.476493021	-0.022082493	0.032597235	0.041069099	-0.013609125	-0.043117089	0.061805767	-0.00590215	0.019506179	-0.039500103	0.30285739	-0.02695522	-0.014377404	0.07092
12442	7/30/2012 10:33	19.11620709	21.17966862	21.33910393	21.83428966	21.67546665	21.9039908	22.08805367	19.24946769	20.66430971	21.02760171	21.63168806	22.28805985	21.89893167	21.98643212	23.5914	0.014104743	0.482911769	-0.019771542	0.047740942	0.034908702	-0.015663328	-0.053639627	0.070781804	-0.013600591	0.020019501	-0.030522848	0.316226947	-0.013605995	0.003337621	0.06738
12443	7/30/2012 10:34	19.11005229	21.15245321	21.35836193	21.8281295	21.68214041	21.90219338	22.10730224	19.24049166	20.68047646	21.02272515	21.61835043	22.25360764	21.89816152	21.9687171	23.59494	0.007949938	0.455696362	-0.000513548	0.041580782	0.041582466	-0.017460754	-0.034391057	0.061805767	0.002566156	0.015142945	-0.043860475	0.281774737	-0.014376144	-0.014377404	0.07092
12444	7/30/2012 10:34	19.1208232	21.15065598	21.34398261	21.83480301	21.68470725	21.91297795	22.09292996	19.26459878	20.67534415	21.04300141	21.63861339	22.27803267	21.89713466	21.98463494	23.59476	0.018720853	0.453899126	-0.014892861	0.048254289	0.044149302	-0.006676182	-0.048763333	0.085912893	-0.002566154	0.0354192	-0.02359752	0.306199775	-0.01540301	0.00154044	0.07074
12445	7/30/2012 10:34	19.11415549	21.11445472	21.34552325	21.82787283	21.68188373	21.89346303	22.09883285	19.23638833	20.66815893	21.01887524	21.6229673	22.24126663	21.89841824	21.96050147	23.59125	0.01205314	0.417697867	-0.013352223	0.041324109	0.041325783	-0.026191097	-0.042860441	0.057702444	-0.009751373	0.011293037	-0.03924361	0.269433735	-0.014119428	-0.022593036	0.06723
12446	7/30/2012 10:34	19.10364105	21.11650868	21.34372584	21.83454633	21.6716164	21.895774	22.09267331	19.2581873	20.66867216	21.03222161	21.64040885	22.23766718	21.89918839	21.97385188	23.59125	0.001538696	0.419751828	-0.015149634	0.047997616	0.031058459	-0.023880126	-0.04901998	0.079501406	-0.009238144	0.024639403	-0.021802063	0.265834284	-0.013349279	-0.009242624	0.06723
12447	7/30/2012 10:34	19.11902805	21.10238772	21.35040194	21.84121985	21.68676072	21.91965413	22.11217856	19.24279978	20.6745743	21.02529176	21.62501924	22.2307254	21.89225705	21.97564905	23.58771	0.016925698	0.405630868	-0.008473532	0.054671136	0.046202772	0	-0.029514734	0.064113889	-0.003335999	0.017709552	-0.037191668	0.258892498	-0.020280614	-0.007445449	0.06369
12448	7/30/2012 10:34	19.14236514	21.09211797	21.35707806	21.83942314	21.6934345	21.9178567	22.10191263	19.2402352	20.66353987	21.02272515	21.61835043	22.22815437	21.88532573	21.97718949	23.59464	0.040262788	0.395361117	-0.001797418	0.052874418	0.052876559	-0.001797435	-0.039780667	0.061549309	-0.014370434	0.015142945	-0.043860475	0.25632147	-0.027211935	-0.005905013	0.07062
12449	7/30/2012 10:35	19.11620709	21.08261848	21.34346907	21.82581944	21.67983026	21.8998824	22.1049924	19.23408022	20.67021185	21.02092853	21.62912313	22.2050152	21.90457943	21.97102775	23.58755	0.014104743	0.385861626	-0.015406406	0.039270725	0.039272316	-0.01977173	-0.036700891	0.055394327	-0.007698455	0.013346321	-0.03308778	0.233182306	-0.007958231	-0.012066754	0.06353
12450	7/30/2012 10:35	19.14005707	21.07697015	21.35065872	21.84558332	21.6870174	21.92401933	22.10807218	19.2702409	20.64711659	21.03145163	21.61860693	22.19884479	21.88994661	21.9733384	23.58755	0.037954717	0.380213293	-0.008216759	0.059034599	0.046459456	0.004365203	-0.033621111	0.091555012	-0.030793711	0.023869419	-0.043603982	0.22701189	-0.022591056	-0.009756103	0.06353
12451	7/30/2012 10:35	19.11210389	21.04898536	21.34783421	21.84712336	21.66750948	21.91708637	22.09267331	19.25793084	20.66430971	21.04454138	21.62322379	22.2034726	21.89046004	21.98206754	23.58401	0.010001539	0.352228512	-0.011041265	0.060574646	0.026951539	-0.002567764	-0.04901998	0.079244947	-0.013600591	0.036959174	-0.038987117	0.231639701	-0.022077625	-0.00102696	0.05999
12452	7/30/2012 10:35	19.12928609	21.03666187	21.36092967	21.83480301	21.69317782	21.90039595	22.11423175	19.22766879	20.67200815	21.02708839	21.63091858	22.17750552	21.88532573	21.96460928	23.58755	0.027183739	0.339905014	0.002054193	0.048254289	0.052619875	-0.01925818	-0.027461544	0.048982899	-0.00590215	0.019506179	-0.031292328	0.205672622	-0.027211935	-0.018485223	0.06353
12453	7/30/2012 10:35	19.11851515	21.01304196	21.35836193	21.83223627	21.69471793	21.91066697	22.11577164	19.2317721	20.65481499	21.02683172	21.6265582	22.17724842	21.88096157	21.96846036	23.58807	0.016412797	0.316285105	-0.000513548	0.045687554	0.054159982	-0.008987164	-0.02592165	0.053086212	-0.02309531	0.019249518	-0.035652711	0.205415523	-0.031576093	-0.014634143	0.06405
12454	7/30/2012 10:35	19.12261836	21.01740649	21.3498884	21.83223627	21.68214041	21.91914058	22.10730224	19.23844	20.67868015	21.02939834	21.62501924	22.17981941	21.89636451	21.97539231	23.58453	0.020516009	0.320649641	-0.008987079	0.045687554	0.041582466	-0.000513553	-0.034391057	0.059754105	0.000769846	0.021816129	-0.037191668	0.207986512	-0.016173158	-0.007702189	0.06051
12455	7/30/2012 10:36	19.1197974	20.98480098	21.34706389	21.82941287	21.67058967	21.89911208	22.09164673	19.23869645	20.67483092	21.029655	21.62963611	22.17596293	21.90509287	21.98001362	23.58453	0.01769505	0.288044132	-0.011811585	0.042864147	0.030031729	-0.020542054	-0.050046569	0.060010563	-0.003079384	0.02207279	-0.032574794	0.20413003	-0.007444797	-0.003080878	0.06051
12456	7/30/2012 10:36	19.10774424	20.99404346	21.36452451	21.83018289	21.67572333	21.90424758	22.1049924	19.23202856	20.66790231	21.02708839	21.63117507	22.15642349	21.90663317	21.97308166	23.58453	0.00564189	0.297286606	0.005649034	0.043634167	0.035165385	-0.015406553	-0.036700891	0.053342669	-0.010007988	0.019506179	-0.031035835	0.184590589	-0.005904495	-0.010012842	0.06051
12457	7/30/2012 10:36	19.10543619	20.99173284	21.35399677	21.82787283	21.67341318	21.91041019	22.09010684	19.25793084	20.68535216	21.03196495	21.63168806	22.16979257	21.89893167	21.98643212	23.58099	0.003333843	0.294975985	-0.004878703	0.041324109	0.032855239	-0.00924394	-0.051586451	0.079244947	0.007441857	0.024382742	-0.030522848	0.197959667	-0.013605995	0.003337621	0.05697
12458	7/30/2012 10:36	19.12826028	20.98916548	21.35553741	21.84224655	21.68778745	21.92042446	22.10037274	19.22843816	20.66430971	21.03196495	21.61911991	22.14845349	21.89046004	21.97385188	23.57727	0.026157934	0.29240863	-0.003338061	0.055697833	0.047229508	0.00077033	-0.041320555	0.04975227	-0.013600591	0.024382742	-0.043090998	0.176620587	-0.022077625	-0.009242624	0.05325
12459	7/30/2012 10:36	19.11312969	20.98249037	21.35322645	21.84404327	21.68111368	21.92247867	22.10216927	19.23074627	20.66661924	21.0342749	21.62989261	22.12968549	21.89687794	21.98027036	23.57727	0.011027339	0.285733517	-0.005649024	0.057494553	0.040555732	0.002824542	-0.039524019	0.052060383	-0.011291061	0.026692695	-0.032318301	0.157852595	-0.015659726	-0.002824138	0.05325
12460	7/30/2012 10:36	19.11466839	20.94577749	21.3460368	21.82427941	21.67392655	21.90681533	22.09934615	19.24151749	20.65635467	21.04505471	21.63630494	22.1404835	21.89071676	21.97000079	23.58081	0.012566041	0.249020638	-0.012838677	0.037730687	0.033368604	-0.012838799	-0.042347146	0.062831599	-0.021555628	0.037472499	-0.025905965	0.168650605	-0.021820909	-0.01309371	0.05679
12461	7/30/2012 10:37	19.11723289	20.96118145	21.35707806	21.82684613	21.67675006	21.9134915	22.10191263	19.22869462	20.66456632	21.04505471	21.62373678	22.13199935	21.89071676	21.98258102	23.57373	0.015130544	0.264424594	-0.001797418	0.040297416	0.036192117	-0.00616263	-0.039780667	0.050008727	-0.013343977	0.037472499	-0.038474132	0.160166451	-0.021820909	-0.00051348	0.04971
12462	7/30/2012 10:37	19.11518129	20.94218324	21.36375419	21.83326297	21.68316714	21.92016768	22.09575308	19.23715771	20.67303461	21.04069145	21.63220105	22.11091761	21.89508093	21.98668886	23.57373	0.013078941	0.245426392	0.00487871	0.046714248	0.0426092	0.000513553	-0.045940212	0.058471817	-0.00487569	0.033109241	-0.030009861	0.139084709	-0.017456739	0.003594361	0.04971
12463	7/30/2012 10:37	19.13595383	20.92061785	21.36324064	21.83711307	21.69112434	21.90270693	22.11217856	19.2240784	20.67688384	21.03196495	21.64015235	22.11477401	21.90740332	21.96948731	23.57739	0.033851483	0.223860999	0.004365162	0.050564353	0.050566401	-0.016947204	-0.029514734	0.045392505	-0.001026462	0.024382742	-0.022058557	0.142941115	-0.005134344	-0.013607188	0.05337
12464	7/30/2012 10:37	19.12056675	20.90957848	21.35219936	21.83043956	21.69266445	21.90013918	22.09677967	19.23459313	20.66610601	21.029655	21.63374001	22.10397609	21.8881496	21.97154123	23.57388	0.018464403	0.212821626	-0.006676118	0.04389084	0.052106506	-0.019514955	-0.044913622	0.055907242	-0.01180429	0.02207279	-0.028470901	0.132143189	-0.024388065	-0.011553276	0.04986
12465	7/30/2012 10:37	19.11261679	20.90161988	21.34834776	21.83480301	21.68470725	21.92170834	22.10139933	19.23484959	20.66661924	21.02991166	21.63835689	22.10834667	21.90534959	21.9674334	23.57034	0.010514439	0.204863031	-0.010527719	0.048254289	0.044149302	0.002054212	-0.040293963	0.056163699	-0.011291061	0.022329451	-0.023854014	0.136513774	-0.00718808	-0.015661098	0.04632
12466	7/30/2012 10:37	19.13621029	20.925239	21.35528064	21.83326297	21.68727408	21.93274976	22.10832883	19.23869645	20.67046846	21.029655	21.62091536	22.10397609	21.89662122	21.97564905	23.57034	0.034107935	0.228482143	-0.003594835	0.046714248	0.04671614	0.013095626	-0.033364463	0.060010563	-0.00744184	0.02207279	-0.041295551	0.132143189	-0.015916442	-0.007445449	0.04632
12467	7/30/2012 10:38	19.11492484	20.91214577	21.3717142	21.82453608	21.68265378	21.91554571	22.0996028	19.23048982	20.66225679	21.0342749	21.62989261	22.09574912	21.9009854	21.98027036	23.56683	0.012822491	0.215388919	0.012838727	0.03798736	0.042095833	-0.004108421	-0.042090498	0.051803926	-0.015653506	0.026692695	-0.032318301	0.123916221	-0.011552264	-0.002824138	0.04281
12468	7/30/2012 10:38	19.13492803	20.89853914	21.35784838	21.83608638	21.70267515	21.90604501	22.11525835	19.21664116	20.6779103	21.02426512	21.63681793	22.08597962	21.89123019	21.9746221	23.57077	0.032825676	0.20178229	-0.001027096	0.049537658	0.06211721	-0.013609125	-0.026434948	0.037955273	0	0.016682909	-0.025392977	0.114146724	-0.021307478	-0.008472407	0.04675
12469	7/30/2012 10:38	19.1177458	20.87286641	21.35348322	21.82299604	21.69394787	21.90989664	22.11089532	19.23382376	20.66969862	21.03299159	21.63707442	22.08212325	21.90432272	21.97924341	23.56723	0.015643445	0.176109558	-0.00539225	0.036447324	0.053389928	-0.009757492	-0.030797978	0.05513787	-0.008211684	0.025409388	-0.025136483	0.110290351	-0.008214947	-0.003851097	0.04321
12470	7/30/2012 10:38	19.13056835	20.88159512	21.36632193	21.8319796	21.69009761	21.91451861	22.10678894	19.22125737	20.67842353	21.03350492	21.64605172	22.07389634	21.90894362	21.99208041	23.56372	0.028465997	0.184838264	0.007446456	0.04543088	0.049539664	-0.005135526	-0.034904353	0.042571484	0.000513231	0.025922711	-0.01615919	0.102063438	-0.003594042	0.008985909	0.0397
12471	7/30/2012 10:38	19.12595222	20.85181492	21.37043033	21.81888928	21.68137036	21.91400505	22.09806291	19.23382376	20.67380446	21.04993129	21.62040237	22.07363925	21.89995854	21.98771582	23.56015	0.023849873	0.155058067	0.011554852	0.032340563	0.040812416	-0.005649078	-0.043630384	0.05513787	-0.004105845	0.042349088	-0.041808536	0.101806347	-0.01257913	0.004621322	0.03613
12472	7/30/2012 10:38	19.11030874	20.86105702	21.35451032	21.82838617	21.67392655	21.91503216	22.0990895	19.2071523	20.66841554	21.03607153	21.63168806	22.06386981	21.89456749	21.97795971	23.55991	0.008206388	0.164300168	-0.004365156	0.041837455	0.033368604	-0.004621973	-0.042603793	0.028466414	-0.009494758	0.028489327	-0.030522848	0.092036915	-0.017970171	-0.005134794	0.03589
12473	7/30/2012 10:39	19.12543932	20.85104475	21.35707806	21.83095291	21.67649338	21.91759992	22.10165598	19.23484959	20.66636263	21.03838149	21.6339965	22.06181309	21.89251377	21.98027036	23.55991	0.02333697	0.154287893	-0.001797418	0.044404187	0.035935434	-0.002054211	-0.040037315	0.056163699	-0.011547675	0.030799283	-0.028214407	0.089980196	-0.020023898	-0.002824138	0.03589
12474	7/30/2012 10:39	19.12928609	20.83384424	21.36092967	21.82222602	21.68470725	21.91297795	22.10139933	19.21715407	20.65327531	21.02914167	21.62065886	22.04844445	21.88352872	21.97513557	23.55637	0.027183739	0.137087388	0.002054193	0.035677306	0.044149302	-0.006676182	-0.040293963	0.038468185	-0.024634992	0.021559468	-0.041552043	0.076611555	-0.029008942	-0.007958928	0.03235
12475	7/30/2012 10:39	19.12954254	20.82588583	21.37402518	21.81401251	21.68085699	21.90912631	22.11012537	19.21561534	20.672778	21.04454138	21.62322379	22.05101534	21.89020332	21.98206754	23.55286	0.027440191	0.129128975	0.015149703	0.027463791	0.040299049	-0.010527819	-0.031567924	0.036929449	-0.005132305	0.036959174	-0.038987117	0.079182443	-0.022334341	-0.00102696	0.02884
12476	7/30/2012 10:39	19.16775403	20.82588583	21.35707806	21.8224827	21.6934345	21.90912631	22.106019	19.21330724	20.66610601	21.04223142	21.61681148	22.04047471	21.88789288	21.97975688	23.55637	0.065651676	0.129128975	-0.001797418	0.035933978	0.052876559	-0.010527819	-0.035674298	0.034621346	-0.01180429	0.034649213	-0.045399428	0.068641814	-0.024644781	-0.003337617	0.03235
12477	7/30/2012 10:39	19.1431345	20.8056048	21.3706871	21.82350939	21.69009761	21.90578823	22.11115197	19.20356193	20.66482294	21.02811503	21.64066534	22.03481878	21.88660931	21.97410862	23.55646	0.041032145	0.108847947	0.011811627	0.036960669	0.049539664	-0.013865901	-0.030541329	0.024876042	-0.013087362	0.020532823	-0.021545569	0.06298588	-0.025928358	-0.008985885	0.03244
12478	7/30/2012 10:39	19.11595064	20.81202283	21.36452451	21.83403299	21.69240777	21.92941165	22.1134618	19.22074446	20.669442	21.04531137	21.62835365	22.03918927	21.88686602	21.97872993	23.55292	0.013848292	0.11526598	0.005649034	0.047484268	0.051849822	0.009757521	-0.028231491	0.042058571	-0.008468299	0.037729161	-0.03385726	0.067356374	-0.025671643	-0.004364576	0.0289
12479	7/30/2012 10:40	19.12826028	20.81176611	21.35553741	21.83788309	21.68368051	21.92042446	22.10884213	19.22356548	20.68073307	21.04402806	21.64810367	22.02967703	21.91099736	21.9733384	23.54941	0.026157934	0.115009259	-0.003338061	0.051334374	0.043122568	0.00077033	-0.032851166	0.044879592	0.002822771	0.036445849	-0.014107233	0.057844131	-0.001540304	-0.009756103	0.02539
12480	7/30/2012 10:40	19.13287641	20.80791529	21.37299808	21.82145601	21.68804414	21.9124644	22.12603762	19.18509722	20.67996323	21.03504489	21.63476598	22.03327625	21.90611974	21.97693275	23.54587	0.030774061	0.111158438	0.014122602	0.034907288	0.047486192	-0.007189734	-0.015655674	0.006411333	0.002052924	0.02746268	-0.027444926	0.061443354	-0.006417929	-0.006161752	0.02185
12481	7/30/2012 10:40	19.13287641	20.80355103	21.37710648	21.82581944	21.69240777	21.91657281	22.1134618	19.2043313	20.67431769	21.0376115	21.64579522	22.02736324	21.9130511	21.98797256	23.54587	0.030774061	0.106794179	0.018231007	0.039270725	0.051849822	-0.003081316	-0.028231491	0.025645407	-0.003592614	0.030029297	-0.016415684	0.055530346	0.000513435	0.004878062	0.02185
12482	7/30/2012 10:40	19.12338771	20.78994485	21.35938902	21.83736974	21.68291046	21.91991091	22.10396581	19.21433306	20.67970661	21.04325807	21.64297379	22.02864868	21.90586302	21.98514842	23.54242	0.021285362	0.093187998	0.000513548	0.050821026	0.042352517	0.000256776	-0.037727483	0.035647169	0.001796309	0.035675862	-0.019237122	0.056815782	-0.006674646	0.00205392	0.0184
12483	7/30/2012 10:40	19.1318506	20.78147311	21.37607938	21.81195913	21.69138103	21.92427611	22.11243521	19.2181799	20.67534415	21.04274474	21.63425299	22.02402111	21.90971377	21.98463494	23.54242	0.029748255	0.084716253	0.017203906	0.025410416	0.050823085	0.00462198	-0.029258086	0.039494009	-0.002566154	0.035162538	-0.027957913	0.052188215	-0.00282389	0.00154044	0.0184
12484	7/30/2012 10:40	19.14005707	20.78121639	21.3717142	21.81606589	21.68265378	21.90681533	22.11217856	19.20125384	20.67098169	21.03453156	21.64271729	21.9988267	21.91818545	21.97616253	23.54242	0.037954717	0.084459534	0.012838727	0.029517168	0.042095833	-0.012838799	-0.029514734	0.022567948	-0.00692861	0.026949357	-0.019493616	0.026993802	0.005647788	-0.006931971	0.0184
12485	7/30/2012 10:41	19.12313126	20.77274466	21.36734903	21.82017264	21.68265378	21.91118052	22.10781553	19.21612825	20.68175953	21.03247827	21.64066534	22.00088338	21.91202423	21.97847319	23.54242	0.021028911	0.075987811	0.008473554	0.033623925	0.042095833	-0.008473613	-0.03387776	0.037442361	0.003849234	0.024896065	-0.021545569	0.029050481	-0.000513435	-0.004621315	0.0184
12486	7/30/2012 10:41	19.12313126	20.77685216	21.35040194	21.81606589	21.68676072	21.91528893	22.10781553	19.19509893	20.67329123	21.04094811	21.65349007	21.98828624	21.90791675	21.97000079	23.53885	0.021028911	0.08009531	-0.008473532	0.029517168	0.046202772	-0.004365197	-0.03387776	0.016413038	-0.004619075	0.033365903	-0.008720842	0.016453339	-0.00462091	-0.01309371	0.01483
12487	7/30/2012 10:41	19.13800545	20.77505513	21.36118644	21.80964909	21.68907087	21.92607355	22.09754962	19.20279257	20.66841554	21.03170829	21.61886342	21.98751498	21.89867495	21.97770297	23.5351	0.035903099	0.078298279	0.002310967	0.02310037	0.048512928	0.006419418	-0.044143679	0.024106677	-0.009494758	0.02412608	-0.04334749	0.015682086	-0.013862712	-0.005391534	0.01108
12488	7/30/2012 10:41	19.12723448	20.76427296	21.36734903	21.8032323	21.68265378	21.90681533	22.10781553	19.1902263	20.67688384	21.01476868	21.63989586	21.98751498	21.90278242	21.96923057	23.53156	0.025132129	0.06751611	0.008473554	0.016683584	0.042095833	-0.012838799	-0.03387776	0.011540409	-0.001026462	0.007186474	-0.022315051	0.015682086	-0.009755248	-0.013863927	0.00754
12489	7/30/2012 10:41	19.12107965	20.76658342	21.36118644	21.82658946	21.6934345	21.92170834	22.10165598	19.19945865	20.69048448	21.04967463	21.63681793	21.98854332	21.92075263	21.9746221	23.5351	0.018977304	0.069826572	0.002310967	0.040040743	0.052876559	0.002054212	-0.040037315	0.020772764	0.012574182	0.042092425	-0.025392977	0.016710423	0.008214968	-0.008472407	0.01108
12490	7/30/2012 10:41	19.12723448	20.76838045	21.35476709	21.80733904	21.68676072	21.91118052	22.10781553	19.20535712	20.67098169	21.04274474	21.63425299	21.98597248	21.90124212	21.98463494	23.52805	0.025132129	0.071623599	-0.004108382	0.020790325	0.046202772	-0.008473613	-0.03387776	0.026671227	-0.00692861	0.035162538	-0.027957913	0.014139583	-0.011295547	0.00154044	0.00403
12491	7/30/2012 10:42	19.1313377	20.77659544	21.3586187	21.80297563	21.68650403	21.89808498	22.11166526	19.19689411	20.67944999	21.02580508	21.63835689	21.98160206	21.91407797	21.9805271	23.53156	0.029235351	0.079838591	-0.000256774	0.016426913	0.045946089	-0.021569154	-0.030028032	0.018208219	0.001539693	0.018222874	-0.023854014	0.00976916	0.001540305	-0.002567398	0.00754
12492	7/30/2012 10:42	19.12313126	20.74732963	21.37582261	21.8032323	21.68676072	21.91092374	22.10781553	19.19509893	20.6984396	21.02811503	21.64476925	21.97543206	21.91202423	21.98258102	23.52783	0.021028911	0.050572774	0.01694713	0.016683584	0.046202772	-0.008730389	-0.03387776	0.016413038	0.020529301	0.020532823	-0.017441662	0.003599161	-0.000513435	-0.00051348	0.00381
12493	7/30/2012 10:42	19.12107965	20.75811174	21.36529483	21.81401251	21.69317782	21.90065273	22.11423175	19.20510066	20.67483092	21.04248808	21.62527573	21.98134497	21.89251377	21.98848604	23.52432	0.018977304	0.061354887	0.006419357	0.027463791	0.052619875	-0.019001405	-0.027461544	0.026414772	-0.003079384	0.034905876	-0.036935175	0.009512076	-0.020023898	0.005391543	0.0003
12494	7/30/2012 10:42	19.11851515	20.75118038	21.35425355	21.80708237	21.67803348	21.91503216	22.0990895	19.18894403	20.67560076	21.04300141	21.6470777	21.96926207	21.91433469	21.98489168	23.52783	0.016412797	0.054423525	-0.004621929	0.020533654	0.037475533	-0.004621973	-0.042603793	0.010258139	-0.002309538	0.0354192	-0.015133212	-0.002570827	0.001797022	0.00179718	0.00381
12495	7/30/2012 10:42	19.14185223	20.7324401	21.36503806	21.79245213	21.68881419	21.90861276	22.1055057	19.19689411	20.67944999	21.0342749	21.63835689	21.97748872	21.90124212	21.9720547	23.52783	0.039749883	0.035683247	0.006162583	0.005903412	0.048256244	-0.01104137	-0.036187595	0.018208219	0.001539693	0.026692695	-0.023854014	0.005655826	-0.011295547	-0.011039798	0.00381
12496	7/30/2012 10:42	19.13364577	20.7324401	21.36503806	21.79681553	21.68034363	21.90039595	22.1055057	19.17766008	20.672778	21.02760171	21.62732768	21.96232085	21.89456749	21.97795971	23.52383	0.031543416	0.035683247	0.006162583	0.010266811	0.039785682	-0.01925818	-0.036187595	-0.001025812	-0.005132305	0.020019501	-0.034883232	-0.009512049	-0.017970171	-0.005134794	-0.00019
12497	7/30/2012 10:43	19.12313126	20.72627894	21.35887548	21.79065544	21.68676072	21.90270693	22.10781553	19.17791653	20.67714045	21.02375179	21.62784066	21.94561056	21.89918839	21.97821645	23.52032	0.021028911	0.029522084	0	0.004106721	0.046202772	-0.016947204	-0.03387776	-0.000769359	-0.000769846	0.016169588	-0.034370246	-0.026222339	-0.013349279	-0.004878055	-0.0037
12498	7/30/2012 10:43	19.1208232	20.71986107	21.34834776	21.79245213	21.67623669	21.91734314	22.1055057	19.18612304	20.66430971	21.02760171	21.61475954	21.94098311	21.89020332	21.96948731	23.52032	0.018720853	0.023104217	-0.010527719	0.005903412	0.035678751	-0.002310987	-0.036187595	0.007437148	-0.013600591	0.020019501	-0.047451365	-0.030849789	-0.022334341	-0.013607188	-0.0037
12499	7/30/2012 10:43	19.13621029	20.72242821	21.36349741	21.80374564	21.68727408	21.91143729	22.10832883	19.17304393	20.66815893	21.02734505	21.60167847	21.94483932	21.881475	21.96897384	23.52032	0.034107935	0.025671362	0.004621936	0.017196927	0.04671614	-0.008216837	-0.033364463	-0.005641963	-0.009751373	0.01976284	-0.060532433	-0.026993581	-0.031062663	-0.014120666	-0.0037
12500	7/30/2012 10:43	19.12518287	20.71549693	21.34834776	21.79681553	21.68034363	21.90886954	22.08856696	19.19535538	20.669442	21.04120477	21.64528224	21.95486548	21.904066	21.99156693	23.51678	0.023080519	0.018740075	-0.010527719	0.010266811	0.039785682	-0.010784594	-0.053126333	0.016669492	-0.008468299	0.033622565	-0.016928673	-0.01696742	-0.008471664	0.008472428	-0.00724
12501	7/30/2012 10:43	19.12287481	20.70907908	21.35014517	21.79039877	21.68650403	21.90655856	22.0990895	19.18201978	20.672778	21.03196495	21.62322379	21.94124019	21.89046004	21.97795971	23.52023	0.02077246	0.012322229	-0.008730306	0.00385005	0.045946089	-0.013095574	-0.042603793	0.003333892	-0.005132305	0.024382742	-0.038987117	-0.030592708	-0.022077625	-0.005134794	-0.00379
12502	7/30/2012 10:43	19.07722686	20.69701357	21.35502387	21.80374564	21.71679286	21.91169407	22.11679824	19.15432294	20.60297944	21.05070128	21.67580521	21.91784596	21.8881496	21.97154123	23.52023	-0.024875491	0.000256713	-0.003851608	0.017196927	0.07623492	-0.007960061	-0.024895054	-0.024362953	-0.074930863	0.043119077	0.0135943	-0.053986941	-0.024388065	-0.011553276	-0.00379
12503	7/30/2012 10:44	19.06876411	20.70548509	21.36786258	21.76139517	21.71679286	21.92427611	22.15067609	19.17176166	20.60785502	21.00501561	21.65964595	21.96926207	21.85503346	21.9720547	23.52023	-0.033338244	0.008728241	0.008987104	-0.025153552	0.07623492	0.00462198	0.008982797	-0.006924226	-0.070055276	-0.002566594	-0.002564956	-0.002570827	-0.057504204	-0.011039798	-0.00379
12504	7/30/2012 10:44	19.11697644	20.7075388	21.35707806	21.78885875	21.63439762	21.9050179	22.13142727	19.17227457	20.67149492	21.01374204	21.6768312	21.93558443	21.92717059	21.97667601	23.52023	0.014874094	0.010781948	-0.001797418	0.00231003	-0.006160321	-0.014636227	-0.010266024	-0.006411321	-0.00641538	0.006159834	0.014620287	-0.036248472	0.014632925	-0.006418492	-0.00379
12505	7/30/2012 10:44	19.1382619	20.74553261	21.34860453	21.78449536	21.65544543	21.9178567	22.13142727	19.11047007	20.66892877	21.01964522	21.60244795	21.96694833	21.94129014	21.97821645	23.51672	0.036159551	0.048775759	-0.010270946	-0.002053358	0.01488749	-0.001797435	-0.010266024	-0.068215818	-0.008981529	0.012063018	-0.05976296	-0.004884569	0.028752476	-0.004878055	-0.0073
12506	7/30/2012 10:44	19.1595475	20.7203745	21.3997028	21.79758554	21.68958424	21.91374828	22.11910808	19.1868924	20.62710083	21.04556803	21.62861014	21.91681764	21.92511684	22.02956475	23.52051	0.057445145	0.023617646	0.040827325	0.011036823	0.049026296	-0.005905854	-0.022585212	0.008206509	-0.050809469	0.037985824	-0.033600767	-0.055015255	0.012579177	0.046470252	-0.00351
12507	7/30/2012 10:44	19.11287324	20.71164622	21.39097239	21.78449536	21.68496393	21.9134915	22.11012537	19.19868929	20.72333155	21.02760171	21.62758417	21.94124019	21.87762428	21.99053997	23.52402	0.010770889	0.014889366	0.032096911	-0.002053358	0.044405986	-0.00616263	-0.031567924	0.0200034	0.045421249	0.020019501	-0.034626739	-0.030592708	-0.034913386	0.007445466	0
12508	7/30/2012 10:44	19.11697644	20.7075388	21.31471064	21.81837594	21.71037572	21.94738611	22.10165598	19.12739567	20.67714045	21.0617378	21.63630494	21.93301363	21.90766004	21.97821645	23.52402	0.014874094	0.010781948	-0.044164839	0.031827218	0.069817771	0.027731976	-0.040037315	-0.051290219	-0.000769846	0.054155598	-0.025905965	-0.038819271	-0.004877627	-0.004878055	0
12509	7/30/2012 10:45	19.10210235	20.69675685	21.35887548	21.78654872	21.64055794	21.91965413	22.14169329	19.17868589	20.6779103	21.00758221	21.66221091	21.9718329	21.91253767	21.9830945	23.52402	0	0	0	0	0	0	0	0	0	0	0	0	0	0	0
12510	7/30/2012 10:45	19.13800545	20.77094763	21.36966	21.78885875	21.68907087	21.88807077	22.12706422	19.11252166	20.69176756	21.02144185	21.60013953	21.98160206	21.92229294	22.01390344	23.52402	0.035903099	0.074190782	0.010784527	0.00231003	0.048512928	-0.031583356	-0.014629075	-0.066164235	0.013857264	0.013859642	-0.062071379	0.00976916	0.009755276	0.030808934	0
12511	7/30/2012 10:45	19.09722982	20.79764646	21.36272709	21.84096318	21.69497461	21.923249	22.08625714	19.23202856	20.7143499	20.9975725	21.61860693	21.96592	21.89405406	22.01107927	23.52423	-0.004872534	0.100889603	0.003851613	0.054414462	0.054416666	0.003594873	-0.055436154	0.053342669	0.036439597	-0.010009705	-0.043603982	-0.005912899	-0.018483603	0.02798477	0.00021
12512	7/30/2012 10:45	19.10774424	20.71934764	21.36888968	21.81324249	21.6967714	21.89140884	22.12193123	19.1835585	20.70819106	21.06738441	21.64605172	21.97671747	21.90483615	21.95023195	23.52423	0.00564189	0.022590788	0.010014203	0.026693775	0.056213458	-0.028245292	-0.019762069	0.004872612	0.030280763	0.059802204	-0.01615919	0.004884576	-0.007701514	-0.032862547	0.00021
12513	7/30/2012 10:45	19.06107071	20.75272068	21.35579419	21.76216517	21.70498532	21.94173698	22.12603762	19.15560519	20.62119877	21.0309383	21.66041544	21.94021187	21.90637645	21.98129732	23.52777	-0.041031638	0.055963826	-0.003081287	-0.024383548	0.064427376	0.022082851	-0.015655674	-0.023080697	-0.056711529	0.023356096	-0.001795469	-0.03162103	-0.006161212	-0.001797179	0.00375
12514	7/30/2012 10:45	19.13108125	20.78481046	21.35425355	21.79861222	21.64415147	21.923249	22.13707358	19.18586658	20.67252138	21.03170829	21.66528886	21.97903122	21.92819746	21.98206754	23.52777	0.0289789	0.088053604	-0.004621929	0.012063506	0.003593526	0.003594873	-0.004619715	0.007180694	-0.00538892	0.02412608	0.00307795	0.007198326	0.0156598	-0.00102696	0.00375
12515	7/30/2012 10:46	19.1313377	20.82742616	21.32498148	21.7988689	21.69086766	21.91939735	22.15016279	19.17278747	20.68483893	21.03119496	21.58885395	21.97877414	21.93641247	22.0069714	23.52777	0.029235351	0.130669312	-0.033893999	0.012320177	0.050309717	-0.000256776	0.008469494	-0.005898416	0.006928625	0.023612758	-0.073356959	0.006941242	0.023874806	0.023876899	0.00375
12516	7/30/2012 10:46	19.0908186	20.79097173	21.34346907	21.78783207	21.67135972	21.90835598	22.07111502	19.21587179	20.72384479	21.02375179	21.6193764	21.97543206	21.90329585	22.01210624	23.52762	-0.011283751	0.094214877	-0.015406406	0.00128335	0.030801777	-0.011298146	-0.070578276	0.037185905	0.045934487	0.016169588	-0.042834505	0.003599161	-0.009241814	0.029011738	0.0036
12517	7/30/2012 10:46	19.12287481	20.73012966	21.36298386	21.7988689	21.68239709	21.87292114	22.11192191	19.18150688	20.69356388	21.06122448	21.62707118	21.97877414	21.88583916	21.94792132	23.52762	0.02077246	0.03337281	0.004108387	0.012320177	0.04183915	-0.046732988	-0.029771383	0.002820985	0.01565358	0.05364227	-0.035139725	0.006941242	-0.026698504	-0.035173182	0.0036
12518	7/30/2012 10:46	19.05953204	20.76401625	21.35451032	21.79039877	21.70780886	21.93634464	22.12039133	19.1561181	20.61324384	21.02734505	21.6568245	21.9450964	21.88994661	21.9733384	23.52762	-0.042570314	0.067259393	-0.004365156	0.00385005	0.067250916	0.016690513	-0.021301965	-0.022567794	-0.064666462	0.01976284	-0.005386405	-0.0267365	-0.022591056	-0.009756103	0.0036
12519	7/30/2012 10:46	19.15672651	20.75143709	21.35014517	21.76088183	21.69497461	21.93197942	22.10755889	19.16560681	20.68612201	20.99038607	21.65785048	22.01373766	21.89097347	21.98283776	23.52762	0.054624155	0.054680242	-0.008730306	-0.025666888	0.054416666	0.012325294	-0.034134408	-0.013079081	0.008211705	-0.017196141	-0.004360424	0.041904758	-0.021564193	-0.00025674	0.0036
12520	7/30/2012 10:46	19.1480071	20.81459005	21.36709225	21.77756528	21.65698552	21.92761421	22.13707358	19.16381164	20.66738908	21.00963548	21.66862331	21.95692213	21.93153481	21.98104058	23.52811	0.045904746	0.117833197	0.00821678	-0.008983434	0.016427579	0.00796008	-0.004619715	-0.014874245	-0.010521217	0.002053277	0.006412399	-0.014910767	0.018997143	-0.002053919	0.00409
12521	7/30/2012 10:47	19.18160259	20.76786702	21.35836193	21.78577871	21.67341318	21.96125218	22.11577164	19.18330205	20.66995523	20.99526257	21.62912313	22.00602508	21.934102	21.95844756	23.53162	0.079500242	0.071110163	-0.000513548	-0.00077001	0.032855239	0.041598051	-0.02592165	0.004616159	-0.00795507	-0.012319632	-0.03308778	0.034192186	0.021564333	-0.024646941	0.0076
12522	7/30/2012 10:47	19.16467657	20.83127701	21.36247031	21.80246229	21.67777679	21.89346303	22.10730224	19.12226669	20.68483893	21.04402806	21.6229673	22.00422549	21.91536156	22.0069714	23.53162	0.062574224	0.134520156	0.003594839	0.015913571	0.03721885	-0.026191097	-0.034391057	-0.056419198	0.006928625	0.036445849	-0.03924361	0.032392588	0.002823893	0.023876899	0.0076
12523	7/30/2012 10:47	19.12826028	20.85386872	21.4020138	21.74496846	21.67931689	21.90347725	22.12141793	19.14073105	20.66533617	21.03735484	21.62450625	21.92118798	21.92100935	22.00876859	23.53867	0.026157934	0.157111865	0.043138321	-0.041580259	0.038758949	-0.016176878	-0.020275368	-0.037954839	-0.012574134	0.029772635	-0.037704654	-0.050644918	0.008471686	0.025674092	0.01465
12524	7/30/2012 10:47	19.06337873	20.82691272	21.38352588	21.82787283	21.65236526	21.91477538	22.10730224	19.20407484	20.65276208	21.02888501	21.62861014	21.96360626	21.86607214	21.97898667	23.53867	-0.038723622	0.130155866	0.0246504	0.041324109	0.011807314	-0.004878749	-0.034391057	0.025388952	-0.025148219	0.021302807	-0.033600767	-0.008226639	-0.046465528	-0.004107836	0.01465
12525	7/30/2012 10:47	19.11646354	20.80842873	21.36914645	21.805029	21.71833298	21.91708637	22.1055057	19.1561181	20.69741313	21.06096781	21.56782183	21.9702904	21.89405406	21.97308166	23.53848	0.014361193	0.11167188	0.010270978	0.018480283	0.077775037	-0.002567764	-0.036187595	-0.022567794	0.019502833	0.053385607	-0.094389075	-0.001542496	-0.018483603	-0.010012842	0.01446
12526	7/30/2012 10:47	19.12236191	20.83538458	21.33268463	21.78988543	21.70729549	21.92299223	22.09857621	19.12277959	20.68560877	21.06995105	21.5980876	21.97080457	21.90329585	21.96537949	23.53848	0.020259558	0.138627728	-0.026190848	0.00333671	0.066737545	0.003338096	-0.043117089	-0.0559063	0.007698473	0.062368847	-0.064123305	-0.001028331	-0.009241814	-0.017715007	0.01446
12527	7/30/2012 10:48	19.13595383	20.84899095	21.32523825	21.80348897	21.70395858	21.89038174	22.12501102	19.14124395	20.69946607	21.0376115	21.65836347	21.95537964	21.89174362	21.95819082	23.54199	0.033851483	0.152234096	-0.033637228	0.016940255	0.063400635	-0.029272389	-0.016682273	-0.037441938	0.021555769	0.030029297	-0.003847433	-0.016453257	-0.020794046	-0.024903679	0.01797
12528	7/30/2012 10:48	19.12466997	20.8628541	21.309832	21.7667852	21.70524201	21.93377687	22.08394732	19.1373972	20.69176756	21.06353445	21.62527573	21.96874791	21.91356454	21.9674334	23.54553	0.022567617	0.166097246	-0.049043477	-0.019763522	0.064684062	0.014122736	-0.057745974	-0.041288689	0.013857264	0.055952244	-0.036935175	-0.003084992	0.00102687	-0.015661098	0.02151
12529	7/30/2012 10:48	19.11851515	20.87800094	21.33319817	21.73521514	21.67803348	21.94456154	22.07778781	19.15868261	20.64095788	21.06764108	21.61681148	21.97286123	21.90509287	21.99259389	23.54553	0.016412797	0.181244088	-0.025677304	-0.051333577	0.037475533	0.024907412	-0.063905485	-0.02000328	-0.036952419	0.060058868	-0.045399428	0.001028331	-0.007444797	0.009499391	0.02151
12530	7/30/2012 10:48	19.16647175	20.88390566	21.35168581	21.74958846	21.69215108	21.93762853	22.10473576	19.14073105	20.67380446	21.00347566	21.63707442	21.98442998	21.904066	21.98335124	23.54919	0.064369404	0.187148808	-0.007189665	-0.036960256	0.051593138	0.017974402	-0.036957539	-0.037954839	-0.004105845	-0.004106549	-0.025136483	0.01259708	-0.008471664	0.00025674	0.02517
12531	7/30/2012 10:48	19.10492329	20.90239007	21.34475293	21.76370518	21.63054743	21.89269271	22.12321447	19.1348327	20.66790231	21.02708839	21.63963936	21.9702904	21.91099736	21.98155406	23.54919	0.002820944	0.205633217	-0.014122542	-0.02284354	-0.010010516	-0.02696142	-0.018478821	-0.043853187	-0.010007988	0.019506179	-0.022571545	-0.001542496	-0.001540304	-0.001540439	0.02517
12532	7/30/2012 10:48	19.13236351	20.91728036	21.31342678	21.77448526	21.68778745	21.88242175	22.12552432	19.18048106	20.67123831	21.02195517	21.57526	21.93121407	21.90997049	21.98489168	23.54919	0.030261158	0.22052351	-0.045448692	-0.012063462	0.047229508	-0.03723238	-0.016168974	0.001795172	-0.006671995	0.014372963	-0.086950903	-0.040618829	-0.002567173	0.00179718	0.02517
12533	7/30/2012 10:49	19.09928141	20.93473803	21.39431048	21.80477233	21.68830082	21.91682959	22.08420397	19.18330205	20.62350827	21.0417181	21.62886663	21.91296147	21.92126607	21.98771582	23.54919	-0.002820941	0.237981181	0.035435008	0.018223612	0.047742876	-0.00282454	-0.057489327	0.004616159	-0.054402029	0.034135889	-0.033344273	-0.058871431	0.008728404	0.004621322	0.02517
12534	7/30/2012 10:49	19.05235155	20.90880829	21.37659293	21.78295534	21.64543487	21.91605926	22.10884213	19.18330205	20.69099772	21.05018796	21.62886663	21.94689596	21.87480042	22.00055286	23.5527	-0.049750795	0.212051438	0.017717456	-0.003593376	0.004876929	-0.003594869	-0.032851166	0.004616159	0.013087414	0.042605751	-0.033344273	-0.024936935	-0.037737246	0.017458361	0.02868
12535	7/30/2012 10:49	19.12902964	20.89289112	21.34809098	21.79655886	21.71833298	21.87497533	22.11808149	19.1561181	20.69741313	21.03119496	21.60578233	21.95743629	21.88968989	21.94792132	23.55283	0.026927288	0.196134271	-0.010784492	0.01001014	0.077775037	-0.044678805	-0.023611809	-0.022567794	0.019502833	0.023612758	-0.056428574	-0.014396604	-0.022847772	-0.035173182	0.02881
12536	7/30/2012 10:49	19.12723448	20.96272185	21.32087314	21.79039877	21.69086766	21.95329202	22.10781553	19.10405888	20.66661924	21.07662433	21.6468212	21.93095699	21.92665715	21.97616253	23.55283	0.025132129	0.265964993	-0.038002339	0.00385005	0.050309717	0.03363789	-0.03387776	-0.074627007	-0.011291061	0.069042127	-0.015389706	-0.040875908	0.014119488	-0.006931971	0.02881
12537	7/30/2012 10:49	19.17134439	20.97324793	21.33550912	21.75857182	21.68034363	21.93839887	22.10961207	19.14560361	20.66174357	21.00398898	21.64605172	21.99779836	21.90894362	21.97975688	23.55283	0.069242039	0.276491076	-0.023366355	-0.027976898	0.039785682	0.018744736	-0.032081221	-0.033082282	-0.016166734	-0.003593231	-0.01615919	0.025965462	-0.003594042	-0.003337617	0.02881
12538	7/30/2012 10:49	19.16108622	21.03460796	21.32934659	21.78192866	21.66981963	21.92376256	22.12886077	19.11252166	20.68355585	21.0342749	21.59603568	22.00294006	21.96028745	21.97179796	23.55283	0.058983868	0.337851103	-0.029528882	-0.004620055	0.029261681	0.004108426	-0.012832526	-0.066164235	0.005645545	0.026692695	-0.066175231	0.031107162	0.047749784	-0.011296537	0.02881
12539	7/30/2012 10:50	19.10800069	21.01535259	21.36914645	21.74163179	21.6885575	21.92145157	22.07599129	19.17740363	20.67252138	21.04428472	21.61886342	21.94946677	21.90278242	21.99464782	23.55283	0.00589834	0.318595741	0.010270978	-0.044916924	0.04799956	0.001797436	-0.065702007	-0.001282265	-0.00538892	0.036702512	-0.04334749	-0.022366126	-0.009755248	0.011553317	0.02881
12540	7/30/2012 10:50	19.09953786	20.98993569	21.39456726	21.79655886	21.66750948	21.91708637	22.12655092	19.16329874	20.68791832	21.04300141	21.62168483	21.96489167	21.85503346	22.00157983	23.55292	-0.002564492	0.293178836	0.035691785	0.01001014	0.026951539	-0.002567764	-0.015142375	-0.015387149	0.010008018	0.0354192	-0.040526073	-0.006941228	-0.057504204	0.018485326	0.0289
12541	7/30/2012 10:50	19.11518129	20.94218324	21.36349741	21.78680539	21.71679286	21.9029637	22.10396581	19.16791488	20.71794256	21.03478823	21.59244481	21.99059999	21.8848123	21.96820362	23.55292	0.013078941	0.245426392	0.004621936	0.00025667	0.07623492	-0.016690429	-0.037727483	-0.010771012	0.040032255	0.027206018	-0.069766097	0.018767096	-0.027725366	-0.014890882	0.0289
12542	7/30/2012 10:50	19.11697644	20.97786915	21.3021289	21.78449536	21.68496393	21.87959724	22.11012537	19.11508614	20.70716459	21.04531137	21.65349007	21.99677002	21.89097347	21.95742061	23.55292	0.014874094	0.281112293	-0.056746574	-0.002053358	0.044405986	-0.040056888	-0.031567924	-0.063599754	0.029254292	0.037729161	-0.008720842	0.024937123	-0.021564193	-0.025673892	0.0289
12543	7/30/2012 10:50	19.0736366	21.01894692	21.33884716	21.78731873	21.70472864	21.92478966	22.11731154	19.1425262	20.6122174	21.06430444	21.66836681	21.96951915	21.89739137	21.97667601	23.55292	-0.028465753	0.322190067	-0.020028314	0.00077001	0.064170691	0.005135534	-0.024381756	-0.036159687	-0.065692903	0.056722236	0.006155902	-0.002313744	-0.015146293	-0.006418492	0.0289
12544	7/30/2012 10:50	19.101333	21.02562211	21.3498884	21.75189847	21.69471793	21.94867	22.14117999	19.1409875	20.62761405	21.04582469	21.64989914	21.98468706	21.87480042	21.98771582	23.54913	-0.000769348	0.328865253	-0.008987079	-0.034650252	0.054159982	0.029015869	-0.000513302	-0.037698388	-0.050296246	0.038242486	-0.012311771	0.012854164	-0.037737246	0.004621322	0.02511
12545	7/30/2012 10:51	19.11415549	20.99609734	21.35399677	21.77730862	21.65236526	21.93583109	22.13681693	19.15560519	20.65892081	21.00963548	21.6265582	22.01630852	21.89354063	21.96435254	23.54559	0.01205314	0.299340492	-0.004878703	-0.009240103	0.011807314	0.016176958	-0.004876366	-0.023080697	-0.018989489	0.002053277	-0.035652711	0.044475619	-0.018997035	-0.018741961	0.02157
12546	7/30/2012 10:51	19.13877481	21.03768882	21.39148594	21.74291513	21.67726343	21.90989664	22.10653229	19.12662632	20.65558483	21.03992146	21.63553546	21.96206377	21.93641247	22.02417314	23.54559	0.036672456	0.340931971	0.032610464	-0.043633591	0.036705483	-0.009757492	-0.035161002	-0.052059567	-0.022325469	0.032339255	-0.026675446	-0.009769131	0.023874806	0.041078642	0.02157
12547	7/30/2012 10:51	19.1203103	20.99815123	21.38147167	21.81734925	21.69240777	21.91682959	22.1134618	19.1571439	20.68586539	20.98602288	21.6196329	21.98828624	21.86992285	21.9869456	23.54559	0.018207952	0.30139438	0.022596193	0.030800529	0.051849822	-0.00282454	-0.028231491	-0.021541989	0.007955089	-0.021559327	-0.042578013	0.016453339	-0.042614818	0.003851101	0.02157
12548	7/30/2012 10:51	19.12210546	21.05489039	21.30315598	21.77268857	21.7198731	21.89320626	22.11115197	19.12816502	20.69920945	21.03735484	21.64143482	22.01013845	21.89585107	21.94971848	23.54913	0.020003107	0.358133538	-0.055719496	-0.013860144	0.079315155	-0.026447871	-0.030541329	-0.050520872	0.021299152	0.029772635	-0.020776087	0.038305555	-0.01668659	-0.033376021	0.02511
12549	7/30/2012 10:51	19.1187716	21.05129603	21.31650803	21.78192866	21.69497461	21.93608787	22.11602829	19.07661913	20.6604605	21.05763119	21.65323357	21.95846462	21.90329585	21.97821645	23.54895	0.016669248	0.354539173	-0.042367444	-0.004620055	0.054416666	0.016433735	-0.025665001	-0.102066756	-0.017449805	0.050048981	-0.008977337	-0.013368277	-0.009241814	-0.004878055	0.02493
12550	7/30/2012 10:51	19.12928609	21.05797128	21.30187213	21.76293517	21.714226	21.93429042	22.08882361	19.09969928	20.67919338	21.06379111	21.62142834	21.98160206	21.90945706	21.97590579	23.54895	0.027183739	0.361214425	-0.057003344	-0.023613544	0.073668059	0.014636292	-0.052869686	-0.078986608	0.001283078	0.056208908	-0.040782566	0.00976916	-0.003080608	-0.00718871	0.02493
12551	7/30/2012 10:52	19.10466684	21.08390219	21.34475293	21.73418848	21.69805483	21.95611659	22.08959355	19.12713922	20.63890498	21.06148114	21.61065567	22.02145025	21.89046004	21.98643212	23.54895	0.002564494	0.38714534	-0.014122542	-0.05236024	0.057496881	0.036462461	-0.052099745	-0.051546669	-0.039005319	0.053898934	-0.051555235	0.049617348	-0.022077625	0.003337621	0.02493
12552	7/30/2012 10:52	19.06414807	21.08544265	21.33782007	21.74830513	21.69548798	21.91965413	22.13322382	19.15124552	20.62530455	21.03940814	21.67298374	22.06284145	21.86838256	21.99824219	23.54541	-0.037954283	0.388685796	-0.021055404	-0.038243591	0.054930035	0	-0.008469472	-0.027440366	-0.05260575	0.031825931	0.010772837	0.091008556	-0.044155103	0.01514769	0.02139
12553	7/30/2012 10:52	19.0554289	21.08929379	21.3375633	21.73110849	21.69933825	21.94045309	22.10345251	19.12739567	20.63069339	21.05326791	21.64040885	21.99651294	21.90766004	21.97410862	23.54895	-0.046673448	0.392536942	-0.021312176	-0.055440229	0.058780305	0.02079896	-0.03824078	-0.051290219	-0.047216906	0.045685706	-0.021802063	0.024680039	-0.004877627	-0.008985885	0.02493
12554	7/30/2012 10:52	19.11364259	21.101104	21.29031752	21.77268857	21.7237234	21.88036756	22.11525835	19.10918783	20.70562489	21.01836192	21.63938287	22.03353334	21.91484812	21.93893553	23.55264	0.01154024	0.404347148	-0.068557956	-0.013860144	0.083165454	-0.039286568	-0.026434948	-0.069498057	0.027714586	0.010779716	-0.022828039	0.061700442	0.002310458	-0.044158972	0.02862
12555	7/30/2012 10:52	19.11159099	21.07825386	21.37710648	21.77499859	21.70498532	21.92068124	22.10909878	19.15150198	20.70151901	21.0902276	21.57602947	22.05461459	21.88096157	22.01082253	23.55264	0.009488638	0.381497004	0.018231007	-0.011550124	0.064427376	0.001027106	-0.032594518	-0.027183915	0.023608707	0.082645393	-0.086181436	0.08278169	-0.031576093	0.027728028	0.02862
12556	7/30/2012 10:52	19.12390061	21.06079543	21.37248453	21.79989558	21.6918944	21.91605926	22.10447911	19.16227293	20.69099772	20.99962577	21.63733092	22.04407395	21.88763617	21.99618826	23.55264	0.021798264	0.364038574	0.013609052	0.013346861	0.051336454	-0.003594869	-0.037214187	-0.016412956	0.013087414	-0.007956435	-0.02487999	0.072241049	-0.024901496	0.013093762	0.02862
12557	7/30/2012 10:53	19.11620709	21.14603452	21.37325485	21.79630219	21.68830082	21.92119479	22.10935543	19.1389359	20.71409328	21.00578559	21.63091858	22.04176015	21.88532573	22.00671466	23.55264	0.014104743	0.449277666	0.014379378	0.00975347	0.047742876	0.001540659	-0.032337869	-0.039749989	0.036182978	-0.001796616	-0.031292328	0.069927255	-0.027211935	0.023620157	0.02862
12558	7/30/2012 10:53	19.06337873	21.16503389	21.40047313	21.75189847	21.67777679	21.92299223	22.09857621	19.12816502	20.64429385	21.03709818	21.64117833	22.005768	21.91690186	22.00003938	23.55615	-0.038723622	0.468277041	0.041597657	-0.034650252	0.03721885	0.003338096	-0.043117089	-0.050520872	-0.033616454	0.029515974	-0.021032581	0.0339351	0.004364199	0.016944878	0.03213
12559	7/30/2012 10:53	19.15441842	21.24334328	21.32267053	21.78808874	21.68008694	21.91708637	22.13502038	19.11995865	20.66559278	21.03735484	21.58654554	22.07363925	21.91279438	22.01724109	23.55566	0.052316074	0.546586428	-0.036204941	0.00154002	0.039528999	-0.002567764	-0.006672919	-0.058727235	-0.012317519	0.029772635	-0.075665369	0.101806347	0.000256717	0.034146586	0.03164
12560	7/30/2012 10:53	19.16057331	21.24128924	21.32446793	21.77730862	21.67366987	21.9188838	22.12834747	19.07995292	20.66790231	21.03530155	21.59295779	22.10114806	21.94026326	21.98155406	23.5592	0.05847096	0.544532388	-0.034407542	-0.009240103	0.033111922	-0.000770329	-0.013345826	-0.098732967	-0.010007988	0.027719342	-0.069253116	0.129315166	0.027725597	-0.001540439	0.03518
12561	7/30/2012 10:53	19.14954581	21.17941187	21.2880066	21.77474192	21.67084636	21.89089529	22.12578097	19.15124552	20.65892081	21.02657506	21.58834097	22.10937505	21.90201227	21.95588018	23.5592	0.047443464	0.482655019	-0.070868873	-0.011806793	0.030288411	-0.02875884	-0.015912324	-0.027440366	-0.018989489	0.018992857	-0.073869939	0.137542148	-0.010525398	-0.02721432	0.03518
12562	7/30/2012 10:53	19.15570069	21.2066275	21.29006075	21.76396185	21.67289982	21.90142305	22.13194057	19.13457625	20.67175154	21.02246849	21.58834097	22.07980943	21.93153481	21.95588018	23.56271	0.053598341	0.509870648	-0.068814724	-0.022586872	0.032341873	-0.01823108	-0.009752724	-0.044109636	-0.006158765	0.014886284	-0.073869939	0.10797653	0.018997143	-0.02721432	0.03869
12563	7/30/2012 10:54	19.12902964	21.15887192	21.34783421	21.77551193	21.65903898	21.93403364	22.13912679	19.12380539	20.66097372	20.98217302	21.63681793	22.1111747	21.89559436	21.94073269	23.56271	0.026927288	0.46211507	-0.011041265	-0.011036786	0.018481032	0.014379514	-0.002566509	-0.054880505	-0.016936577	-0.025409191	-0.025392977	0.139341802	-0.016943307	-0.042361816	0.03869
12564	7/30/2012 10:54	19.17621703	21.20200596	21.3403878	21.7508718	21.69369119	21.95611659	22.12321447	19.13303756	20.65353192	21.04633802	21.65477254	22.10808958	21.91767202	21.97975688	23.56616	0.074114682	0.50524911	-0.018487679	-0.035676921	0.053133244	0.036462461	-0.018478821	-0.045648334	-0.024378379	0.038755811	-0.007438367	0.13625668	0.005134352	-0.003337617	0.04214
12565	7/30/2012 10:54	19.06799477	21.18660088	21.3375633	21.73957846	21.69908156	21.92350578	22.13707358	19.13278111	20.60246622	21.02067187	21.65861997	22.10757539	21.8537499	21.98797256	23.56265	-0.034107584	0.489844031	-0.021312176	-0.046970254	0.05852362	0.003851649	-0.004619715	-0.045904784	-0.075444082	0.01308966	-0.003590938	0.135742494	-0.058787769	0.004878062	0.03863
12566	7/30/2012 10:54	19.13390222	21.21458683	21.34013102	21.72520519	21.6934345	21.94302087	22.09754962	19.12226669	20.64685998	21.06943772	21.63553546	22.10988923	21.89405406	21.97744623	23.56265	0.031799868	0.517829978	-0.018744452	-0.061343532	0.052876559	0.023366742	-0.044143679	-0.056419198	-0.031050324	0.061855518	-0.026675446	0.138056335	-0.018483603	-0.005648273	0.03863
12567	7/30/2012 10:54	19.13338931	21.23101906	21.33961748	21.72494852	21.70139173	21.92992521	22.09292996	19.13278111	20.63197645	21.07559767	21.63322702	22.11194598	21.89174362	21.97513557	23.56616	0.031286965	0.534262205	-0.019257997	-0.061600197	0.060833785	0.010271075	-0.048763333	-0.045904784	-0.045933847	0.068015467	-0.028983887	0.140113083	-0.020794046	-0.007958928	0.04214
12568	7/30/2012 10:54	19.06286584	21.22768125	21.32806273	21.71750524	21.69394787	21.94789966	22.08112421	19.13098596	20.6473732	21.05301125	21.66118493	22.06386981	21.91998248	21.99053997	23.57376	-0.039236514	0.530924402	-0.030812741	-0.069043476	0.053389928	0.028245533	-0.060569084	-0.04769993	-0.030537098	0.045429043	-0.001025983	0.092036915	0.007444814	0.007445466	0.04974
12569	7/30/2012 10:55	19.14005707	21.23769467	21.34192843	21.79065544	21.73758451	21.9322362	22.12064798	19.06456623	20.66097372	21.05814451	21.59449673	22.10269062	21.89123019	21.9533128	23.57376	0.037954717	0.54093782	-0.016947043	0.004106721	0.097026566	0.012582071	-0.021045316	-0.114119658	-0.016936577	0.050562308	-0.067714174	0.130857724	-0.021307478	-0.029781697	0.04974
12570	7/30/2012 10:55	19.1203103	21.17556062	21.35168581	21.80451566	21.65005513	21.9124644	22.10909878	19.15124552	20.65892081	21.03504489	21.63476598	22.10937505	21.85118277	21.98540516	23.57025	0.018207952	0.478803769	-0.007189665	0.01796694	0.009497184	-0.007189734	-0.032594518	-0.027440366	-0.018989489	0.02746268	-0.027444926	0.137542148	-0.061354897	0.00231066	0.04623
12571	7/30/2012 10:55	19.10107655	21.27030268	21.33679298	21.77268857	21.69009761	21.90578823	22.09010684	19.16201648	20.73308309	21.00783887	21.63707442	22.11168889	21.90432272	22.00029612	23.57376	-0.001025797	0.573545828	-0.022082493	-0.013860144	0.049539664	-0.013865901	-0.051586451	-0.016669408	0.055172786	0.000256659	-0.025136483	0.13985599	-0.008214947	0.017201619	0.04974
12572	7/30/2012 10:55	19.15390552	21.26850538	21.37299808	21.77089189	21.67546665	21.89140884	22.10909878	19.15355358	20.62325166	21.02452178	21.63297053	22.17930521	21.92537356	21.99182367	23.57376	0.051803167	0.571748527	0.014122602	-0.015656825	0.034908702	-0.028245292	-0.032594518	-0.025132307	-0.05465864	0.01693957	-0.029240381	0.207472314	0.012835896	0.008729169	0.04974
12573	7/30/2012 10:55	19.15980395	21.28699194	21.35759161	21.7724319	21.6854773	21.88447594	22.12347112	19.10021218	20.68406908	21.03478823	21.63040559	22.24023822	21.90175555	21.99772871	23.57388	0.057701599	0.59023509	-0.00128387	-0.014116813	0.044919353	-0.03517819	-0.018222171	-0.078473714	0.006158777	0.027206018	-0.031805314	0.26840532	-0.010782114	0.014634208	0.04986
12574	7/30/2012 10:55	19.15108453	21.29931637	21.30649399	21.77628194	21.68111368	21.88832755	22.12321447	19.15996487	20.68894478	21.0396648	21.62245431	22.25360764	21.90226898	21.9856619	23.57388	0.048982182	0.602559522	-0.052381488	-0.010266779	0.040555732	-0.031326582	-0.018478821	-0.018721022	0.011034483	0.032082593	-0.039756595	0.281774737	-0.010268681	0.0025674	0.04986
12575	7/30/2012 10:56	19.16980566	21.33500614	21.35502387	21.76139517	21.68291046	21.87754306	22.12090463	19.07661913	20.66020388	21.01938856	21.62348028	22.27134791	21.89482421	21.99926916	23.57745	0.067703312	0.638249284	-0.003851608	-0.025153552	0.042352517	-0.042111074	-0.020788666	-0.102066756	-0.017706419	0.011806358	-0.038730625	0.29951501	-0.017713455	0.016174655	0.05343
12576	7/30/2012 10:56	19.14621193	21.38738605	21.32703565	21.76704186	21.66340257	21.91297795	22.12655092	19.07944003	20.68432569	21.03915148	21.6265582	22.27006238	21.95695008	21.98951301	23.57745	0.044109576	0.690629201	-0.031839827	-0.019506853	0.022844624	-0.006676182	-0.015142375	-0.099245858	0.006415393	0.031569269	-0.035652711	0.298229479	0.044412411	0.006418504	0.05343
12577	7/30/2012 10:56	19.15723941	21.35195249	21.34244198	21.72751517	21.67033299	21.94096665	22.11654159	19.12944726	20.66251341	21.05557788	21.66374988	22.27366186	21.90971377	21.98463494	23.57388	0.055137062	0.655195637	-0.016433498	-0.059033545	0.029775046	0.021312516	-0.025151703	-0.049238626	-0.015396892	0.047995674	0.001538975	0.301828965	-0.00282389	0.00154044	0.04986
12578	7/30/2012 10:56	19.11723289	21.35837159	21.29365551	21.78885875	21.70626875	21.95585981	22.07239825	19.1127781	20.68381246	21.0725177	21.63450949	22.24435188	21.90586302	21.98489168	23.57755	0.015130544	0.661614733	-0.065219961	0.00231003	0.065710803	0.036205682	-0.069295048	-0.065907787	0.005902161	0.064935491	-0.02770142	0.272518981	-0.006674646	0.00179718	0.05353
12579	7/30/2012 10:56	19.12159256	21.32499242	21.35759161	21.79347881	21.72346671	21.88858432	22.1150017	19.1420133	20.69613005	21.01733528	21.62989261	22.26517737	21.88840632	21.94663763	23.57755	0.019490206	0.628235571	-0.00128387	0.006930094	0.082908767	-0.031069808	-0.026691597	-0.036672588	0.018219748	0.009753075	-0.032318301	0.293344469	-0.02413135	-0.036456868	0.05353
12580	7/30/2012 10:56	19.1023588	21.4025353	21.36324064	21.7611385	21.66596939	21.91554571	22.11654159	19.16791488	20.75181638	21.05172793	21.65579852	22.27006238	21.89354063	22.00209331	23.57755	0.000256449	0.70577845	0.004365162	-0.02541022	0.025411445	-0.004108421	-0.025151703	-0.010771012	0.073906081	0.044145728	-0.006412386	0.298229479	-0.018997035	0.018998809	0.05353
12581	7/30/2012 10:57	19.06030137	21.41973877	21.39328338	21.74034846	21.69163771	21.92016768	22.10832883	19.12944726	20.67508753	21.05121461	21.63835689	22.23972401	21.89687794	22.00979556	23.57401	-0.041800976	0.722981918	0.034407901	-0.046200255	0.051079769	0.000513553	-0.033364463	-0.049238626	-0.002822769	0.043632402	-0.023854014	0.267891113	-0.015659726	0.02670106	0.04999
12582	7/30/2012 10:57	19.13621029	21.48316129	21.32575179	21.74471179	21.68727408	21.92427611	22.08317738	19.20792167	20.68612201	21.04531137	21.65374656	22.26774842	21.92075263	21.98720234	23.57047	0.034107935	0.786404434	-0.033123685	-0.041836925	0.04671614	0.00462198	-0.058515913	0.02923578	0.008211705	0.037729161	-0.008464347	0.295915526	0.008214968	0.004107841	0.04645
12583	7/30/2012 10:57	19.12056675	21.48444516	21.35630774	21.77551193	21.66314589	21.91708637	22.07162831	19.19484247	20.63069339	21.04069145	21.64887316	22.26723421	21.9287109	21.99105345	23.57346	0.018464403	0.787688304	-0.002567739	-0.011036786	0.022587942	-0.002567764	-0.070064985	0.016156583	-0.047216906	0.033109241	-0.01333775	0.295401315	0.016173237	0.007958947	0.04944
12584	7/30/2012 10:57	19.08722832	21.51423106	21.3737684	21.81786259	21.66776617	21.92170834	22.08882361	19.17381329	20.67739707	20.98576622	21.64476925	22.30965694	21.87377356	22.00363376	23.57346	-0.014874027	0.817474209	0.014892928	0.031313873	0.027208221	0.002054212	-0.052869686	-0.004872605	-0.000513231	-0.021815984	-0.017441662	0.337824038	-0.038764104	0.020539257	0.04944
12585	7/30/2012 10:57	19.12543932	21.49343225	21.34013102	21.79296547	21.65133853	21.9178567	22.11859478	19.18612304	20.65994727	21.06148114	21.65272058	22.32611196	21.85657374	21.98206754	23.57346	0.02333697	0.796675402	-0.018744452	0.006416753	0.010780589	-0.001797435	-0.02309851	0.007437148	-0.017963033	0.053898934	-0.009490327	0.354279059	-0.055963926	-0.00102696	0.04944
12586	7/30/2012 10:57	19.12569577	21.52347502	21.35322645	21.81452585	21.71499606	21.90116628	22.11474505	19.15893906	20.70459842	21.02991166	21.62553223	22.33691061	21.89687794	21.95921778	23.57346	0.023593421	0.826718165	-0.005649024	0.027977135	0.074438117	-0.018487855	-0.026948246	-0.019746828	0.026688116	0.022329451	-0.036678682	0.365077711	-0.015659726	-0.023876727	0.04944
12587	7/30/2012 10:58	19.11441194	21.5668706	21.33345494	21.78603538	21.67829016	21.88986819	22.11192191	19.11021362	20.69818298	21.08689094	21.66964929	22.34745219	21.89046004	21.96537949	23.57346	0.01230959	0.87011375	-0.025420532	-0.00051334	0.037732216	-0.029785937	-0.029771383	-0.068472266	0.020272684	0.079308738	0.007438384	0.375619287	-0.022077625	-0.017715007	0.04944
12588	7/30/2012 10:58	19.11569419	21.58510205	21.33037368	21.78295534	21.67084636	21.87394823	22.10884213	19.11123942	20.6907411	21.07097771	21.66657134	22.34848063	21.8914869	21.94946174	23.58041	0.013591842	0.888345201	-0.028501795	-0.003593376	0.030288411	-0.045705897	-0.032851166	-0.067446474	0.012830798	0.063395504	0.00436043	0.376647735	-0.021050762	-0.033632759	0.05639
12589	7/30/2012 10:58	19.1182587	21.64673024	21.33704975	21.80246229	21.66083575	21.91041019	22.11140861	19.10482823	20.68843155	21.08150097	21.6516946	22.3716208	21.88070486	21.95998799	23.57336	0.016156347	0.949973387	-0.021825721	0.015913571	0.020277804	-0.00924394	-0.030284681	-0.073857665	0.010521251	0.073918763	-0.010516307	0.399787904	-0.031832808	-0.023106512	0.04934
12590	7/30/2012 10:58	19.1182587	21.68910028	21.30341275	21.78988543	21.72423677	21.91477538	22.11140861	19.08379961	20.68432569	21.04351473	21.61373357	22.39270421	21.87659742	21.95151564	23.57336	0.016156347	0.992343432	-0.055462726	0.00333671	0.083678827	-0.004878749	-0.030284681	-0.094886283	0.006415393	0.035932525	-0.048477333	0.42087131	-0.035940244	-0.03157886	0.04934
12591	7/30/2012 10:58	19.1033846	21.68678918	21.3265221	21.81298582	21.67110304	21.87857015	22.1049924	19.1576568	20.67816692	21.0625078	21.65810698	22.41635892	21.88301529	21.95382628	23.57336	0.001282247	0.990032325	-0.03235337	0.026437103	0.030545094	-0.041083981	-0.036700891	-0.021029086	0.000256615	0.054925589	-0.004103929	0.444526023	-0.029522372	-0.029268222	0.04934
12592	7/30/2012 10:58	19.1018459	21.68935707	21.32908982	21.81555254	21.64851504	21.90655856	22.10755889	19.18637949	20.6432674	21.04069145	21.65733749	22.43230024	21.85683045	21.97385188	23.57327	-0.000256449	0.992600222	-0.029785654	0.029003823	0.007957098	-0.013095574	-0.034134408	0.007693601	-0.034642905	0.033109241	-0.004873415	0.460467338	-0.055707213	-0.009242624	0.04925
12593	7/30/2012 10:59	19.07927844	21.80645531	21.36580838	21.82273937	21.65570212	21.9222219	22.11038202	19.19484247	20.6432674	21.00244902	21.64887316	22.46186901	21.85683045	21.99926916	23.57327	-0.022823911	1.109698456	0.006932906	0.036190651	0.015144171	0.002567766	-0.031311275	0.016156583	-0.034642905	-0.005133186	-0.01333775	0.490036111	-0.055707213	0.016174655	0.04925
12594	7/30/2012 10:59	19.09338308	21.8331625	21.3247247	21.78167199	21.67803348	21.90219338	22.07804446	19.18843112	20.7171727	21.01297206	21.64656471	22.48500997	21.89251377	22.00543095	23.57678	-0.008719265	1.136405652	-0.03415077	-0.004876724	0.037475533	-0.017460754	-0.063648839	0.009745231	0.039262399	0.005389854	-0.015646201	0.513177074	-0.020023898	0.022336449	0.05276
12595	7/30/2012 10:59	19.0731237	21.87219649	21.38506653	21.76165183	21.68342383	21.92016768	22.10011609	19.14868102	20.64788643	21.04094811	21.67041878	22.4749822	21.91202423	21.99978264	23.57327	-0.028978647	1.175439635	0.026191056	-0.024896884	0.042865884	0.000513553	-0.041577202	-0.030004875	-0.030023872	0.033365903	0.008207873	0.503149303	-0.000513435	0.016688137	0.04925
12596	7/30/2012 10:59	19.1633943	21.86962845	21.34013102	21.78013198	21.68060031	21.86701537	22.1144884	19.2071523	20.64301078	21.03607153	21.63168806	22.52512136	21.91561828	21.96948731	23.57678	0.061291954	1.172871596	-0.018744452	-0.006416741	0.040042366	-0.052638759	-0.027204895	0.028466414	-0.034899518	0.028489327	-0.030522848	0.55328846	0.00308061	-0.013607188	0.05276
12597	7/30/2012 10:59	19.11364259	21.90429715	21.33242786	21.77268857	21.64338143	21.90989664	22.14066669	19.17227457	20.64609014	21.00963548	21.68119164	22.54080607	21.89328391	21.98951301	23.57669	0.01154024	1.207540296	-0.02644762	-0.013860144	0.002823484	-0.009757492	-0.001026604	-0.006411321	-0.031820163	0.002053277	0.018980736	0.568973173	-0.019253751	0.006418504	0.05267
12598	7/30/2012 10:59	19.11364259	21.95077946	21.26900579	21.79784221	21.69831151	21.96073862	22.08138086	19.13867945	20.67175154	21.06045449	21.64784718	22.53694917	21.89379735	21.98976975	23.57669	0.01154024	1.254022606	-0.089869689	0.011293494	0.057753566	0.041084492	-0.060312438	-0.040006439	-0.006158765	0.052872279	-0.014363728	0.565116269	-0.018740319	0.006675245	0.05267
12599	7/30/2012 11:00	19.1308248	21.92561216	21.35399677	21.8319796	21.66083575	21.92735743	22.11140861	19.19791993	20.66328325	21.00989214	21.6688798	22.57937535	21.85991101	21.98976975	23.58026	0.028722448	1.228855307	-0.004878703	0.04543088	0.020277804	0.007703303	-0.030284681	0.019234037	-0.014627049	0.002309936	0.006668895	0.607542456	-0.052626654	0.006675245	0.05624
12600	7/30/2012 11:00	19.13236351	22.02011893	21.34706389	21.78295534	21.68778745	21.90347725	22.07907104	19.22946399	20.64429385	21.02862835	21.6624674	22.58117527	21.92948106	21.98745908	23.58026	0.030261158	1.323362073	-0.011811585	-0.003593376	0.047229508	-0.016176878	-0.062622254	0.050778098	-0.033616454	0.021046145	0.000256496	0.609342367	0.016943393	0.004364582	0.05624
12601	7/30/2012 11:00	19.17134439	22.02987793	21.31008877	21.79681553	21.69292113	21.88755723	22.14785292	19.16765843	20.66687585	21.00912216	21.62168483	22.61228816	21.91407797	21.95100217	23.57669	0.069242039	1.333121078	-0.048786707	0.010266811	0.052363191	-0.032096904	0.00615963	-0.011027464	-0.011034446	0.001539957	-0.040526073	0.640455267	0.001540305	-0.032092334	0.05267
12602	7/30/2012 11:00	19.17313957	22.01883485	21.32035959	21.79424882	21.68624735	21.94019631	22.11140861	19.17278747	20.6550716	20.99320931	21.69427303	22.67245774	21.88968989	21.98155406	23.57986	0.071037222	1.322077996	-0.038515881	0.007700105	0.045689405	0.020542182	-0.030284681	-0.005898416	-0.022838697	-0.0143729	0.032062117	0.700624846	-0.022847772	-0.001540439	0.05584
12603	7/30/2012 11:00	19.11338614	22.08586436	21.27311406	21.79784221	21.69831151	21.94789966	22.08112421	19.15201488	20.68073307	21.0653311	21.66503236	22.62643049	21.91536156	21.9733384	23.57986	0.011283789	1.389107506	-0.085761413	0.011293494	0.057753566	0.028245533	-0.060569084	-0.026671013	0.002822771	0.057748892	0.002821454	0.654597591	0.002823893	-0.009756103	0.05584
12604	7/30/2012 11:00	19.12646512	22.09023031	21.33679298	21.81914595	21.66468598	21.91015341	22.11525835	19.11149586	20.69510358	21.08381096	21.67939616	22.65754382	21.90432272	21.96229863	23.57986	0.024362775	1.39347346	-0.022082493	0.032597235	0.024128034	-0.009500716	-0.026434948	-0.067190027	0.017193281	0.076228751	0.017185256	0.685710917	-0.008214947	-0.020795868	0.05584
12605	7/30/2012 11:01	19.10953939	22.10718054	21.36221354	21.78115866	21.68599066	21.91451861	22.11962138	19.19150857	20.71204033	21.08381096	21.6624674	22.67451484	21.88327201	21.98335124	23.57986	0.007437039	1.410423689	0.003338064	-0.005390063	0.045432721	-0.005135526	-0.022071913	0.012822679	0.034130033	0.076228751	0.000256496	0.702681945	-0.029265657	0.00025674	0.05584
12606	7/30/2012 11:01	19.09646047	22.13645841	21.35348322	21.82735948	21.6854773	21.91400505	22.10242592	19.19150857	20.70357195	20.98242967	21.67529221	22.69560018	21.87480042	21.99618826	23.57986	-0.00564188	1.439701561	-0.00539225	0.040810762	0.044919353	-0.005649078	-0.039267372	0.012822679	0.025661646	-0.025152534	0.013081306	0.723767284	-0.037737246	0.013093762	0.05584
12607	7/30/2012 11:01	19.07055923	22.19090567	21.37402518	21.83505968	21.65544543	21.90912631	22.11012537	19.21587179	20.65609806	20.99423594	21.67426623	22.70305722	21.865302	22.00363376	23.5831	-0.031543117	1.494148822	0.015149703	0.048510963	0.01488749	-0.010527819	-0.031567924	0.037185905	-0.021812242	-0.013346266	0.01205532	0.731224326	-0.047235669	0.020539257	0.05908
12608	7/30/2012 11:01	19.10210235	22.243556	21.32934659	21.81606589	21.68676072	21.90681533	22.08677043	19.20535712	20.71306681	20.99603255	21.66349339	22.71771422	21.89251377	22.00132309	23.5831	0	1.546799149	-0.029528882	0.029517168	0.046202772	-0.012838799	-0.054922861	0.026671227	0.035156506	-0.011549657	0.001282479	0.74588132	-0.020023898	0.018228585	0.05908
12609	7/30/2012 11:01	19.07440594	22.2707804	21.38635041	21.7927088	21.68034363	21.90039595	22.09703632	19.18817467	20.61965911	21.02529176	21.66734083	22.69200024	21.90483615	21.9882293	23.5831	-0.027696411	1.57402355	0.027474937	0.006160083	0.039785682	-0.01925818	-0.044656974	0.009488777	-0.058251195	0.017709552	0.005129918	0.720167338	-0.007701514	0.005134802	0.05908
12610	7/30/2012 11:01	19.14236514	22.29235462	21.36555161	21.80990576	21.66802285	21.88807077	22.1144884	19.21894927	20.61247401	21.06045449	21.67298374	22.74008555	21.92742731	22.02340291	23.5831	0.040262788	1.595597763	0.006676132	0.023357041	0.027464904	-0.031583356	-0.027204895	0.040263378	-0.065436293	0.052872279	0.010772837	0.768252647	0.014889644	0.040308413	0.05908
12611	7/30/2012 11:02	19.15364906	22.29517982	21.33037368	21.82119933	21.67957358	21.89526046	22.13425042	19.18407141	20.66225679	21.03401824	21.65092512	22.78122861	21.88840632	21.98874278	23.58664	0.051546714	1.598422968	-0.028501795	0.034650615	0.039015632	-0.024393675	-0.007442871	0.005385519	-0.015653506	0.026436034	-0.011285792	0.809395713	-0.02413135	0.005648283	0.06262
12612	7/30/2012 11:02	19.18980918	22.3188089	21.32857628	21.79399215	21.66904958	21.9188838	22.10704559	19.18766176	20.66148695	20.98679285	21.70068549	22.80154319	21.92973778	21.97924341	23.5864	0.087706827	1.62205205	-0.030299197	0.007443435	0.028491634	-0.000770329	-0.034647705	0.00897587	-0.016423349	-0.020789353	0.038474578	0.82971029	0.017200112	-0.003851097	0.06238
12613	7/30/2012 11:02	19.08081712	22.34474972	21.33782007	21.78629205	21.69523129	21.93634464	22.15426922	19.17945525	20.61965911	21.01245874	21.71376694	22.81877211	21.85837073	21.9882293	23.58289	-0.021285225	1.647992866	-0.021055404	-0.00025667	0.054673351	0.016690513	0.012575923	0.000769359	-0.058251195	0.004876534	0.051556036	0.846939207	-0.054166934	0.005134802	0.05887
12614	7/30/2012 11:02	19.12877319	22.35913283	21.28852014	21.80066559	21.70113504	21.92119479	22.08394732	19.17714717	20.67226477	21.05660453	21.69016906	22.82494368	21.88994661	21.98155406	23.58994	0.026670837	1.662375981	-0.070355336	0.014116873	0.0605771	0.001540659	-0.057745974	-0.001538718	-0.005645535	0.049022328	0.027958149	0.853110781	-0.022591056	-0.001540439	0.06592
12615	7/30/2012 11:02	19.10594909	22.38661503	21.27388436	21.83249295	21.72860045	21.91066697	22.11166526	19.16047777	20.68509554	21.03170829	21.65272058	22.83394391	21.89431078	21.9566504	23.58994	0.003846742	1.689858179	-0.084991111	0.045944227	0.088042505	-0.008987164	-0.030028032	-0.018208119	0.007185241	0.02412608	-0.009490327	0.862111014	-0.018226887	-0.026444106	0.06592
12616	7/30/2012 11:02	19.13569738	22.37017705	21.34629357	21.84969011	21.73322082	21.90270693	22.10781553	19.20663939	20.6892014	21.02708839	21.65246409	22.83780116	21.89841824	21.94792132	23.59387	0.033595031	1.673420201	-0.012581904	0.063141393	0.092662876	-0.016947204	-0.03387776	0.027953503	0.0112911	0.019506179	-0.009746822	0.865968264	-0.014119428	-0.035173182	0.06985
12617	7/30/2012 11:03	19.1182587	22.38635819	21.34552325	21.83634305	21.7198731	21.9019366	22.10704559	19.21997509	20.71101386	21.02785837	21.66144142	22.87251662	21.90740332	21.96127168	23.59387	0.016156347	1.689601335	-0.013352223	0.049794331	0.079315155	-0.017717529	-0.034647705	0.041289202	0.033103561	0.020276162	-0.000769487	0.900683718	-0.005134344	-0.021822821	0.06985
12618	7/30/2012 11:03	19.1187716	22.44646023	21.36734903	21.82017264	21.70370189	21.91965413	22.12064798	19.22587359	20.6999793	21.08021764	21.6629804	22.88254559	21.88378544	21.9882293	23.59387	0.016669248	1.749703381	0.008473554	0.033623925	0.06314395	0	-0.021045316	0.047187702	0.022069003	0.072635437	0.000769487	0.910712695	-0.028752227	0.005134802	0.06985
12619	7/30/2012 11:03	19.07697041	22.52274517	21.32549502	21.81632256	21.68727408	21.92838454	22.07445141	19.23228502	20.72333155	21.03170829	21.69068205	22.87637391	21.9071466	22.01159276	23.59744	-0.025131938	1.825988321	-0.033380456	0.02977384	0.04671614	0.008730412	-0.067241882	0.053599126	0.045421249	0.02412608	0.028471145	0.904541013	-0.005391061	0.028498254	0.07342
12620	7/30/2012 11:03	19.09979431	22.53712906	21.35245613	21.79245213	21.66340257	21.91734314	22.08856696	19.22664296	20.67508753	21.05557788	21.69324703	22.8830599	21.90124212	22.02699732	23.59744	-0.002308043	1.840372211	-0.006419345	0.005903412	0.022844624	-0.002310987	-0.053126333	0.047957072	-0.002822769	0.047995674	0.031036125	0.911227002	-0.011295547	0.043902818	0.07342
12621	7/30/2012 11:03	19.13621029	22.55665016	21.33396849	21.83762642	21.67033299	21.89038174	22.11679824	19.19535538	20.66071711	21.02400846	21.67452272	22.96174986	21.90380928	22.0038905	23.60132	0.034107935	1.859893305	-0.024906988	0.0510777	0.029775046	-0.029272389	-0.024895054	0.016669492	-0.017193191	0.016426248	0.012311816	0.989916966	-0.008728381	0.020795999	0.0773
12622	7/30/2012 11:03	19.15082808	22.54175247	21.28954721	21.82684613	21.67649338	21.87959724	22.13553368	19.2117685	20.66456632	21.01117544	21.64476925	22.94863474	21.89918839	21.95305607	23.60132	0.048725729	1.844995618	-0.069328262	0.040297416	0.035935434	-0.040056888	-0.006159618	0.033082612	-0.013343977	0.003593235	-0.017441662	0.976801842	-0.013349279	-0.030038434	0.0773
12623	7/30/2012 11:04	19.15390552	22.55331101	21.30521014	21.84250322	21.67957358	21.88267852	22.13450707	19.21382015	20.65404515	21.02144185	21.65502904	22.95480656	21.88429887	21.96332559	23.60132	0.051803167	1.856554162	-0.053665337	0.055954507	0.039015632	-0.036975606	-0.00718622	0.035134258	-0.023865151	0.013859642	-0.007181872	0.982973659	-0.028238796	-0.019768915	0.0773
12624	7/30/2012 11:04	19.1528797	22.56897933	21.28287124	21.83300629	21.67007631	21.88165143	22.11654159	19.20971686	20.64557691	21.02144185	21.65502904	22.96766455	21.89687794	21.95485323	23.60837	0.050777354	1.872222476	-0.076004239	0.046457574	0.029518364	-0.0380027	-0.025151703	0.031030968	-0.032333389	0.013859642	-0.007181872	0.995831647	-0.015659726	-0.028241271	0.08435
12625	7/30/2012 11:04	19.10441039	22.60519653	21.33165754	21.82684613	21.6385045	21.89654433	22.13989674	19.19304729	20.65430176	21.00912216	21.6976075	22.99749527	21.88866303	21.97641927	23.60837	0.002308045	1.908439682	-0.027217936	0.040297416	-0.002053442	-0.023109802	-0.001796557	0.014361403	-0.023608538	0.001539957	0.035396595	1.025662373	-0.023874634	-0.006675231	0.08435
12626	7/30/2012 11:04	19.08363805	22.61803961	21.33627944	21.81426918	21.70216178	21.9265871	22.15272931	19.21433306	20.62915372	21.0263184	21.74429055	23.01472521	21.87634071	21.98514842	23.61569	-0.0184643	1.921282758	-0.022596038	0.027720463	0.06160384	0.006932972	0.011036012	0.035647169	-0.048756577	0.018736196	0.082079638	1.042892311	-0.036196959	0.00205392	0.09167
12627	7/30/2012 11:04	19.1213361	22.65168871	21.27670881	21.83095291	21.7019051	21.9345472	22.0721416	19.22023155	20.66867216	21.04916131	21.70376347	23.01626819	21.89918839	21.97821645	23.61569	0.019233755	1.954931855	-0.082166668	0.044404187	0.061347155	0.014893069	-0.069551693	0.041545659	-0.009238144	0.0415791	0.041552563	1.044435295	-0.013349279	-0.004878055	0.09167
12628	7/30/2012 11:04	19.10851359	22.65579854	21.3021289	21.85200018	21.6934345	21.91759992	22.09318661	19.21843636	20.6586642	21.06019782	21.73172197	23.04429919	21.89739137	21.98514842	23.61923	0.006411239	1.959041692	-0.056746574	0.065451467	0.052876559	-0.002054211	-0.048506685	0.039750465	-0.019246103	0.052615616	0.069511062	1.072466295	-0.015146293	0.00205392	0.09521
12629	7/30/2012 11:05	19.04260664	22.68276948	21.31214293	21.82402273	21.69497461	21.93608787	22.11602829	19.23331085	20.62299505	21.02862835	21.75095961	23.02141148	21.91253767	21.9830945	23.61569	-0.059495709	1.986012623	-0.046732544	0.037474015	0.054416666	0.016433735	-0.025665001	0.054624955	-0.054915251	0.021046145	0.088748698	1.04957858	0	0	0.09167
12630	7/30/2012 11:05	19.11748934	22.72412533	21.32395439	21.84429994	21.70241847	21.92684388	22.12347112	19.23510605	20.60349266	21.05121461	21.73556949	23.10319078	21.88019143	21.98463494	23.61923	0.015386995	2.027368478	-0.034921084	0.057751227	0.061860525	0.007189749	-0.018222171	0.056420157	-0.074417643	0.043632402	0.07335858	1.131357886	-0.032346237	0.00154044	0.09521
12631	7/30/2012 11:05	19.12159256	22.73234519	21.32780596	21.81863261	21.6600657	21.94327765	22.13579033	19.22920753	20.63993143	21.03709818	21.73403048	23.07618796	21.89970182	22.00003938	23.62268	0.019490206	2.035588337	-0.031069512	0.03208389	0.019507759	0.02362352	-0.005902968	0.050521641	-0.037978869	0.029515974	0.071819573	1.104355061	-0.012835846	0.016944878	0.09866
12632	7/30/2012 11:05	19.18314133	22.74750061	21.33884716	21.83377631	21.68368051	21.93326331	22.11731154	19.22023155	20.66020388	20.98987275	21.72915696	23.12633624	21.91176751	21.97385188	23.62622	0.081038975	2.050743755	-0.020028314	0.047227595	0.043122568	0.013609181	-0.024381756	0.041545659	-0.017706419	-0.017709457	0.066946052	1.15450334	-0.000770152	-0.009242624	0.1022
12633	7/30/2012 11:05	19.11107809	22.74313379	21.33859039	21.85456694	21.64954177	21.92864132	22.16761515	19.22253966	20.64147111	20.98807614	21.73993001	23.08210285	21.88455558	21.98899953	23.62622	0.008975738	2.046376933	-0.020285087	0.068018217	0.008983822	0.008987189	0.025921853	0.043853766	-0.036439194	-0.019506063	0.077719107	1.110269947	-0.027982081	0.005905023	0.1022
12634	7/30/2012 11:05	19.10953939	22.81326052	21.34526648	21.86996748	21.64363811	21.92299223	22.13656028	19.23972228	20.65455838	21.01374204	21.74018652	23.11630652	21.91433469	21.99362086	23.62973	0.007437039	2.116503664	-0.013608996	0.083418763	0.003080165	0.003338096	-0.005133016	0.061036394	-0.023351924	0.006159834	0.077975608	1.144473623	0.001797022	0.010526354	0.10571
12635	7/30/2012 11:06	19.22956011	22.80683859	21.3347388	21.86765739	21.67957358	21.94173698	22.11731154	19.26331648	20.66559278	20.99936911	21.74275153	23.1613119	21.94231702	21.97924341	23.6333	0.127457761	2.110081741	-0.024136671	0.081108676	0.039015632	0.022082851	-0.024381756	0.084630595	-0.012317519	-0.008213093	0.080540626	1.189479	0.029779354	-0.003851097	0.10928
12636	7/30/2012 11:06	19.17852513	22.78526102	21.32575179	21.85893042	21.65775557	21.94558866	22.11269186	19.23767062	20.65250547	20.96523366	21.72966996	23.15668275	21.94180358	21.9533128	23.63321	0.076422778	2.088504168	-0.033123685	0.072381698	0.017197623	0.025934526	-0.029001437	0.058984732	-0.025404833	-0.042348543	0.067459054	1.184849847	0.029265915	-0.029781697	0.10919
12637	7/30/2012 11:06	19.16365076	22.85487489	21.33191431	21.82684613	21.68522061	21.92633033	22.11885143	19.24151749	20.64788643	21.03247827	21.73351748	23.1561684	21.91202423	21.97000079	23.63675	0.061548408	2.158118033	-0.026961164	0.040297416	0.04466267	0.006676195	-0.022841861	0.062831599	-0.030023872	0.024896065	0.07130657	1.184335497	-0.000513435	-0.01309371	0.11273
12638	7/30/2012 11:06	19.04132442	22.88852639	21.31085908	21.8437866	21.69779814	21.94327765	22.11474505	19.22048801	20.60990791	21.02811503	21.7504466	23.12247865	21.89508093	21.97410862	23.64029	-0.060777933	2.191769542	-0.048016396	0.057237878	0.057240197	0.02362352	-0.026948246	0.041802115	-0.068002395	0.020532823	0.088235693	1.150645753	-0.017456739	-0.008985885	0.11627
12639	7/30/2012 11:06	19.11082164	22.89469159	21.2872363	21.84994679	21.69548798	21.9029637	22.09113343	19.23279793	20.65173563	21.05326791	21.73326098	23.18548647	21.89482421	21.96537949	23.64029	0.008719288	2.197934741	-0.071639179	0.063398068	0.054930035	-0.016690429	-0.050559863	0.054112041	-0.026174673	0.045685706	0.071050069	1.21365357	-0.017713455	-0.017715007	0.11627
12640	7/30/2012 11:06	19.09261374	22.92731596	21.31137262	21.87843781	21.69420456	21.90167983	22.10268257	19.23972228	20.59938691	21.05147127	21.76532378	23.1795714	21.88044814	21.97231144	23.64056	-0.009488611	2.23055911	-0.047502855	0.091889093	0.053646613	-0.017974305	-0.039010724	0.061036394	-0.078523395	0.043889065	0.103112872	1.207738499	-0.032089523	-0.010783059	0.11654
12641	7/30/2012 11:07	19.10569264	22.96995932	21.3329414	21.83634305	21.66930626	21.94430476	22.13245387	19.24895478	20.63428596	21.03145163	21.75378114	23.20194585	21.89841824	21.9818108	23.64407	0.003590292	2.273202472	-0.025934076	0.049794331	0.028748316	0.024650634	-0.009239423	0.070268887	-0.04362434	0.023869419	0.091570227	1.230112952	-0.014119428	-0.001283699	0.12005
12642	7/30/2012 11:07	19.16442012	22.92320579	21.33268463	21.86996748	21.65621548	21.94404799	22.11115197	19.25280166	20.64249756	20.97190673	21.72377045	23.23975131	21.93615575	21.94766458	23.64761	0.06231777	2.226448935	-0.026190848	0.083418763	0.015657534	0.024393855	-0.030541329	0.074115767	-0.035412743	-0.035675476	0.061559539	1.267918407	0.023618087	-0.035429919	0.12359
12643	7/30/2012 11:07	19.14518612	23.01799799	21.32190022	21.87612772	21.63285754	21.93326331	22.09190337	19.25074999	20.65712451	20.99089938	21.74275153	23.24566648	21.92537356	21.99182367	23.65115	0.043083766	2.321241136	-0.036975254	0.089579001	-0.007700399	0.013609181	-0.049789921	0.072064097	-0.020785787	-0.016682825	0.080540626	1.273833585	0.012835896	0.008729169	0.12713
12644	7/30/2012 11:07	19.17339603	23.0549908	21.3375633	21.88742152	21.66109243	21.94892678	22.10755889	19.26100835	20.65045256	20.98858946	21.73608249	23.28167215	21.9230631	21.97256818	23.65115	0.071293677	2.358233952	-0.021312176	0.100872801	0.020534486	0.029272648	-0.034134408	0.082322459	-0.02745774	-0.018992747	0.073871583	1.309839247	0.010525431	-0.01052632	0.12713
12645	7/30/2012 11:07	19.10261525	23.02185139	21.32986014	21.89666193	21.63234419	21.92838454	22.12937407	19.2651117	20.64609014	21.00937882	21.73608249	23.29838919	21.88917646	21.97667601	23.65103	0.000512899	2.325094535	-0.029015339	0.110113211	-0.008213759	0.008730412	-0.012319225	0.086425813	-0.031820163	0.001796617	0.073871583	1.326556294	-0.023361203	-0.006418492	0.12701
12646	7/30/2012 11:07	19.1313377	23.11407741	21.32061637	21.88331468	21.65698552	21.91092374	22.12449772	19.19125211	20.669442	21.02862835	21.70863695	23.30070387	21.95053206	21.99156693	23.65811	0.029235351	2.417320558	-0.03825911	0.09676596	0.016427579	-0.008730389	-0.017195573	0.012566225	-0.008468299	0.021046145	0.046426046	1.328870969	0.037994396	0.008472428	0.13409
12647	7/30/2012 11:08	19.12338771	23.11433431	21.29570967	21.89204172	21.66571271	21.88165143	22.12475437	19.28768024	20.66456632	21.01964522	21.70376347	23.27884311	21.9202392	21.98668886	23.65811	0.021285362	2.417577458	-0.063165809	0.105493003	0.025154763	-0.0380027	-0.016938923	0.108994348	-0.013343977	0.012063018	0.041552563	1.307010216	0.007701532	0.003594361	0.13409
12648	7/30/2012 11:08	19.12107965	23.13745545	21.33987425	21.898202	21.67187309	21.90039595	22.07188496	19.33486949	20.61888927	21.04556803	21.74249503	23.29633171	21.93358856	21.9830945	23.65811	0.018977304	2.440698594	-0.019001224	0.111653282	0.031315142	-0.01925818	-0.069808339	0.156183599	-0.059021027	0.037985824	0.080284125	1.324498807	0.021050895	0	0.13409
12649	7/30/2012 11:08	19.07491883	23.18010152	21.33165754	21.92386995	21.67238645	21.91759992	22.0721416	19.31153124	20.71358004	21.00937882	21.73608249	23.3238507	21.90611974	22.01056579	23.66519	-0.027183517	2.483344667	-0.027217936	0.137321236	0.031828508	-0.002054211	-0.069551693	0.132845353	0.035669742	0.001796617	0.073871583	1.352017806	-0.006417929	0.027471286	0.14117
12650	7/30/2012 11:08	19.06491741	23.18292748	21.35553741	21.90538901	21.64132798	21.91605926	22.10858548	19.30460674	20.69433373	21.04916131	21.74198203	23.33388105	21.86966613	21.9995259	23.66541	-0.037184943	2.486170631	-0.003338061	0.118840289	0.000770041	-0.003594869	-0.033107815	0.12592085	0.01642343	0.0415791	0.079771121	1.362048152	-0.042871533	0.016431396	0.14139
12651	7/30/2012 11:08	19.12005385	23.1325743	21.36426773	21.96083216	21.65852561	21.92504644	22.12603762	19.31127478	20.64172772	21.01348538	21.73993001	23.35317026	21.85066934	21.98899953	23.66895	0.017951501	2.435817451	0.005392259	0.17428344	0.017967668	0.00539231	-0.015655674	0.13258889	-0.036182581	0.005903174	0.077719107	1.381337365	-0.061868322	0.005905023	0.14493
12652	7/30/2012 11:08	19.12364416	23.14028137	21.35938902	21.95569849	21.64928508	21.91169407	22.10422246	19.30050334	20.63941821	21.01964522	21.7501901	23.37631747	21.85272304	21.99105345	23.66895	0.021541813	2.443524521	0.000513548	0.169149776	0.008727141	-0.007960061	-0.037470835	0.121817448	-0.038492094	0.012063018	0.087979191	1.40448457	-0.05981462	0.007958947	0.14493
12653	7/30/2012 11:09	19.08979281	23.20784745	21.35528064	21.90949588	21.64928508	21.92427611	22.11269186	19.31563466	20.68406908	21.0812443	21.75301163	23.39586412	21.88070486	21.98951301	23.66895	-0.012309545	2.511090601	-0.003594835	0.122947157	0.008727141	0.00462198	-0.029001437	0.136948769	0.006158777	0.073662098	0.090800719	1.424031224	-0.031832808	0.006418504	0.14493
12654	7/30/2012 11:09	19.10492329	23.23122615	21.37864714	21.92001975	21.69394787	21.9265871	22.11063867	19.29434824	20.68817494	21.0725177	21.71453644	23.40820944	21.88891975	21.99336411	23.67249	0.002820944	2.5344693	0.01977166	0.13347103	0.053389928	0.006932972	-0.031054626	0.115662353	0.010264634	0.064935491	0.052325535	1.436376539	-0.023617919	0.010269613	0.14847
12655	7/30/2012 11:09	19.08697187	23.20476456	21.33088722	21.94414778	21.63362758	21.90013918	22.10935543	19.30435028	20.65147901	21.04864798	21.75839819	23.43495778	21.85657374	21.96948731	23.67236	-0.015130475	2.508007708	-0.027988252	0.157599061	-0.00693036	-0.019514955	-0.032337869	0.125664387	-0.026431286	0.041065774	0.096187281	1.463124879	-0.055963926	-0.013607188	0.14834
12656	7/30/2012 11:09	19.09979431	23.26847827	21.36503806	21.94466114	21.68470725	21.90886954	22.1139751	19.28973193	20.70459842	20.9834563	21.76045021	23.46685031	21.87993471	21.99285063	23.67944	-0.002308043	2.571721415	0.006162583	0.158112425	0.044149302	-0.010784594	-0.027718193	0.11104604	0.026688116	-0.024125904	0.098239306	1.495017414	-0.032602952	0.009756131	0.15542
12657	7/30/2012 11:09	19.05209511	23.30958454	21.38917495	21.96031879	21.64954177	21.91605926	22.12116128	19.32332858	20.6453203	21.02554842	21.75224212	23.50080077	21.85452003	21.9843782	23.67944	-0.050007241	2.612827684	0.030299476	0.173770073	0.008983822	-0.003594869	-0.020532017	0.144642688	-0.032590002	0.017966213	0.090031211	1.52896787	-0.05801763	0.0012837	0.15542
12658	7/30/2012 11:09	19.10210235	23.34683753	21.3886614	21.92566672	21.67418323	21.90270693	22.09934615	19.31922515	20.61991572	21.02991166	21.76045021	23.50928844	21.92640043	21.9843782	23.68298	0	2.650080682	0.029785923	0.139118	0.033625287	-0.016947204	-0.042347146	0.140539262	-0.057994584	0.022329451	0.098239306	1.537455538	0.01386277	0.0012837	0.15896
12659	7/30/2012 11:10	19.1208232	23.39539552	21.37787681	21.89383847	21.66340257	21.90039595	22.11833814	19.28178163	20.63762192	21.03478823	21.75711567	23.52703545	21.92717059	22.02725406	23.68298	0.018720853	2.698638668	0.019001334	0.10728975	0.022844624	-0.01925818	-0.023355159	0.103095739	-0.040288381	0.027206018	0.094904765	1.555202552	0.014632925	0.044159561	0.15896
12660	7/30/2012 11:10	19.12159256	23.43419104	21.40381124	21.89050165	21.67675006	21.9265871	22.13579033	19.28126871	20.64968272	21.03838149	21.76481077	23.53475157	21.90945706	22.02674058	23.68674	0.019490206	2.737434186	0.044935763	0.103952935	0.036192117	0.006932972	-0.005902968	0.102582817	-0.02822758	0.030799283	0.102599865	1.562918674	-0.003080608	0.043646074	0.16272
12661	7/30/2012 11:10	19.1023588	23.45731441	21.38891817	21.90076879	21.67033299	21.92838454	22.11243521	19.29229655	20.67329123	21.03684152	21.76737581	23.55018387	21.90380928	22.02494337	23.69025	0.000256449	2.760557559	0.0300427	0.114220068	0.029775046	0.008730412	-0.029258086	0.113610658	-0.004619075	0.029259312	0.105164902	1.578350974	-0.008728381	0.041848872	0.16623
12662	7/30/2012 11:10	19.1313377	23.47761173	21.38814785	21.92130315	21.67392655	21.90245015	22.11602829	19.30024688	20.61375706	21.01938856	21.76711931	23.57513291	21.91613171	22.03726707	23.69382	0.029235351	2.780854875	0.029272371	0.134754432	0.033368604	-0.017203979	-0.025665001	0.121560985	-0.064153241	0.011806358	0.104908398	1.603300009	0.003594046	0.054172567	0.1698
12663	7/30/2012 11:10	19.1187716	23.49045819	21.31214293	21.9382441	21.68239709	21.88113788	22.13707358	19.32512383	20.65532822	21.02298181	21.71992294	23.60394028	21.91536156	22.00286353	23.69382	0.016669248	2.793701341	-0.046732544	0.151695377	0.04183915	-0.038516247	-0.004619715	0.146437938	-0.022582083	0.015399605	0.057712034	1.632107378	0.002823893	0.019769033	0.1698
12664	7/30/2012 11:10	19.14749419	23.54903872	21.30752107	21.94183764	21.68188373	21.93557431	22.13245387	19.29460471	20.65455838	21.0263184	21.72325745	23.65383935	21.93564231	21.95973125	23.69751	0.04539184	2.852281863	-0.051354408	0.155288923	0.041325783	0.01592018	-0.009239423	0.115918816	-0.023351924	0.018736196	0.061046538	1.682006449	0.023104648	-0.02336325	0.17349
12665	7/30/2012 11:11	19.09415243	23.49122898	21.34244198	21.93875746	21.63670774	21.91580249	22.14631302	19.29896456	20.64609014	20.99680253	21.79943894	23.6412359	21.90175555	21.98925627	23.70105	-0.007949919	2.794472131	-0.016433498	0.152208741	-0.003850202	-0.003851645	0.004619721	0.120278673	-0.031820163	-0.010779681	0.137228035	1.669403004	-0.010782114	0.006161764	0.17703
12666	7/30/2012 11:11	19.10928294	23.50638788	21.34937485	21.95005147	21.6518519	21.93095231	22.16171213	19.28562855	20.64557691	20.96651694	21.79020473	23.66592841	21.86299157	21.98027036	23.70105	0.007180589	2.80963103	-0.009500626	0.163502755	0.011293952	0.011298184	0.020018839	0.106942656	-0.032333389	-0.041065262	0.127993821	1.694095513	-0.049546093	-0.002824138	0.17703
12667	7/30/2012 11:11	19.16031686	23.53233802	21.34552325	21.96288563	21.68599066	21.94404799	22.11962138	19.31178771	20.64634675	20.99295265	21.80379955	23.74746644	21.87685414	21.98976975	23.70459	0.058214507	2.83558117	-0.013352223	0.176336908	0.045432721	0.024393855	-0.022071913	0.133101816	-0.03156355	-0.014629558	0.141588645	1.775633542	-0.03568353	0.006675245	0.18057
12668	7/30/2012 11:11	19.15185389	23.59554417	21.36221354	21.92078979	21.67341318	21.93993953	22.13656028	19.30717137	20.64198433	21.04762133	21.78661365	23.7343482	21.89328391	21.99362086	23.70813	0.049751541	2.898787315	0.003338064	0.134241071	0.032855239	0.020285404	-0.005133016	0.128485479	-0.035925969	0.040039124	0.124402745	1.762515301	-0.019253751	0.010526354	0.18411
12669	7/30/2012 11:11	19.07081568	23.61584233	21.35733483	21.91976307	21.69779814	21.9391692	22.15683574	19.30922307	20.61016452	21.03273493	21.8055951	23.75775529	21.87017956	21.99156693	23.71149	-0.03128667	2.91908548	-0.001540644	0.13321435	0.057240197	0.01951507	0.015142444	0.130537184	-0.067745785	0.025152726	0.143384192	1.785922396	-0.042358104	0.008472428	0.18747
12670	7/30/2012 11:11	19.10466684	23.62432135	21.3488613	21.91976307	21.68085699	21.94327765	22.10191263	19.28998839	20.64147111	21.05557788	21.78199656	23.78039088	21.89277048	21.98463494	23.71503	0.002564494	2.927564497	-0.010014172	0.13321435	0.040299049	0.02362352	-0.039780667	0.111302502	-0.036439194	0.047995674	0.119785652	1.808557986	-0.019767183	0.00154044	0.19101
12671	7/30/2012 11:12	19.05850625	23.65849458	21.35759161	21.94568787	21.70241847	21.9648471	22.13194057	19.30255504	20.60759841	21.04274474	21.80303003	23.7382065	21.9056063	21.98027036	23.71503	-0.043596098	2.961737726	-0.00128387	0.159139154	0.061860525	0.045192969	-0.009752724	0.123869148	-0.070311886	0.035162538	0.140819125	1.766373602	-0.006931363	-0.002824138	0.19101
12672	7/30/2012 11:12	19.07979133	23.70551546	21.36221354	21.93747405	21.7070388	21.95663015	22.1576057	19.31948162	20.61170418	21.03016832	21.80303003	23.78039088	21.86324829	21.99721523	23.71503	-0.022311016	3.00875861	0.003338064	0.150925333	0.066480859	0.03697602	0.015912401	0.140795726	-0.066206124	0.022586113	0.140819125	1.808557986	-0.049289379	0.014120726	0.19101
12673	7/30/2012 11:12	19.07927844	23.71322387	21.34449616	21.93670401	21.68522061	21.94738611	22.14836623	19.31742991	20.61401367	21.02811503	21.8094427	23.7827059	21.86966613	21.99541804	23.71857	-0.022823911	3.016467016	-0.014379315	0.150155288	0.04466267	0.027731976	0.006672933	0.138744015	-0.06389663	0.020532823	0.147231796	1.810872998	-0.042871533	0.012323539	0.19455
12674	7/30/2012 11:12	19.1018459	23.72324482	21.3123997	21.98059684	21.69523129	21.92787099	22.08240744	19.30409381	20.65994727	21.04428472	21.79610436	23.80739946	21.89867495	21.97770297	23.72229	-0.000256449	3.02648797	-0.046475774	0.194048122	0.054673351	0.008216857	-0.059285853	0.125407924	-0.017963033	0.036702512	0.133893455	1.835566563	-0.013862712	-0.005391534	0.19827
12675	7/30/2012 11:12	19.1018459	23.72735599	21.31650803	21.98906745	21.72475014	21.88986819	22.12449772	19.2702409	20.68509554	21.01476868	21.76224574	23.80739946	21.90278242	21.9566504	23.7258	-0.000256449	3.030599139	-0.042367444	0.202518735	0.084192201	-0.029785937	-0.017195573	0.091555012	0.007185241	0.007186474	0.10003483	1.835566563	-0.009755248	-0.026444106	0.20178
12676	7/30/2012 11:12	19.0913315	23.72941158	21.36914645	22.01627624	21.70986234	21.90013918	22.10961207	19.33435656	20.69433373	21.03222161	21.75455064	23.82926371	21.89918839	21.97410862	23.72937	-0.010770854	3.032654726	0.010270978	0.229727521	0.0693044	-0.019514955	-0.032081221	0.155670669	0.01642343	0.024639403	0.092339736	1.85743081	-0.013349279	-0.008985885	0.20535
12677	7/30/2012 11:13	19.09569112	23.79724665	21.37787681	21.97854336	21.67623669	21.91759992	22.12270117	19.35333503	20.70511165	21.08098764	21.78635715	23.81897463	21.89739137	21.99336411	23.72937	-0.006411227	3.100489801	0.019001334	0.191994643	0.035678751	-0.002054211	-0.01899212	0.174649141	0.027201351	0.073405432	0.12414624	1.847141735	-0.015146293	0.010269613	0.20535
12678	7/30/2012 11:13	19.1023588	23.78285728	21.33807684	22.02731383	21.6870174	21.88165143	22.12501102	19.33794707	20.68509554	21.02323847	21.80046497	23.82000354	21.89867495	21.93534122	23.73291	0.000256449	3.086100426	-0.020798632	0.240765111	0.046459456	-0.0380027	-0.016682273	0.159261182	0.007185241	0.015656266	0.138254061	1.848170641	-0.013862712	-0.047753281	0.20889
12679	7/30/2012 11:13	19.09825561	23.82088648	21.30443983	21.99805146	21.68291046	21.89038174	22.11654159	19.30127273	20.70767783	21.03324826	21.82303761	23.84289678	21.89585107	21.97077101	23.73627	-0.003846738	3.124129624	-0.054435647	0.211502744	0.042352517	-0.029272389	-0.025151703	0.122586835	0.029767528	0.025666049	0.160826699	1.871063885	-0.01668659	-0.012323493	0.21225
12680	7/30/2012 11:13	19.10902649	23.81060827	21.32780596	22.02141	21.66827953	21.90963986	22.12732087	19.28152517	20.66687585	21.05121461	21.83278493	23.82283303	21.89713466	21.96358233	23.73627	0.006924139	3.113851419	-0.031069512	0.234861279	0.027721586	-0.010014267	-0.014372425	0.102839278	-0.011034446	0.043632402	0.170574022	1.851000134	-0.01540301	-0.019512176	0.21225
12681	7/30/2012 11:13	19.10492329	23.81934474	21.34500971	22.02603039	21.67726343	21.93095231	22.12347112	19.25434041	20.66918539	21.06199447	21.834837	23.7955671	21.88250186	21.98283776	23.73981	0.002820944	3.122587891	-0.013865769	0.239481668	0.036705483	0.011298184	-0.018222171	0.07565452	-0.008724914	0.054412261	0.172626094	1.823734206	-0.030035802	-0.00025674	0.21579
12682	7/30/2012 11:13	19.09415243	23.80829568	21.30443983	21.98958082	21.69985162	21.92427611	22.08292073	19.31742991	20.65609806	21.04916131	21.78815269	23.81640237	21.89071676	21.98232428	23.74692	-0.007949919	3.111538828	-0.054435647	0.203032107	0.059293675	0.00462198	-0.05877256	0.138744015	-0.021812242	0.0415791	0.125941777	1.844569471	-0.021820909	-0.00077022	0.2229
12683	7/30/2012 11:14	19.09825561	23.81240696	21.35091549	22.02320681	21.67443991	21.93249298	22.10832883	19.2799864	20.68637862	21.0625078	21.85638383	23.79170874	21.89559436	21.98745908	23.74335	-0.003846738	3.115650103	-0.007959986	0.236658096	0.03388197	0.012838849	-0.033364463	0.101300512	0.008468321	0.054925589	0.194172922	1.819875839	-0.016943307	0.004364582	0.21933
12684	7/30/2012 11:14	19.11954095	23.80444136	21.32164345	22.02372019	21.69600135	21.94558866	22.12552432	19.27947348	20.62684422	21.05788785	21.83073286	23.77859032	21.89508093	21.97000079	23.74646	0.0174386	3.107684512	-0.037232026	0.237171473	0.055443404	0.025934526	-0.016168974	0.10078759	-0.051066081	0.050305644	0.168521951	1.806757422	-0.017456739	-0.01309371	0.22244
12685	7/30/2012 11:14	19.11723289	23.77669042	21.31496741	22.00446863	21.7106324	21.9391692	22.10191263	19.31101832	20.65404515	21.04274474	21.79046123	23.78476369	21.89277048	21.98463494	23.75	0.015130544	3.079933571	-0.043908068	0.217919907	0.070074457	0.01951507	-0.039780667	0.132332426	-0.023865151	0.035162538	0.128250327	1.812930788	-0.019767183	0.00154044	0.22598
12686	7/30/2012 11:14	19.10312815	23.8172891	21.31779188	22.0029285	21.70062167	21.95021067	22.08343403	19.3597467	20.66482294	21.05352458	21.80123449	23.7996827	21.89508093	21.98283776	23.75354	0.001025797	3.120532249	-0.04108359	0.216379787	0.06006373	0.030556542	-0.058259267	0.181060811	-0.013087362	0.045942369	0.13902358	1.827849804	-0.017456739	-0.00025674	0.22952
12687	7/30/2012 11:14	19.10056365	23.81035132	21.3403878	22.02551701	21.67264313	21.9222219	22.11474505	19.29845164	20.66687585	21.0596845	21.84535389	23.78887927	21.88019143	21.9720547	23.75708	-0.001538696	3.113594465	-0.018487679	0.238968291	0.03208519	0.002567766	-0.026948246	0.119765748	-0.011034446	0.052102289	0.183142981	1.817046372	-0.032346237	-0.011039798	0.23306
12688	7/30/2012 11:14	19.09825561	23.74071733	21.36375419	22.06145358	21.68316714	21.88627336	22.12526767	19.3528221	20.67483092	21.03401824	21.81534237	23.80122605	21.90509287	21.94612416	23.75671	-0.003846738	3.043960475	0.00487871	0.274904867	0.0426092	-0.033380773	-0.016425624	0.174136208	-0.003079384	0.026436034	0.153131464	1.829393154	-0.007444797	-0.036970342	0.23269
12689	7/30/2012 11:15	19.1023588	23.70243211	21.3930266	22.06966771	21.66596939	21.9029637	22.12064798	19.35923377	20.6473732	21.00655557	21.80072147	23.81202952	21.85657374	21.99490456	23.75671	0.000256449	3.005675253	0.034151124	0.283118996	0.025411445	-0.016690429	-0.021045316	0.180547877	-0.030537098	-0.001026638	0.138510567	1.840196627	-0.055963926	0.011810057	0.23269
12690	7/30/2012 11:15	19.08568963	23.77052358	21.37633616	22.06581734	21.6746966	21.92427611	22.09575308	19.40180757	20.69433373	20.97729653	21.80533859	23.82077522	21.90766004	22.02057874	23.76382	-0.016412716	3.073766726	0.017460681	0.27926862	0.034138653	0.00462198	-0.045940212	0.223121677	0.01642343	-0.030285681	0.143127685	1.84894232	-0.004877627	0.037484241	0.2398
12691	7/30/2012 11:15	19.09158794	23.67879313	21.39482404	22.03783808	21.66365925	21.90912631	22.08035427	19.40668051	20.62325166	21.04146143	21.8227811	23.80894281	21.94231702	22.00440398	23.76028	-0.010514406	2.982036277	0.035948562	0.251289359	0.023101306	-0.010527819	-0.061339023	0.227994616	-0.05465864	0.033879227	0.160570191	1.837109917	0.029779354	0.021309482	0.23626
12692	7/30/2012 11:15	19.07209792	23.63382815	21.42178572	22.02243675	21.67366987	21.90219338	22.10319587	19.36179844	20.62479133	21.03453156	21.83278493	23.80199773	21.92691387	21.99747197	23.76382	-0.030004435	2.937071299	0.06291024	0.235888032	0.033111922	-0.017460754	-0.038497428	0.183112549	-0.053118972	0.026949357	0.170574022	1.83016483	0.014376207	0.014377467	0.2398
12693	7/30/2012 11:15	19.10569264	23.6297171	21.36683548	22.05606307	21.69035429	21.91041019	22.09036349	19.38180294	20.6953602	20.97421664	21.81893348	23.8176885	21.90457943	22.00055286	23.76385	0.003590292	2.932960246	0.007960005	0.269514355	0.049796348	-0.00924394	-0.051329804	0.203117052	0.017449897	-0.033365565	0.156722571	1.845855602	-0.007958231	0.017458361	0.23983
12694	7/30/2012 11:15	19.10569264	23.53644895	21.40483835	22.05606307	21.69471793	21.90630178	22.11577164	19.35000097	20.70151901	20.9762699	21.82508967	23.78990817	21.88121829	21.99413434	23.76385	0.003590292	2.839692102	0.045962874	0.269514355	0.054159982	-0.01335235	-0.02592165	0.171315077	0.023608707	-0.031312309	0.162878764	1.818075269	-0.031319378	0.011039835	0.23983
12695	7/30/2012 11:16	19.10364105	23.5007354	21.36914645	22.0668441	21.69702809	21.87471855	22.12218788	19.3756477	20.68509554	21.03581487	21.81713793	23.81563069	21.89841824	21.95228585	23.77094	0.001538696	2.803978551	0.010270978	0.280295386	0.056470143	-0.044935578	-0.019505419	0.196961808	0.007185241	0.028232665	0.154927017	1.843797792	-0.014119428	-0.030808647	0.24692
12696	7/30/2012 11:16	19.09953786	23.56419788	21.32241376	22.04579546	21.69266445	21.95508947	22.08831031	19.35256563	20.65763774	21.05917117	21.81098175	23.82231858	21.90072868	21.9882293	23.7674	-0.002564492	2.867441027	-0.036461712	0.259246739	0.052106506	0.035435344	-0.05338298	0.173879741	-0.020272559	0.051588962	0.148770839	1.850485681	-0.01180898	0.005134802	0.24338
12697	7/30/2012 11:16	19.05696758	23.53413655	21.38994528	22.01165586	21.69240777	21.92504644	22.15555248	19.35230916	20.6194025	21.0250351	21.86125754	23.83878113	21.85811402	21.98360798	23.77094	-0.045134774	2.837379702	0.031069805	0.225107145	0.051849822	0.00539231	0.013859183	0.173623275	-0.058507806	0.017452892	0.199046629	1.866948234	-0.054423647	0.00051348	0.24692
12698	7/30/2012 11:16	19.17390894	23.49508293	21.38018779	22.05708984	21.66596939	21.94944034	22.12911742	19.34641044	20.65147901	20.96831354	21.82149856	23.84546907	21.93666919	21.94817806	23.77094	0.071806587	2.798326082	0.021312314	0.270541119	0.025411445	0.029786206	-0.012575875	0.167724551	-0.026431286	-0.039268668	0.15928765	1.87363617	0.024131525	-0.034916445	0.24692
12699	7/30/2012 11:16	19.13364577	23.53927522	21.382242	22.05888667	21.67623669	21.8752321	22.12680757	19.34435871	20.65378854	21.0127154	21.81534237	23.83080707	21.89251377	22.00106634	23.77451	0.031543416	2.842518371	0.023366521	0.272337955	0.035678751	-0.044422032	-0.014885725	0.165672823	-0.024121765	0.005133194	0.153131464	1.858974174	-0.020023898	0.017971843	0.25049
12700	7/30/2012 11:16	19.10851359	23.53927522	21.39482404	22.06735749	21.67623669	21.91323472	22.09318661	19.42258173	20.61375706	21.03196495	21.83021984	23.77807587	21.92845418	21.98643212	23.77451	0.006411239	2.842518371	0.035948562	0.28080877	0.035678751	-0.006419406	-0.048506685	0.243895837	-0.064153241	0.024382742	0.168008934	1.806242975	0.015916518	0.003337621	0.25049
12701	7/30/2012 11:17	19.08722832	23.5266855	21.36529483	22.08429918	21.68060031	21.91323472	22.08882361	19.39693463	20.70639474	21.00219236	21.83406747	23.79891103	21.90278242	22.00312028	23.77451	-0.014874027	2.829928647	0.006419357	0.297750464	0.040042366	-0.006419406	-0.052869686	0.218248744	0.028484439	-0.005389845	0.171856566	1.827078129	-0.009755248	0.020025774	0.25049
12702	7/30/2012 11:17	19.08312515	23.53516429	21.382242	22.07582832	21.68060031	21.91323472	22.09318661	19.41001463	20.71075724	21.00655557	21.83458049	23.82051799	21.90303913	21.99926916	23.77805	-0.018977196	2.838407435	0.023366521	0.289279606	0.040042366	-0.006419406	-0.048506685	0.231328737	0.032846943	-0.001026638	0.172369584	1.848685094	-0.009498531	0.016174655	0.25403
12703	7/30/2012 11:17	19.04619687	23.4896874	21.40869002	22.08532595	21.62669724	21.91451861	22.11962138	19.3879582	20.67200815	21.04377139	21.84201926	23.83646608	21.86016772	22.00260679	23.77805	-0.055905481	2.792930552	0.04981454	0.298777236	-0.013860706	-0.005135526	-0.022071913	0.209272309	-0.00590215	0.036189187	0.179808354	1.864633182	-0.052369941	0.019512292	0.25403
12704	7/30/2012 11:17	19.10107655	23.46861923	21.3832691	22.11073867	21.64800168	21.91451861	22.11962138	19.40488521	20.64249756	21.04377139	21.84201926	23.8282348	21.85169619	21.98155406	23.77805	-0.001025797	2.771862377	0.024393624	0.324189948	0.007443737	-0.005135526	-0.022071913	0.226199322	-0.035412743	0.036189187	0.179808354	1.856401901	-0.060841471	-0.001540439	0.25403
12705	7/30/2012 11:17	19.09722982	23.47324394	21.41331202	22.06889764	21.66519934	21.923249	22.12424107	19.37769944	20.69125433	21.08843094	21.84432785	23.81357288	21.88763617	21.98797256	23.77805	-0.004872534	2.776487087	0.054436546	0.28234892	0.024641399	0.003594873	-0.017452223	0.199013555	0.013344031	0.080848732	0.182116941	1.841739983	-0.024901496	0.004878062	0.25403
12706	7/30/2012 11:17	19.09902496	23.44523885	21.40227057	22.09995749	21.71319926	21.89089529	22.10884213	19.37744298	20.69099772	21.00347566	21.82303761	23.81305843	21.89174362	21.94971848	23.77805	-0.00307739	2.748481999	0.043395099	0.313408773	0.072641315	-0.02875884	-0.032851166	0.198757086	0.013087414	-0.004106549	0.160826699	1.84122553	-0.020794046	-0.033376021	0.25403
12707	7/30/2012 11:18	19.09902496	23.43676029	21.38943173	22.09995749	21.67110304	21.91631604	22.12167458	19.30794076	20.68483893	21.09869759	21.82534618	23.80688501	21.89816152	21.97718949	23.78159	-0.00307739	2.740003442	0.030556252	0.313408773	0.030545094	-0.003338093	-0.020018718	0.129254868	0.006928625	0.09111538	0.163135273	1.835052111	-0.014376144	-0.005905013	0.25757
12708	7/30/2012 11:18	19.11312969	23.40464474	21.35322645	22.10175435	21.67264313	21.90116628	22.12321447	19.33025312	20.68175953	21.04531137	21.89409112	23.81254398	21.8994451	21.97000079	23.78162	0.011027339	2.70788789	-0.005649024	0.315205633	0.03208519	-0.018487855	-0.018478821	0.15156723	0.003849234	0.037729161	0.23188021	1.840711078	-0.013092563	-0.01309371	0.2576
12709	7/30/2012 11:18	19.10902649	23.37509871	21.3488613	22.08891966	21.70652543	21.91374828	22.0893369	19.3535915	20.65019595	21.05583454	21.87536568	23.83595163	21.89764809	21.98514842	23.78162	0.006924139	2.678341857	-0.010014172	0.302370941	0.065967488	-0.005905854	-0.052356392	0.174905607	-0.027714353	0.048252338	0.213154769	1.864118727	-0.014889577	0.00205392	0.2576
12710	7/30/2012 11:18	19.04799198	23.36893261	21.38917495	22.05760322	21.6918944	21.93300653	22.15093274	19.35795143	20.60811163	21.01374204	21.87536568	23.8529287	21.85939758	21.98078384	23.78162	-0.054110366	2.672175762	0.030299476	0.2710545	0.051336454	0.013352404	0.009239449	0.179265542	-0.069798666	0.006159834	0.213154769	1.881095806	-0.053140081	-0.002310658	0.2576
12711	7/30/2012 11:18	19.11748934	23.36662033	21.39122916	22.08891966	21.63876118	21.9222219	22.14015339	19.35333503	20.64583352	21.00501561	21.88767828	23.81434456	21.91818545	21.98899953	23.78516	0.015386995	2.669863479	0.032353688	0.302370941	-0.001796761	0.002567766	-0.001539906	0.174649141	-0.032076776	-0.002566594	0.225467376	1.842511661	0.005647788	0.005905023	0.26114
12712	7/30/2012 11:18	19.12954254	23.34478219	21.34013102	22.09277006	21.67212977	21.88807077	22.13553368	19.37410889	20.65378854	21.01707862	21.81123825	23.85627268	21.9009854	21.95459649	23.78549	0.027440191	2.648025333	-0.018744452	0.306221343	0.031571825	-0.031583356	-0.006159618	0.195422998	-0.024121765	0.009496415	0.149027346	1.884439786	-0.011552264	-0.028498009	0.26147
12713	7/30/2012 11:19	19.10005076	23.35762814	21.41613658	22.05477962	21.67212977	21.90912631	22.12270117	19.35487383	20.65558483	21.02323847	21.84689295	23.81151507	21.89020332	22.00312028	23.78549	-0.002051594	2.660871284	0.057261108	0.268230902	0.031571825	-0.010527819	-0.01899212	0.176187941	-0.022325469	0.015656266	0.18468204	1.839682175	-0.022334341	0.020025774	0.26147
12714	7/30/2012 11:19	19.07055923	23.38717401	21.382242	22.12228996	21.67649338	21.91323472	22.08882361	19.40591109	20.69818298	20.9685702	21.85151013	23.87556495	21.91176751	22.00337702	23.78549	-0.031543117	2.69041716	0.023366521	0.335741245	0.035935434	-0.006419406	-0.052869686	0.227225204	0.020272684	-0.039012011	0.189299223	1.903732047	-0.000770152	0.020282516	0.26147
12715	7/30/2012 11:19	19.10005076	23.29416963	21.41177135	22.156174	21.66365925	21.91323472	22.12706422	19.38667585	20.65789436	20.98319965	21.86177056	23.92392471	21.86299157	21.99259389	23.78549	-0.002051594	2.597412773	0.052895877	0.369625282	0.023101306	-0.006419406	-0.014629075	0.207989963	-0.020015945	-0.024382561	0.199559652	1.952091809	-0.049546093	0.009499391	0.26147
12716	7/30/2012 11:19	19.09774271	23.27490109	21.38840462	22.13255782	21.70370189	21.88139466	22.11628494	19.35718203	20.68329923	21.00450229	21.84073671	23.93678647	21.88404215	21.94612416	23.78549	-0.004359636	2.578144236	0.029529147	0.346009098	0.06314395	-0.038259474	-0.025408352	0.178496142	0.005388929	-0.003079912	0.178525807	1.964953567	-0.028495511	-0.036970342	0.26147
12717	7/30/2012 11:19	19.10210235	23.29622494	21.38840462	22.12434353	21.66981963	21.91118052	22.12039133	19.32768847	20.67072508	21.08483762	21.8533057	23.96225289	21.88404215	21.97590579	23.7851	0	2.599468091	0.029529147	0.337794813	0.029261681	-0.008473613	-0.021301965	0.149002583	-0.007185225	0.077255413	0.191094796	1.990419995	-0.028495511	-0.00718871	0.26108
12718	7/30/2012 11:19	19.10441039	23.21812378	21.38660719	22.13923194	21.68496393	21.87959724	22.11859478	19.3805206	20.68150292	21.04479804	21.87690475	23.97717271	21.89482421	21.95690713	23.7851	0.002308045	2.521366932	0.027731713	0.35268322	0.044405986	-0.040056888	-0.02309851	0.201834709	0.003592618	0.037215836	0.214693842	2.005339812	-0.017713455	-0.026187368	0.26108
12719	7/30/2012 11:20	19.08697187	23.1834413	21.37325485	22.1428257	21.68419388	21.86624505	22.10524905	19.39744757	20.68560877	21.02785837	21.88100895	24.00263945	21.88635259	21.95279933	23.78159	-0.015130475	2.486684443	0.014379378	0.356276984	0.043635935	-0.053409076	-0.036444243	0.218761684	0.007698473	0.020276162	0.218798041	2.030806551	-0.026185074	-0.030295172	0.25757
12720	7/30/2012 11:20	19.10210235	23.19474518	21.40124346	22.14128552	21.70370189	21.88139466	22.12475437	19.35949023	20.67303461	21.00681223	21.83021984	24.02784914	21.88635259	21.95279933	23.78159	0	2.497988325	0.042367989	0.354736799	0.06314395	-0.038259474	-0.016938923	0.180804344	-0.00487569	-0.000769978	0.168008934	2.056016244	-0.026185074	-0.030295172	0.25757
12721	7/30/2012 11:20	19.09748627	23.2450993	21.41767725	22.11125206	21.68214041	21.91503216	22.11602829	19.40001228	20.70100577	21.08971427	21.86254009	24.03067881	21.88891975	22.00620118	23.78159	-0.004616085	2.548342452	0.05880178	0.324703338	0.041582466	-0.004621973	-0.025665001	0.221326385	0.023095472	0.082132061	0.200329185	2.058845915	-0.023617919	0.023106674	0.25757
12722	7/30/2012 11:20	19.10517974	23.23148306	21.43385435	22.11484579	21.69831151	21.90989664	22.11089532	19.37333948	20.67842353	21.06276446	21.83586304	24.02913536	21.89174362	22.00902534	23.78836	0.003077393	2.53472621	0.074978873	0.328297071	0.057753566	-0.009757492	-0.030797978	0.194653594	0.000513231	0.055182253	0.17365213	2.057302457	-0.020794046	0.025930834	0.26434
12723	7/30/2012 11:20	19.09671692	23.19346064	21.3747955	22.14436589	21.68573398	21.87625919	22.11936473	19.36667132	20.68458231	21.02246849	21.871518	24.04379823	21.90226898	21.94740785	23.78482	-0.005385431	2.496703791	0.015920029	0.357817169	0.045176037	-0.04339494	-0.022328562	0.187985429	0.006672009	0.014886284	0.209307088	2.071965332	-0.010268681	-0.035686657	0.2608
12724	7/30/2012 11:20	19.09287019	23.25743104	21.37505228	22.14462258	21.66083575	21.9188838	22.13245387	19.31153124	20.66302664	21.06019782	21.91332969	24.04354099	21.89328391	21.96820362	23.78128	-0.009232163	2.560674192	0.016176804	0.358073867	0.020277804	-0.000770329	-0.009239423	0.132845353	-0.014883663	0.052615616	0.251118787	2.071708088	-0.019253751	-0.014890882	0.25726
12725	7/30/2012 11:21	19.06107071	23.27618565	21.3896885	22.09174329	21.69215108	21.95021067	22.10909878	19.34564104	20.61273062	21.04377139	21.8799829	24.06077638	21.8979048	21.98976975	23.78128	-0.041031638	2.579428801	0.030813029	0.305194569	0.051593138	0.030556542	-0.032594518	0.166955153	-0.065179682	0.036189187	0.217771991	2.088943478	-0.014632861	0.006675245	0.25726
12726	7/30/2012 11:21	19.12441352	23.22531724	21.39816214	22.12562701	21.65416203	21.92504644	22.15965891	19.36025964	20.63993143	20.96959682	21.87331358	24.12200133	21.86196472	21.98745908	23.77774	0.022311166	2.528560382	0.039286662	0.339078294	0.013604083	0.00539231	0.017965619	0.181573746	-0.037978869	-0.037985385	0.211102672	2.150168427	-0.050572947	0.004364582	0.25372
12727	7/30/2012 11:21	19.09697337	23.3121537	21.40047313	22.13204442	21.63516766	21.92299223	22.13656028	19.36077257	20.64916949	20.99551923	21.88665223	24.14798368	21.88789288	21.97102775	23.78134	-0.005128982	2.615396843	0.041597657	0.345495705	-0.005390282	0.003338096	-0.005133016	0.18208668	-0.028740806	-0.012062974	0.224441323	2.176150785	-0.024644781	-0.012066754	0.25732
12728	7/30/2012 11:21	19.10569264	23.30418931	21.40072991	22.14077212	21.6397879	21.93172265	22.15375591	19.369236	20.64480707	20.98294299	21.87818731	24.16496236	21.89200034	21.95844756	23.7778	0.003590292	2.607432457	0.041854434	0.354223404	-0.000770041	0.012068516	0.012062619	0.190550106	-0.033103228	-0.024639219	0.215976404	2.193129466	-0.02053733	-0.024646941	0.25378
12729	7/30/2012 11:21	19.17519121	23.28492071	21.40252735	22.12999085	21.65441871	21.93788531	22.1134618	19.37744298	20.64018804	20.96985348	21.882035	24.16033181	21.92537356	21.94971848	23.7778	0.073088862	2.588163861	0.043651876	0.343442132	0.013860764	0.01823118	-0.028231491	0.198757086	-0.037722257	-0.037728729	0.219824092	2.188498908	0.012835896	-0.033376021	0.25378
12730	7/30/2012 11:21	19.15005872	23.27233196	21.40252735	22.13846185	21.64594823	21.92941165	22.13040067	19.36282431	20.64685998	20.9762699	21.87177451	24.18374192	21.91510484	21.95613692	23.7778	0.04795637	2.575575106	0.043651876	0.351913128	0.00539029	0.009757521	-0.011292625	0.184138418	-0.031050324	-0.031312309	0.2095636	2.211909018	0.002567175	-0.026957582	0.25378
12731	7/30/2012 11:22	19.08235581	23.33553313	21.40689257	22.14693286	21.62900735	21.9124644	22.14297655	19.35025743	20.64685998	21.00167904	21.89280855	24.18811525	21.88121829	21.97308166	23.7778	-0.019746539	2.63877628	0.048017095	0.360384147	-0.011550593	-0.007189734	0.001283255	0.171571543	-0.031050324	-0.005903163	0.230597642	2.216282354	-0.031319378	-0.010012842	0.25378
12732	7/30/2012 11:22	19.14390385	23.34246992	21.36298386	22.15360702	21.67803348	21.89808498	22.14554306	19.38436763	20.65994727	21.01066212	21.85125362	24.19274585	21.9115108	21.96948731	23.77432	0.041801503	2.645713068	0.004108387	0.367058298	0.037475533	-0.021569154	0.003849767	0.205681741	-0.017963033	0.003079915	0.189042712	2.220912951	-0.00102687	-0.013607188	0.2503
12733	7/30/2012 11:22	19.12492642	23.31472286	21.36914645	22.15976778	21.6716164	21.88319207	22.13065732	19.40103816	20.65532822	21.02298181	21.84663644	24.16702039	21.90688989	21.99439108	23.77432	0.022824068	2.617966004	0.010270978	0.373219064	0.031058459	-0.036462059	-0.011035975	0.222352266	-0.022582083	0.015399605	0.18442553	2.195187494	-0.005647778	0.011296576	0.2503
12734	7/30/2012 11:22	19.08902346	23.34246992	21.44309844	22.11125206	21.67803348	21.90655856	22.12449772	19.3756477	20.64685998	21.02298181	21.89716928	24.11196859	21.88994661	22.01133601	23.77432	-0.01307889	2.645713068	0.084222962	0.324703338	0.037475533	-0.013095574	-0.017195573	0.196961808	-0.031050324	0.015399605	0.234958374	2.140135689	-0.022591056	0.028241512	0.2503
12735	7/30/2012 11:22	19.06594319	23.34041457	21.40329768	22.1263971	21.68034363	21.91734314	22.10139933	19.39257465	20.68509554	21.02298181	21.89716928	24.11634183	21.89431078	22.01133601	23.77078	-0.036159157	2.643657721	0.044422208	0.339848382	0.039785682	-0.002310987	-0.040293963	0.213888758	0.007185241	0.015399605	0.234958374	2.14450893	-0.018226887	0.028241512	0.24676
12736	7/30/2012 11:22	19.09697337	23.27413035	21.42974587	22.20366358	21.67752011	21.90604501	22.11115197	19.38590645	20.68252938	20.97832315	21.90306911	24.14335315	21.87043628	21.99618826	23.77112	-0.005128982	2.577373497	0.070870397	0.417114859	0.036962166	-0.013609125	-0.030541329	0.207220555	0.004619082	-0.029259052	0.240858198	2.171520251	-0.04210139	0.013093762	0.2471
12737	7/30/2012 11:23	19.09492178	23.23841963	21.41536625	22.18903158	21.70934897	21.88704368	22.11756819	19.36282431	20.67637061	21.00578559	21.87177451	24.13717911	21.88968989	21.94355679	23.77112	-0.007180573	2.541662779	0.056490773	0.402482862	0.068791029	-0.032610452	-0.024125107	0.184138418	-0.001539692	-0.001796616	0.2095636	2.165346215	-0.022847772	-0.039537712	0.2471
12738	7/30/2012 11:23	19.09492178	23.29750952	21.41536625	22.18903158	21.68830082	21.92093801	22.12603762	19.30794076	20.66790231	21.06918106	21.86330963	24.13280585	21.88968989	21.96460928	23.76758	-0.007180573	2.600752665	0.056490773	0.402482862	0.047742876	0.001283883	-0.015655674	0.129254868	-0.010007988	0.061598854	0.201098719	2.160972947	-0.022847772	-0.018485223	0.24356
12739	7/30/2012 11:23	19.1033846	23.28903134	21.38147167	22.20186666	21.66699612	21.92504644	22.13040067	19.30563259	20.64865627	21.05840118	21.94949852	24.07543939	21.89174362	21.97924341	23.76758	0.001282247	2.592274486	0.022596193	0.415317943	0.026438174	0.00539231	-0.011292625	0.126946701	-0.029254033	0.050818971	0.287287613	2.103606493	-0.020794046	-0.003851097	0.24356
12740	7/30/2012 11:23	19.07620107	23.31677819	21.40072991	22.16592856	21.69061098	21.91066697	22.11577164	19.36513251	20.61529672	21.04608136	21.95411585	24.12663183	21.90047197	21.97950014	23.76758	-0.02590128	2.620021334	0.041854434	0.379379842	0.050053033	-0.008987164	-0.02592165	0.186446624	-0.062613578	0.038499149	0.291904938	2.154798931	-0.012065697	-0.003594357	0.24356
12741	7/30/2012 11:23	19.06389162	23.34246992	21.40098669	22.13255782	21.69086766	21.95303524	22.11166526	19.36538898	20.60708519	21.04633802	21.90794288	24.09730541	21.89636451	21.9882293	23.76404	-0.038210729	2.645713068	0.042111212	0.346009098	0.050309717	0.033381111	-0.030028032	0.186703092	-0.070825106	0.038755811	0.245731974	2.125472513	-0.016173158	0.005134802	0.24002
12742	7/30/2012 11:23	19.1018459	23.37201566	21.4135688	22.15360702	21.69086766	21.90245015	22.12449772	19.36949246	20.60708519	21.04633802	21.94180299	24.15673027	21.88789288	21.97975688	23.76404	-0.000256449	2.675258808	0.054693324	0.367058298	0.050309717	-0.017203979	-0.017195573	0.190806574	-0.070825106	0.038755811	0.279592085	2.184897367	-0.024644781	-0.003337617	0.24002
12743	7/30/2012 11:24	19.06799477	23.38049405	21.4135688	22.13255782	21.68239709	21.93197942	22.158119	19.37795591	20.61555333	21.02118519	21.9374422	24.13126234	21.86273486	21.9882293	23.76047	-0.034107584	2.6837372	0.054693324	0.346009098	0.04183915	0.012325294	0.016425705	0.199270023	-0.062356967	0.013602981	0.275231294	2.159429442	-0.049802806	0.005134802	0.23645
12744	7/30/2012 11:24	19.15441842	23.31883352	21.4112578	22.16823886	21.68419388	21.93377687	22.11782484	19.37590417	20.6473732	20.97678321	21.9312858	24.18425643	21.89020332	21.99053997	23.76047	0.052316074	2.622076665	0.052382321	0.381690137	0.043635935	0.014122736	-0.023868458	0.197218276	-0.030537098	-0.030798995	0.269074892	2.212423528	-0.022334341	0.007445466	0.23645
12745	7/30/2012 11:24	19.09338308	23.34658062	21.4135688	22.18312746	21.64004458	21.91066697	22.15401257	19.37795591	20.63659547	21.00835219	21.9374422	24.14824094	21.90072868	21.99233715	23.76047	-0.008719265	2.649823763	0.054693324	0.396578742	-0.000513361	-0.008987164	0.012319271	0.199270023	-0.04131483	0.000769979	0.275231294	2.176408037	-0.01180898	0.00924265	0.23645
12746	7/30/2012 11:24	19.14056997	23.34760829	21.41870437	22.17979035	21.63670774	21.92016768	22.13373712	19.37462182	20.65019595	21.00937882	21.95950273	24.17859682	21.92691387	21.99336411	23.7569	0.038467621	2.650851438	0.059828895	0.393241635	-0.003850202	0.000513553	-0.007956172	0.195935935	-0.027714353	0.001796617	0.297291826	2.206763925	0.014376207	0.010269613	0.23288
12747	7/30/2012 11:24	19.11954095	23.29673877	21.42281283	22.18415426	21.65364866	21.92864132	22.16325205	19.38308529	20.64583352	20.97549993	21.91743394	24.19557566	21.86786913	21.99747197	23.75339	0.0174386	2.59998192	0.063937356	0.397605545	0.01309072	0.008987189	0.021558755	0.204399397	-0.032076776	-0.03208228	0.255223031	2.223742763	-0.044668531	0.014377467	0.22937
12748	7/30/2012 11:24	19.15749587	23.38974323	21.41870437	22.16721206	21.67906021	21.92864132	22.12526767	19.37667357	20.63941821	21.00270568	21.94026389	24.17628153	21.89918839	21.99105345	23.75339	0.055393516	2.692986379	0.059828895	0.380663339	0.038502266	0.008987189	-0.016425624	0.197987681	-0.038492094	-0.004876527	0.278052981	2.204448635	-0.013349279	0.007958947	0.22937
12749	7/30/2012 11:25	19.05389023	23.38743093	21.41228491	22.16900895	21.69369119	21.9134915	22.15247265	19.38103354	20.60169639	21.01168876	21.95334629	24.16830666	21.85734388	21.99567478	23.75339	-0.048212122	2.690674082	0.053409433	0.382460236	0.053133244	-0.00616263	0.01077936	0.202347646	-0.07621391	0.004106554	0.291135383	2.196473762	-0.055193787	0.01258028	0.22937
12750	7/30/2012 11:25	19.09004925	23.37278642	21.42281283	22.18415426	21.7001083	21.90322048	22.1422066	19.37487829	20.60400588	21.04762133	21.95565496	24.20869573	21.88070486	21.99362086	23.74982	-0.012053096	2.67602957	0.063937356	0.397605545	0.05955036	-0.016433654	0.000513302	0.196192403	-0.073904424	0.040039124	0.293444048	2.236862834	-0.031832808	0.010526354	0.2258
12751	7/30/2012 11:25	19.04542753	23.39154169	21.42461028	22.16900895	21.6934345	21.95996828	22.12295782	19.36154197	20.6073418	21.05095795	21.92538593	24.14849819	21.90945706	21.98027036	23.74982	-0.056674816	2.694784834	0.06573481	0.382460236	0.052876559	0.040314153	-0.018735471	0.182856081	-0.070568496	0.043375739	0.263175018	2.176665289	-0.003080608	-0.002824138	0.2258
12752	7/30/2012 11:25	19.07902199	23.38743093	21.41613658	22.16053788	21.6934345	21.95149457	22.106019	19.37436536	20.62889711	21.05147127	21.91717742	24.16161807	21.9056063	21.98489168	23.74628	-0.023080359	2.690674082	0.057261108	0.373989161	0.052876559	0.031840437	-0.035674298	0.195679466	-0.049013188	0.043889065	0.254966515	2.189785174	-0.006931363	0.00179718	0.22226
12753	7/30/2012 11:25	19.06414807	23.38922939	21.40560868	22.192112	21.70806554	21.91554571	22.14169329	19.3805206	20.58860933	21.0363282	21.96565919	24.19326036	21.865302	21.99105345	23.74628	-0.037954283	2.692472535	0.046733207	0.405563277	0.067507601	-0.004108421	0	0.201834709	-0.08930097	0.028745988	0.303448279	2.221427462	-0.047235669	0.007958947	0.22226
12754	7/30/2012 11:25	19.11287324	23.36199577	21.42461028	22.20700071	21.64697496	21.93043876	22.16504862	19.38282882	20.64147111	20.97960644	21.95103763	24.16161807	21.87197656	21.99336411	23.74628	0.010770889	2.665238919	0.06573481	0.42045199	0.006417013	0.01078463	0.023355324	0.204142928	-0.036439194	-0.027975766	0.28882672	2.189785174	-0.040561105	0.010269613	0.22226
12755	7/30/2012 11:26	19.09389598	23.42340019	21.43128655	22.21778223	21.64081462	21.92427611	22.15041944	19.37667357	20.65224885	21.00296234	21.94052041	24.21049653	21.88250186	21.98283776	23.74274	-0.008206368	2.726643334	0.072411075	0.431233513	0.00025668	0.00462198	0.008726146	0.197987681	-0.025661446	-0.004619868	0.278309499	2.238663632	-0.030035802	-0.00025674	0.21872
12756	7/30/2012 11:26	19.15647005	23.44806504	21.37556583	22.21264817	21.67803348	21.91503216	22.14964949	19.4120664	20.66225679	21.02144185	21.8956302	24.22464569	21.92640043	21.97154123	23.74271	0.054367702	2.75130819	0.016690355	0.42609945	0.037475533	-0.004621973	0.007956191	0.233380505	-0.015653506	0.013859642	0.233419292	2.252812795	0.01386277	-0.011553276	0.21869
12757	7/30/2012 11:26	19.1480071	23.48609039	21.38403943	22.22548334	21.66956294	21.91914058	22.14554306	19.37359595	20.65763774	21.02092853	21.89101296	24.25397324	21.93435872	21.9587043	23.73914	0.045904746	2.789333537	0.025163952	0.438934622	0.029004999	-0.000513553	0.003849767	0.194910062	-0.020272559	0.013346321	0.228802048	2.282140342	0.021821052	-0.024390203	0.21512
12758	7/30/2012 11:26	19.12236191	23.48994433	21.43000265	22.21649871	21.67341318	21.87651596	22.13245387	19.35487383	20.65147901	21.0191319	21.92718154	24.28175747	21.91125408	22.01159276	23.73914	0.020259558	2.793187482	0.071127177	0.429949996	0.032855239	-0.043138167	-0.009239423	0.176187941	-0.026431286	0.011549697	0.264970631	2.309924574	-0.001283587	0.028498254	0.21512
12759	7/30/2012 11:26	19.10594909	23.54107376	21.38814785	22.22548334	21.67803348	21.90219338	22.158119	19.41591346	20.66174357	21.02092853	21.89947791	24.21589893	21.9174153	22.01775457	23.73563	0.003846742	2.844316907	0.029272371	0.438934622	0.037475533	-0.017460754	0.016425705	0.237227574	-0.016166734	0.013346321	0.237267	2.244066033	0.004877635	0.034660071	0.21161
12760	7/30/2012 11:26	19.10364105	23.48814583	21.39020206	22.22728027	21.67572333	21.88730045	22.1432332	19.43104531	20.66456632	21.02785837	21.90229956	24.22284489	21.92434669	22.00774163	23.73593	0.001538696	2.791388974	0.031326582	0.44073155	0.035165385	-0.032353678	0.001539906	0.252359422	-0.013343977	0.020276162	0.240088656	2.251011989	0.011809022	0.024647124	0.21191
12761	7/30/2012 11:27	19.1523668	23.47350087	21.45593749	22.23395458	21.67803348	21.89397658	22.12013468	19.44540781	20.60272283	21.01682196	21.94180299	24.25397324	21.92177951	22.0008096	23.73239	0.050264448	2.776744016	0.097062017	0.447405864	0.037475533	-0.025677548	-0.021558615	0.266721917	-0.075187472	0.009239755	0.279592085	2.282140342	0.00924184	0.017715102	0.20837
12762	7/30/2012 11:27	19.10158945	23.50304778	21.44746371	22.19159859	21.68239709	21.91503216	22.12013468	19.40334639	20.67046846	21.02939834	21.94180299	24.21589893	21.90483615	22.00928208	23.73239	-0.000512899	2.806290927	0.088588235	0.405049875	0.04183915	-0.004621973	-0.021558615	0.224660499	-0.00744184	0.021816129	0.279592085	2.244066033	-0.007701514	0.026187576	0.20837
12763	7/30/2012 11:27	19.05106933	23.49893689	21.48110218	22.20854092	21.68239709	21.91066697	22.12013468	19.37359595	20.66200018	21.03786817	21.95026807	24.2369941	21.90483615	22.01775457	23.72882	-0.051033023	2.802180037	0.12222671	0.421992205	0.04183915	-0.008987164	-0.021558615	0.194910062	-0.01591012	0.030285959	0.288057167	2.265161204	-0.007701514	0.034660071	0.2048
12764	7/30/2012 11:27	19.08492029	23.53259496	21.46415451	22.22959061	21.66545602	21.91914058	22.13296717	19.41822171	20.72333155	21.03170829	21.95257674	24.27326782	21.88609588	22.00312028	23.72882	-0.01718206	2.835838103	0.105279038	0.443041888	0.024898081	-0.000513553	-0.008726123	0.239535818	0.045421249	0.02412608	0.290365829	2.301434923	-0.026441789	0.020025774	0.2048
12765	7/30/2012 11:27	19.09338308	23.49893689	21.47288512	22.24242584	21.69933825	21.91939735	22.12860412	19.41668288	20.70074916	21.08509429	21.92128167	24.29719326	21.90149883	22.01441692	23.72522	-0.008719265	2.802180037	0.114009646	0.455877126	0.058780305	-0.000256776	-0.013089176	0.237996988	0.022838855	0.077512078	0.259070764	2.325360359	-0.011038831	0.031322419	0.2012
12766	7/30/2012 11:27	19.09748627	23.46502224	21.42640774	22.27194708	21.70344521	21.88550304	22.12860412	19.39052289	20.68740509	21.01682196	21.95873318	24.29642147	21.90072868	21.9587043	23.72522	-0.004616085	2.768265385	0.067532265	0.485398364	0.062887265	-0.034151095	-0.013089176	0.211837002	0.009494786	0.009239755	0.29652227	2.324588568	-0.01180898	-0.024390203	0.2012
12767	7/30/2012 11:28	19.10825714	23.50124926	21.38198522	22.24884348	21.70575538	21.89192239	22.13527703	19.37385242	20.6999793	21.01682196	21.98412862	24.30928467	21.89662122	21.9587043	23.72168	0.006154789	2.804492412	0.023109745	0.462294764	0.065197432	-0.027731743	-0.006416269	0.19516653	0.022069003	0.009239755	0.321917709	2.337451775	-0.015916442	-0.024390203	0.19766
12768	7/30/2012 11:28	19.04260664	23.50741561	21.43462469	22.23395458	21.69933825	21.94456154	22.13707358	19.39744757	20.6096513	21.03222161	21.99515902	24.29487789	21.91176751	21.99926916	23.71814	-0.059495709	2.810658754	0.075749213	0.447405864	0.058780305	0.024907412	-0.004619715	0.218761684	-0.068259006	0.024639403	0.332948112	2.323044987	-0.000770152	0.016174655	0.19412
12769	7/30/2012 11:28	19.05953204	23.50741561	21.43462469	22.21290487	21.69086766	21.94045309	22.16684519	19.38436763	20.61350045	21.02760171	21.9864373	24.3368121	21.8691527	21.99490456	23.71814	-0.042570314	2.810658754	0.075749213	0.426356153	0.050309717	0.02079896	0.025151894	0.205681741	-0.064409851	0.020019501	0.324226395	2.364979205	-0.043384961	0.011810057	0.19412
12770	7/30/2012 11:28	19.1662153	23.49996461	21.43590859	22.24345267	21.68342383	21.94173698	22.12141793	19.38770173	20.64634675	21.00116573	21.98951555	24.39083857	21.91022721	21.98951301	23.71484	0.06411295	2.803207759	0.077033112	0.456903948	0.042865884	0.022082851	-0.020275368	0.209015839	-0.03156355	-0.006416481	0.327304646	2.419005668	-0.002310456	0.006418504	0.19082
12771	7/30/2012 11:28	19.14287804	23.49354135	21.43796283	22.21162136	21.6644293	21.93506076	22.14451646	19.38308529	20.63736531	21.03453156	21.97643301	24.360738	21.89739137	21.99336411	23.71484	0.040775693	2.796784501	0.079087353	0.425072638	0.023871352	0.015406625	0.002823162	0.204399397	-0.040544993	0.026949357	0.314222101	2.388905101	-0.015146293	0.010269613	0.19082
12772	7/30/2012 11:28	19.06491741	23.49585372	21.43590859	22.24345267	21.71319926	21.91631604	22.15093274	19.393857	20.58476021	21.03684152	21.9913112	24.40112942	21.861708	21.99131019	23.71484	-0.037184943	2.799096872	0.077033112	0.456903948	0.072641315	-0.003338093	0.009239449	0.215171107	-0.093150096	0.029259312	0.329100293	2.429296523	-0.05082966	0.008215688	0.19082
12773	7/30/2012 11:29	19.11569419	23.44498193	21.44001707	22.22676686	21.6918944	21.91631604	22.11294851	19.38308529	20.62479133	21.06430444	21.97643301	24.38620769	21.89739137	21.98489168	23.7113	0.013591842	2.748225073	0.081141596	0.440218142	0.051336454	-0.003338093	-0.028744788	0.204399397	-0.053118972	0.056722236	0.314222101	2.414374793	-0.015146293	0.00179718	0.18728
12774	7/30/2012 11:29	19.06081427	23.41980324	21.44438234	22.25192395	21.7088356	21.92478966	22.15529583	19.39411347	20.60631537	21.04146143	22.00849816	24.37617415	21.86607214	21.98745908	23.70776	-0.041288084	2.723046391	0.085506865	0.465375235	0.068277658	0.005135534	0.013602531	0.215427576	-0.071594936	0.033879227	0.346287253	2.404341255	-0.046465528	0.004364582	0.18374
12775	7/30/2012 11:29	19.11671999	23.42083094	21.43693571	22.2403722	21.69292113	21.91734314	22.11833814	19.39513935	20.61144757	21.03838149	21.99285033	24.38569315	21.90509287	21.99285063	23.70764	0.014617644	2.724074089	0.078060233	0.453823485	0.052363191	-0.002310987	-0.023355159	0.216453455	-0.066462734	0.030799283	0.33063942	2.413860252	-0.007444797	0.009756131	0.18362
12776	7/30/2012 11:29	19.0913315	23.41646323	21.43282723	22.25295078	21.70139173	21.91297795	22.13938344	19.39283112	20.59245846	21.04017812	22.00721555	24.41296394	21.88173172	21.99053997	23.70413	-0.010770854	2.719706376	0.073951753	0.466402059	0.060833785	-0.006676182	-0.002309858	0.214145228	-0.085451841	0.032595917	0.345004641	2.441131045	-0.030805948	0.007445466	0.18011
12777	7/30/2012 11:29	19.0469662	23.42262941	21.43898995	22.23806186	21.69061098	21.95303524	22.12449772	19.39283112	20.60092656	21.04017812	21.97361129	24.34092837	21.90303913	21.99464782	23.70413	-0.055136146	2.72587256	0.080114474	0.45151314	0.050053033	0.033381111	-0.017195573	0.214145228	-0.076983739	0.032595917	0.311400382	2.369095476	-0.009498531	0.011553317	0.18011
12778	7/30/2012 11:29	19.04055508	23.47144544	21.43693571	22.28683615	21.69292113	21.91734314	22.13527703	19.39283112	20.59245846	21.03607153	22.03697228	24.37900412	21.89867495	21.98206754	23.70056	-0.061547266	2.774688588	0.078060233	0.500287435	0.052363191	-0.002310987	-0.006416269	0.214145228	-0.085451841	0.028489327	0.374761367	2.407171224	-0.013862712	-0.00102696	0.17654
12779	7/30/2012 11:30	19.11056519	23.51615128	21.44335522	22.23421129	21.68265378	21.94481832	22.11217856	19.39077936	20.63685208	21.04685134	21.963094	24.47033625	21.89687794	21.99285063	23.69702	0.008462838	2.819394425	0.084479742	0.447662568	0.042095833	0.025164191	-0.029514734	0.212093472	-0.041058218	0.039269136	0.300883089	2.498503353	-0.015659726	0.009756131	0.173
12780	7/30/2012 11:30	19.15698296	23.58809297	21.43924673	22.26809647	21.67418323	21.92812777	22.12475437	19.39565229	20.64147111	20.98371296	22.0100373	24.5215348	21.88866303	21.99310737	23.69693	0.054880609	2.891336121	0.080371255	0.481547753	0.033625287	0.008473635	-0.016938923	0.216966395	-0.036439194	-0.023869246	0.347826388	2.549701903	-0.023874634	0.010012872	0.17291
12781	7/30/2012 11:30	19.08953636	23.65566821	21.443612	22.28067515	21.63619438	21.91554571	22.15452587	19.39975581	20.64583352	21.00065241	21.98900251	24.53002509	21.88455558	21.9805271	23.69342	-0.012565993	2.958911355	0.084736523	0.494126432	-0.004363562	-0.004108421	0.012832575	0.221069915	-0.032076776	-0.006929799	0.326791604	2.558192192	-0.027982081	-0.002567398	0.1694
12782	7/30/2012 11:30	19.12774738	23.81677519	21.40586546	22.28965995	21.6746966	21.8988553	22.16325205	19.38488057	20.64762982	21.01964522	21.93179883	24.51921927	21.9287109	22.02468663	23.69342	0.025645031	3.120018338	0.046989984	0.503111232	0.034138653	-0.020798829	0.021558755	0.206194679	-0.030280485	0.012063018	0.269587925	2.547386374	0.016173237	0.041592129	0.1694
12783	7/30/2012 11:30	19.10646199	23.76975272	21.40971713	22.28914653	21.67007631	21.89423336	22.15016279	19.42925	20.66277002	21.02606174	21.93821175	24.53002509	21.93102137	22.0100523	23.68985	0.004359641	3.072995872	0.050841652	0.502597815	0.029518364	-0.025420774	0.008469494	0.250564114	-0.015140277	0.018479535	0.276000845	2.558192192	0.018483706	0.026957802	0.16583
12784	7/30/2012 11:30	19.12518287	23.69138343	21.43693571	22.29530755	21.66776617	21.87934047	22.13091397	19.46695167	20.6453203	21.02144185	21.97181565	24.57633614	21.92640043	21.98027036	23.68628	0.023080519	2.99462658	0.078060233	0.508758834	0.027208221	-0.040313661	-0.010779325	0.288265776	-0.032590002	0.013859642	0.309604745	2.604503239	0.01386277	-0.002824138	0.16226
12785	7/30/2012 11:31	19.09979431	23.73814784	21.48341324	22.30377897	21.67623669	21.90886954	22.10576235	19.45002434	20.60323605	21.02580508	21.98874599	24.56347189	21.92640043	21.99285063	23.68628	-0.002308043	3.041390983	0.124537763	0.517230254	0.035678751	-0.010784594	-0.035930946	0.271338446	-0.074674253	0.018222874	0.326535083	2.591638994	0.01386277	0.009756131	0.16226
12786	7/30/2012 11:31	19.09363953	23.72761294	21.47725043	22.31045344	21.67854684	21.91965413	22.13758688	19.42694175	20.71537637	20.98987275	21.99515902	24.59974919	21.88635259	22.01621412	23.68628	-0.008462817	3.030856087	0.118374959	0.523904721	0.037988899	0	-0.004106414	0.248255863	0.03746607	-0.017709457	0.332948112	2.627916293	-0.026185074	0.033119616	0.16226
12787	7/30/2012 11:31	19.09979431	23.64924465	21.41177135	22.3166145	21.72269665	21.91323472	22.13091397	19.35077037	20.672778	21.03607153	21.96104185	24.612099	21.89893167	21.95690713	23.68274	-0.002308043	2.952487794	0.052895877	0.53006578	0.082138707	-0.006419406	-0.010779325	0.172084476	-0.005132305	0.028489327	0.298830938	2.640266103	-0.013605995	-0.026187368	0.15872
12788	7/30/2012 11:31	19.05978848	23.63459898	21.44772049	22.26809647	21.69959493	21.96202252	22.12064798	19.40565462	20.61350045	21.04454138	21.97797213	24.58662757	21.90303913	21.99053997	23.68274	-0.042313868	2.937842122	0.088845016	0.481547753	0.05903699	0.04236839	-0.021045316	0.226968734	-0.064409851	0.036959174	0.315761221	2.614794671	-0.009498531	0.007445466	0.15872
12789	7/30/2012 11:31	19.09594757	23.64539052	21.45003152	22.30429239	21.64697496	21.93043876	22.17788128	19.40821933	20.63325951	20.98807614	22.01439818	24.58945772	21.87197656	21.99747197	23.68268	-0.006154778	2.948633664	0.091156045	0.517743674	0.006417013	0.01078463	0.03618799	0.229533441	-0.044650788	-0.019506063	0.352187274	2.61762482	-0.040561105	0.014377467	0.15866
12790	7/30/2012 11:31	19.14287804	23.7640998	21.3997028	22.30891318	21.67700674	21.91811347	22.14862288	19.4320712	20.6568679	21.01605198	21.96642874	24.63448315	21.93384528	21.97051427	23.67914	0.040775693	3.067342943	0.040827325	0.522364458	0.0364488	-0.001540659	0.006929584	0.253385312	-0.021042401	0.008469774	0.304217837	2.66265025	0.021307614	-0.012580232	0.15512
12791	7/30/2012 11:32	19.14672483	23.6877862	21.4628706	22.31276383	21.67649338	21.87985402	22.12295782	19.46541281	20.63120662	21.03273493	21.9913112	24.65944036	21.91638843	21.99131019	23.67914	0.044622482	2.991029346	0.103995127	0.526215117	0.035935434	-0.039800114	-0.018735471	0.286726925	-0.046703683	0.025152726	0.329100293	2.687607466	0.003850764	0.008215688	0.15512
12792	7/30/2012 11:32	19.11748934	23.71348082	21.45054508	22.3255994	21.67264313	21.91400505	22.1150017	19.49080396	20.63531241	21.03684152	21.99977641	24.64683309	21.92922434	21.99567478	23.6756	0.015386995	3.016723963	0.091669607	0.539050678	0.03208519	-0.005649078	-0.026691597	0.312118069	-0.042597891	0.029259312	0.337565501	2.675000189	0.016686674	0.01258028	0.15158
12793	7/30/2012 11:32	19.09184439	23.69189732	21.51345707	22.32945007	21.66827953	21.9134915	22.106019	19.44207365	20.60349266	21.02606174	22.00593294	24.66561538	21.91844217	22.00594443	23.67206	-0.010257957	2.995140471	0.154581598	0.542901356	0.027721586	-0.00616263	-0.035674298	0.263387761	-0.074417643	0.018479535	0.343722029	2.693782477	0.005904506	0.022849932	0.14804
12794	7/30/2012 11:32	19.07107213	23.68367508	21.45876209	22.35537809	21.68111368	21.91374828	22.11063867	19.45310203	20.70331533	20.97370333	22.0043938	24.68954365	21.91253767	22.00440398	23.67264	-0.031030223	2.986918225	0.099886616	0.568829372	0.040555732	-0.005905854	-0.031054626	0.274416136	0.025405028	-0.033878878	0.342182896	2.717710751	0	0.021309482	0.14862
12795	7/30/2012 11:32	19.09902496	23.63999474	21.48264289	22.33253062	21.68368051	21.92504644	22.13861348	19.44874197	20.71178372	21.01605198	22.01696341	24.6681883	21.8914869	22.01698434	23.67264	-0.00307739	2.943237889	0.123767412	0.545981902	0.043122568	0.00539231	-0.003079811	0.270056076	0.033873415	0.008469774	0.354752505	2.696355401	-0.021050762	0.033889843	0.14862
12796	7/30/2012 11:32	19.10517974	23.57421838	21.48033183	22.38952123	21.66032238	21.91837025	22.13219722	19.44463839	20.64839966	21.00347566	22.02542869	24.68954365	21.87017956	22.00851185	23.6691	0.003077393	2.87746153	0.121456359	0.602972514	0.019764441	-0.001283882	-0.009496074	0.265952496	-0.029510646	-0.004106549	0.363217778	2.717710751	-0.042358104	0.02541735	0.14508
12797	7/30/2012 11:33	19.09851206	23.57601694	21.4823861	22.32380241	21.66648275	21.91605926	22.13399377	19.47413298	20.669442	21.07508434	22.01696341	24.71064184	21.88712274	22.00003938	23.6691	-0.003590289	2.879260084	0.123510628	0.537253696	0.02592481	-0.003594869	-0.007699521	0.295447094	-0.008468299	0.067502138	0.354752505	2.738808943	-0.025414927	0.016944878	0.14508
12798	7/30/2012 11:33	19.1028717	23.57601694	21.50344243	22.33227391	21.70036499	21.92042446	22.13399377	19.42771117	20.6907411	21.07508434	21.97463737	24.73174017	21.89995854	22.00851185	23.6691	0.000769348	2.879260084	0.144566956	0.545725189	0.059807045	0.00077033	-0.007699521	0.24902528	0.012830798	0.067502138	0.312426462	2.759907269	-0.01257913	0.02541735	0.14508
12799	7/30/2012 11:33	19.09312664	23.58732216	21.49779316	22.33920515	21.69908156	21.91477538	22.13271052	19.42206878	20.69356388	21.07816432	21.97771561	24.7389445	21.89431078	22.00312028	23.66541	-0.008975714	2.890565309	0.138917684	0.552656427	0.05852362	-0.004878749	-0.008982773	0.243382894	0.01565358	0.070582116	0.315504701	2.767111606	-0.018226887	0.020025774	0.14139
12800	7/30/2012 11:33	19.09722982	23.58732216	21.48110218	22.39850633	21.66930626	21.91914058	22.12834747	19.44309954	20.65096579	20.98063307	22.01952864	24.76390251	21.86453185	22.0069714	23.66541	-0.004872534	2.890565309	0.12222671	0.61195761	0.028748316	-0.000513553	-0.013345826	0.264413655	-0.026944513	-0.026949136	0.357317737	2.792069611	-0.048005811	0.023876899	0.14139
12801	7/30/2012 11:33	19.08261226	23.66594593	21.45362646	22.3499871	21.68008694	21.91297795	22.1055057	19.46233511	20.71281019	21.01707862	22.01798951	24.76673281	21.90072868	22.01364669	23.66541	-0.019490091	2.969189078	0.094750983	0.563438381	0.039528999	-0.006676182	-0.036187595	0.283649223	0.034899887	0.009496415	0.355778597	2.794899912	-0.01180898	0.030552192	0.14139
12802	7/30/2012 11:33	19.11851515	23.6507863	21.47262834	22.30557594	21.66519934	21.91066697	22.11577164	19.44976786	20.66200018	21.029655	22.02209388	24.7283953	21.92203622	22.00543095	23.66187	0.016412797	2.954029448	0.113752863	0.519027224	0.024641399	-0.008987164	-0.02592165	0.271081972	-0.01591012	0.02207279	0.359882971	2.756562404	0.009498558	0.022336449	0.13785
12803	7/30/2012 11:34	19.11184744	23.62329359	21.42794842	22.34973039	21.67572333	21.88730045	22.13887013	19.47926251	20.65789436	21.02118519	21.99669815	24.78345737	21.92203622	21.98848604	23.66187	0.009745089	2.926536736	0.069072941	0.563181668	0.035165385	-0.032353678	-0.00282316	0.300576616	-0.020015945	0.013602981	0.334487241	2.811624467	0.009498558	0.005391543	0.13785
12804	7/30/2012 11:34	19.13544093	23.66363344	21.43462469	22.36461981	21.67366987	21.88961142	22.14554306	19.46874699	20.64711659	21.02323847	22.00311119	24.79812358	21.92408997	21.99875567	23.66205	0.033338579	2.966876587	0.075749213	0.57807109	0.033111922	-0.030042711	0.003849767	0.290061104	-0.030793711	0.015656266	0.340900286	2.826290686	0.011552304	0.015661172	0.13803
12805	7/30/2012 11:34	19.1208232	23.69549456	21.45362646	22.33330076	21.68034363	21.90861276	22.10961207	19.48977805	20.65994727	21.02323847	22.02825045	24.78988991	21.92408997	21.98617538	23.65851	0.018720853	2.99873771	0.094750983	0.546752039	0.039785682	-0.01104137	-0.032081221	0.311092161	-0.017963033	0.015656266	0.36603954	2.818057011	0.011552304	0.00308088	0.13449
12806	7/30/2012 11:34	19.03824708	23.69318205	21.52321496	22.33099035	21.67366987	21.91066697	22.12860412	19.40514168	20.63402935	21.01861858	22.03645923	24.75541162	21.90663317	22.01544389	23.65851	-0.063855267	2.996425199	0.164339484	0.544441628	0.033111922	-0.008987164	-0.013089176	0.226455793	-0.043880952	0.011036377	0.374248318	2.783578722	-0.005904495	0.032349388	0.13449
12807	7/30/2012 11:34	19.04901777	23.72504346	21.50446957	22.41339597	21.65493207	21.90861276	22.13091397	19.46028331	20.63018017	20.98935943	22.04107667	24.81947977	21.86478857	22.01159276	23.65851	-0.053084585	3.028286606	0.145594097	0.626847252	0.014374127	-0.01104137	-0.010779325	0.281597424	-0.04773013	-0.018222773	0.378865764	2.847646874	-0.047749097	0.028498254	0.13449
12808	7/30/2012 11:34	19.03106665	23.74534242	21.49933387	22.40415412	21.63696442	21.90347725	22.12988737	19.45746209	20.63582563	20.99911245	22.0423593	24.7994101	21.86196472	22.00440398	23.65512	-0.071035702	3.048585565	0.140458393	0.617605397	-0.003593522	-0.016176878	-0.011805925	0.278776202	-0.042084667	-0.008469752	0.380148389	2.827577199	-0.050572947	0.021309482	0.1311
12809	7/30/2012 11:35	19.052608	23.72452956	21.50369922	22.34100214	21.67957358	21.91657281	22.13450707	19.41104051	20.66533617	21.03299159	22.03799837	24.79529326	21.8914869	22.01287647	23.65512	-0.04949435	3.027772709	0.144823741	0.554453417	0.039015632	-0.003081316	-0.00718622	0.232354621	-0.012574134	0.025409388	0.375787466	2.823460358	-0.021050762	0.029781965	0.1311
12810	7/30/2012 11:35	19.13467157	23.71373776	21.48469716	22.38515705	21.6731565	21.91426183	22.10242592	19.49336873	20.60015673	21.02683172	22.0403071	24.82308203	21.93589903	21.9938776	23.65158	0.032569224	3.01698091	0.125821682	0.598608333	0.032598556	-0.005392302	-0.039267372	0.314682842	-0.077753567	0.019249518	0.378096189	2.851249136	0.023361367	0.010783094	0.12756
12811	7/30/2012 11:35	19.13236351	23.72838378	21.51191636	22.35332438	21.66648275	21.90347725	22.13399377	19.42822411	20.60220961	21.02914167	22.04261582	24.85061374	21.92563028	22.03855079	23.65158	0.030261158	3.031626932	0.153040882	0.56677566	0.02592481	-0.016176878	-0.007699521	0.249538225	-0.075700691	0.021559468	0.380404914	2.878780842	0.013092614	0.055456288	0.12756
12812	7/30/2012 11:35	19.11543774	23.73249496	21.42743486	22.37026754	21.67931689	21.89089529	22.1635087	19.44463839	20.64839966	21.02041521	21.99156772	24.87994684	21.92100935	22.00851185	23.65158	0.013335392	3.035738108	0.068559382	0.583718819	0.038758949	-0.02875884	0.021815407	0.265952496	-0.029510646	0.012833	0.329356814	2.908113938	0.008471686	0.02541735	0.12756
12813	7/30/2012 11:35	19.12697803	23.68059174	21.48110218	22.38156302	21.66956294	21.88113788	22.14528641	19.38205941	20.65327531	21.0165653	22.03440703	24.92729203	21.90047197	22.00928208	23.6517	0.024875677	2.983834889	0.12222671	0.595014306	0.029004999	-0.038516247	0.003593116	0.203373521	-0.024634992	0.008983094	0.372196122	2.955459135	-0.012065697	0.026187576	0.12768
12814	7/30/2012 11:35	19.14185223	23.71245303	21.43257045	22.38823765	21.66750948	21.92555999	22.15195935	19.40103816	20.6512224	21.02323847	21.99464598	24.91674223	21.94924846	21.96512276	23.64816	0.039749883	3.015696174	0.073694974	0.601688931	0.026951539	0.005905864	0.010266056	0.222352266	-0.0266879	0.015656266	0.332435069	2.944909331	0.036710794	-0.017971746	0.12414
12815	7/30/2012 11:36	19.17749931	23.66774454	21.46826303	22.3859272	21.66109243	21.94019631	22.12860412	19.4348924	20.64301078	20.97678321	22.07057717	24.90825095	21.9407767	21.98617538	23.64816	0.075396957	2.970987683	0.109387557	0.599378482	0.020534486	0.020542182	-0.013089176	0.256206512	-0.034899518	-0.030798995	0.408366267	2.93641805	0.028239036	0.00308088	0.12414
12816	7/30/2012 11:36	19.15211034	23.74816887	21.46826303	22.36461981	21.68214041	21.93172265	22.13271052	19.43899597	20.63864837	21.02734505	22.07057717	24.91262524	21.90278242	21.99875567	23.64462	0.050007995	3.051412013	0.109387557	0.57807109	0.041582466	0.012068516	-0.008982773	0.260310081	-0.039261932	0.01976284	0.408366267	2.940792344	-0.009755248	0.015661172	0.1206
12817	7/30/2012 11:36	19.04670976	23.773607	21.46826303	22.36898396	21.69471793	21.95714371	22.13707358	19.42232526	20.60066995	21.03170829	22.08314703	24.88303455	21.90278242	21.99464782	23.64462	-0.055392591	3.076850147	0.109387557	0.582435243	0.054159982	0.037489578	-0.004619715	0.243639366	-0.077240348	0.02412608	0.420936126	2.911201648	-0.009755248	0.011553317	0.1206
12818	7/30/2012 11:36	19.10543619	23.75639127	21.45953244	22.42777224	21.66930626	21.93583109	22.14502976	19.38821467	20.66379648	21.06507443	22.10828689	24.92497622	21.90663317	21.99002649	23.64087	0.003333843	3.059634419	0.100656961	0.641223521	0.028748316	0.016176958	0.003336465	0.209528778	-0.01411382	0.057492228	0.446075987	2.953143321	-0.005904495	0.006931985	0.11685
12819	7/30/2012 11:36	19.09902496	23.75844688	21.48700821	22.41699003	21.68804414	21.92504644	22.1427199	19.37513476	20.67175154	21.07739433	22.0277374	24.95842701	21.89379735	21.97693275	23.64087	-0.00307739	3.061690023	0.128132737	0.630441313	0.047486192	0.00539231	0.001026604	0.196448871	-0.006158765	0.069812121	0.365526493	2.986594117	-0.018740319	-0.006161752	0.11685
12820	7/30/2012 11:36	19.09287019	23.72247398	21.4808454	22.43213648	21.68599066	21.88498949	22.14092334	19.4533585	20.67842353	21.04608136	22.0680119	24.98210009	21.90457943	21.96255537	23.63733	-0.009232163	3.025717126	0.121969926	0.645587758	0.045432721	-0.034664643	-0.000769953	0.274672611	0.000513231	0.038499149	0.405800995	3.010267191	-0.007958231	-0.02053913	0.11331
12821	7/30/2012 11:37	19.11005229	23.79493407	21.48521072	22.43650072	21.71165914	21.92761421	22.13707358	19.38590645	20.64455046	21.07559767	22.03415051	24.99908305	21.89610779	21.97513557	23.63733	0.007949938	3.098177219	0.126335249	0.649952	0.0711012	0.00796008	-0.004619715	0.207220555	-0.033359841	0.068015467	0.371939597	3.027250154	-0.016429874	-0.007958928	0.11331
12822	7/30/2012 11:37	19.10312815	23.76255809	21.48264289	22.43393352	21.67110304	21.89115206	22.13861348	19.42617234	20.67637061	21.06943772	22.08725149	25.01812466	21.9025257	21.98155406	23.63382	0.001025797	3.065801236	0.123767412	0.647384798	0.030545094	-0.028502066	-0.003079811	0.247486446	-0.001539692	0.061855518	0.42504058	3.046291761	-0.010011964	-0.001540439	0.1098
12823	7/30/2012 11:37	19.10594909	23.74431462	21.49830673	22.4706447	21.65698552	21.91939735	22.13296717	19.46900347	20.63890498	20.99808582	22.07493814	25.02301374	21.86504528	22.00748488	23.63394	0.003846742	3.047557767	0.139431254	0.68409598	0.016427579	-0.000256776	-0.008726123	0.29031758	-0.039005319	-0.009496387	0.412727233	3.051180839	-0.047492383	0.024390382	0.10992
12824	7/30/2012 11:37	19.04927421	23.8437556	21.53425681	22.38413019	21.68060031	21.91323472	22.12680757	19.43104531	20.63479919	21.03196495	22.07493814	24.95945628	21.91587499	22.01595737	23.6304	-0.05282814	3.146998744	0.175381336	0.597581468	0.040042366	-0.006419406	-0.014885725	0.252359422	-0.043111115	0.024382742	0.412727233	2.987623377	0.003337328	0.032862873	0.10638
12825	7/30/2012 11:37	19.14210869	23.89026519	21.53014821	22.41365269	21.67212977	21.89628755	22.13527703	19.45848799	20.59476794	21.02991166	22.07724689	24.98724643	21.92229294	22.02674058	23.63394	0.040006335	3.193508342	0.171272736	0.62710397	0.031571825	-0.023366577	-0.006416269	0.279802101	-0.08314236	0.022329451	0.415035982	3.015413534	0.009755276	0.043646074	0.10992
12826	7/30/2012 11:37	19.13980061	23.87972981	21.52783713	22.41570644	21.66981963	21.89834175	22.14579971	19.48182727	20.60118317	21.02375179	22.07955564	25.02327106	21.9202392	22.02057874	23.6304	0.037698264	3.182972961	0.16896165	0.629157719	0.029261681	-0.021312379	0.004106419	0.30314138	-0.07672713	0.016169588	0.417344733	3.05143816	0.007701532	0.037484241	0.10638
12827	7/30/2012 11:38	19.08517674	23.91801709	21.511146	22.39080482	21.68265378	21.91965413	22.13348047	19.4543844	20.65404515	21.02580508	22.07724689	24.97438059	21.90124212	22.02674058	23.6304	-0.016925612	3.221260236	0.152270524	0.604256098	0.042095833	0	-0.008212822	0.275698508	-0.023865151	0.018222874	0.415035982	3.002547692	-0.011295547	0.043646074	0.10638
12828	7/30/2012 11:38	19.12441352	23.88101461	21.49959065	22.44240529	21.67957358	21.91657281	22.1134618	19.5100398	20.60836824	21.02657506	22.07391203	25.00911848	21.94000654	21.98951301	23.62668	0.022311166	3.184257762	0.140715178	0.655856573	0.039015632	-0.003081316	-0.028231491	0.331353915	-0.069542056	0.018992857	0.411701123	3.037285582	0.027468878	0.006418504	0.10266
12829	7/30/2012 11:38	19.08825412	23.8830703	21.49727959	22.4739821	21.68162704	21.91426183	22.12372777	19.48670033	20.66507955	20.97370333	22.08417315	25.03227728	21.89970182	22.01261972	23.62668	-0.013848234	3.186313444	0.138404114	0.687433381	0.041069099	-0.005392302	-0.017965522	0.308014437	-0.012830748	-0.033878878	0.421962239	3.060444377	-0.012835846	0.029525223	0.10266
12830	7/30/2012 11:38	19.07338015	23.82576864	21.50344243	22.42109753	21.65390535	21.91631604	22.13835683	19.47387651	20.69895284	21.03684152	22.07596425	25.0492605	21.88275858	22.00825511	23.62314	-0.0287222	3.129011783	0.144566956	0.634548817	0.013347401	-0.003338093	-0.003336461	0.295190618	0.021042535	0.029259312	0.413753343	3.077427597	-0.029779087	0.025160608	0.09912
12831	7/30/2012 11:38	19.08799767	23.78953805	21.50138815	22.47372538	21.67700674	21.91400505	22.13194057	19.47387651	20.65250547	20.97780984	22.08417315	25.07036098	21.87428699	22.00414724	23.62314	-0.014104683	3.0927812	0.142512674	0.687176657	0.0364488	-0.005649078	-0.009752724	0.295190618	-0.025404833	-0.029772366	0.421962239	3.098528083	-0.038250675	0.021052741	0.09912
12832	7/30/2012 11:38	19.09979431	23.75484957	21.48341324	22.47706278	21.64235471	21.91734314	22.13091397	19.4949076	20.63941821	21.05352458	22.10110406	25.06598648	21.87403028	21.99131019	23.61975	-0.002308043	3.058092716	0.124537763	0.690514061	0.001796762	-0.002310987	-0.010779325	0.316221707	-0.038492094	0.045942369	0.43889315	3.094153581	-0.03850739	0.008215688	0.09573
12833	7/30/2012 11:39	19.09825561	23.75741907	21.49445496	22.48810191	21.65339198	21.92427611	22.14194995	19.48413556	20.6371087	21.04300141	22.09443429	25.08065395	21.87171985	21.98899953	23.61975	-0.003846738	3.060662221	0.135579482	0.701553189	0.012834039	0.00462198	0.000256651	0.305449669	-0.040801606	0.0354192	0.432223387	3.108821051	-0.040817819	0.005905023	0.09573
12834	7/30/2012 11:39	19.06004493	23.82088648	21.51576815	22.45421447	21.64492151	21.91991091	22.13348047	19.48182727	20.66020388	21.03222161	22.09648653	25.04025423	21.86940942	21.9951613	23.61621	-0.042057422	3.124129624	0.156892673	0.66766575	0.004363568	0.000256776	-0.008212822	0.30314138	-0.017706419	0.024639403	0.43427562	3.068421333	-0.043128247	0.012066798	0.09219
12835	7/30/2012 11:39	19.07671396	23.85865915	21.4731419	22.43701416	21.67418323	21.90681533	22.10781553	19.48644385	20.70716459	21.02400846	22.09674306	25.04900317	21.90791675	22.02083549	23.61621	-0.025388386	3.161902301	0.114266429	0.650465441	0.033625287	-0.012838799	-0.03387776	0.30775796	0.029254292	0.016426248	0.434532149	3.077170275	-0.00462091	0.037740984	0.09219
12836	7/30/2012 11:39	19.09774271	23.86713879	21.52809391	22.41596316	21.67007631	21.90681533	22.14579971	19.44181718	20.62453472	21.03016832	22.09443429	25.04668727	21.90971377	22.03110522	23.61621	-0.004359636	3.170381941	0.169218437	0.629414438	0.029518364	-0.012838799	0.004106419	0.263131287	-0.053375584	0.022586113	0.432223387	3.074854376	-0.00282389	0.048010714	0.09219
12837	7/30/2012 11:39	19.13492803	23.8365608	21.46800625	22.45729513	21.67341318	21.88498949	22.15786235	19.46592577	20.64865627	21.02477844	22.07647731	25.13443523	21.90021525	21.98360798	23.6131	0.032825676	3.139803948	0.109130774	0.670746412	0.032855239	-0.034664643	0.016169053	0.287239875	-0.029254033	0.017196231	0.414266399	3.162602333	-0.012322413	0.00051348	0.08908
12838	7/30/2012 11:39	19.14108288	23.81754606	21.49111676	22.46345646	21.65005513	21.93326331	22.1427199	19.45977036	20.64685998	20.98473959	22.09546041	25.15785223	21.91946904	21.96897384	23.6131	0.038980526	3.120789204	0.132241284	0.676907745	0.009497184	0.013609181	0.001026604	0.281084474	-0.031050324	-0.022842615	0.433249503	3.186019336	0.006931378	-0.014120666	0.08908
12839	7/30/2012 11:40	19.1562136	23.87099318	21.4936846	22.43650072	21.68214041	21.94019631	22.14117999	19.4533585	20.63608225	21.01630864	22.13137469	25.14292709	21.91279438	21.99618826	23.60956	0.054111248	3.17423633	0.134809129	0.649952	0.041582466	0.020542182	-0.000513302	0.274672611	-0.041828055	0.008726434	0.469163781	3.171094194	0.000256717	0.013093762	0.08554
12840	7/30/2012 11:40	19.09902496	23.88949431	21.49111676	22.42135425	21.67110304	21.93762853	22.10909878	19.45105023	20.62119877	21.0519846	22.09520388	25.17457877	21.90201227	21.9938776	23.60956	-0.00307739	3.192737459	0.132241284	0.634805536	0.030545094	0.017974402	-0.032594518	0.272364343	-0.056711529	0.044402391	0.432992974	3.202745868	-0.010525398	0.010783094	0.08554
12841	7/30/2012 11:40	19.04619687	23.89155	21.48906249	22.4911826	21.69446124	21.93146587	22.14939283	19.4533585	20.5937415	21.03324826	22.15241038	25.14292709	21.90868691	21.99618826	23.60605	-0.055905481	3.194793146	0.13018701	0.704633882	0.053903297	0.011811739	0.007699539	0.274672611	-0.084168796	0.025666049	0.490199468	3.171094194	-0.003850759	0.013093762	0.08203
12842	7/30/2012 11:40	19.04799198	23.87638933	21.49085997	22.45472791	21.68778745	21.95431914	22.14246325	19.45310203	20.59784725	21.02452178	22.14368825	25.12568606	21.90843019	21.99182367	23.60608	-0.054110366	3.179632482	0.1319845	0.668179194	0.047229508	0.034665006	0.000769953	0.274416136	-0.080063051	0.01693957	0.481477338	3.153853165	-0.004107476	0.008729169	0.08206
12843	7/30/2012 11:40	19.11543774	23.88923735	21.48649464	22.4336768	21.6918944	21.91631604	22.10884213	19.45746209	20.62299505	21.0625078	22.11829159	25.18487206	21.904066	22.00003938	23.60254	0.013335392	3.192480498	0.127619169	0.647128078	0.051336454	-0.003338093	-0.032851166	0.278776202	-0.054915251	0.054925589	0.456080678	3.213039161	-0.008471664	0.016944878	0.07852
12844	7/30/2012 11:40	19.07748331	23.85095041	21.49496853	22.45909218	21.70036499	21.90784243	22.15529583	19.47028585	20.59810386	21.04608136	22.14830584	25.1812694	21.88763617	22.00055286	23.60254	-0.024619044	3.154193556	0.136093052	0.672543466	0.059807045	-0.011811697	0.013602531	0.291599958	-0.079806442	0.038499149	0.486094933	3.209436505	-0.024901496	0.017458361	0.07852
12845	7/30/2012 11:41	19.13056835	23.90414111	21.49317103	22.45293086	21.69420456	21.91837025	22.12372777	19.46566929	20.6147835	21.04993129	22.13932719	25.19773872	21.904066	22.00003938	23.599	0.028465997	3.20738426	0.13429556	0.666382142	0.053646613	-0.001283882	-0.017965522	0.2869834	-0.063126799	0.042349088	0.477116281	3.225905822	-0.008471664	0.016944878	0.07498
12846	7/30/2012 11:41	19.04594042	23.98457119	21.49317103	22.46551024	21.69420456	21.96510388	22.14477311	19.4554103	20.60426249	21.04377139	22.15010157	25.17457877	21.90637645	21.9938776	23.599	-0.056161926	3.28781434	0.13429556	0.678961525	0.053646613	0.045449749	0.003079814	0.276724406	-0.073647814	0.036189187	0.487890666	3.202745868	-0.006161212	0.010783094	0.07498
12847	7/30/2012 11:41	19.10800069	24.01283782	21.49599567	22.46422663	21.69292113	21.90450435	22.13502038	19.45592324	20.61324384	21.04428472	22.14240558	25.23016293	21.90278242	21.99464782	23.59903	0.00589834	3.316080966	0.13712019	0.677677912	0.052363191	-0.015149777	-0.006672919	0.277237355	-0.064666462	0.036702512	0.480194673	3.258330029	-0.009755248	0.011553317	0.07501
12848	7/30/2012 11:41	19.14185223	23.9578466	21.50446957	22.48527794	21.68008694	21.92992521	22.14759627	19.47515889	20.64095788	20.97472996	22.12778324	25.2453458	21.87120642	22.00106634	23.59549	0.039749883	3.261089751	0.145594097	0.698729222	0.039528999	0.010271075	0.005902978	0.296472998	-0.036952419	-0.032852251	0.465572336	3.273512902	-0.041331248	0.017971843	0.07147
12849	7/30/2012 11:41	19.1038975	24.01694935	21.50446957	22.49374985	21.64209803	21.90861276	22.16042887	19.42232526	20.64275417	21.00629891	22.13804453	25.23865503	21.9071466	21.99875567	23.59549	0.001795146	3.320192496	0.145594097	0.707201129	0.001540082	-0.01104137	0.018735576	0.243639366	-0.035156131	-0.001283297	0.475833619	3.266822136	-0.005391061	0.015661172	0.07147
12850	7/30/2012 11:41	19.13980061	24.04033377	21.45182899	22.49606037	21.67829016	21.91528893	22.15426922	19.4728506	20.63864837	21.01887524	22.07904258	25.23016293	21.92383325	21.96923057	23.59549	0.037698264	3.343576917	0.092953514	0.709511653	0.037732216	-0.004365197	0.012575923	0.294164715	-0.039261932	0.011293037	0.416831677	3.258330029	0.011295586	-0.013863927	0.07147
12851	7/30/2012 11:42	19.1203103	24.02491545	21.49573888	22.49349312	21.65441871	21.90835598	22.14733962	19.40103816	20.63454257	21.02323847	22.10854342	25.19207738	21.9407767	22.00722814	23.59198	0.018207952	3.328158599	0.136863406	0.706944404	0.013860764	-0.011298146	0.005646327	0.222352266	-0.043367727	0.015656266	0.446332517	3.220244485	0.028239036	0.024133641	0.06796
12852	7/30/2012 11:42	19.09953786	23.99587781	21.50883493	22.49811417	21.63799114	21.90450435	22.16042887	19.44797254	20.64762982	21.01938856	22.14702318	25.22218551	21.89893167	22.00337702	23.58847	-0.002564492	3.299120961	0.149959452	0.711565453	-0.002566802	-0.015149777	0.018735576	0.269286655	-0.030280485	0.011806358	0.484812267	3.250352615	-0.013605995	0.020282516	0.06445
12853	7/30/2012 11:42	19.11005229	23.98097364	21.5021585	22.49143932	21.64004458	21.923249	22.16248209	19.48131432	20.63454257	21.00629891	22.18037265	25.21343611	21.92408997	21.99901242	23.58847	0.007949938	3.284216786	0.143283029	0.704890607	-0.000513361	0.003594873	0.020788797	0.302628427	-0.043367727	-0.001283297	0.518161745	3.241603216	0.011552304	0.015917913	0.06445
12854	7/30/2012 11:42	19.04901777	23.97480641	21.50036101	22.48527794	21.70986234	21.91734314	22.16453531	19.48362261	20.59040559	21.01297206	22.17011124	25.26644754	21.87146313	21.99695849	23.58847	-0.053084585	3.278049561	0.141485533	0.698729222	0.0693044	-0.002310987	0.022842018	0.304936716	-0.08750471	0.005389854	0.507900331	3.294614638	-0.041074533	0.013863985	0.06445
12855	7/30/2012 11:42	19.09953786	23.98739784	21.48752178	22.51505807	21.69292113	21.90039595	22.12655092	19.46874699	20.60066995	21.05275459	22.19294293	25.22192818	21.89867495	21.99053997	23.58493	-0.002564492	3.290640991	0.128646305	0.728509353	0.052363191	-0.01925818	-0.015142375	0.290061104	-0.077240348	0.04517238	0.530732019	3.25009528	-0.013862712	0.007445466	0.06091
12856	7/30/2012 11:42	19.03978575	24.02465848	21.50806457	22.51428789	21.70062167	21.93326331	22.14708297	19.46361749	20.59143203	21.02246849	22.18396415	25.22115617	21.90637645	22.00235005	23.58493	-0.0623166	3.327901627	0.149189094	0.727739174	0.06006373	0.013609181	0.005389676	0.284931598	-0.086478276	0.014886284	0.521753247	3.249323273	-0.006161212	0.01925555	0.06091
12857	7/30/2012 11:43	19.1028717	24.04136166	21.47391225	22.52224642	21.6918944	21.91195085	22.10858548	19.4697729	20.63582563	21.04967463	22.16882856	25.27802781	21.90817347	21.99156693	23.58493	0.000769348	3.344604807	0.115036778	0.735697701	0.051336454	-0.007703285	-0.033107815	0.291087006	-0.042084667	0.042092425	0.506617657	3.306194916	-0.004364193	0.008472428	0.06091
12858	7/30/2012 11:43	19.1008201	24.06063466	21.47185799	22.53739335	21.69420456	21.94789966	22.13630363	19.43181473	20.63993143	21.04967463	22.16036293	25.24843385	21.90817347	21.99593152	23.58142	-0.001282246	3.363877812	0.112982515	0.750844628	0.053646613	0.028245533	-0.005389667	0.253128839	-0.037978869	0.042092425	0.498152018	3.276600952	-0.004364193	0.012837021	0.0574
12859	7/30/2012 11:43	19.1008201	24.07322642	21.52270138	22.54997305	21.68573398	21.92684388	22.14887953	19.41924759	20.64839966	21.07097771	22.11393056	25.31199686	21.8914869	21.9830945	23.58142	-0.001282246	3.37646957	0.16382591	0.763424332	0.045176037	0.007189749	0.007186236	0.240561704	-0.029510646	0.063395504	0.451719655	3.340163965	-0.021050762	0	0.0574
12860	7/30/2012 11:43	19.1008201	24.03519432	21.53091857	22.55408072	21.71114577	21.91837025	22.13630363	19.47438946	20.68663524	21.04582469	22.11854812	25.31662903	21.90868691	21.98360798	23.57788	-0.001282246	3.33843747	0.172043098	0.767532	0.070587829	-0.001283882	-0.005389667	0.29570357	0.008724937	0.038242486	0.456337209	3.344796135	-0.003850759	0.00051348	0.05386
12861	7/30/2012 11:43	19.09338308	24.00230205	21.51499779	22.56357972	21.64851504	21.92350578	22.13296717	19.51311755	20.64506369	21.05070128	22.16138906	25.29166686	21.86709899	21.98848604	23.57819	-0.008719265	3.305545195	0.156122315	0.777031004	0.007957098	0.003851649	-0.008726123	0.33443166	-0.032846615	0.043119077	0.499178155	3.319833962	-0.045438673	0.005391543	0.05417
12862	7/30/2012 11:43	19.09979431	24.07219852	21.53425681	22.56589029	21.68881419	21.92170834	22.13964009	19.49618999	20.68740509	20.98319965	22.16575015	25.31714372	21.89225705	22.02648383	23.57468	-0.002308043	3.375441669	0.175381336	0.779341576	0.048256244	0.002054212	-0.002053207	0.317504095	0.009494786	-0.024382561	0.50353924	3.345310821	-0.020280614	0.043389331	0.05066
12863	7/30/2012 11:44	19.05106933	24.06140559	21.55300237	22.56768741	21.64004458	21.91503216	22.13733023	19.5300452	20.63248968	21.02118519	22.16138906	25.29166686	21.86709899	21.99670175	23.57468	-0.051033023	3.364648735	0.194126892	0.781138689	-0.000513361	-0.004621973	-0.004363064	0.351359312	-0.045420623	0.013602981	0.499178155	3.319833962	-0.045438673	0.013607244	0.05066
12864	7/30/2012 11:44	19.04927421	24.10175078	21.55531347	22.57847011	21.65518875	21.92170834	22.14785292	19.51927305	20.64275417	20.98088973	22.15908026	25.29784305	21.86042444	22.01133601	23.57114	-0.05282814	3.404993931	0.196437996	0.791921388	0.014630808	0.002054212	0.00615963	0.34058716	-0.035156131	-0.026692479	0.496869347	3.326010152	-0.052113228	0.028241512	0.04712
12865	7/30/2012 11:44	19.10364105	24.08864497	21.53400002	22.56126915	21.6885575	21.91708637	22.13912679	19.49413816	20.68535216	20.98961609	22.16805896	25.3024752	21.88198843	22.03290242	23.56763	0.001538696	3.391888113	0.175124549	0.774720433	0.04799956	-0.002567764	-0.002566509	0.315452275	0.007441857	-0.017966115	0.505848052	3.330642302	-0.030549233	0.04980792	0.04361
12866	7/30/2012 11:44	19.11261679	24.02568637	21.50061779	22.58719898	21.71011903	21.88370562	22.1437465	19.49849828	20.66867216	21.03196495	22.17652462	25.33232699	21.90303913	21.96948731	23.56757	0.010514439	3.328929513	0.141742319	0.800650266	0.069561086	-0.035948511	0.002053209	0.319812394	-0.009238144	0.024382742	0.514313711	3.360494093	-0.009498531	-0.013607188	0.04355
12867	7/30/2012 11:44	19.09543467	24.10149381	21.52141745	22.56974125	21.67598001	21.92555999	22.13912679	19.4474596	20.67252138	21.08663428	22.14651011	25.35728947	21.89020332	21.98617538	23.56757	-0.006667676	3.404736954	0.162541976	0.783192534	0.035422068	0.005905864	-0.002566509	0.268773707	-0.00538892	0.079052072	0.484299201	3.385456573	-0.022334341	0.00308088	0.04355
12868	7/30/2012 11:44	19.10620554	24.1038066	21.51088921	22.58052396	21.66981963	21.90681533	22.14579971	19.46464339	20.66430971	21.08689094	22.18062919	25.37041415	21.89893167	21.98643212	23.56757	0.004103192	3.407049751	0.152013738	0.79397524	0.029261681	-0.012838799	0.004106419	0.285957499	-0.013600591	0.079308738	0.51841828	3.398581251	-0.013605995	0.003337621	0.04355
12869	7/30/2012 11:45	19.09953786	24.08453335	21.50446957	22.59515769	21.70986234	21.8790837	22.13502038	19.50285841	20.6812463	21.01938856	22.18062919	25.32383464	21.89046004	21.96948731	23.56403	-0.002564492	3.387776494	0.145594097	0.808608968	0.0693044	-0.040570434	-0.006672919	0.324172519	0.003336003	0.011806358	0.51841828	3.352001746	-0.022077625	-0.013607188	0.04001
12870	7/30/2012 11:45	19.09953786	24.12693466	21.53400002	22.58257781	21.71396932	21.91708637	22.13502038	19.4859309	20.67714045	21.05301125	22.13855759	25.29424027	21.90740332	21.98643212	23.56052	-0.002564492	3.430177807	0.175124549	0.796029092	0.073411373	-0.002567764	-0.006672919	0.307245006	-0.000769846	0.045429043	0.476346684	3.322407373	-0.005134344	0.003337621	0.0365
12871	7/30/2012 11:45	19.10697489	24.12590674	21.5499209	22.56871433	21.70857892	21.91195085	22.13810018	19.48670033	20.669442	21.0540379	22.13496614	25.26541818	21.89970182	21.99567478	23.56015	0.004872541	3.42914989	0.191045424	0.782165611	0.068020972	-0.007703285	-0.003593112	0.308014437	-0.008468299	0.046455695	0.472755231	3.293585282	-0.012835846	0.01258028	0.03613
12872	7/30/2012 11:45	19.09620402	24.08967287	21.50523993	22.60029234	21.70216178	21.87574564	22.13168392	19.50747502	20.67329123	21.00296234	22.16857203	25.26902093	21.89508093	21.96152842	23.55664	-0.005898329	3.392916018	0.146364453	0.813743625	0.06160384	-0.043908486	-0.010009374	0.328789129	-0.004619075	-0.004619868	0.506361122	3.297188029	-0.017456739	-0.021566083	0.03262
12873	7/30/2012 11:45	19.10723134	24.14312439	21.48264289	22.60285967	21.7216699	21.90784243	22.1427199	19.44874197	20.67354784	21.01605198	22.15625838	25.2950123	21.89970182	21.9620419	23.56015	0.00512899	3.446367542	0.123767412	0.816310956	0.081111961	-0.011811697	0.001026604	0.270056076	-0.00436246	0.008469774	0.494047473	3.323179397	-0.012835846	-0.021052607	0.03613
12874	7/30/2012 11:45	19.06055782	24.13438707	21.507551	22.58129415	21.68753077	21.91195085	22.14246325	19.49926772	20.58912255	21.04120477	22.23629791	25.29912976	21.904066	22.00003938	23.55664	-0.04154453	3.437630215	0.148675523	0.794745434	0.046972824	-0.007703285	0.000769953	0.320581828	-0.088787753	0.033622565	0.574087005	3.32729686	-0.008471664	0.016944878	0.03262
12875	7/30/2012 11:46	19.13851835	24.08119266	21.51807923	22.56640376	21.66827953	21.92633033	22.16119883	19.51209163	20.63556902	20.97780984	22.17729423	25.37967866	21.86607214	22.00003938	23.55664	0.036416003	3.384435808	0.159203751	0.779855037	0.027721586	0.006676195	0.019505534	0.333405745	-0.042341279	-0.029772366	0.515083317	3.407845761	-0.046465528	0.016944878	0.03262
12876	7/30/2012 11:46	19.1436474	24.12462185	21.53579754	22.58437493	21.65672884	21.94430476	22.14528641	19.50824445	20.64018804	20.96985348	22.1690851	25.40541355	21.92537356	21.97077101	23.55313	0.04154505	3.427864994	0.176922063	0.797826214	0.016170897	0.024650634	0.003593116	0.329558564	-0.037722257	-0.037728729	0.506874192	3.433580647	0.012835896	-0.012323493	0.02911
12877	7/30/2012 11:46	19.13697964	24.18989519	21.4954821	22.58617206	21.67135972	21.89140884	22.15991557	19.52286376	20.64198433	21.01810526	22.16677629	25.39872246	21.89354063	21.98104058	23.55313	0.034877291	3.493138334	0.136606621	0.799623338	0.030801777	-0.028245292	0.018222272	0.344177873	-0.035925969	0.010523056	0.504565379	3.426889558	-0.018997035	-0.002053919	0.02911
12878	7/30/2012 11:46	19.15159744	24.19195106	21.56096284	22.59233363	21.6731565	21.88909787	22.14502976	19.55466739	20.58527342	21.01630864	22.19037756	25.3884285	21.92126607	22.01287647	23.55313	0.049495088	3.495194209	0.202087366	0.80578491	0.032598556	-0.03055626	0.003336465	0.375981504	-0.092636879	0.008726434	0.528166653	3.4165956	0.008728404	0.029781965	0.02911
12879	7/30/2012 11:46	19.05029999	24.18347059	21.55248879	22.55870185	21.6731565	21.91451861	22.11962138	19.51029628	20.67611399	21.03119496	22.19679098	25.36114967	21.89816152	22.01955177	23.55313	-0.051802359	3.486713736	0.193613314	0.772153134	0.032598556	-0.005135526	-0.022071913	0.331610393	-0.001796308	0.023612758	0.534580072	3.389316767	-0.014376144	0.03645727	0.02911
12880	7/30/2012 11:46	19.05799336	24.17396221	21.55146163	22.63366781	21.66802285	21.91759992	22.13142727	19.53261001	20.66456632	20.97729653	22.193456	25.4128767	21.87377356	22.01621412	23.54932	-0.04410899	3.477205353	0.192586158	0.847119088	0.027464904	-0.002054211	-0.010266024	0.353924115	-0.013343977	-0.030285681	0.531245093	3.441043802	-0.038764104	0.033119616	0.0253
12881	7/30/2012 11:47	19.07261081	24.15057684	21.57868138	22.60619721	21.67007631	21.91118052	22.12911742	19.54517757	20.60118317	21.0363282	22.193456	25.37890662	21.91613171	22.01621412	23.54932	-0.029491541	3.453819987	0.219805909	0.81964849	0.029518364	-0.008473613	-0.012575875	0.366491679	-0.07672713	0.028745988	0.531245093	3.407073717	0.003594046	0.033119616	0.0253
12882	7/30/2012 11:47	19.10620554	24.1166555	21.511146	22.59336056	21.67007631	21.90707211	22.10807218	19.58313703	20.63916159	21.03222161	22.18935142	25.38328153	21.9287109	21.9951613	23.54932	0.004103192	3.419898651	0.152270524	0.80681184	0.029518364	-0.012582023	-0.033621111	0.404451142	-0.038748707	0.024639403	0.527140507	3.411448633	0.016173237	0.012066798	0.0253
12883	7/30/2012 11:47	19.10441039	24.13181727	21.51345707	22.57872684	21.67649338	21.9134915	22.11012537	19.57903329	20.65199224	21.03222161	22.193456	25.37890662	21.9202392	21.99105345	23.54578	0.002308045	3.435060417	0.154581598	0.79217812	0.035935434	-0.00616263	-0.031567924	0.400347396	-0.02591806	0.024639403	0.531245093	3.407073717	0.007701532	0.007958947	0.02176
12884	7/30/2012 11:47	19.05799336	24.16137006	21.58946663	22.60003561	21.67238645	21.9134915	22.12706422	19.52440264	20.60580215	21.03247827	22.21090055	25.37942131	21.91638843	22.02520012	23.54578	-0.04410899	3.464613212	0.230591156	0.813486892	0.031828508	-0.00616263	-0.014629075	0.345716752	-0.072108156	0.024896065	0.548689637	3.407588413	0.003850764	0.042105615	0.02176
12885	7/30/2012 11:47	19.04517109	24.08941589	21.56404432	22.63366781	21.63414094	21.9134915	22.13553368	19.54774238	20.66277002	21.03889481	22.21295285	25.39872246	21.87223327	22.00183657	23.54266	-0.056931261	3.392659042	0.205168845	0.847119088	-0.006417001	-0.00616263	-0.006159618	0.369056494	-0.015140277	0.031312607	0.550741942	3.426889558	-0.04030439	0.018742067	0.01864
12886	7/30/2012 11:47	19.09594757	24.01335176	21.54709622	22.64624788	21.71037572	21.88807077	22.13553368	19.52440264	20.68175953	21.0114321	22.19396907	25.3750464	21.90355257	21.97000079	23.54266	-0.006154778	3.316594907	0.188220747	0.859699158	0.069817771	-0.031583356	-0.006159618	0.345716752	0.003849234	0.003849895	0.531758166	3.403213503	-0.008985098	-0.01309371	0.01864
12887	7/30/2012 11:48	19.11082164	24.04932782	21.48598108	22.60645394	21.69985162	21.9368582	22.11679824	19.51773417	20.66251341	21.04710801	22.22962788	25.34313546	21.9056063	21.99747197	23.54266	0.008719288	3.352570969	0.127105601	0.819905223	0.059293675	0.017204069	-0.024895054	0.339048284	-0.015396892	0.039525799	0.56741697	3.371302566	-0.006931363	0.014377467	0.01864
12888	7/30/2012 11:48	19.1528797	23.96067323	21.52398532	22.61492616	21.69574466	21.93249298	22.15041944	19.52414616	20.63069339	20.97293336	22.22295786	25.40438415	21.87377356	22.00363376	23.54266	0.050777354	3.26391638	0.165109844	0.82837744	0.05518672	0.012838849	0.008726146	0.345460272	-0.047216906	-0.034648849	0.560746949	3.432551248	-0.038764104	0.020539257	0.01864
12889	7/30/2012 11:48	19.14031352	24.02825608	21.49034641	22.6233984	21.67033299	21.92427611	22.15888896	19.51593882	20.64378062	21.01990189	22.18114226	25.39640631	21.9459111	21.97847319	23.53912	0.038211169	3.331499228	0.131470931	0.836849679	0.029775046	0.00462198	0.017195662	0.337252929	-0.034129679	0.012319679	0.518931352	3.424573414	0.033373432	-0.004621315	0.0151
12890	7/30/2012 11:48	19.13287641	23.98714088	21.53785184	22.6285331	21.67572333	21.87882692	22.14733962	19.58416297	20.63608225	21.01630864	22.20294787	25.36320844	21.91715858	21.98360798	23.53912	0.030774061	3.290384023	0.178976366	0.84198438	0.035165385	-0.040827208	0.005646327	0.40547708	-0.041828055	0.008726434	0.540736966	3.391375539	0.004620917	0.00051348	0.0151
12891	7/30/2012 11:48	19.05286445	24.12230904	21.57174803	22.59900868	21.67983026	21.9124644	22.13040067	19.51670826	20.67816692	21.03324826	22.22424055	25.34622361	21.88327201	22.0257136	23.53912	-0.049237904	3.425552183	0.212872555	0.81245996	0.039272316	-0.007189734	-0.011292625	0.338022367	0.000256615	0.025666049	0.562029644	3.374390708	-0.029265657	0.042619101	0.0151
12892	7/30/2012 11:48	19.1033846	24.22381727	21.56327395	22.68783947	21.6628892	21.92093801	22.13887013	19.56313132	20.63171984	21.00783887	22.21987939	25.4393839	21.86222143	22.00466073	23.53561	0.001282247	3.527060422	0.204398475	0.90129075	0.02233126	0.001283883	-0.00282316	0.384445425	-0.046190459	0.000256659	0.557668482	3.467551004	-0.050316233	0.021566224	0.01159
12893	7/30/2012 11:49	19.09697337	24.28934956	21.54838017	22.65163935	21.67752011	21.92299223	22.15349926	19.47874955	20.66559278	21.08381096	22.21141362	25.49008273	21.89174362	21.98360798	23.53561	-0.005128982	3.592592712	0.18950469	0.865090631	0.036962166	0.003338096	0.011805967	0.300063663	-0.012317519	0.076228751	0.549202713	3.518249836	-0.020794046	0.00051348	0.01159
12894	7/30/2012 11:49	19.09902496	24.27418708	21.50806457	22.65780104	21.66673944	21.92068124	22.13861348	19.48721328	20.66148695	21.05429457	22.27067446	25.52405396	21.90021525	21.98771582	23.53207	-0.00307739	3.577430223	0.149189094	0.871252325	0.026181492	0.001027106	-0.003079811	0.308527391	-0.016423349	0.046712359	0.60846355	3.552221061	-0.012322413	0.004621322	0.00805
12895	7/30/2012 11:49	19.08722832	24.30476912	21.53014821	22.5913067	21.67623669	21.94712933	22.11423175	19.52209432	20.62042894	21.03889481	22.22552325	25.56343013	21.9056063	21.99747197	23.53207	-0.014874027	3.608012263	0.171272736	0.80475798	0.035678751	0.027475197	-0.027461544	0.343408434	-0.057481362	0.031312607	0.56331234	3.591597236	-0.006931363	0.014377467	0.00805
12896	7/30/2012 11:49	19.13851835	24.27187416	21.54350118	22.64265357	21.67264313	21.94353443	22.16145548	19.52799336	20.63043678	20.96446369	22.23142366	25.55236358	21.86504528	21.99901242	23.53207	0.036416003	3.575117307	0.184625707	0.856104847	0.03208519	0.023880299	0.019762186	0.349307471	-0.047473518	-0.043118512	0.569212748	3.580530682	-0.047492383	0.015917913	0.00805
12897	7/30/2012 11:49	19.09363953	24.37904096	21.54915053	22.64419398	21.64055794	21.89859853	22.15452587	19.47772365	20.64352401	21.015282	22.24861186	25.56548903	21.91202423	22.01210624	23.53207	-0.008462817	3.682284107	0.190275057	0.857645266	0	-0.021055604	0.012832575	0.299037758	-0.034386292	0.007699794	0.58640095	3.593656134	-0.000513435	0.029011738	0.00805
12898	7/30/2012 11:49	19.13851835	24.33946337	21.56044926	22.65112588	21.68111368	21.88858432	22.14015339	19.60006504	20.62658761	21.01117544	22.21885324	25.57809981	21.9202392	21.9951613	23.53207	0.036416003	3.642706515	0.201573786	0.864577157	0.040555732	-0.031069808	-0.001539906	0.421379151	-0.051322692	0.003593235	0.556642327	3.606266911	0.007701532	0.012066798	0.00805
12899	7/30/2012 11:50	19.04773554	24.37955496	21.58766909	22.6233984	21.67880353	21.92016768	22.12963072	19.53030168	20.66225679	21.02580508	22.23347597	25.56729057	21.88840632	22.01826806	23.52853	-0.054366811	3.682798105	0.228793612	0.836849679	0.038245582	0.000513553	-0.012062575	0.351615792	-0.015653506	0.018222874	0.571265066	3.59545767	-0.02413135	0.035173556	0.00451
12900	7/30/2012 11:50	19.07645752	24.39985794	21.5699505	22.64804503	21.66134911	21.91503216	22.14554306	19.57595548	20.68689185	21.02914167	22.24117218	25.64295599	21.87505713	22.00902534	23.52884	-0.025644833	3.703101083	0.211075021	0.861496315	0.020791168	-0.004621973	0.003849767	0.397269589	0.008981553	0.021559468	0.57896127	3.671123095	-0.037480532	0.025930834	0.00482
12901	7/30/2012 11:50	19.08466384	24.35282718	21.56532827	22.6477883	21.66083575	21.9188838	22.13271052	19.5633878	20.65738113	21.06302112	22.24117218	25.65144916	21.87916457	21.996445	23.52884	-0.017438508	3.656070325	0.206452795	0.861239578	0.020277804	-0.000770329	-0.008982773	0.384701908	-0.020529173	0.055438917	0.57896127	3.679616261	-0.033373097	0.013350503	0.00482
12902	7/30/2012 11:50	19.09517823	24.3595091	21.56763938	22.6796238	21.64209803	21.92555999	22.13502038	19.58672782	20.63864837	21.06096781	22.25194689	25.67486982	21.87300342	21.99439108	23.52884	-0.006924124	3.66275225	0.208763907	0.893075085	0.001540082	0.005905864	-0.006672919	0.408041925	-0.039261932	0.053385607	0.589735985	3.703036922	-0.039534247	0.011296576	0.00482
12903	7/30/2012 11:50	19.09287019	24.34871523	21.55685421	22.68989339	21.70729549	21.91041019	22.14117999	19.53620073	20.65969065	21.02298181	22.20140865	25.7044676	21.90278242	21.97770297	23.52884	-0.009232163	3.651958378	0.197978732	0.903344669	0.066737545	-0.00924394	-0.000513302	0.357514843	-0.018219647	0.015399605	0.539197741	3.732634698	-0.009755248	-0.005391534	0.00482
12904	7/30/2012 11:50	19.08645898	24.39291893	21.56327395	22.69631189	21.67983026	21.92093801	22.14733962	19.48054489	20.66328325	21.08586428	22.2219317	25.72917551	21.89354063	21.98540516	23.5285	-0.015643372	3.696162076	0.204398475	0.909763175	0.039272316	0.001283883	0.005646327	0.301858998	-0.014627049	0.078282075	0.559720793	3.75734261	-0.018997035	0.00231066	0.00448
12905	7/30/2012 11:51	19.03337464	24.41990404	21.53939257	22.68501533	21.68137036	21.93095231	22.14477311	19.55261554	20.58347716	21.03119496	22.28965867	25.72557226	21.90663317	21.99849893	23.52496	-0.068727706	3.723147183	0.180517094	0.898466613	0.040812416	0.011298184	0.003079814	0.373929648	-0.094433137	0.023612758	0.627447764	3.753739361	-0.005904495	0.015404431	0.00094
12906	7/30/2012 11:51	19.04440175	24.4268431	21.55043448	22.66653013	21.71371263	21.92093801	22.16838511	19.53773962	20.58116769	21.01194542	22.28734978	25.78657064	21.86222143	22.00029612	23.5285	-0.057700596	3.730086246	0.191559002	0.879981412	0.073154687	0.001283883	0.026691812	0.359053727	-0.096742609	0.004363214	0.625138868	3.81473774	-0.050316233	0.017201619	0.00448
12907	7/30/2012 11:51	19.05055644	24.44149228	21.55659742	22.66011168	21.69009761	21.93557431	22.17454479	19.5462035	20.58527342	21.02041521	22.28324507	25.76546559	21.87069299	22.00029612	23.52496	-0.051545913	3.744735427	0.197721943	0.873562964	0.049539664	0.01592018	0.032851492	0.367517605	-0.092636879	0.012833	0.621034166	3.793632688	-0.041844676	0.017201619	0.00094
12908	7/30/2012 11:51	19.05927559	24.46308066	21.56121963	22.65626062	21.69061098	21.94019631	22.17916455	19.5503072	20.60220961	21.02888501	22.29171103	25.78245257	21.87069299	22.00466073	23.52496	-0.04282676	3.766323811	0.202344156	0.869711901	0.050053033	0.020542182	0.037471259	0.371621311	-0.075700691	0.021302807	0.629500118	3.81061967	-0.041844676	0.021566224	0.00094
12909	7/30/2012 11:51	19.08440739	24.39523193	21.55685421	22.68552881	21.6397879	21.93583109	22.18737749	19.56107945	20.63813514	20.98884612	22.2727268	25.7760181	21.88532573	21.99413434	23.52527	-0.017694956	3.698475077	0.197978732	0.898980092	-0.000770041	0.016176958	0.045684194	0.382393564	-0.039775156	-0.018736089	0.610515892	3.804185197	-0.027211935	0.011039835	0.00125
12910	7/30/2012 11:51	19.09928141	24.4736179	21.55916531	22.69631189	21.63362758	21.90861276	22.16427866	19.5149129	20.63839176	21.01451202	22.28144927	25.83573049	21.91099736	22.0069714	23.52527	-0.002820941	3.77686105	0.200289838	0.909763175	-0.00693036	-0.01104137	0.022585366	0.336227013	-0.039518544	0.006929814	0.619238361	3.863897589	-0.001540304	0.023876899	0.00125
12911	7/30/2012 11:52	19.13056835	24.58079124	21.55659742	22.69374449	21.66057907	21.89731465	22.15324261	19.52568504	20.65353192	21.02939834	22.22475363	25.863528	21.93025121	22.03469963	23.52176	0.028465997	3.884034387	0.197721943	0.907195771	0.020021122	-0.022339478	0.011549315	0.346999151	-0.024378379	0.021816129	0.562542723	3.891695104	0.017713549	0.051605127	-0.00226
12912	7/30/2012 11:52	19.10364105	24.64273233	21.54658264	22.69631189	21.6716164	21.91682959	22.11782484	19.63315185	20.6512224	21.02298181	22.26451744	25.82311873	21.91536156	21.99439108	23.52527	0.001538696	3.945975476	0.187707169	0.909763175	0.031058459	-0.00282454	-0.023868458	0.454465962	-0.0266879	0.015399605	0.602306531	3.85128583	0.002823893	0.011296576	0.00125
12913	7/30/2012 11:52	19.06337873	24.59826828	21.57380236	22.74047155	21.67341318	21.91041019	22.12398442	19.610068	20.67868015	20.97883647	22.27118754	25.82105967	21.89636451	22.0221192	23.52527	-0.038723622	3.901511423	0.21492688	0.953922834	0.032855239	-0.00924394	-0.017708872	0.431382106	0.000769846	-0.028745737	0.608976635	3.849226772	-0.016173158	0.039024698	0.00125
12914	7/30/2012 11:52	19.08851056	24.43301117	21.56096284	22.74047155	21.63953122	21.91451861	22.13656028	19.5903186	20.62094216	21.04787799	22.27657495	25.78425422	21.85554689	21.98540516	23.52524	-0.013591786	3.736254314	0.202087366	0.953922834	-0.001026721	-0.005135526	-0.005133016	0.411632711	-0.05696814	0.040295786	0.614364037	3.812421325	-0.056990778	0.00231066	0.00122
12915	7/30/2012 11:52	19.09492178	24.4353242	21.59280493	22.71300007	21.70524201	21.91682959	22.13450707	19.55877111	20.66969862	21.05018796	22.22834518	25.76546559	21.89585107	22.00029612	23.52524	-0.007180573	3.738567343	0.233929453	0.926451349	0.064684062	-0.00282454	-0.00718622	0.380085221	-0.008211684	0.042605751	0.566134273	3.793632688	-0.01668659	0.017201619	0.00122
12916	7/30/2012 11:52	19.09697337	24.42041804	21.56096284	22.73610691	21.67341318	21.88062434	22.13656028	19.58647133	20.66790231	21.04813466	22.28965867	25.74667706	21.89816152	21.97308166	23.5217	-0.005128982	3.723661187	0.202087366	0.949558191	0.032855239	-0.039029794	-0.005133016	0.40778544	-0.010007988	0.040552449	0.627447764	3.774844158	-0.014376144	-0.010012842	-0.00232
12917	7/30/2012 11:53	19.09492178	24.43943625	21.52937785	22.7425255	21.71371263	21.91682959	22.14733962	19.51465642	20.65096579	21.03555821	22.2432245	25.76340656	21.89816152	21.9687171	23.51819	-0.007180573	3.742679397	0.170502374	0.955976786	0.073154687	-0.00282454	0.005646327	0.335970534	-0.026944513	0.027976003	0.581013594	3.791573666	-0.014376144	-0.014377404	-0.00583
12918	7/30/2012 11:53	19.09928141	24.43943625	21.51242993	22.72583718	21.69240777	21.89140884	22.14297655	19.5531285	20.69356388	21.02734505	22.32377922	25.78090829	21.89841824	21.96923057	23.5217	-0.002820941	3.742679397	0.153554454	0.939288463	0.051849822	-0.028245292	0.001283255	0.374442612	0.01565358	0.01976284	0.661568315	3.809075396	-0.014119428	-0.013863927	-0.00232
12919	7/30/2012 11:53	19.10056365	24.47053383	21.50960528	22.71454052	21.68958424	21.93506076	22.11063867	19.56056649	20.65045256	21.04762133	22.28504088	25.73329351	21.90175555	21.99362086	23.52197	-0.001538696	3.773776977	0.150729809	0.9279918	0.049026296	0.015406625	-0.031054626	0.381880599	-0.02745774	0.040039124	0.622829973	3.761460613	-0.010782114	0.010526354	-0.00205
12920	7/30/2012 11:53	19.02875865	24.47901504	21.55197521	22.73970132	21.6854773	21.92247867	22.14015339	19.58621485	20.59579438	21.04787799	22.34430303	25.71682153	21.90637645	22.00235005	23.52197	-0.073343695	3.782258186	0.193099736	0.953152603	0.044919353	0.002824542	-0.001539906	0.407528956	-0.082115924	0.040295786	0.682092123	3.744988631	-0.006161212	0.01925555	-0.00205
12921	7/30/2012 11:53	19.03722131	24.48749627	21.55197521	22.73559342	21.6854773	21.93506076	22.14862288	19.56903042	20.57860161	21.01810526	22.33147564	25.7121888	21.90611974	21.99362086	23.52197	-0.064881044	3.790739416	0.193099736	0.949044704	0.044919353	0.015406625	0.006929584	0.390344534	-0.099308687	0.010523056	0.669264728	3.740355901	-0.006417929	0.010526354	-0.00205
12922	7/30/2012 11:53	19.03927286	24.58233333	21.56224679	22.70786524	21.68316714	21.92016768	22.16761515	19.57749438	20.59117542	21.00116573	22.31864829	25.77576072	21.86376171	21.99362086	23.51843	-0.062829489	3.885576474	0.203371315	0.921316517	0.0426092	0.000513553	0.025921853	0.398808492	-0.086734884	-0.006416481	0.656437383	3.803927819	-0.048775952	0.010526354	-0.00559
12923	7/30/2012 11:54	19.11518129	24.62474102	21.56224679	22.69528493	21.65364866	21.93711498	22.15478252	19.58595836	20.62504794	21.03068164	22.31454355	25.8264647	21.90175555	21.99798545	23.51843	0.013078941	3.927984169	0.203371315	0.908736213	0.01309072	0.017460847	0.013089227	0.407272471	-0.052862361	0.023099435	0.652332643	3.854631802	-0.010782114	0.014890949	-0.00559
12924	7/30/2012 11:54	19.06645609	24.60546473	21.56840975	22.72660741	21.6934345	21.9009095	22.14836623	19.59006212	20.59117542	21.03915148	22.3355804	25.89003881	21.88070486	21.99362086	23.51804	-0.035646264	3.908707877	0.209534278	0.940058692	0.052876559	-0.01874463	0.006672933	0.411376226	-0.086734884	0.031569269	0.673369489	3.918205914	-0.031832808	0.010526354	-0.00598
12925	7/30/2012 11:54	19.09825561	24.59929634	21.54966411	22.79669895	21.66186248	21.9368582	22.14631302	19.5287628	20.63531241	21.05788785	22.33737623	25.82414826	21.90380928	21.99978264	23.51804	-0.003846738	3.902539487	0.190788635	1.010150231	0.021304532	0.017204069	0.004619721	0.350076911	-0.042597891	0.050305644	0.675165324	3.85231536	-0.008728381	0.016688137	-0.00598
12926	7/30/2012 11:54	19.10056365	24.57205276	21.58561475	22.78617229	21.7106324	21.91811347	22.14015339	19.58159813	20.67149492	21.03915148	22.26374781	25.88592061	21.90175555	21.98078384	23.51453	-0.001538696	3.875295903	0.226739278	0.999623568	0.070074457	-0.001540659	-0.001539906	0.402912237	-0.00641538	0.031569269	0.601536904	3.914087716	-0.010782114	-0.002310658	-0.00949
12927	7/30/2012 11:54	19.06645609	24.5800202	21.58946663	22.74355248	21.65955234	21.9134915	22.13553368	19.62802209	20.70511165	21.0263184	22.30171627	25.90702643	21.88917646	22.01903829	23.51453	-0.035646264	3.883263343	0.230591156	0.957003763	0.018994395	-0.00616263	-0.006159618	0.449336203	0.027201351	0.018736196	0.639505363	3.935193536	-0.023361203	0.035943784	-0.00949
12928	7/30/2012 11:54	19.03209242	24.57539394	21.61026685	22.79823944	21.63799114	21.91297795	22.1437465	19.62725263	20.63274629	21.0088655	22.3053079	25.92324197	21.86299157	22.01390344	23.5145	-0.070009926	3.878637085	0.251391374	1.011690721	-0.002566802	-0.006676182	0.002053209	0.448566739	-0.045164012	0.001283298	0.643096996	3.951409074	-0.049546093	0.030808934	-0.00952
12929	7/30/2012 11:55	19.06594319	24.61343225	21.57637026	22.78976675	21.67187309	21.91734314	22.1139751	19.64187246	20.68945802	20.96831354	22.302999	25.89106836	21.91561828	22.01595737	23.5145	-0.036159157	3.916675397	0.217494789	1.003218034	0.031315142	-0.002310987	-0.027718193	0.463186572	0.011547716	-0.039268668	0.640788088	3.919235465	0.00308061	0.032862873	-0.00952
12930	7/30/2012 11:55	19.04311953	24.57822109	21.62130899	22.74175527	21.67880353	21.91991091	22.13348047	19.59160103	20.66456632	21.03222161	22.30761681	25.87047742	21.89482421	22.02468663	23.5145	-0.05898282	3.881464242	0.262433518	0.955206554	0.038245582	0.000256776	-0.008212822	0.412915136	-0.013343977	0.024639403	0.645405905	3.898644519	-0.017713455	0.041592129	-0.00952
12931	7/30/2012 11:55	19.07902199	24.57153873	21.61052364	22.73507993	21.67649338	21.91759992	22.13989674	19.61494124	20.64557691	21.03453156	22.3181352	25.87691207	21.90971377	22.03110522	23.5145	-0.023080359	3.874781875	0.251648167	0.948531217	0.035935434	-0.002054211	-0.001796557	0.436255351	-0.032333389	0.026949357	0.65592429	3.905079176	-0.00282389	0.048010714	-0.00952
12932	7/30/2012 11:55	19.12313126	24.59467005	21.62516091	22.7625516	21.67007631	21.90681533	22.14579971	19.59339642	20.57783179	21.02991166	22.30941263	25.91037249	21.91792874	22.04779359	23.5145	0.021028911	3.897913202	0.266285438	0.976002885	0.029518364	-0.012838799	0.004106419	0.414710531	-0.10007851	0.022329451	0.647201725	3.938539593	0.00539107	0.064699093	-0.00952
12933	7/30/2012 11:55	19.12877319	24.64273233	21.54221724	22.7851453	21.67983026	21.90835598	22.18121779	19.61160691	20.64224094	21.02246849	22.27247026	25.95824721	21.92742731	22.03624009	23.51099	0.026670837	3.945975476	0.183341765	0.998596578	0.039272316	-0.011298146	0.039524491	0.432921024	-0.035669356	0.014886284	0.610259349	3.986414315	0.014889644	0.05314559	-0.01303
12934	7/30/2012 11:55	19.14749419	24.68282759	21.53990615	22.78283457	21.67341318	21.93557431	22.16633188	19.59262697	20.6530187	21.02477844	22.27914038	25.97755173	21.94668126	21.97924341	23.51099	0.04539184	3.986070742	0.181030671	0.996285852	0.032855239	0.01592018	0.024638588	0.413941076	-0.024891606	0.017196231	0.61692947	4.005718835	0.034143593	-0.003851097	-0.01303
12935	7/30/2012 11:56	19.08209936	24.58747362	21.58843946	22.77615915	21.63311422	21.93762853	22.18096113	19.62007098	20.63377274	20.99295265	22.34430303	25.93688368	21.88532573	22.00671466	23.51099	-0.020002987	3.890716772	0.229563988	0.989610432	-0.00744372	0.017974402	0.039267837	0.441385091	-0.044137564	-0.014629558	0.682092123	3.965050778	-0.027211935	0.023620157	-0.01303
12936	7/30/2012 11:56	19.10517974	24.64427445	21.55634063	22.79515846	21.68573398	21.90989664	22.11936473	19.59878261	20.63377274	21.04787799	22.36559662	25.8902962	21.90637645	21.99824219	23.51099	0.003077393	3.947517593	0.197465153	1.008609741	0.045176037	-0.009757492	-0.022328562	0.420096723	-0.044137564	0.040295786	0.703385708	3.918463302	-0.006161212	0.01514769	-0.01303
12937	7/30/2012 11:56	19.09466533	24.63810598	21.60949647	22.7846318	21.66699612	21.92504644	22.1427199	19.641103	20.67175154	21.07328769	22.33583694	25.92427153	21.88943318	22.00235005	23.50745	-0.007437022	3.941349131	0.250620993	0.998083083	0.026438174	0.00539231	0.001026604	0.462417106	-0.006158765	0.065705485	0.673626037	3.952438634	-0.023104488	0.01925555	-0.01657
12938	7/30/2012 11:56	19.1018459	24.66226586	21.57842459	22.77487542	21.68239709	21.91528893	22.12039133	19.66726496	20.6473732	21.02760171	22.32429232	25.91680723	21.91587499	21.99901242	23.51099	-0.000256449	3.965509006	0.219549118	0.988326698	0.04183915	-0.004365197	-0.021301965	0.488579067	-0.030537098	0.020019501	0.662081409	3.944974327	0.003337328	0.015917913	-0.01303
12939	7/30/2012 11:56	19.15647005	24.78024055	21.557111	22.79130724	21.65672884	21.91477538	22.15375591	19.57031284	20.63890498	21.01502534	22.302999	25.95927679	21.94950518	21.99079671	23.51099	0.054367702	4.0834837	0.198235521	1.004758521	0.016170897	-0.004878749	0.012062619	0.391626951	-0.039005319	0.007443134	0.640788088	3.987443887	0.036967514	0.007702207	-0.01303
12940	7/30/2012 11:56	19.0446582	24.71906796	21.58458759	22.78103734	21.69702809	21.92555999	22.16453531	19.62058396	20.58373377	21.00629891	22.36174837	26.01384453	21.86042444	21.99875567	23.50391	-0.057444151	4.022311111	0.225712111	0.994488622	0.056470143	0.005905864	0.022842018	0.441898065	-0.094176528	-0.001283297	0.69953746	4.042011636	-0.052113228	0.015661172	-0.02011
12941	7/30/2012 11:57	19.08030423	24.71675474	21.59075059	22.82956289	21.70318852	21.923249	22.13681693	19.56800449	20.64095788	21.06353445	22.30069009	26.00766701	21.90072868	21.98848604	23.50745	-0.021798121	4.019997884	0.231875116	1.043014174	0.06263058	0.003594873	-0.004876366	0.389318602	-0.036952419	0.055952244	0.638479182	4.03583411	-0.01180898	0.005391543	-0.01657
12942	7/30/2012 11:57	19.04901777	24.73603168	21.60590136	22.84856251	21.66750948	21.90861276	22.13065732	19.66521303	20.67046846	20.97062345	22.33891552	26.0287736	21.8881496	22.01801132	23.50745	-0.053084585	4.039274825	0.247025885	1.06201379	0.026951539	-0.01104137	-0.011035975	0.486527141	-0.00744184	-0.036958759	0.676704611	4.056940705	-0.024388065	0.034916813	-0.01657
12943	7/30/2012 11:57	19.137749	24.68539782	21.57637026	22.81929287	21.66750948	21.8790837	22.14785292	19.63776864	20.6432674	21.01502534	22.32865362	26.06094855	21.89046004	21.99926916	23.50391	0.035646647	3.988640968	0.217494789	1.032744157	0.026951539	-0.040570434	0.00615963	0.459082753	-0.034642905	0.007443134	0.666442708	4.089115652	-0.022077625	0.016174655	-0.02011
12944	7/30/2012 11:57	19.13980061	24.67922928	21.59126418	22.80029343	21.67829016	21.94481832	22.13733023	19.63982055	20.63248968	20.99166936	22.36841867	26.08823315	21.90509287	22.00106634	23.50391	0.037698264	3.982472429	0.2323887	1.013744708	0.037732216	0.025164191	-0.004363064	0.461134662	-0.045420623	-0.01591285	0.70620776	4.116400252	-0.007444797	0.017971843	-0.02011
12945	7/30/2012 11:57	19.10825714	24.6941366	21.54709622	22.8321304	21.70164841	21.95560303	22.13117062	19.59570479	20.63479919	21.04479804	22.34969055	26.03546597	21.90329585	22.00337702	23.50742	0.006154789	3.997379751	0.188220747	1.045581683	0.06109047	0.035948902	-0.010522675	0.417018898	-0.043111115	0.037215836	0.687479644	4.063633068	-0.009241814	0.020282516	-0.0166
12946	7/30/2012 11:57	19.09338308	24.6663782	21.59562964	22.84676524	21.64440815	21.91528893	22.14169329	19.67367723	20.63685208	21.05095795	22.34738161	26.02465523	21.86709899	21.99285063	23.50391	-0.008719265	3.969621343	0.23675417	1.060216524	0.003850206	-0.004365197	0	0.494991343	-0.041058218	0.043375739	0.685170705	4.052822334	-0.045438673	0.009756131	-0.02011
12947	7/30/2012 11:58	19.09953786	24.77844134	21.58895305	22.83187365	21.66750948	21.91297795	22.1055057	19.70522582	20.61760622	21.0191319	22.34071136	25.99685637	21.91561828	21.99464782	23.50391	-0.002564492	4.08168449	0.230077572	1.045324932	0.026951539	-0.006676182	-0.036187595	0.526539925	-0.060304081	0.011549697	0.678500447	4.025023467	0.00308061	0.011553317	-0.02011
12948	7/30/2012 11:58	19.12415706	24.78203976	21.60102229	22.8311034	21.65005513	21.91657281	22.16402201	19.56928691	20.62530455	21.02246849	22.33583694	26.05991895	21.93589903	22.01929503	23.50391	0.022054715	4.085282911	0.242146816	1.044554679	0.009497184	-0.003081316	0.022328713	0.390601018	-0.05260575	0.014886284	0.673626037	4.088086049	0.023361367	0.036200527	-0.02011
12949	7/30/2012 11:58	19.10928294	24.72035309	21.59434568	22.79515846	21.6687929	21.93531753	22.17018168	19.63443429	20.62299505	21.01605198	22.37585863	26.03623816	21.89995854	22.00440398	23.50391	0.007180589	4.023596238	0.235470207	1.008609741	0.028234951	0.015663402	0.028488384	0.455748404	-0.054915251	0.008469774	0.713647726	4.064405265	-0.01257913	0.021309482	-0.02011
12950	7/30/2012 11:58	19.10723134	24.70570268	21.57123445	22.84394097	21.69651472	21.91657281	22.11320516	19.62622668	20.63146323	21.04967463	22.38432482	26.07021499	21.904066	21.99156693	23.50391	0.00512899	4.008945822	0.212358973	1.057392252	0.055956773	-0.003081316	-0.028488139	0.447540788	-0.046447071	0.042092425	0.722113914	4.098382095	-0.008471664	0.008472428	-0.02011
12951	7/30/2012 11:58	19.09671692	24.64838676	21.58587154	22.87962968	21.69831151	21.88447594	22.14477311	19.64546331	20.66353987	21.01861858	22.36149182	26.09415342	21.9025257	21.97744623	23.50037	-0.005385431	3.951629907	0.226996069	1.093080965	0.057753566	-0.03517819	0.003079814	0.466777418	-0.014370434	0.011036377	0.69928091	4.122320525	-0.010011964	-0.005648273	-0.02365
12952	7/30/2012 11:58	19.02875865	24.70338946	21.65340846	22.81595513	21.67289982	21.91400505	22.12757752	19.63443429	20.64403723	21.03273493	22.35866977	26.04035655	21.90817347	22.02520012	23.5007	-0.073343695	4.006632605	0.294532986	1.029406408	0.032341873	-0.005649078	-0.014115775	0.455748404	-0.033873067	0.025152726	0.696458864	4.06852365	-0.004364193	0.042105615	-0.02332
12953	7/30/2012 11:59	19.11748934	24.74554168	21.59845436	22.84548148	21.65159521	21.91400505	22.16145548	19.5903186	20.62941034	21.01810526	22.35687393	26.08926276	21.93564231	22.01493041	23.5007	0.015386995	4.048784824	0.239578888	1.058932764	0.01103727	-0.005649078	0.019762186	0.411632711	-0.048499965	0.010523056	0.694663018	4.117429864	0.023104648	0.031835903	-0.02332
12954	7/30/2012 11:59	19.06696898	24.69053828	21.59845436	22.84548148	21.69805483	21.91400505	22.16145548	19.65136256	20.59322829	21.03684152	22.39663932	26.09544044	21.88275858	21.99978264	23.5007	-0.035133371	3.993781425	0.239578888	1.058932764	0.057496881	-0.005649078	0.019762186	0.472676674	-0.084682014	0.029259312	0.734428408	4.123607542	-0.029779087	0.016688137	-0.02332
12955	7/30/2012 11:59	19.09415243	24.67563097	21.56661222	22.87706214	21.71704955	21.92016768	22.13810018	19.61135043	20.64634675	21.03915148	22.34404648	26.03855475	21.89764809	21.97693275	23.5007	-0.007949919	3.97887412	0.207736746	1.090513419	0.076491606	0.000513553	-0.003593112	0.432664538	-0.03156355	0.031569269	0.681835575	4.066721856	-0.014889577	-0.006161752	-0.02332
12956	7/30/2012 11:59	19.09004925	24.67974333	21.6256745	22.86011638	21.67058967	21.92016768	22.13810018	19.680859	20.70305871	21.00732555	22.37560208	26.03623816	21.88686602	22.01261972	23.49716	-0.012053096	3.982986473	0.266799028	1.073567664	0.030031729	0.000513553	-0.003593112	0.502173108	0.025148411	-0.000256659	0.713391175	4.064405265	-0.025671643	0.029525223	-0.02686
12957	7/30/2012 11:59	19.10979584	24.72523658	21.65828761	22.83367091	21.66930626	21.91477538	22.15786235	19.65161905	20.6147835	21.02888501	22.36739247	26.03649556	21.92100935	22.04676661	23.50061	0.007693489	4.028479724	0.299412132	1.04712219	0.028748316	-0.004878749	0.016169053	0.472933163	-0.063126799	0.021302807	0.705181559	4.064662664	0.008471686	0.063672113	-0.02341
12958	7/30/2012 11:59	19.08363805	24.6396481	21.60692853	22.86653522	21.6346543	21.9265871	22.16556192	19.66033971	20.64455046	20.98268633	22.37637174	26.10882545	21.90021525	21.97513557	23.4971	-0.0184643	3.942891245	0.248053058	1.0799865	-0.005903641	0.006932972	0.02386863	0.481653822	-0.033359841	-0.024895876	0.714160827	4.136992552	-0.012322413	-0.007958928	-0.02692
12959	7/30/2012 12:00	19.1028717	24.74785492	21.59229134	22.82673863	21.67084636	21.93737176	22.11294851	19.66008322	20.61888927	21.0540379	22.37585863	26.05348393	21.904066	22.00440398	23.4971	0.000769348	4.051098071	0.233415869	1.040189916	0.030288411	0.017717624	-0.028744788	0.481397331	-0.059021027	0.046455695	0.713647726	4.081651037	-0.008471664	0.021309482	-0.02692
12960	7/30/2012 12:00	19.10312815	24.71007209	21.55890852	22.8904134	21.70934897	21.89115206	22.15144605	19.64777171	20.66148695	21.02067187	22.40587522	26.02414044	21.90021525	21.97513557	23.4971	0.001025797	4.013315238	0.200033048	1.103864681	0.068791029	-0.028502066	0.009752753	0.469085821	-0.016423349	0.01308966	0.743664309	4.052307539	-0.012322413	-0.007958928	-0.02692
12961	7/30/2012 12:00	19.07953489	24.68205653	21.61951143	22.8750081	21.6559588	21.91400505	22.14015339	19.6941966	20.66148695	21.08406762	22.38894275	26.03263458	21.88352872	22.00902534	23.49359	-0.022567464	3.985299674	0.260635957	1.088459383	0.015400853	-0.005649078	-0.001539906	0.515510712	-0.016423349	0.076485416	0.726731844	4.060801682	-0.029008942	0.025930834	-0.03043
12962	7/30/2012 12:00	19.04440175	24.71881094	21.64775893	22.85267055	21.68419388	21.91682959	22.13040067	19.66675198	20.66379648	21.02298181	22.38689034	25.98810492	21.88994661	22.0239164	23.49384	-0.057700596	4.022054086	0.288883457	1.06612183	0.043635935	-0.00282454	-0.011292625	0.488066085	-0.01411382	0.015399605	0.72467943	4.01627202	-0.022591056	0.040821899	-0.03018
12963	7/30/2012 12:00	19.13261996	24.68873912	21.5671258	22.88604856	21.66263252	21.88267852	22.15965891	19.67726811	20.63608225	21.02067187	22.3509733	26.04936553	21.89174362	21.97513557	23.49384	0.03051761	3.991982264	0.208250327	1.099499839	0.022074578	-0.036975606	0.017965619	0.498582224	-0.041828055	0.01308966	0.688762388	4.077532635	-0.020794046	-0.007958928	-0.03018
12964	7/30/2012 12:00	19.14775064	24.70801589	21.61591631	22.87141354	21.66930626	21.93557431	22.14092334	19.66033971	20.63197645	20.99936911	22.41408493	26.09595525	21.90868691	22.00055286	23.49384	0.045648293	4.011259042	0.257040839	1.084864824	0.028748316	0.01592018	-0.000769953	0.481653822	-0.045933847	-0.008213093	0.75187402	4.124122349	-0.003850759	0.017458361	-0.03018
12965	7/30/2012 12:01	19.1033846	24.69336553	21.57585668	22.88656207	21.6967714	21.93377687	22.11371845	19.66033971	20.66148695	21.0376115	22.40998007	26.09595525	21.89174362	21.99208041	23.4903	0.001282247	3.996608681	0.216981207	1.10001335	0.056213458	0.014122736	-0.027974842	0.481653822	-0.016423349	0.030029297	0.747769162	4.124122349	-0.020794046	0.008985909	-0.03372
12966	7/30/2012 12:01	19.09056215	24.65918161	21.63055361	22.91557554	21.70909229	21.91220762	22.1427199	19.65597938	20.66995523	21.0417181	22.35507808	26.11294393	21.89610779	21.98771582	23.4903	-0.011540199	3.962424757	0.271678133	1.129026821	0.068534343	-0.007446509	0.001026604	0.47729349	-0.00795507	0.034135889	0.692867173	4.141111027	-0.016429874	0.004621322	-0.03372
12967	7/30/2012 12:01	19.04158086	24.69053828	21.65340846	22.94279195	21.64312475	21.91400505	22.13604698	19.71215115	20.61632317	21.00501561	22.40715798	26.1057366	21.85939758	22.02288943	23.49051	-0.060521488	3.993781425	0.294532986	1.156243229	0.002566804	-0.005649078	-0.005646317	0.533465264	-0.061587135	-0.002566594	0.744947075	4.133903699	-0.053140081	0.039794927	-0.03351
12968	7/30/2012 12:01	19.10877004	24.7069878	21.60230626	22.87475135	21.67238645	21.9178567	22.11885143	19.73344025	20.64583352	21.02195517	22.39869174	26.03392157	21.91433469	21.99336411	23.49051	0.006667689	4.010230944	0.243430781	1.088202629	0.031828508	-0.001797435	-0.022841861	0.554754358	-0.032076776	0.014372963	0.736480828	4.062088676	0.001797022	0.010269613	-0.03351
12969	7/30/2012 12:01	19.11312969	24.73294736	21.58587154	22.91737284	21.66853621	21.89294948	22.16556192	19.72292393	20.64814304	21.02426512	22.37149727	26.06146335	21.91664515	22.0167276	23.49051	0.011027339	4.036190507	0.226996069	1.130824124	0.027978269	-0.026704646	0.02386863	0.544238042	-0.029767259	0.016682909	0.709286364	4.089630454	0.004107481	0.033633101	-0.03351
12970	7/30/2012 12:01	19.12364416	24.70518863	21.59203455	22.91917015	21.67058967	21.88627336	22.15914561	19.69547907	20.63325951	21.01759194	22.37765449	26.12272532	21.88455558	21.98899953	23.49051	0.021541813	4.008431774	0.233159077	1.132621428	0.030031729	-0.033380773	0.017452314	0.516793177	-0.044650788	0.010009735	0.715443582	4.150892427	-0.027982081	0.005905023	-0.03351
12971	7/30/2012 12:02	19.13441512	24.74991114	21.60256305	22.92148097	21.6644293	21.92247867	22.16556192	19.6364862	20.64198433	21.02221183	22.37354968	26.12735863	21.94411406	22.00209331	23.48697	0.032312772	4.053154292	0.243687574	1.134932249	0.023871352	0.002824542	0.02386863	0.45780031	-0.035925969	0.014629623	0.711338769	4.155525731	0.031576393	0.018998809	-0.03705
12972	7/30/2012 12:02	19.10877004	24.74502762	21.62336335	22.91685933	21.65133853	21.9178567	22.16094218	19.63186941	20.6330029	21.01348538	22.40279658	26.11423095	21.92691387	22.01030905	23.48685	0.006667689	4.048270769	0.264487875	1.130310609	0.010780589	-0.001797435	0.019248881	0.453183522	-0.0449074	0.005903174	0.740585672	4.142398052	0.014376207	0.027214544	-0.03717
12973	7/30/2012 12:02	19.13851835	24.74117221	21.61540273	22.92148097	21.6600657	21.91811347	22.16966837	19.630074	20.63967482	21.01990189	22.3797069	26.11242912	21.95438287	22.0038905	23.48685	0.036416003	4.044415362	0.25652725	1.134932249	0.019507759	-0.001540659	0.027975078	0.451388106	-0.038235482	0.012319679	0.71749599	4.140596217	0.041845203	0.020795999	-0.03717
12974	7/30/2012 12:02	19.11261679	24.73191925	21.61463234	22.92071069	21.65082517	21.90886954	22.152216	19.63161292	20.6371087	21.0088655	22.38560758	26.12658641	21.92640043	22.00568769	23.48331	0.010514439	4.035162402	0.255756868	1.134161975	0.010267227	-0.010784594	0.010522708	0.452927034	-0.040801606	0.001283298	0.723396671	4.154753513	0.01386277	0.02259319	-0.04071
12975	7/30/2012 12:02	19.08748477	24.7069878	21.62772886	22.92533234	21.6259272	21.9050179	22.16094218	19.65726183	20.6330029	21.00501561	22.41972912	26.14820858	21.8930272	22.00594443	23.48331	-0.014617579	4.010230944	0.268853387	1.138783621	-0.014630744	-0.014636227	0.019248881	0.47857594	-0.0449074	-0.002566594	0.757518208	4.176375682	-0.019510467	0.022849932	-0.04071
12976	7/30/2012 12:02	19.14518612	24.63784896	21.62618809	22.93226482	21.67495328	21.93300653	22.14682632	19.67880706	20.62941034	20.97165007	22.44127974	26.14434747	21.88070486	22.00209331	23.48352	0.043083766	3.941092112	0.267312617	1.145716101	0.034395336	0.013352404	0.005133024	0.500121174	-0.048499965	-0.035932133	0.779068832	4.17251457	-0.031832808	0.018998809	-0.0405
12977	7/30/2012 12:03	19.04799198	24.67588799	21.62182258	22.92379179	21.69625803	21.94995389	22.15529583	19.67880706	20.58270734	21.03504489	22.4497461	26.08926276	21.90201227	22.00209331	23.48352	-0.054110366	3.979131142	0.262947107	1.137243071	0.055700089	0.030299763	0.013602531	0.500121174	-0.095202961	0.02746268	0.787535187	4.117429864	-0.010525398	0.018998809	-0.0405
12978	7/30/2012 12:03	19.1008201	24.67820119	21.59023701	22.95562995	21.69009761	21.89320626	22.1576057	19.66803443	20.68201615	21.02426512	22.44743709	26.1165476	21.89533764	21.97025753	23.47998	-0.001282246	3.98144434	0.231361532	1.169081235	0.049539664	-0.026447871	0.015912401	0.489348539	0.00410585	0.016682909	0.785226179	4.144714697	-0.017200023	-0.012836971	-0.04404
12979	7/30/2012 12:03	19.09440888	24.6463306	21.63440554	22.97873849	21.64132798	21.91631604	22.14682632	19.74216112	20.63762192	21.05609121	22.42434709	26.07227421	21.87223327	21.98951301	23.47998	-0.007693471	3.949573749	0.275530063	1.192189771	0.000770041	-0.003338093	0.005133024	0.563475232	-0.040288381	0.048509001	0.762136187	4.100441308	-0.04030439	0.006418504	-0.04404
12980	7/30/2012 12:03	19.07107213	24.67794417	21.61540273	22.9469001	21.66853621	21.90963986	22.1150017	19.72984931	20.69305065	21.0309383	22.43306996	26.02619962	21.90637645	22.02776755	23.47998	-0.031030223	3.981187318	0.25652725	1.160351385	0.027978269	-0.010014267	-0.026691597	0.551163417	0.015140347	0.023356096	0.770859054	4.054366723	-0.006161212	0.044673048	-0.04404
12981	7/30/2012 12:03	19.11236034	24.66432203	21.67780427	22.92071069	21.67187309	21.91297795	22.15195935	19.68855376	20.61375706	21.02785837	22.43409618	26.01024098	21.92434669	22.05421222	23.47632	0.010257989	3.967565174	0.31892879	1.134161975	0.031315142	-0.006676182	0.010266056	0.509867873	-0.064153241	0.020276162	0.771885275	4.038408078	0.011809022	0.071117722	-0.0477
12982	7/30/2012 12:03	19.10364105	24.66380798	21.6310672	22.95408939	21.64184135	21.8998824	22.16017222	19.65854428	20.63454257	21.01476868	22.44641086	26.03932695	21.89867495	22.01159276	23.47632	0.001538696	3.967051132	0.272191723	1.167540671	0.001283402	-0.01977173	0.018478924	0.47985839	-0.043367727	0.007186474	0.784199954	4.067494053	-0.013862712	0.028498254	-0.0477
12983	7/30/2012 12:04	19.11415549	24.70416053	21.63312156	22.92687289	21.69061098	21.91066697	22.12860412	19.70086542	20.60503232	21.05275459	22.45487723	26.05631534	21.90278242	22.00312028	23.47632	0.01205314	4.007403677	0.274246086	1.140324171	0.050053033	-0.008987164	-0.013089176	0.522179534	-0.072877985	0.04517238	0.792666322	4.08448244	-0.009755248	0.020025774	-0.0477
12984	7/30/2012 12:04	19.1018459	24.70467458	21.59126418	22.98644137	21.72911382	21.90681533	22.15016279	19.66752145	20.66430971	21.02349513	22.4086973	26.04396014	21.89893167	21.98232428	23.47278	-0.000256449	4.007917726	0.2323887	1.199892652	0.088555879	-0.012838799	0.008469494	0.488835557	-0.013600591	0.015912927	0.746486394	4.072127241	-0.013605995	-0.00077022	-0.05124
12985	7/30/2012 12:04	19.09774271	24.60726385	21.6505837	23.02444251	21.64030126	21.92376256	22.14579971	19.7303623	20.63018017	21.03170829	22.44641086	26.05219693	21.86478857	21.99901242	23.47632	-0.004359636	3.910506993	0.29170822	1.237893795	-0.00025668	0.004108426	0.004106419	0.551676409	-0.04773013	0.02412608	0.784199954	4.080364036	-0.047749097	0.015917913	-0.0477
12986	7/30/2012 12:04	19.04440175	24.63862002	21.69013063	22.9330351	21.67572333	21.91272117	22.13040067	19.70907322	20.63402935	21.03145163	22.44615431	26.01796289	21.89841824	22.0239164	23.47266	-0.057700596	3.941863169	0.33125516	1.146486378	0.035165385	-0.006932958	-0.011292625	0.530387334	-0.043880952	0.023869419	0.783943398	4.046129993	-0.014119428	0.040821899	-0.05136
12987	7/30/2012 12:04	19.12877319	24.6553263	21.64365019	22.97514382	21.67135972	21.87882692	22.13887013	19.68368041	20.63839176	21.02298181	22.43768796	26.12375495	21.89841824	22.0239164	23.47266	0.026670837	3.95856945	0.284774715	1.188595099	0.030801777	-0.040827208	-0.00282316	0.50499452	-0.039518544	0.015399605	0.775477052	4.151922049	-0.014119428	0.040821899	-0.05136
12988	7/30/2012 12:04	19.08851056	24.65738247	21.64544776	22.96872477	21.63106079	21.91451861	22.17480144	19.71112518	20.63223307	21.00835219	22.47796743	26.10058851	21.91330782	22.00928208	23.47266	-0.013591786	3.960625613	0.286572289	1.182176052	-0.009497157	-0.005135526	0.033108145	0.532439287	-0.045677235	0.000769979	0.815756527	4.128755616	0.000770152	0.026187576	-0.05136
12989	7/30/2012 12:05	19.11389904	24.67434586	21.63286477	22.95614347	21.69035429	21.90604501	22.13656028	19.71086868	20.59399811	21.0417181	22.46924445	26.10444958	21.89610779	21.99618826	23.47266	0.01179669	3.97758901	0.273989291	1.169594756	0.049796348	-0.013609125	-0.005133016	0.532182793	-0.083912187	0.034135889	0.807033542	4.132616677	-0.016429874	0.013093762	-0.05136
12990	7/30/2012 12:05	19.11030874	24.72575063	21.6082125	22.99491456	21.68676072	21.89423336	22.15426922	19.69214466	20.68483893	21.01451202	22.4882298	26.07716484	21.88994661	21.97744623	23.46915	0.008206388	4.028993776	0.249337025	1.208365842	0.046202772	-0.025420774	0.012575923	0.51345877	0.006928625	0.006929814	0.826018891	4.105331944	-0.022591056	-0.005648273	-0.05487
12991	7/30/2012 12:05	19.04619687	24.69927707	21.6706139	23.01057718	21.63080411	21.91015341	22.14477311	19.74703456	20.6512224	21.03992146	22.46719199	26.11551798	21.86453185	22.01544389	23.46906	-0.055905481	4.002520222	0.311738429	1.224028463	-0.009753836	-0.009500716	0.003079814	0.568348671	-0.0266879	0.032339255	0.804981078	4.143685077	-0.048005811	0.032349388	-0.05496
12992	7/30/2012 12:05	19.08004778	24.75479467	21.68781944	22.95614347	21.67341318	21.91477538	22.14939283	19.71317713	20.64685998	21.03145163	22.45462067	26.09415342	21.90688989	22.03675358	23.46555	-0.022054568	4.058037822	0.328943962	1.169594756	0.032855239	-0.004878749	0.007699539	0.534491241	-0.031050324	0.023869419	0.792409765	4.122320525	-0.005647778	0.053659079	-0.05847
12993	7/30/2012 12:05	19.12236191	24.78872256	21.61617311	22.99825249	21.66494266	21.90630178	22.17043833	19.72138496	20.63377274	21.02272515	22.42049878	26.17446426	21.92331981	22.03213219	23.46555	0.020259558	4.091965703	0.257297633	1.211703771	0.024384716	-0.01335235	0.028745037	0.542699071	-0.044137564	0.015142945	0.75828787	4.202631362	0.010782149	0.049037688	-0.05847
12994	7/30/2012 12:05	19.12646512	24.79694755	21.66239637	23.00261748	21.64800168	21.92299223	22.16633188	19.66444356	20.64044466	21.0165653	22.4438453	26.20200721	21.93846623	22.01313321	23.46555	0.024362775	4.100190696	0.303520893	1.216068761	0.007443737	0.003338096	0.024638588	0.485757669	-0.037465644	0.008983094	0.781634392	4.230174309	0.025928561	0.030038707	-0.05847
12995	7/30/2012 12:06	19.15159744	24.77124451	21.65366526	23.00210395	21.647745	21.92710066	22.13630363	19.71907651	20.61888927	20.99064272	22.47309282	26.20586839	21.93795279	22.00029612	23.46555	0.049495088	4.07448766	0.294789783	1.215555233	0.007187056	0.007446526	-0.005389667	0.540390617	-0.059021027	-0.016939483	0.810881914	4.234035488	0.025415122	0.017201619	-0.05847
12996	7/30/2012 12:06	19.16134267	24.73448952	21.65494924	22.99927955	21.67854684	21.9368582	22.15041944	19.7244629	20.6371087	20.97934978	22.49130851	26.24113403	21.88429887	22.00157983	23.46545	0.059240322	4.037732666	0.296073768	1.212730827	0.037988899	0.017204069	0.008726146	0.545777013	-0.040801606	-0.028232423	0.829097607	4.269301132	-0.028238796	0.018485326	-0.05857
12997	7/30/2012 12:06	19.10825714	24.74065816	21.63158079	23.00955012	21.69317782	21.90912631	22.13527703	19.71805053	20.60939469	21.04890464	22.51439897	26.18373102	21.90329585	21.99926916	23.46191	0.006154789	4.043901308	0.272705314	1.223001403	0.052619875	-0.010527819	-0.006416269	0.539364638	-0.068515616	0.041322437	0.852188065	4.211898122	-0.009241814	0.016174655	-0.06211
12998	7/30/2012 12:06	19.09338308	24.73423249	21.65469245	23.03702407	21.66571271	21.88575981	22.14579971	19.71420311	20.66482294	21.06610109	22.48515109	26.2223428	21.90355257	21.99105345	23.46191	-0.008719265	4.037475639	0.295816971	1.250475351	0.025154763	-0.033894321	0.004106419	0.535517219	-0.013087362	0.058518884	0.822940178	4.250509903	-0.008985098	0.007958947	-0.06211
12999	7/30/2012 12:06	19.08722832	24.70673077	21.68242665	23.06449824	21.64261139	21.91759992	22.1437465	19.76037243	20.626331	21.01502534	22.48053302	26.25580671	21.86504528	22.0118495	23.46191	-0.014874027	4.00997392	0.323551173	1.277949527	0.002053443	-0.002054211	0.002053209	0.581686541	-0.051579304	0.007443134	0.818322115	4.28397381	-0.047492383	0.028754996	-0.06211
13000	7/30/2012 12:06	19.09722982	24.73808789	21.67549308	23.02392898	21.67777679	21.91914058	22.14528641	19.77063237	20.6999793	20.98319965	22.47822399	26.25760862	21.8881496	22.0221192	23.46216	-0.004872534	4.041331039	0.316617601	1.237380263	0.03721885	-0.000513553	0.003593116	0.591946477	0.022069003	-0.024382561	0.816013085	4.285775722	-0.024388065	0.039024698	-0.06186
13001	7/30/2012 12:07	19.09107505	24.74040113	21.67780427	23.03471317	21.67598001	21.91708637	22.14348985	19.74908654	20.69972269	20.9744733	22.47771088	26.26996462	21.87942128	22.02622709	23.46216	-0.011027303	4.043644281	0.31892879	1.248164449	0.035422068	-0.002567764	0.001796558	0.570400647	0.021812386	-0.033108908	0.815499968	4.298131719	-0.033116382	0.043132588	-0.06186
13002	7/30/2012 12:07	19.09722982	24.65763949	21.65417885	23.04087558	21.6397879	21.923249	22.14117999	19.77473635	20.63248968	21.05917117	22.49515691	26.27459813	21.87120642	21.99695849	23.45865	-0.004872534	3.960882634	0.295303377	1.254326857	-0.000770041	0.003594873	-0.000513302	0.596050461	-0.045420623	0.051588962	0.832946005	4.302765229	-0.041331248	0.013863985	-0.06537
13003	7/30/2012 12:07	19.09107505	24.66406501	21.69038743	23.08118828	21.68008694	21.92145157	22.14348985	19.76011593	20.65584145	20.98550956	22.48463797	26.27279621	21.87788099	22.01595737	23.45865	-0.011027303	3.967308153	0.33151196	1.294639558	0.039528999	0.001797436	0.001796558	0.581430043	-0.022068856	-0.022072642	0.82242706	4.300963308	-0.034656671	0.032862873	-0.06537
13004	7/30/2012 12:07	19.07645752	24.72138119	21.66316676	23.04113234	21.67829016	21.91528893	22.11602829	19.77909684	20.69151095	21.00860884	22.4907954	26.2619847	21.90072868	22.02648383	23.45865	-0.025644833	4.02462434	0.304291286	1.254583625	0.037732216	-0.004365197	-0.025665001	0.600410949	0.013600647	0.001026638	0.828584487	4.290151799	-0.01180898	0.043389331	-0.06537
13005	7/30/2012 12:07	19.07927844	24.70313243	21.69963224	22.99311722	21.67264313	21.9178567	22.14425981	19.73113179	20.65224885	21.02811503	22.48515109	26.25194547	21.89508093	22.02494337	23.45471	-0.022823911	4.006375581	0.340756768	1.206568497	0.03208519	-0.001797435	0.002566511	0.552445896	-0.025661446	0.020532823	0.822940178	4.280112573	-0.017456739	0.041848872	-0.06931
13006	7/30/2012 12:07	19.13210706	24.65455524	21.65957159	23.04626769	21.67495328	21.89063852	22.15503917	19.80089936	20.63762192	21.02195517	22.47899367	26.3222207	21.92280638	21.99772871	23.45825	0.030004706	3.957798389	0.300696119	1.259718974	0.034395336	-0.029015615	0.013345879	0.622213475	-0.040288381	0.014372963	0.816782762	4.350387797	0.010268713	0.014634208	-0.06577
13007	7/30/2012 12:08	19.12107965	24.66046671	21.67395228	23.03933497	21.65955234	21.87959724	22.15247265	19.69958296	20.63762192	21.0178486	22.47052724	26.36881425	21.90586302	22.02725406	23.45825	0.018977304	3.963709861	0.315076809	1.252786254	0.018994395	-0.040056888	0.01077936	0.520897068	-0.040288381	0.010266396	0.808316332	4.39698135	-0.006674646	0.044159561	-0.06577
13008	7/30/2012 12:08	19.09004925	24.59955336	21.68088585	23.03779437	21.63670774	21.92864132	22.17608471	19.74600857	20.63325951	20.99243933	22.50003156	26.36443803	21.89739137	21.98514842	23.45471	-0.012053096	3.902796503	0.322010378	1.251245652	-0.003850202	0.008987189	0.034391413	0.567322683	-0.044650788	-0.015142875	0.83782065	4.392605132	-0.015146293	0.00205392	-0.06931
13009	7/30/2012 12:08	19.13621029	24.60777788	21.6593148	23.01622601	21.67880353	21.94096665	22.14631302	19.7526775	20.63146323	21.02862835	22.5236352	26.38374492	21.91664515	22.00851185	23.45471	0.034107935	3.911021026	0.300439322	1.229677295	0.038245582	0.021312516	0.004619721	0.573991609	-0.046447071	0.021046145	0.861424293	4.411912019	0.004107481	0.02541735	-0.06931
13010	7/30/2012 12:08	19.09876851	24.63373666	21.66419395	23.00004984	21.67084636	21.95021067	22.11731154	19.73805718	20.61247401	21.0519846	22.49207819	26.33509178	21.90201227	22.00645792	23.45468	-0.00333384	3.93697981	0.305318477	1.213501119	0.030288411	0.030556542	-0.024381756	0.559371289	-0.065436293	0.044402391	0.829867286	4.363258879	-0.010525398	0.023363415	-0.06934
13011	7/30/2012 12:08	19.03952931	24.63784896	21.67266829	23.02110456	21.68778745	21.95868439	22.1427199	19.73369674	20.58706968	21.03915148	22.50875462	26.27150912	21.90201227	21.9938776	23.45117	-0.062573044	3.941092112	0.313792816	1.23455584	0.047229508	0.039030255	0.001026604	0.555010854	-0.090840621	0.031569269	0.846543716	4.299676222	-0.010525398	0.010783094	-0.07285
13012	7/30/2012 12:08	19.04799198	24.62936735	21.67266829	23.0126313	21.69215108	21.95868439	22.13425042	19.74677806	20.60426249	21.04377139	22.50926775	26.30162707	21.90663317	22.00671466	23.45117	-0.054110366	3.932610496	0.313792816	1.226082582	0.051593138	0.039030255	-0.007442871	0.568092174	-0.073647814	0.036189187	0.847056838	4.32979417	-0.005904495	0.023620157	-0.07285
13013	7/30/2012 12:09	19.05850625	24.59749723	21.65777401	23.06116025	21.6854773	21.90989664	22.15298596	19.73805718	20.59143203	21.0519846	22.55108747	26.31398323	21.89764809	21.99798545	23.45117	-0.043596098	3.900740376	0.298898538	1.274611531	0.044919353	-0.009757492	0.011292664	0.559371289	-0.086478276	0.044402391	0.888876567	4.342150331	-0.014889577	0.014890949	-0.07285
13014	7/30/2012 12:09	19.09697337	24.59826828	21.64133902	23.07887734	21.69882488	21.8978282	22.15375591	19.72574538	20.68894478	21.01836192	22.53877241	26.31424065	21.89816152	21.97718949	23.45117	-0.005128982	3.901511423	0.282463549	1.292328626	0.058266936	-0.021825929	0.012062619	0.547059489	0.011034483	0.010779716	0.8765615	4.342407751	-0.014376144	-0.005905013	-0.07285
13015	7/30/2012 12:09	19.09748627	24.56048715	21.67549308	23.09582422	21.66956294	21.88113788	22.14554306	19.74523908	20.65763774	21.05917117	22.52029989	26.25323255	21.88789288	21.97975688	23.44763	-0.004616085	3.863730299	0.316617601	1.309275501	0.029004999	-0.038516247	0.003849767	0.566553192	-0.020272559	0.051588962	0.858088985	4.281399651	-0.024644781	-0.003337617	-0.07639
13016	7/30/2012 12:09	19.09774271	24.5692256	21.68011546	23.10044611	21.64030126	21.92376256	22.15016279	19.78499633	20.61734961	21.04402806	22.52209583	26.25091581	21.86042444	21.99028323	23.44763	-0.004359636	3.872468752	0.321239981	1.313897391	-0.00025668	0.004108426	0.008469494	0.606310442	-0.060560692	0.036445849	0.85988492	4.27908291	-0.052113228	0.007188726	-0.07639
13017	7/30/2012 12:09	19.07004634	24.65995267	21.67369549	23.10660864	21.67187309	21.90450435	22.12680757	19.80218187	20.66841554	20.96420704	22.51414241	26.25554929	21.9071466	22.02006526	23.44409	-0.03205601	3.963195819	0.31482001	1.320059921	0.031315142	-0.015149777	-0.014885725	0.623495981	-0.009494758	-0.043375168	0.851931503	4.283716394	-0.005391061	0.036970755	-0.07993
13018	7/30/2012 12:09	19.08056068	24.67049054	21.70091625	23.04087558	21.66545602	21.91066697	22.14554306	19.75165151	20.64711659	21.03607153	22.5182474	26.18347361	21.89867495	22.02442989	23.44409	-0.021541673	3.973733685	0.342040771	1.254326857	0.024898081	-0.008987164	0.003849767	0.57296562	-0.030793711	0.028489327	0.85603649	4.211640712	-0.013862712	0.041335385	-0.07993
13019	7/30/2012 12:10	19.14185223	24.71084316	21.66932991	23.07707995	21.65493207	21.91297795	22.16889841	19.70702127	20.63223307	21.01245874	22.47796743	26.22774849	21.9471947	22.0008096	23.44409	0.039749883	4.014086312	0.310454438	1.290531235	0.014374127	-0.006676182	0.027205118	0.528335382	-0.045677235	0.004876534	0.815756527	4.255915588	0.034657033	0.017715102	-0.07993
13020	7/30/2012 12:10	19.11595064	24.68488377	21.68550824	23.08478306	21.63311422	21.92093801	22.16838511	19.76319391	20.62504794	21.00963548	22.56365915	26.24190628	21.91459141	22.01056579	23.44409	0.013848292	3.988126922	0.326632766	1.298234345	-0.00744372	0.001283883	0.026691812	0.58450802	-0.052862361	0.002053277	0.901448244	4.270073377	0.00205374	0.027471286	-0.07993
13021	7/30/2012 12:10	19.07158502	24.68282759	21.68371064	23.04909214	21.68188373	21.94841322	22.18737749	19.75934644	20.59579438	21.0309383	22.55134404	26.26327178	21.86838256	22.01518715	23.44409	-0.030517329	3.986070742	0.32483517	1.262543419	0.041325783	0.028759091	0.045684194	0.580660549	-0.082115924	0.023356096	0.889133131	4.291438882	-0.044155103	0.032092646	-0.07993
13022	7/30/2012 12:10	19.04824843	24.68899614	21.68550824	23.06783624	21.69240777	21.95894117	22.15991557	19.75934644	20.59579438	21.0309383	22.55134404	26.21256111	21.89816152	22.00671466	23.44055	-0.05385392	3.992239287	0.326632766	1.281287526	0.051849822	0.039287035	0.018222272	0.580660549	-0.082115924	0.023356096	0.889133131	4.240728209	-0.014376144	0.023620157	-0.08347
13023	7/30/2012 12:10	19.09261374	24.69105232	21.67497948	23.12894791	21.67726343	21.94815644	22.14913618	19.72138496	20.63377274	21.06071115	22.56827733	26.24653975	21.89816152	22.00671466	23.44055	-0.009488611	3.994295472	0.316104004	1.34239919	0.036705483	0.028502312	0.007442888	0.542699071	-0.044137564	0.053128943	0.906066424	4.274706848	-0.014376144	0.023620157	-0.08347
13024	7/30/2012 12:10	19.09235729	24.62319891	21.6706139	23.12047437	21.69420456	21.8888411	22.14887953	19.76755438	20.6676457	21.01836192	22.54698245	26.30574578	21.90201227	21.97693275	23.43704	-0.00974506	3.926442061	0.311738429	1.333925656	0.053646613	-0.030813034	0.007186236	0.588868493	-0.010264602	0.010779716	0.884771539	4.333912885	-0.010525398	-0.006161752	-0.08698
13025	7/30/2012 12:11	19.06671253	24.66072373	21.70810667	23.09890548	21.6346543	21.91811347	22.14015339	19.79294784	20.6676457	21.04351473	22.54698245	26.31835938	21.86401843	22.02340291	23.43704	-0.035389818	3.963966881	0.349231198	1.31235676	-0.005903641	-0.001540659	-0.001539906	0.614261949	-0.010264602	0.035932525	0.884771539	4.346526482	-0.048519238	0.040308413	-0.08698
13026	7/30/2012 12:11	19.06286584	24.67820119	21.68730584	23.09094556	21.67289982	21.91426183	22.12372777	19.80346438	20.68637862	21.02452178	22.54467337	26.31604259	21.89995854	22.02545686	23.43704	-0.039236514	3.98144434	0.328430363	1.304396846	0.032341873	-0.005392302	-0.017965522	0.624778487	0.008468321	0.01693957	0.882462464	4.344209695	-0.01257913	0.042362358	-0.08698
13027	7/30/2012 12:11	19.09646047	24.65686842	21.72967805	23.11200086	21.67289982	21.90989664	22.12783417	19.82039351	20.5934849	21.02452178	22.54056835	26.32453749	21.92511684	22.02134897	23.4335	-0.00564188	3.960111572	0.370802574	1.325452145	0.032341873	-0.009757492	-0.013859125	0.641707619	-0.084425405	0.01693957	0.878357444	4.352704588	0.012579177	0.038254469	-0.09052
13028	7/30/2012 12:11	19.13467157	24.61034805	21.6706139	23.11200086	21.6687929	21.88036756	22.15734904	19.8352707	20.63377274	21.01836192	22.52594426	26.38194294	21.91895561	21.99824219	23.4335	0.032569224	3.913591194	0.311738429	1.325452145	0.028234951	-0.039286568	0.015655748	0.656584806	-0.044137564	0.010779716	0.863733354	4.410110039	0.006417942	0.01514769	-0.09052
13029	7/30/2012 12:11	19.10774424	24.64247531	21.69013063	23.10198674	21.63747778	21.91682959	22.15991557	19.70496932	20.63018017	21.02323847	22.54339055	26.36984395	21.91972576	22.01159276	23.4332	0.00564189	3.945718457	0.33125516	1.315438023	-0.003080162	-0.00282454	0.018222272	0.526283432	-0.04773013	0.015656266	0.881179645	4.398011049	0.007188096	0.028498254	-0.09082
13030	7/30/2012 12:11	19.08851056	24.58952975	21.69192823	23.09967579	21.61848351	21.91451861	22.1576057	19.77678834	20.63454257	20.99782916	22.58572384	26.29338965	21.91536156	22.00722814	23.42969	-0.013591786	3.892772893	0.333052759	1.313127076	-0.022074431	-0.005135526	0.015912401	0.598102454	-0.043367727	-0.009753046	0.923512937	4.321556755	0.002823893	0.024133641	-0.09433
13031	7/30/2012 12:12	19.1562136	24.59415602	21.68807624	23.09993257	21.66956294	21.93172265	22.14117999	19.76806738	20.62145538	20.99320931	22.56417228	26.3652103	21.89816152	22.00260679	23.42969	0.054111248	3.897399171	0.329200762	1.313383847	0.029004999	0.012068516	-0.000513302	0.58938149	-0.056454918	-0.0143729	0.901961375	4.393377405	-0.014376144	0.019512292	-0.09433
13032	7/30/2012 12:12	19.05081288	24.61523137	21.69218503	23.07451225	21.67366987	21.93608787	22.17916455	19.77678834	20.59220185	21.02323847	22.57289552	26.34847776	21.86042444	22.01159276	23.42969	-0.051289468	3.918474517	0.333309559	1.287963536	0.033111922	0.016433735	0.037471259	0.598102454	-0.085708449	0.015656266	0.91068461	4.376644857	-0.052113228	0.028498254	-0.09433
13033	7/30/2012 12:12	19.09312664	24.58567452	21.69218503	23.09582422	21.68624735	21.91477538	22.14964949	19.77884034	20.59399811	21.02939834	22.58751981	26.36752712	21.88352872	22.0008096	23.42969	-0.008975714	3.888917667	0.333309559	1.309275501	0.045689405	-0.004878749	0.007956191	0.600154449	-0.083912187	0.021816129	0.925308907	4.395694226	-0.029008942	0.017715102	-0.09433
13034	7/30/2012 12:12	19.11056519	24.58207631	21.69706424	23.07939088	21.67418323	21.93660142	22.12064798	19.76652839	20.6073418	21.05532122	22.55031778	26.3724182	21.9009854	22.00132309	23.42621	0.008462838	3.88531946	0.338188763	1.292842166	0.033625287	0.016947291	-0.021045316	0.587842499	-0.070568496	0.047739011	0.888106874	4.400585298	-0.011552264	0.018228585	-0.09781
13035	7/30/2012 12:12	19.03414398	24.54789354	21.69244183	23.11277118	21.68239709	21.94456154	22.14990614	19.76858038	20.57141661	21.0191319	22.59008549	26.32325038	21.89046004	21.99901242	23.42621	-0.067958374	3.851136686	0.333566359	1.326222463	0.04183915	0.024907412	0.008212842	0.589894488	-0.106493696	0.011549697	0.92787458	4.351417482	-0.022077625	0.015917913	-0.09781
13036	7/30/2012 12:12	19.10851359	24.52938873	21.67831786	23.13254275	21.6934345	21.90938309	22.12706422	19.77088887	20.62017233	21.04685134	22.59675625	26.38503205	21.9009854	22.00132309	23.42621	0.006411239	3.832631874	0.319442388	1.345994029	0.052876559	-0.010271043	-0.014629075	0.592202976	-0.057737973	0.039269136	0.934545338	4.413199149	-0.011552264	0.018228585	-0.09781
13037	7/30/2012 12:13	19.09979431	24.52476254	21.66111238	23.12355566	21.68034363	21.91323472	22.11833814	19.76652839	20.65378854	21.04248808	22.57546118	26.38503205	21.9009854	22.00132309	23.4227	-0.002308043	3.828005687	0.302236904	1.337006939	0.039785682	-0.006419406	-0.023355159	0.587842499	-0.024121765	0.034905876	0.913250271	4.413199149	-0.011552264	0.018228585	-0.10132
13038	7/30/2012 12:13	19.10825714	24.50779991	21.69064423	23.09402682	21.68034363	21.92581677	22.12680757	19.78114884	20.60503232	21.06148114	22.56468541	26.34873518	21.89456749	21.99901242	23.4227	0.006154789	3.811043056	0.33176876	1.307478101	0.039785682	0.006162641	-0.014885725	0.602462945	-0.072877985	0.053898934	0.902474506	4.37690228	-0.017970171	0.015917913	-0.10132
13039	7/30/2012 12:13	19.12902964	24.51165504	21.70733627	23.09377005	21.65903898	21.93403364	22.16453531	19.78063584	20.617093	21.03119496	22.58521071	26.32273554	21.89816152	22.00260679	23.42276	0.026927288	3.814898192	0.348460795	1.30722133	0.018481032	0.014379514	0.022842018	0.601949946	-0.060817303	0.023612758	0.922999803	4.350902639	-0.014376144	0.019512292	-0.10126
13040	7/30/2012 12:13	19.1523668	24.42093204	21.71375631	23.14255696	21.67829016	21.93197942	22.16248209	19.78294433	20.62350827	20.97011013	22.58341474	26.38425977	21.86658556	22.00491747	23.41922	0.050264448	3.724175191	0.354880831	1.356008243	0.037732216	0.012325294	0.020788797	0.604258443	-0.054402029	-0.037472072	0.921203834	4.412426871	-0.0459521	0.021822965	-0.1048
13041	7/30/2012 12:13	19.1562136	24.45023042	21.70502506	23.12946146	21.66930626	21.93172265	22.14117999	19.78704833	20.62787067	20.99962577	22.59188146	26.40974504	21.90457943	22.0008096	23.41922	0.054111248	3.753473565	0.346149585	1.342912738	0.028748316	0.012068516	-0.000513302	0.608362442	-0.050039635	-0.007956435	0.929670552	4.437912139	-0.007958231	0.017715102	-0.1048
13042	7/30/2012 12:13	19.06107071	24.44791738	21.71118829	23.11020345	21.67135972	21.93352009	22.16838511	19.77627535	20.5875829	21.01861858	22.59803909	26.33972538	21.8558036	22.00260679	23.41922	-0.041031638	3.751160526	0.352312815	1.323654736	0.030801777	0.013865959	0.026691812	0.597589456	-0.090327404	0.011036377	0.935828178	4.36789248	-0.056734065	0.019512292	-0.1048
13043	7/30/2012 12:14	19.06953345	24.41399299	21.70271385	23.10172997	21.69240777	21.9548327	22.12193123	19.78089234	20.60066995	21.04428472	22.56879046	26.25529188	21.89841824	22.00286353	23.41922	-0.032568904	3.717236141	0.343838377	1.315181251	0.051849822	0.035178565	-0.019762069	0.602206446	-0.077240348	0.036702512	0.906579555	4.283458978	-0.014119428	0.019769033	-0.1048
13044	7/30/2012 12:14	19.06594319	24.39343293	21.69911864	23.15308476	21.68881419	21.91297795	22.14785292	19.79653885	20.5906622	21.04710801	22.64345193	26.24551009	21.9056063	22.00594443	23.41574	-0.036159157	3.696676076	0.340243167	1.36653604	0.048256244	-0.006676182	0.00615963	0.617852958	-0.087248102	0.039525799	0.981241023	4.273677187	-0.006931363	0.022849932	-0.10828
13045	7/30/2012 12:14	19.0913315	24.41039497	21.70322745	23.10250028	21.67187309	21.94276409	22.11833814	19.78550933	20.60503232	21.05301125	22.58598041	26.28103357	21.89456749	21.99901242	23.41574	-0.010770854	3.71363812	0.344351978	1.315951567	0.031315142	0.023109964	-0.023355159	0.606823442	-0.072877985	0.045429043	0.923769504	4.309200671	-0.017970171	0.015917913	-0.10828
13046	7/30/2012 12:14	19.1038975	24.36387806	21.70322745	23.1320292	21.68034363	21.90039595	22.1437465	19.79192184	20.60297944	21.03401824	22.60496643	26.27047945	21.89687794	22.00543095	23.41574	0.001795146	3.667121208	0.344351978	1.34548048	0.039785682	-0.01925818	0.002053209	0.613235947	-0.074930863	0.026436034	0.942755521	4.298646553	-0.015659726	0.022336449	-0.10828
13047	7/30/2012 12:14	19.04055508	24.33021153	21.71170189	23.13613759	21.67623669	21.92581677	22.16889841	19.79807785	20.57962804	21.00219236	22.61112408	26.27253879	21.86068115	21.99901242	23.41223	-0.061547266	3.633454679	0.352826418	1.349588871	0.035678751	0.006162641	0.027205118	0.619391963	-0.098282256	-0.005389845	0.948913171	4.300705891	-0.051856514	0.015917913	-0.11179
13048	7/30/2012 12:14	19.0779962	24.32532863	21.71940595	23.12715049	21.66699612	21.93788531	22.17249156	19.78730483	20.61119096	21.02529176	22.61728174	26.27022203	21.88378544	22.00928208	23.40875	-0.024106149	3.628571776	0.360530473	1.340601772	0.026438174	0.01823118	0.030798264	0.608618942	-0.066719344	0.017709552	0.955070833	4.298389136	-0.028752227	0.026187576	-0.11527
13049	7/30/2012 12:15	19.05517246	24.34486028	21.72223077	23.15950416	21.69497461	21.92350578	22.17942121	19.78910033	20.5747525	21.00167904	22.61907773	26.33123045	21.8558036	22.00260679	23.40875	-0.046929894	3.648103432	0.363355298	1.372955445	0.054416666	0.003851649	0.037727913	0.610414443	-0.103157801	-0.005903163	0.95686682	4.359397549	-0.056734065	0.019512292	-0.11527
13050	7/30/2012 12:15	19.11210389	24.38906393	21.71555392	23.12740726	21.6716164	21.93814209	22.11808149	19.80833791	20.61119096	21.06764108	22.60060477	26.37190335	21.89636451	22.00517421	23.40521	0.010001539	3.692307079	0.356678443	1.340858546	0.031058459	0.018487958	-0.023611809	0.629652016	-0.066719344	0.060058868	0.938393859	4.400070448	-0.016173158	0.022079707	-0.11881
13051	7/30/2012 12:15	19.05748047	24.38520894	21.71606752	23.18697936	21.69317782	21.92581677	22.16068552	19.79961686	20.5814243	21.0376115	22.64653079	26.30806256	21.88763617	22.00055286	23.40521	-0.044621882	3.688452086	0.357192047	1.400430637	0.052619875	0.006162641	0.018992229	0.620930969	-0.096486001	0.030029297	0.984319883	4.336229665	-0.024901496	0.017458361	-0.11881
13052	7/30/2012 12:15	19.10569264	24.35282718	21.69218503	23.19288527	21.67777679	21.94430476	22.14528641	19.74908654	20.61504011	21.04197476	22.60445329	26.28669677	21.89610779	22.00055286	23.40521	0.003590292	3.656070325	0.333309559	1.40633655	0.03721885	0.024650634	0.003593116	0.570400647	-0.062870188	0.034392551	0.942242384	4.314863871	-0.016429874	0.017458361	-0.11881
13053	7/30/2012 12:15	19.09184439	24.33072552	21.72916444	23.19596662	21.65570212	21.88832755	22.14425981	19.79063933	20.66507955	21.07072105	22.61215036	26.33277498	21.89559436	21.9830945	23.4017	-0.010257957	3.633968669	0.370288968	1.409417899	0.015144171	-0.031326582	0.002566511	0.611953445	-0.012830748	0.06313884	0.949939448	4.36094208	-0.016943307	0	-0.12232
13054	7/30/2012 12:15	19.10056365	24.31838978	21.75484483	23.23859225	21.63901786	21.91400505	22.14041004	19.83270566	20.62299505	21.003219	22.61215036	26.33715115	21.86581542	22.01698434	23.4017	-0.001538696	3.621632926	0.395969358	1.452043532	-0.001540081	-0.005649078	-0.001283255	0.654019769	-0.054915251	-0.004363208	0.949939448	4.365318256	-0.046722242	0.033889843	-0.12232
13055	7/30/2012 12:16	19.05004355	24.36490605	21.75484483	23.18364124	21.63901786	21.91837025	22.14887953	19.83475769	20.66277002	21.03478823	22.60573613	26.34744806	21.863505	22.01467366	23.4017	-0.052058804	3.668149199	0.395969358	1.397092518	-0.001540081	-0.001283882	0.007186236	0.656071799	-0.015140277	0.027206018	0.943525227	4.375615164	-0.049032665	0.031579161	-0.12232
13056	7/30/2012 12:16	19.07491883	24.415278	21.72916444	23.22138786	21.66827953	21.90527468	22.11885143	19.8473264	20.67123831	20.97549993	22.60137447	26.3855469	21.90175555	22.01467366	23.4017	-0.027183517	3.718521149	0.370288968	1.434839144	0.027721586	-0.014379451	-0.022841861	0.668640507	-0.006671995	-0.03208228	0.939163564	4.413714001	-0.010782114	0.031579161	-0.12232
13057	7/30/2012 12:16	19.05209511	24.38392394	21.75253359	23.15616607	21.67058967	21.91605926	22.12552432	19.80525989	20.65430176	21.0263184	22.60137447	26.33045818	21.8848123	22.02314617	23.39819	-0.050007241	3.68716709	0.393658114	1.369617353	0.030031729	-0.003594869	-0.016168974	0.626573997	-0.023608538	0.018736196	0.939163564	4.358625283	-0.027725366	0.04005167	-0.12583
13058	7/30/2012 12:16	19.05773691	24.43198315	21.74149101	23.16618036	21.67623669	21.90912631	22.12270117	19.8193675	20.672778	21.02349513	22.61574232	26.36598258	21.90329585	22.02442989	23.39792	-0.044365436	3.735226302	0.38261553	1.379631639	0.035678751	-0.010527819	-0.01899212	0.640681609	-0.005132305	0.015912927	0.953531417	4.394149679	-0.009241814	0.041335385	-0.1261
13059	7/30/2012 12:16	19.07876554	24.44046426	21.72890764	23.2208743	21.66776617	21.91323472	22.12270117	19.86169069	20.68971463	20.98550956	22.60727555	26.3914677	21.89482421	22.020322	23.39438	-0.023336806	3.743707412	0.370032166	1.434325582	0.027208221	-0.006419406	-0.01899212	0.683004803	0.011804332	-0.022072642	0.945064639	4.419634806	-0.017713455	0.037227498	-0.12964
13060	7/30/2012 12:16	19.07876554	24.47001982	21.73712534	23.22934809	21.67212977	21.91323472	22.11859478	19.85296951	20.68098969	20.96831354	22.61112408	26.36984395	21.89867495	22.01570063	23.39438	-0.023336806	3.773262965	0.378249868	1.442799372	0.031571825	-0.006419406	-0.02309851	0.674283616	0.003079387	-0.039268668	0.948913171	4.398011049	-0.013862712	0.032606131	-0.12964
13061	7/30/2012 12:17	19.05978848	24.46333767	21.76023774	23.24398469	21.66571271	21.91092374	22.12886077	19.84450485	20.64301078	20.96831354	22.61112408	26.36984395	21.8691527	22.02417314	23.39087	-0.042313868	3.766580817	0.401362265	1.45743597	0.025154763	-0.008730389	-0.012832526	0.665818956	-0.034899518	-0.039268668	0.948913171	4.398011049	-0.043384961	0.041078642	-0.13315
13062	7/30/2012 12:17	19.06619964	24.45305747	21.76254899	23.25476959	21.66776617	21.90912631	22.13117062	19.84450485	20.64301078	20.97242004	22.61522919	26.37833898	21.87326013	22.02006526	23.39087	-0.035902711	3.756300615	0.403673513	1.468220874	0.027208221	-0.010527819	-0.010522675	0.665818956	-0.034899518	-0.035162162	0.953018278	4.40650608	-0.039277533	0.036970755	-0.13315
13063	7/30/2012 12:17	19.09466533	24.43506719	21.73635493	23.16489647	21.66699612	21.90373403	22.11756819	19.86066467	20.63813514	21.01836192	22.61035437	26.39018057	21.91074064	21.9938776	23.39127	-0.007437022	3.738310339	0.377479457	1.378347754	0.026438174	-0.015920103	-0.024125107	0.68197878	-0.039775156	0.010779716	0.948143464	4.418347674	-0.001797021	0.010783094	-0.13275
13064	7/30/2012 12:17	19.11595064	24.45202945	21.77847097	23.17773534	21.66263252	21.90373403	22.1511894	19.79961686	20.59399811	21.02477844	22.61702517	26.38837859	21.90868691	22.04702336	23.39127	0.013848292	3.755272597	0.419595492	1.391186622	0.022074578	-0.015920103	0.009496101	0.620930969	-0.083912187	0.017196231	0.954814264	4.416545689	-0.003850759	0.063928858	-0.13275
13065	7/30/2012 12:17	19.11159099	24.47721599	21.77847097	23.17337012	21.65852561	21.89962563	22.14708297	19.80577289	20.60015673	21.02246849	22.61035437	26.36057667	21.90226898	22.04882057	23.38776	0.009488638	3.780459139	0.419595492	1.386821401	0.017967668	-0.020028505	0.005389676	0.627087	-0.077753567	0.014886284	0.948143464	4.388743768	-0.010268681	0.065726073	-0.13626
13066	7/30/2012 12:17	19.03799064	24.45845457	21.80620621	23.18852003	21.66083575	21.90604501	22.13245387	19.80987692	20.61273062	21.02683172	22.61471605	26.31835938	21.8979048	22.02776755	23.38776	-0.064111711	3.761697717	0.447330736	1.401971309	0.020277804	-0.013609125	-0.009239423	0.631191027	-0.065179682	0.019249518	0.952505139	4.346526482	-0.014632861	0.044673048	-0.13626
13067	7/30/2012 12:18	19.04209375	24.47130485	21.77230761	23.24757965	21.62695392	21.9019366	22.14092334	19.84809591	20.61683639	21.00989214	22.62318284	26.35208168	21.84733208	22.00671466	23.38422	-0.060008599	3.774547995	0.413432137	1.461030934	-0.013604027	-0.017717529	-0.000769953	0.669410021	-0.061073914	0.002309936	0.960971937	4.380248783	-0.065205585	0.023620157	-0.1398
13068	7/30/2012 12:18	19.08235581	24.4268431	21.77461887	23.22036074	21.69266445	21.90424758	22.13476372	19.80243837	20.66020388	21.04890464	22.58598041	26.39996279	21.89046004	21.99926916	23.38422	-0.019746539	3.730086246	0.415743394	1.43381202	0.052106506	-0.015406553	-0.00692957	0.623752482	-0.017706419	0.041322437	0.923769504	4.428129892	-0.022077625	0.016174655	-0.1398
13069	7/30/2012 12:18	19.09953786	24.4358382	21.70322745	23.23756512	21.66750948	21.88344885	22.15195935	19.80449038	20.66636263	21.029655	22.66833946	26.39764595	21.89251377	21.9843782	23.38422	-0.002564492	3.739081349	0.344351978	1.451016402	0.026951539	-0.036205285	0.010266056	0.625804493	-0.011547675	0.02207279	1.006128552	4.425813048	-0.020023898	0.0012837	-0.1398
13070	7/30/2012 12:18	19.09953786	24.414507	21.69475304	23.2249828	21.71396932	21.8790837	22.13938344	19.79756485	20.65096579	21.02298181	22.64037307	26.43291363	21.881475	21.96050147	23.38074	-0.002564492	3.717750144	0.33587756	1.438434084	0.073411373	-0.040570434	-0.002309858	0.618878961	-0.026944513	0.015399605	0.978162167	4.461080734	-0.031062663	-0.022593036	-0.14328
13071	7/30/2012 12:18	19.09953786	24.39754493	21.72839403	23.24603895	21.65493207	21.91708637	22.14785292	19.77499285	20.64095788	21.06764108	22.68501677	26.41875503	21.8881496	21.99259389	23.38074	-0.002564492	3.700788079	0.36951856	1.459490235	0.014374127	-0.002567764	0.00615963	0.59630696	-0.036952419	0.060058868	1.022805867	4.446922129	-0.024388065	0.009499391	-0.14328
13072	7/30/2012 12:18	19.03516975	24.371074	21.73558452	23.20238611	21.68316714	21.94122343	22.15067609	19.81577646	20.58065448	21.03273493	22.6501228	26.39198256	21.89533764	21.99978264	23.38101	-0.066932598	3.674317151	0.376709047	1.415837387	0.0426092	0.021569294	0.008982797	0.637090574	-0.097255824	0.025152726	0.987911889	4.420149659	-0.017200023	0.016688137	-0.14301
13073	7/30/2012 12:19	19.14672483	24.35591114	21.74174781	23.20854883	21.65544543	21.93043876	22.13142727	19.82244553	20.62504794	20.99680253	22.66089884	26.51297525	21.88506901	22.00209331	23.3775	0.044622482	3.659154288	0.382872334	1.422000107	0.01488749	0.01078463	-0.010266024	0.643759641	-0.052862361	-0.010779681	0.998687931	4.541142351	-0.02746865	0.018998809	-0.14652
13074	7/30/2012 12:19	19.08568963	24.41759102	21.75253359	23.2278074	21.61976691	21.89063852	22.15914561	19.79063933	20.63120662	21.00732555	22.64576108	26.48954866	21.89123019	22.0167276	23.3775	-0.016412716	3.720834165	0.393658114	1.441258682	-0.020791038	-0.029015615	0.017452314	0.611953445	-0.046703683	-0.000256659	0.983550168	4.517715761	-0.021307478	0.033633101	-0.14652
13075	7/30/2012 12:19	19.11287324	24.36876102	21.75869691	23.23397017	21.65133853	21.87138051	22.13989674	19.78602233	20.62248183	21.01553866	22.61599889	26.51863884	21.89071676	22.02057874	23.3775	0.010770889	3.672004168	0.399821433	1.447421449	0.010780589	-0.048273625	-0.001796557	0.607336442	-0.055428473	0.007956454	0.953787986	4.546805946	-0.021820909	0.037484241	-0.14652
13076	7/30/2012 12:19	19.09876851	24.39240493	21.74431585	23.19853441	21.66673944	21.91195085	22.12578097	19.87887663	20.6350558	21.01553866	22.63703765	26.46792426	21.89508093	21.99541804	23.37399	-0.00333384	3.695648077	0.385440374	1.411985693	0.026181492	-0.007703285	-0.015912324	0.700190739	-0.042854503	0.007956454	0.974826742	4.496091364	-0.017456739	0.012323539	-0.15003
13077	7/30/2012 12:19	19.09876851	24.37569998	21.78257988	23.24937714	21.67520996	21.90784243	22.14682632	19.87297697	20.69279403	20.98011976	22.64832679	26.50885628	21.88096157	22.03598335	23.37073	-0.00333384	3.678943124	0.423704403	1.462828418	0.034652019	-0.011811697	0.005133024	0.694291079	0.01488373	-0.027462451	0.986115886	4.537023378	-0.031576093	0.052888846	-0.15329
13078	7/30/2012 12:19	19.11133454	24.35436916	21.71478351	23.257851	21.68778745	21.94173698	22.12578097	19.80962042	20.62941034	21.04762133	22.63985993	26.4282799	21.89354063	22.00209331	23.37073	0.009232188	3.657612306	0.355908038	1.471302281	0.047229508	0.022082851	-0.015912324	0.630934525	-0.048499965	0.040039124	0.977649024	4.456447002	-0.018997035	0.018998809	-0.15329
13079	7/30/2012 12:20	19.0838945	24.30990898	21.75921052	23.23859225	21.63491098	21.93095231	22.18250106	19.83501419	20.62941034	20.97575658	22.66500401	26.43677508	21.86812585	22.00645792	23.37073	-0.018207852	3.613152129	0.400335044	1.452043532	-0.005646961	0.011298184	0.040807761	0.656328302	-0.048499965	-0.031825623	1.0027931	4.464942183	-0.044411817	0.023363415	-0.15329
13080	7/30/2012 12:20	19.12826028	24.35025721	21.76973955	23.24937714	21.65826893	21.87831338	22.14682632	19.80141237	20.63787853	21.00963548	22.63549822	26.49598452	21.88917646	22.02751081	23.36722	0.026157934	3.653500357	0.410864075	1.462828418	0.017710987	-0.041340754	0.005133024	0.622726477	-0.040031769	0.002053277	0.973287316	4.524151621	-0.023361203	0.044416304	-0.1568
13081	7/30/2012 12:20	19.10056365	24.36053709	21.74637028	23.25117462	21.6644293	21.90553145	22.11910808	19.91324877	20.61888927	21.02888501	22.6547411	26.47719184	21.91690186	21.99593152	23.36722	-0.001538696	3.663780239	0.387494807	1.464625902	0.023871352	-0.014122676	-0.022585212	0.734562877	-0.059021027	0.021302807	0.992530189	4.505358945	0.004364199	0.012837021	-0.1568
13082	7/30/2012 12:20	19.05619824	24.35873811	21.80363812	23.30843785	21.65390535	21.92042446	22.13835683	19.86374274	20.62017233	20.97498661	22.65576739	26.50782653	21.86299157	22.01826806	23.36389	-0.045904111	3.661981258	0.444762648	1.521889129	0.013347401	0.00077033	-0.003336461	0.68505685	-0.057737973	-0.032595594	0.993556478	4.535993635	-0.049546093	0.035173556	-0.16013
13083	7/30/2012 12:20	19.08979281	24.32018874	21.79054091	23.24886357	21.66211916	21.92016768	22.1422066	19.86374274	20.66225679	21.06379111	22.65166223	26.52069834	21.87993471	22.00568769	23.36389	-0.012309545	3.623431886	0.431665431	1.462314851	0.021561214	0.000513553	0.000513302	0.68505685	-0.015653506	0.056208908	0.989451322	4.548865438	-0.032602952	0.02259319	-0.16013
13084	7/30/2012 12:20	19.10671844	24.32018874	21.71452671	23.28275915	21.68727408	21.88627336	22.15067609	19.82193253	20.68381246	21.02606174	22.69425348	26.53794663	21.8930272	21.9805271	23.36038	0.004616091	3.623431886	0.355651236	1.496210429	0.04671614	-0.033380773	0.008982797	0.643246635	0.005902161	0.018479535	1.032042569	4.566113733	-0.019510467	-0.002567398	-0.16364
13085	7/30/2012 12:21	19.03465686	24.31145094	21.76049455	23.23576764	21.6870174	21.95765727	22.13758688	19.84963494	20.58476021	21.04531137	22.67962871	26.51065833	21.8994451	22.00825511	23.36038	-0.067445486	3.614694091	0.40161907	1.449218925	0.046459456	0.038003137	-0.004106414	0.67094905	-0.093150096	0.037729161	1.017417802	4.538825428	-0.013092563	0.025160608	-0.16364
13086	7/30/2012 12:21	19.13621029	24.2821538	21.77359164	23.26170276	21.64517819	21.9368582	22.16761515	19.85117397	20.62427811	20.9708801	22.65576739	26.57141373	21.90534959	21.97616253	23.35687	0.034107935	3.585396946	0.414716168	1.475154044	0.004620248	0.017204069	0.025921853	0.67248808	-0.053632195	-0.036702102	0.993556478	4.599580829	-0.00718808	-0.006931971	-0.16715
13087	7/30/2012 12:21	19.12979899	24.33072552	21.78412072	23.27197415	21.66827953	21.87985402	22.14400315	19.91478783	20.60349266	21.01759194	22.66038569	26.53382763	21.90997049	22.00183657	23.35706	0.027696642	3.633968669	0.425245245	1.485425435	0.027721586	-0.039800114	0.00230986	0.736101937	-0.074417643	0.010009735	0.998174786	4.561994729	-0.002567173	0.018742067	-0.16696
13088	7/30/2012 12:21	19.08774122	24.37749897	21.771794	23.31049215	21.67700674	21.91811347	22.11910808	19.90221886	20.66687585	20.97549993	22.67295779	26.5083414	21.91407797	22.02288943	23.35706	-0.014361131	3.680742114	0.412918524	1.523943434	0.0364488	-0.001540659	-0.022585212	0.723532973	-0.011034446	-0.03208228	1.010746877	4.536508506	0.001540305	0.039794927	-0.16696
13089	7/30/2012 12:21	19.10030721	24.24591822	21.77128039	23.30150458	21.68932756	21.88807077	22.14836623	19.86451226	20.67149492	21.0178486	22.66089884	26.52147065	21.90611974	21.98514842	23.35352	-0.001795145	3.549161363	0.412404912	1.514955861	0.048769612	-0.031583356	0.006672933	0.685826368	-0.00641538	0.010266396	0.998687931	4.549637748	-0.006417929	0.00205392	-0.1705
13090	7/30/2012 12:21	19.10851359	24.3052831	21.76280579	23.25091784	21.68496393	21.9050179	22.15247265	19.86425575	20.58655646	21.03453156	22.7068257	26.55081855	21.88455558	22.00594443	23.35352	0.006411239	3.608526249	0.403930319	1.464369119	0.044405986	-0.014636227	0.01077936	0.685569862	-0.091353838	0.026949357	1.044614789	4.578985653	-0.027982081	0.022849932	-0.1705
13091	7/30/2012 12:22	19.15313616	24.36670504	21.75664247	23.28275915	21.66211916	21.91580249	22.16325205	19.79859086	20.63095001	21.01964522	22.64960965	26.53562969	21.94154686	21.9995259	23.35352	0.051033807	3.669948184	0.397766992	1.496210429	0.021561214	-0.003851645	0.021558755	0.619904965	-0.046960295	0.012063018	0.987398745	4.563796793	0.029009195	0.016431396	-0.1705
13092	7/30/2012 12:22	19.11133454	24.31196493	21.80363812	23.29148988	21.66648275	21.91195085	22.12141793	19.90683603	20.58706968	21.02221183	22.67757612	26.41952731	21.91022721	22.01467366	23.34982	0.009232188	3.615208078	0.444762648	1.504941165	0.02592481	-0.007703285	-0.020275368	0.728150138	-0.090840621	0.014629623	1.015365209	4.447694415	-0.002310456	0.031579161	-0.1742
13093	7/30/2012 12:22	19.1008201	24.22561618	21.80158365	23.28532701	21.63927454	21.92273545	22.14066669	19.91094018	20.63351613	21.06866773	22.68193788	26.36469545	21.86812585	22.00620118	23.34982	-0.001282246	3.52885933	0.44270818	1.49877829	-0.001283401	0.003081319	-0.001026604	0.73225429	-0.044394176	0.061085525	1.019726972	4.392862556	-0.044411817	0.023106674	-0.1742
13094	7/30/2012 12:22	19.10312815	24.32507163	21.76152177	23.30869464	21.65852561	21.91220762	22.1511894	19.83065363	20.65455838	21.04762133	22.72837818	26.27974648	21.88917646	21.99798545	23.34631	0.001025797	3.628314781	0.402646292	1.522145917	0.017967668	-0.007446509	0.009496101	0.651967741	-0.023351924	0.040039124	1.066167277	4.307913582	-0.023361203	0.014890949	-0.17771
13095	7/30/2012 12:22	19.08620253	24.42247406	21.77847097	23.25374246	21.67110304	21.94199376	22.18096113	19.85604757	20.59964351	21.03068164	22.70708227	26.24164886	21.87223327	22.00620118	23.34631	-0.01589982	3.725717205	0.419595492	1.467193739	0.030545094	0.022339629	0.039267837	0.677361679	-0.078266786	0.023099435	1.044871366	4.269815962	-0.04030439	0.023106674	-0.17771
13096	7/30/2012 12:22	19.08466384	24.4885243	21.77693013	23.28609737	21.62310373	21.89808498	22.16222544	19.81295494	20.63685208	21.0127154	22.69784554	26.29596384	21.89662122	22.01390344	23.3465	-0.017438508	3.791767445	0.418054652	1.499548649	-0.017454213	-0.021569154	0.020532144	0.63426905	-0.041058218	0.005133194	1.035634627	4.324130945	-0.015916442	0.030808934	-0.17752
13097	7/30/2012 12:23	19.0785091	24.46102462	21.8087743	23.25014749	21.65903898	21.90861276	22.13938344	19.88272424	20.6432674	21.02785837	22.69168772	26.19222557	21.90329585	22.04137498	23.34296	-0.023593254	3.764267769	0.449898826	1.463598768	0.018481032	-0.01104137	-0.002309858	0.704038348	-0.034642905	0.020276162	1.029476816	4.220392675	-0.009241814	0.058280475	-0.18106
13098	7/30/2012 12:23	19.08927991	24.38315294	21.80261089	23.31588471	21.62746728	21.91528893	22.14579971	19.92222662	20.63223307	21.05044462	22.69758896	26.24473784	21.86247815	21.99233715	23.34296	-0.012822441	3.686396092	0.443735414	1.529335989	-0.013090668	-0.004365197	0.004106419	0.743540733	-0.045677235	0.042862414	1.035378052	4.272904942	-0.05005952	0.00924265	-0.18106
13099	7/30/2012 12:23	19.10415395	24.42350207	21.74149101	23.31819581	21.70164841	21.88807077	22.152216	19.84219631	20.66610601	21.02092853	22.70169417	26.34641837	21.89200034	21.97539231	23.34296	0.002051595	3.726745214	0.38261553	1.531647087	0.06109047	-0.031583356	0.010522708	0.663510416	-0.01180429	0.013346321	1.039483265	4.374585472	-0.02053733	-0.007702189	-0.18106
13100	7/30/2012 12:23	19.11005229	24.39111993	21.73892297	23.31562792	21.68214041	21.93608787	22.13271052	19.82988412	20.63248968	21.05095795	22.70195075	26.37216077	21.89662122	22.00953882	23.33945	0.007949938	3.694363077	0.380047493	1.529079201	0.041582466	0.016433735	-0.008982773	0.651198231	-0.045420623	0.043375739	1.039739841	4.400327873	-0.015916442	0.026444318	-0.18457
13101	7/30/2012 12:23	19.05029999	24.42016104	21.78052542	23.27685307	21.68984092	21.95637337	22.14477311	19.88195472	20.59194524	21.03555821	22.70374678	26.42467589	21.89841824	22.01544389	23.33926	-0.051802359	3.723404185	0.421649947	1.490304357	0.04928298	0.03671924	0.003079814	0.703268826	-0.085965058	0.027976003	1.041535874	4.452842993	-0.014119428	0.032349388	-0.18476
13102	7/30/2012 12:23	19.13261996	24.45639853	21.79131133	23.27069023	21.65416203	21.93762853	22.15965891	19.88169821	20.61683639	21.03530155	22.72863476	26.48362768	21.90226898	22.01082253	23.33926	0.03051761	3.759641677	0.432435854	1.484141509	0.013604083	0.017974402	0.017965619	0.703012319	-0.061073914	0.027719342	1.066423855	4.511794781	-0.010268681	0.027728028	-0.18476
13103	7/30/2012 12:24	19.08825412	24.46230965	21.78900006	23.30638354	21.62669724	21.92273545	22.17428813	19.88554582	20.62915372	20.99680253	22.70708227	26.43239877	21.88070486	21.99362086	23.33578	-0.013848234	3.765552795	0.430124585	1.519834826	-0.013860706	0.003081319	0.032594838	0.706859932	-0.048756577	-0.010779681	1.044871366	4.460565875	-0.031832808	0.010526354	-0.18824
13104	7/30/2012 12:24	19.12390061	24.64196127	21.83317126	23.30407245	21.65801225	21.89500368	22.14246325	19.88580233	20.59168863	21.01836192	22.70323363	26.39893308	21.91074064	22.05318524	23.33224	0.021798264	3.945204418	0.474295781	1.517523736	0.017454305	-0.02465045	0.000769953	0.707116439	-0.086221667	0.010779716	1.041022722	4.427100183	-0.001797021	0.070090741	-0.19178
13105	7/30/2012 12:24	19.05235155	24.73551762	21.82931909	23.33411675	21.63311422	21.91220762	22.1427199	19.9240222	20.63787853	21.03530155	22.71170065	26.4666371	21.85991101	22.01082253	23.33224	-0.049750795	4.038760772	0.470443618	1.547568028	-0.00744372	-0.007446509	0.001026604	0.745336307	-0.040031769	0.027719342	1.049489744	4.494804202	-0.052626654	0.027728028	-0.19178
13106	7/30/2012 12:24	19.0913315	24.85914972	21.79644749	23.34361799	21.66365925	21.89217916	22.152216	19.87836361	20.66020388	21.07842099	22.72119401	26.54386771	21.89482421	21.99079671	23.3356	-0.010770854	4.162392869	0.437572013	1.557069271	0.023101306	-0.027474969	0.010522708	0.699677724	-0.017706419	0.070838781	1.058983099	4.57203481	-0.017713455	0.007702207	-0.18842
13107	7/30/2012 12:24	19.09543467	24.96890599	21.74534307	23.3050996	21.68445056	21.93403364	22.10961207	19.8847763	20.64942611	21.04248808	22.71888481	26.59664299	21.89251377	22.00106634	23.33212	-0.006667676	4.272149141	0.38646759	1.518550887	0.043892619	0.014379514	-0.032081221	0.706090409	-0.028484193	0.034905876	1.056673902	4.624810094	-0.020023898	0.017971843	-0.1919
13108	7/30/2012 12:24	19.06850766	25.07738064	21.79439302	23.28250236	21.67854684	21.96202252	22.12937407	19.88682836	20.60528893	21.04479804	22.71272696	26.59895998	21.90329585	22.0118495	23.3356	-0.033594691	4.380623789	0.435517548	1.495953643	0.037988899	0.04236839	-0.012319225	0.70814247	-0.072621375	0.037215836	1.050516052	4.627127077	-0.009241814	0.028754996	-0.18842
13109	7/30/2012 12:25	19.05517246	25.11876646	21.78951368	23.29020595	21.66956294	21.93172265	22.17916455	19.88246773	20.59220185	21.01887524	22.73787159	26.64092339	21.86068115	22.00722814	23.33212	-0.046929894	4.422009604	0.430638201	1.503657232	0.029004999	0.012068516	0.037471259	0.703781841	-0.085708449	0.011293037	1.075660678	4.669090494	-0.051856514	0.024133641	-0.1919
13110	7/30/2012 12:25	19.16544594	25.17043519	21.8028677	23.32487232	21.64055794	21.93249298	22.14194995	19.91222273	20.626331	20.98550956	22.74223343	26.66692553	21.9328184	22.0118495	23.33212	0.063343587	4.473678335	0.443992222	1.538323601	0	0.012838849	0.000256651	0.733536838	-0.051579304	-0.022072642	1.080022521	4.695092632	0.020280738	0.028754996	-0.1919
13111	7/30/2012 12:25	19.11210389	25.37506157	21.76229218	23.33899576	21.65493207	21.90039595	22.18147444	19.90991414	20.63685208	21.02554842	22.67680639	26.6646085	21.92203622	22.03906428	23.332	0.010001539	4.678304715	0.403416708	1.552447041	0.014374127	-0.01925818	0.039781145	0.731228251	-0.041058218	0.017966213	1.014595486	4.692775602	0.009498558	0.055969776	-0.19202
13112	7/30/2012 12:25	19.03619553	25.45552742	21.82135797	23.30535639	21.66340257	21.91297795	22.13502038	19.92273964	20.67893676	21.03401824	22.72735187	26.70708765	21.9009854	22.03495637	23.332	-0.065906821	4.758770564	0.462482496	1.518807675	0.022844624	-0.006676182	-0.006672919	0.744053754	0.001026462	0.026436034	1.065140964	4.735254752	-0.011552264	0.05186187	-0.19202
13113	7/30/2012 12:25	19.09569112	25.46863865	21.78797283	23.36904037	21.68907087	21.88807077	22.15657909	19.94787777	20.66200018	21.03812483	22.73581896	26.78329404	21.89251377	21.9843782	23.32849	-0.006411227	4.771881799	0.429097355	1.58249165	0.048512928	-0.031583356	0.014885792	0.769191884	-0.01591012	0.030542621	1.073608049	4.811461139	-0.020023898	0.0012837	-0.19553
13114	7/30/2012 12:25	19.06389162	25.55501985	21.79850195	23.3074107	21.69086766	21.96176574	22.12886077	19.90991414	20.59451133	21.05095795	22.71888481	26.81727853	21.9009854	22.01801132	23.32849	-0.038210729	4.858262993	0.439626479	1.520861977	0.050309717	0.042111611	-0.012832526	0.731228251	-0.083398969	0.043375739	1.056673902	4.845445633	-0.011552264	0.034916813	-0.19553
13115	7/30/2012 12:26	19.10569264	25.55039222	21.80235408	23.33668465	21.6272106	21.91503216	22.17069499	19.92222662	20.6194025	21.00398898	22.76917435	26.77865981	21.91330782	22.00928208	23.32849	0.003590292	4.853635372	0.443478605	1.550135929	-0.013347348	-0.004621973	0.029001691	0.743540733	-0.058507806	-0.003593231	1.106963439	4.806826916	0.000770152	0.026187576	-0.19553
13116	7/30/2012 12:26	19.12492642	25.60772376	21.81314006	23.34746985	21.65493207	21.89603078	22.16889841	19.86989889	20.63454257	21.0191319	22.69989814	26.74287354	21.91561828	22.04548289	23.3287	0.022824068	4.910966912	0.454264584	1.560921134	0.014374127	-0.023623351	0.027205118	0.691213	-0.043367727	0.011549697	1.037687234	4.771040641	0.00308061	0.062388389	-0.19532
13117	7/30/2012 12:26	19.03234887	25.58278571	21.83034634	23.32256122	21.67212977	21.91759992	22.13117062	19.93351311	20.66867216	21.03196495	22.73402291	26.71790061	21.89071676	22.03726707	23.3287	-0.069753482	4.886028856	0.471470861	1.536012499	0.031571825	-0.002054211	-0.010522675	0.754827215	-0.009238144	0.024382742	1.071811999	4.746067714	-0.021820909	0.054172567	-0.19532
13118	7/30/2012 12:26	19.10005076	25.70542105	21.81776263	23.34798343	21.68907087	21.91759992	22.14810958	19.95223849	20.66636263	21.07636767	22.71067435	26.79590945	21.88840632	22.01390344	23.3287	-0.002051594	5.008664202	0.458887157	1.561434716	0.048512928	-0.002054211	0.006416281	0.773552599	-0.011547675	0.068785462	1.048463437	4.824076554	-0.02413135	0.030808934	-0.19532
13119	7/30/2012 12:26	19.09158794	25.82831806	21.77128039	23.36493169	21.68907087	21.91759992	22.12295782	19.92273964	20.63685208	21.06353445	22.75711505	26.84688652	21.89251377	22.01390344	23.3287	-0.010514406	5.131561202	0.412404912	1.57838297	0.048512928	-0.002054211	-0.018735471	0.744053754	-0.041058218	0.055952244	1.094904144	4.87505362	-0.020023898	0.030808934	-0.19532
13120	7/30/2012 12:26	19.11056519	25.897996	21.80697664	23.35003776	21.6490284	21.9322362	22.18814745	19.93325659	20.626331	20.9685702	22.75480583	26.82757693	21.86068115	22.0118495	23.32858	0.008462838	5.201239144	0.448101163	1.563489045	0.00847046	0.012582071	0.046454158	0.754570704	-0.051579304	-0.039012011	1.092594922	4.855744033	-0.051856514	0.028754996	-0.19544
13121	7/30/2012 12:27	19.10364105	26.00521547	21.77050997	23.35568718	21.65467539	21.87471855	22.15606578	19.93710427	20.63018017	21.01887524	22.70374678	26.86542383	21.88994661	21.98591864	23.32858	0.001538696	5.308458619	0.411634493	1.569138457	0.014117446	-0.044935578	0.014372488	0.758418377	-0.04773013	0.011293037	1.041535874	4.89359093	-0.022591056	0.00282414	-0.19544
13122	7/30/2012 12:27	19.0615836	26.10678149	21.85089126	23.36852678	21.65467539	21.90013918	22.12218788	19.96660324	20.58373377	21.01451202	22.73761501	26.85255069	21.89841824	22.02417314	23.33206	-0.040518745	5.410024633	0.492015787	1.581978065	0.014117446	-0.019514955	-0.019505419	0.787917349	-0.094176528	0.006929814	1.0754041	4.880717787	-0.014119428	0.041078642	-0.19196
13123	7/30/2012 12:27	19.07209792	26.17697956	21.82366926	23.3790553	21.6359377	21.91092374	22.14990614	19.99661551	20.63454257	21.06558776	22.7463387	26.87417759	21.86504528	21.99901242	23.32858	-0.030004435	5.480222712	0.464793788	1.592506581	-0.004620242	-0.008730389	0.008212842	0.817929617	-0.043367727	0.058005556	1.084127789	4.902344695	-0.047492383	0.015917913	-0.19544
13124	7/30/2012 12:27	19.07055923	26.33615215	21.81776263	23.39882846	21.66391593	21.9178567	22.15683574	19.90786207	20.66430971	21.08252763	22.73376633	26.84894621	21.89046004	22.00337702	23.32858	-0.031543117	5.639395298	0.458887157	1.612279737	0.023357988	-0.001797435	0.015142444	0.729176175	-0.013600591	0.074945424	1.07155542	4.877113316	-0.022077625	0.020282516	-0.19544
13125	7/30/2012 12:27	19.07055923	26.39092575	21.81339687	23.39857166	21.65108185	21.90912631	22.14400315	19.9060665	20.65404515	21.07662433	22.74454264	26.84276713	21.88866303	21.98874278	23.33228	-0.031543117	5.694168894	0.454521393	1.612022942	0.010523908	-0.010527819	0.00230986	0.72738061	-0.023865151	0.069042127	1.082331734	4.870934232	-0.023874634	0.005648283	-0.19174
13126	7/30/2012 12:27	19.08568963	26.45727244	21.76948274	23.38419117	21.68753077	21.88216498	22.15503917	19.92735684	20.65815097	21.01322872	22.76994409	26.88524857	21.88866303	21.97616253	23.32877	-0.016412716	5.760515589	0.410607269	1.597642454	0.046972824	-0.037489153	0.013345879	0.748670948	-0.019759331	0.005646514	1.107733183	4.913415667	-0.023874634	-0.006931971	-0.19525
13127	7/30/2012 12:28	19.0620965	26.41201254	21.80492217	23.33103527	21.65955234	21.94302087	22.11859478	19.9463387	20.60990791	21.03658486	22.74274659	26.89168519	21.89097347	22.0038905	23.33228	-0.040005853	5.715255684	0.446046692	1.54448655	0.018994395	0.023366742	-0.02309851	0.767652809	-0.068002395	0.02900265	1.080535679	4.919852296	-0.021564193	0.020795999	-0.19174
13128	7/30/2012 12:28	19.15929104	26.42538472	21.80954473	23.37777133	21.65570212	21.9391692	22.14425981	19.97173352	20.61837605	20.96472035	22.77225332	26.90867795	21.92460341	21.98258102	23.33228	0.057188692	5.728627864	0.450669254	1.591222613	0.015144171	0.01951507	0.002566511	0.793047632	-0.059534249	-0.042861856	1.110042415	4.936845055	0.012065741	-0.00051348	-0.19174
13129	7/30/2012 12:28	19.10646199	26.49070345	21.79464983	23.3965173	21.66186248	21.87754306	22.14605636	20.01790642	20.61811944	21.01091878	22.72966108	26.90842049	21.90740332	21.99926916	23.33228	0.004359641	5.793946599	0.435774356	1.609968583	0.021304532	-0.042111074	0.00436307	0.839220535	-0.05979086	0.003336575	1.067450167	4.936587589	-0.005134344	0.016174655	-0.19174
13130	7/30/2012 12:28	19.05748047	26.65734921	21.82572375	23.43195518	21.66340257	21.90450435	22.12655092	20.01559776	20.66636263	20.97472996	22.76122034	26.95270505	21.9009854	22.03084847	23.33243	-0.044621882	5.960592355	0.46684827	1.645406459	0.022844624	-0.015149777	-0.015142375	0.836911874	-0.011547675	-0.032852251	1.099009431	4.980872156	-0.011552264	0.04775397	-0.19159
13131	7/30/2012 12:28	19.0615836	26.61491546	21.8341985	23.39831487	21.64235471	21.91708637	22.14348985	19.99405035	20.64480707	21.06738441	22.75660189	26.99467295	21.8709497	22.0008096	23.33243	-0.040518745	5.918158612	0.475323025	1.611766147	0.001796762	-0.002567764	0.001796558	0.815364455	-0.033103228	0.059802204	1.094390983	5.022840054	-0.041587962	0.017715102	-0.19159
13132	7/30/2012 12:28	19.07620107	26.6761231	21.77256442	23.41706095	21.70318852	21.89808498	22.14554306	19.9312045	20.65789436	21.02554842	22.74428606	27.04179092	21.89251377	21.98001362	23.33243	-0.02590128	5.979366245	0.413688943	1.630512233	0.06263058	-0.021569154	0.003849767	0.752518613	-0.020015945	0.017966213	1.082075154	5.06995802	-0.020023898	-0.003080878	-0.19159
13133	7/30/2012 12:29	19.0785091	26.6192874	21.79182494	23.43632074	21.66750948	21.94250732	22.13938344	19.92684382	20.59887369	21.05095795	22.80355641	26.9951879	21.89251377	22.00543095	23.33594	-0.023593254	5.922530548	0.43294947	1.64977202	0.026951539	0.022853186	-0.002309858	0.748157926	-0.079036614	0.043375739	1.1413455	5.023355	-0.020023898	0.022336449	-0.18808
13134	7/30/2012 12:29	19.01106409	26.66995085	21.81314006	23.40653231	21.67598001	21.93403364	22.15195935	19.96916838	20.58193752	21.029655	22.80355641	26.99081085	21.89251377	22.00953882	23.33594	-0.09103826	5.973193995	0.454264584	1.619983596	0.035422068	0.014379514	0.010266056	0.79048249	-0.095972785	0.02207279	1.1413455	5.018977955	-0.020023898	0.026444318	-0.18808
13135	7/30/2012 12:29	19.11569419	26.78362495	21.82084435	23.39754448	21.67110304	21.93352009	22.1511894	19.99379383	20.63197645	21.02914167	22.80278666	27.05389236	21.90457943	22.01749783	23.33578	0.013591842	6.086868102	0.461968876	1.610995762	0.030545094	0.013865959	0.009496101	0.815107939	-0.045933847	0.021559468	1.140575748	5.082059464	-0.007958231	0.034403328	-0.18824
13136	7/30/2012 12:29	19.12390061	26.80857206	21.8246965	23.42245368	21.64543487	21.93737176	22.15093274	19.99122867	20.61247401	20.96728691	22.76635195	27.08067018	21.91022721	21.98104058	23.33578	0.021798264	6.111815204	0.465821029	1.635904962	0.004876929	0.017717624	0.009239449	0.812542779	-0.065436293	-0.040295293	1.104141047	5.108837284	-0.002310456	-0.002053919	-0.18824
13137	7/30/2012 12:29	19.09671692	26.853323	21.83111677	23.4291304	21.65621548	21.88473271	22.15324261	19.95531665	20.62735744	21.01194542	22.76019402	27.14246598	21.8914869	22.0298215	23.33926	-0.005385431	6.156566147	0.472241293	1.642581686	0.015657534	-0.034921416	0.011549315	0.776630755	-0.050552858	0.004363214	1.097983109	5.170633079	-0.021050762	0.046726996	-0.18476
13138	7/30/2012 12:29	19.08440739	26.89190188	21.82315564	23.41680415	21.66494266	21.91451861	22.12834747	20.07408432	20.63197645	21.02067187	22.78174685	27.11749004	21.9130511	22.00466073	23.33926	-0.017694956	6.195145031	0.464280167	1.630255436	0.024384716	-0.005135526	-0.013345826	0.895398432	-0.045933847	0.01308966	1.119535942	5.14565714	0.000513435	0.021566224	-0.18476
13139	7/30/2012 12:30	19.04824843	26.9106771	21.85474345	23.42296727	21.64569155	21.91657281	22.15555248	20.04407135	20.6779103	21.03299159	22.78123369	27.1635798	21.87043628	22.02545686	23.3428	-0.05385392	6.21392025	0.495867975	1.636418556	0.00513361	-0.003081316	0.013859183	0.865385464	0	0.025409388	1.119022778	5.191746906	-0.04210139	0.042362358	-0.18122
13140	7/30/2012 12:30	19.06389162	26.86695415	21.84061878	23.45532384	21.68239709	21.91939735	22.14990614	19.9563427	20.65353192	21.076111	22.74839133	27.19010102	21.8881496	22.00106634	23.34265	-0.038210729	6.170197301	0.481743308	1.668775121	0.04183915	-0.000256776	0.008212842	0.777656807	-0.024378379	0.068528797	1.086180426	5.218268124	-0.024388065	0.017971843	-0.18137
13141	7/30/2012 12:30	19.03004087	26.89241627	21.83214401	23.41320901	21.68239709	21.95740049	22.13322382	20.00251539	20.58578664	21.04633802	22.77764154	27.18958605	21.89200034	22.00491747	23.34265	-0.072061477	6.195659419	0.473268537	1.626660289	0.04183915	0.037746358	-0.008469472	0.823829496	-0.092123663	0.038755811	1.11543063	5.217753147	-0.02053733	0.021822965	-0.18137
13142	7/30/2012 12:30	19.11441194	26.99838193	21.8365098	23.43426636	21.62746728	21.9322362	22.14579971	20.01970205	20.62402149	20.99166936	22.8117671	27.27043843	21.92614372	22.00543095	23.34616	0.01230959	6.301625082	0.477634325	1.647717638	-0.013090668	0.012582071	0.004106419	0.841016161	-0.053888806	-0.01591285	1.149556193	5.298605536	0.013606051	0.022336449	-0.17786
13143	7/30/2012 12:30	19.09543467	26.98757945	21.82983271	23.44890386	21.65493207	21.87497533	22.14785292	20.07895825	20.61555333	21.01707862	22.7781547	27.29593052	21.90945706	21.99695849	23.34616	-0.006667676	6.290822602	0.470957239	1.662355142	0.014374127	-0.044678805	0.00615963	0.900272358	-0.062356967	0.009496415	1.115943794	5.324097622	-0.003080608	0.013863985	-0.17786
13144	7/30/2012 12:30	19.05824981	26.94617027	21.84344371	23.48357189	21.63054743	21.91811347	22.14451646	20.05484521	20.61273062	21.02683172	22.79637207	27.30159545	21.85991101	22.00671466	23.34634	-0.043852544	6.249413422	0.484568237	1.697023174	-0.010010516	-0.001540659	0.002823162	0.876159319	-0.065179682	0.019249518	1.134161159	5.329762556	-0.052626654	0.023620157	-0.17768
13145	7/30/2012 12:31	19.06696898	26.98886546	21.79747472	23.4417135	21.68162704	21.92684388	22.11936473	20.01662384	20.64609014	21.04325807	22.80022082	27.25859369	21.89354063	21.99798545	23.34985	-0.035133371	6.29210861	0.438599246	1.655164781	0.041069099	0.007189749	-0.022328562	0.837937945	-0.031820163	0.035675862	1.138009911	5.286760795	-0.018997035	0.014890949	-0.17417
13146	7/30/2012 12:31	19.10517974	26.91273467	21.83111677	23.46277103	21.65621548	21.93968276	22.18275771	20.03560621	20.61452689	20.96523366	22.79816815	27.23129945	21.85760059	22.01287647	23.34985	0.003077393	6.215977815	0.472241293	1.676222311	0.015657534	0.020028626	0.041064415	0.856920318	-0.063383409	-0.042348543	1.135957243	5.259466554	-0.054937074	0.029781965	-0.17417
13147	7/30/2012 12:31	19.07543173	26.99298069	21.84806633	23.46713663	21.62233369	21.90167983	22.16581858	19.96993792	20.62068555	21.01374204	22.8168988	27.17825657	21.90175555	22.01467366	23.35336	-0.026670622	6.296223838	0.489190852	1.680587914	-0.01822425	-0.017974305	0.024125282	0.791252032	-0.057224751	0.006159834	1.154687888	5.206423671	-0.010782114	0.031579161	-0.17066
13148	7/30/2012 12:31	19.10723134	27.12672838	21.83342807	23.47792226	21.65416203	21.9039908	22.16812845	19.99764157	20.62299505	21.02015855	22.76429931	27.21018519	21.92537356	22.04240195	23.34985	0.00512899	6.429971528	0.474552592	1.691373544	0.013604083	-0.015663328	0.026435159	0.818955682	-0.054915251	0.012576339	1.102088399	5.238352295	0.012835896	0.059307453	-0.17417
13149	7/30/2012 12:31	19.03875997	27.19360425	21.90430867	23.49384397	21.67033299	21.91554571	22.13348047	20.06844084	20.59245846	21.03196495	22.80560908	27.20503539	21.90329585	22.03726707	23.35352	-0.063342378	6.496847398	0.545433194	1.707295253	0.029775046	-0.004108421	-0.008212822	0.889754947	-0.085451841	0.024382742	1.143398171	5.233202496	-0.009241814	0.054172567	-0.1705
13150	7/30/2012 12:31	19.07235436	27.16762539	21.86604323	23.48074708	21.66981963	21.91939735	22.15016279	20.07664955	20.68098969	20.98088973	22.80971443	27.26400107	21.87762428	22.03701032	23.35352	-0.029747988	6.470868534	0.507167752	1.694198358	0.029261681	-0.000256776	0.008469494	0.897963655	0.003079387	-0.026692479	1.147503518	5.292168171	-0.034913386	0.053915823	-0.1705
13151	7/30/2012 12:32	19.07414949	27.24993536	21.81724901	23.49975043	21.68034363	21.94250732	22.14785292	19.99225473	20.60913807	21.04428472	22.82639245	27.23438935	21.89020332	22.00722814	23.35706	-0.027952858	6.553178505	0.458373537	1.713201713	0.039785682	0.022853186	0.00615963	0.813568843	-0.068772226	0.036702512	1.164181542	5.262556456	-0.022334341	0.024133641	-0.16696
13152	7/30/2012 12:32	19.07876554	27.35616969	21.84293009	23.48742392	21.63824782	21.90065273	22.17351817	20.00508055	20.61375706	21.02349513	22.83537296	27.31524284	21.90329585	22.01621412	23.35706	-0.023336806	6.659412833	0.484054613	1.7008752	-0.002310122	-0.019001405	0.031824878	0.826394664	-0.064153241	0.015912927	1.173162052	5.343409938	-0.009241814	0.033119616	-0.16696
13153	7/30/2012 12:32	19.0195267	27.32195826	21.87631579	23.53339177	21.62541384	21.90450435	22.14348985	20.10230189	20.61375706	21.00681223	22.81843831	27.31112287	21.85683045	22.020322	23.36053	-0.082575654	6.625201407	0.51744031	1.746843056	-0.015144102	-0.015149777	0.001796558	0.923615999	-0.064153241	-0.000769978	1.156227397	5.339289968	-0.055707213	0.037227498	-0.16349
13154	7/30/2012 12:32	19.06671253	27.27617209	21.83060315	23.50052084	21.67675006	21.90963986	22.13168392	20.06510606	20.60605876	21.0625078	22.87001229	27.34150777	21.89123019	22.01261972	23.36066	-0.035389818	6.579415238	0.471727672	1.713972122	0.036192117	-0.010014267	-0.010009374	0.886420165	-0.071851546	0.054925589	1.207801386	5.36967487	-0.021307478	0.029525223	-0.16336
13155	7/30/2012 12:32	19.11723289	27.3906387	21.82649418	23.49204636	21.65570212	21.91374828	22.16556192	20.03509317	20.61837605	21.01553866	22.78072052	27.35386781	21.94180358	21.99541804	23.3642	0.015130544	6.693881846	0.467618702	1.705497637	0.015144171	-0.005905854	0.02386863	0.856407279	-0.059534249	0.007956454	1.118509614	5.382034909	0.029265915	0.012323539	-0.15982
13156	7/30/2012 12:32	19.03927286	27.3379064	21.87965437	23.49435758	21.63260086	21.91195085	22.15093274	20.09640183	20.67098169	21.03453156	22.82510952	27.33455527	21.86324829	22.02263269	23.3642	-0.062829489	6.641149547	0.520778899	1.707808858	-0.007957079	-0.007703285	0.009239449	0.917715942	-0.00692861	0.026949357	1.162898614	5.362722368	-0.049289379	0.039538184	-0.15982
13157	7/30/2012 12:33	19.05363378	27.41559037	21.8431869	23.45789183	21.66802285	21.9345472	22.12295782	20.06048867	20.58886594	21.04094811	22.82305684	27.36236536	21.89097347	22.01647086	23.36768	-0.048468568	6.718833519	0.484311425	1.671343116	0.027464904	0.014893069	-0.018735471	0.881802781	-0.089044362	0.033365903	1.160845931	5.390532463	-0.021564193	0.033376358	-0.15634
13158	7/30/2012 12:33	19.09158794	27.52980455	21.82187159	23.50848174	21.65544543	21.89654433	22.16941172	20.05407565	20.62042894	21.01322872	22.78277318	27.36004784	21.91407797	22.04394242	23.37122	-0.010514406	6.8330477	0.462996116	1.721933021	0.01488749	-0.023109802	0.027718425	0.875389757	-0.057481362	0.005646514	1.120562271	5.388214946	0.001540305	0.060847921	-0.1528
13159	7/30/2012 12:33	19.05696758	27.45700542	21.86347509	23.53724386	21.62926403	21.91682959	22.14733962	20.13539371	20.62145538	21.05249792	22.83024124	27.36519788	21.86453185	22.01107927	23.371	-0.045134774	6.760248567	0.504599617	1.75069514	-0.011293913	-0.00282454	0.005646327	0.956707815	-0.056454918	0.044915717	1.168030329	5.393364986	-0.048005811	0.02798477	-0.15302
13160	7/30/2012 12:33	19.03645197	27.55115584	21.86835455	23.49153275	21.68470725	21.96407676	22.13964009	20.08075391	20.5965642	21.04428472	22.82639245	27.41232112	21.89867495	22.02006526	23.371	-0.065650377	6.854398986	0.509479075	1.704984033	0.044149302	0.044422629	-0.002053207	0.902068017	-0.081346097	0.036702512	1.164181542	5.440488222	-0.013862712	0.036970755	-0.15302
13161	7/30/2012 12:33	19.07825265	27.61366702	21.86347509	23.52029472	21.64184135	21.91272117	22.16017222	20.0407366	20.63248968	21.01707862	22.84563643	27.48262096	21.93461544	22.01801132	23.37451	-0.023849701	6.916910168	0.504599617	1.733746004	0.001283402	-0.006932958	0.018478924	0.862050707	-0.045420623	0.009496415	1.183425521	5.510788064	0.022077772	0.034916813	-0.14951
13162	7/30/2012 12:33	19.02286046	27.5835689	21.85037764	23.50308887	21.65852561	21.90373403	22.11756819	20.12718485	20.67252138	21.02734505	22.83922176	27.46330767	21.89020332	22.02853778	23.37451	-0.079241894	6.886812044	0.491502162	1.716540152	0.017967668	-0.015920103	-0.024125107	0.948498962	-0.00538892	0.01976284	1.177010849	5.491474772	-0.022334341	0.045443278	-0.14951
13163	7/30/2012 12:34	19.07209792	27.59488782	21.8318872	23.56497899	21.70318852	21.91503216	22.14964949	20.04253224	20.62556116	21.03119496	22.80073399	27.50940225	21.88994661	21.99002649	23.37802	-0.030004435	6.898130964	0.473011726	1.778430277	0.06263058	-0.004621973	0.007956191	0.863846345	-0.052349138	0.023612758	1.138523078	5.537569349	-0.022591056	0.006931985	-0.146
13164	7/30/2012 12:34	19.04670976	27.66717547	21.86578641	23.53133733	21.68650403	21.91066697	22.17095164	20.10384104	20.58168091	21.04223142	22.88335495	27.57558385	21.87942128	22.01364669	23.37787	-0.055392591	6.970418618	0.506910938	1.744788613	0.045946089	-0.008987164	0.029258344	0.925155146	-0.096229393	0.034649213	1.221144041	5.603750951	-0.033116382	0.030552192	-0.14615
13165	7/30/2012 12:34	19.05055644	27.64119289	21.87374764	23.54777291	21.61848351	21.92299223	22.17480144	20.09742793	20.62581777	21.0019357	22.84743254	27.60288093	21.881475	21.99439108	23.38138	-0.051545913	6.944436041	0.514872168	1.761224192	-0.022074431	0.003338096	0.033108145	0.918742038	-0.052092527	-0.005646504	1.185221631	5.631048029	-0.031062663	0.011296576	-0.14264
13166	7/30/2012 12:34	19.08851056	27.69624533	21.83163039	23.56035646	21.66083575	21.88935465	22.17043833	20.1502723	20.63223307	21.02529176	22.81997782	27.57970415	21.92177951	22.01775457	23.38489	-0.013591786	6.999488475	0.472754915	1.773807738	0.020277804	-0.030299485	0.028745037	0.971586413	-0.045677235	0.017709552	1.157766908	5.607871251	0.00924184	0.034660071	-0.13913
13167	7/30/2012 12:34	19.02337334	27.73251869	21.92254269	23.51618585	21.6672528	21.91682959	22.14759627	20.09101483	20.60657197	21.02914167	22.85769605	27.55807264	21.90021525	22.03855079	23.38489	-0.078729008	7.03576184	0.563667219	1.729637136	0.026694857	-0.00282454	0.005902978	0.912328943	-0.071338326	0.021559468	1.195485137	5.586239737	-0.012322413	0.055456288	-0.13913
13168	7/30/2012 12:34	19.05106933	27.73895018	21.87015225	23.58218517	21.62746728	21.91939735	22.14990614	20.14616786	20.62402149	21.05070128	22.85820922	27.62219503	21.86273486	21.99670175	23.38477	-0.051033023	7.042193329	0.511276771	1.795636451	-0.013090668	-0.000256776	0.008212842	0.967481966	-0.053888806	0.043119077	1.195998313	5.650362134	-0.049802806	0.013607244	-0.13925
13169	7/30/2012 12:35	19.06568675	27.77908296	21.82546693	23.57550814	21.6716164	21.88755723	22.1517027	20.09358007	20.66841554	21.03607153	22.8984938	27.63713135	21.89456749	21.99490456	23.39178	-0.036415604	7.082326103	0.46659146	1.788959417	0.031058459	-0.032096904	0.010009404	0.91489418	-0.009494758	0.028489327	1.236282888	5.665298453	-0.017970171	0.011810057	-0.13224
13170	7/30/2012 12:35	19.07876554	27.85574819	21.8765726	23.53801428	21.68034363	21.92581677	22.13091397	20.10589323	20.60477571	21.06096781	22.86000534	27.67498749	21.89431078	22.00722814	23.39178	-0.023336806	7.158991342	0.517697125	1.751465557	0.039785682	0.006162641	-0.010779325	0.927207343	-0.073134595	0.053385607	1.19779443	5.703154596	-0.018226887	0.024133641	-0.13224
13171	7/30/2012 12:35	19.13980061	27.88739242	21.87015225	23.56934473	21.64440815	21.93634464	22.14554306	20.13128928	20.60888146	20.98088973	22.88130223	27.68348587	21.92794075	21.99439108	23.39178	0.037698264	7.190635565	0.511276771	1.782796014	0.003850206	0.016690513	0.003849767	0.952603386	-0.069028836	-0.026692479	1.219091322	5.711652974	0.015403081	0.011296576	-0.13224
13172	7/30/2012 12:35	19.08056068	27.97203577	21.84472777	23.58218517	21.66134911	21.88986819	22.17095164	20.1697685	20.63454257	21.02349513	22.83101099	27.67550255	21.9115108	22.0118495	23.39529	-0.021541673	7.275278915	0.485852296	1.795636451	0.020791168	-0.029785937	0.029258344	0.991082608	-0.043367727	0.015912927	1.168800087	5.703669649	-0.00102687	0.028754996	-0.12873
13173	7/30/2012 12:35	19.03850353	28.0736621	21.89968597	23.60760938	21.66134911	21.91503216	22.13733023	20.16899891	20.66353987	20.96780023	22.86411075	27.68322835	21.9025257	22.02802429	23.39902	-0.063598822	7.376905245	0.5408105	1.821060662	0.020791168	-0.004621973	-0.004363064	0.99031302	-0.014370434	-0.039781981	1.201899845	5.711395447	-0.010011964	0.044929791	-0.125
13174	7/30/2012 12:35	19.052608	28.0116568	21.91406771	23.57114239	21.67135972	21.9124644	22.14733962	20.14591133	20.67021185	21.06738441	22.84948524	27.66417141	21.88352872	22.00902534	23.39902	-0.04949435	7.314899949	0.555192237	1.784593672	0.030801777	-0.007189734	0.005646327	0.967225438	-0.007698455	0.059802204	1.18727433	5.692338511	-0.029008942	0.025930834	-0.125
13175	7/30/2012 12:36	19.05696758	28.07520581	21.84215965	23.60067549	21.70934897	21.89551723	22.15580913	20.08921917	20.6512224	21.01040546	22.85179453	27.67086708	21.89431078	21.98617538	23.40253	-0.045134774	7.37844896	0.483284178	1.814126767	0.068791029	-0.024136901	0.014115835	0.910533279	-0.0266879	0.002823256	1.189583617	5.699034179	-0.018226887	0.00308088	-0.12149
13176	7/30/2012 12:36	19.03773419	28.08987114	21.87374764	23.5434072	21.6731565	21.93968276	22.12398442	20.13744592	20.58989237	21.04197476	22.86205804	27.65567308	21.90047197	22.01749783	23.40604	-0.064368155	7.393114289	0.514872168	1.756858483	0.032598556	0.020028626	-0.017708872	0.958760031	-0.088017928	0.034392551	1.199847137	5.683840183	-0.012065697	0.034403328	-0.11798
13177	7/30/2012 12:36	19.08004778	28.00934127	21.89069742	23.59836419	21.63516766	21.92299223	22.16607523	20.13334149	20.61529672	20.97857981	22.86642005	27.70666338	21.90457943	21.98386472	23.40604	-0.022054568	7.312584421	0.531821946	1.811815472	-0.005390282	0.003338096	0.024381935	0.9546556	-0.062613578	-0.029002395	1.204209142	5.734830478	-0.007958231	0.00077022	-0.11798
13178	7/30/2012 12:36	19.10517974	28.04716177	21.91586543	23.58963264	21.647745	21.87625919	22.14477311	20.18387766	20.56448822	21.0165653	22.8746309	27.71902478	21.90457943	22.01338995	23.40942	0.003077393	7.350404914	0.556989959	1.803083927	0.007187056	-0.04339494	0.003079814	1.005191769	-0.113422082	0.008983094	1.212419992	5.747191879	-0.007958231	0.030295449	-0.1146
13179	7/30/2012 12:36	19.01927025	28.00754031	21.90148369	23.59656652	21.62926403	21.91708637	22.1517027	20.17361645	20.64275417	21.02734505	22.8769402	27.71722207	21.85195291	22.02828104	23.40942	-0.082832097	7.310783456	0.542608213	1.810017799	-0.011293913	-0.002567764	0.010009404	0.994930555	-0.035156131	0.01976284	1.214729297	5.745389172	-0.060584759	0.045186535	-0.1146
13180	7/30/2012 12:36	19.06132716	28.02040437	21.85500026	23.62199084	21.70113504	21.895774	22.15606578	20.11025416	20.64685998	21.01451202	22.86436734	27.67910792	21.89405406	21.9818108	23.41647	-0.040775192	7.323647514	0.496124788	1.835442121	0.0605771	-0.023880126	0.014372488	0.931568266	-0.031050324	0.006929814	1.202156433	5.707275019	-0.018483603	-0.001283699	-0.10755
13181	7/30/2012 12:37	19.0785091	28.06748724	21.89763145	23.57165601	21.68034363	21.91734314	22.13938344	20.13744592	20.59399811	21.06302112	22.89156584	27.73190129	21.89610779	22.00491747	23.41647	-0.023593254	7.370730391	0.538755971	1.785107289	0.039785682	-0.002310987	-0.002309858	0.958760031	-0.083912187	0.055438917	1.229354932	5.760068388	-0.016429874	0.021822965	-0.10755
13182	7/30/2012 12:37	19.05106933	28.06517168	21.90816092	23.61582735	21.62746728	21.90245015	22.17942121	20.12487612	20.6194025	21.00373232	22.8872038	27.69378696	21.89200034	22.01338995	23.41998	-0.051033023	7.368414824	0.549285444	1.829278631	-0.013090668	-0.017203979	0.037727913	0.946190225	-0.058507806	-0.00384989	1.224992894	5.721954067	-0.02053733	0.030295449	-0.10404
13183	7/30/2012 12:37	18.99747268	27.99030255	21.94308819	23.58757817	21.66237584	21.91631604	22.14682632	20.16848585	20.65481499	21.02657506	22.89310538	27.65747576	21.88096157	22.040348	23.41986	-0.104629673	7.293545696	0.584212719	1.801029449	0.021817896	-0.003338093	0.005133024	0.989799961	-0.02309531	0.018992857	1.230894477	5.685642857	-0.031576093	0.057253498	-0.10416
13184	7/30/2012 12:37	19.05645468	27.96045828	21.909445	23.64664491	21.64979845	21.90373403	22.16376535	20.12795443	20.64788643	21.07457102	22.89464493	27.6968773	21.88250186	21.9869456	23.42337	-0.045647665	7.263701429	0.550569529	1.860096196	0.009240503	-0.015920103	0.02207206	0.949268541	-0.030023872	0.066988808	1.232434022	5.725044401	-0.030035802	0.003851101	-0.10065
13185	7/30/2012 12:37	19.05209511	28.02349175	21.88376341	23.62096359	21.68316714	21.89911208	22.13810018	20.15360717	20.58912255	21.04967463	22.95417455	27.72700821	21.89123019	22.00414724	23.42337	-0.050007241	7.326734895	0.524887935	1.834414872	0.0426092	-0.020542054	-0.003593112	0.974921281	-0.088787753	0.042092425	1.291963645	5.755175309	-0.021307478	0.021052741	-0.10065
13186	7/30/2012 12:37	19.06004493	27.9681766	21.89609055	23.58269879	21.65749889	21.92838454	22.12501102	20.16207262	20.59759064	21.06225113	22.89926357	27.76950098	21.89559436	22.01261972	23.42691	-0.042057422	7.271419748	0.537215075	1.796150069	0.016940942	0.008730412	-0.016682273	0.983386728	-0.08031966	0.054668925	1.237052661	5.797668081	-0.016943307	0.029525223	-0.09711
13187	7/30/2012 12:38	19.10466684	27.86886893	21.90251095	23.62712709	21.65980902	21.9178567	22.17377483	20.17259033	20.61632317	20.97139342	22.90542177	27.71207148	21.863505	22.01467366	23.43039	0.002564494	7.17211208	0.543635479	1.840578371	0.019251077	-0.001797435	0.032081531	0.993904436	-0.061587135	-0.036188789	1.243210857	5.740238585	-0.049032665	0.031579161	-0.09363
13188	7/30/2012 12:38	19.05517246	27.75129868	21.90379504	23.63252016	21.6272106	21.91914058	22.16658854	20.17182074	20.61555333	20.97909313	22.90054653	27.66468646	21.89251377	21.97564905	23.43384	-0.046929894	7.054541823	0.544919561	1.845971443	-0.013347348	-0.000513553	0.024895241	0.993134846	-0.062356967	-0.02848908	1.238335618	5.692853562	-0.020023898	-0.007445449	-0.09018
13189	7/30/2012 12:38	19.08466384	27.82744874	21.85705476	23.62815434	21.65262194	21.8978282	22.16658854	20.19285625	20.61991572	21.00860884	22.85820922	27.64768982	21.90920034	21.99259389	23.43384	-0.017438508	7.130691886	0.49817929	1.841605622	0.012063995	-0.021825929	0.024895241	1.014170356	-0.057994584	0.001026638	1.195998313	5.675856926	-0.003337325	0.009499391	-0.09018
13190	7/30/2012 12:38	19.07825265	27.78705812	21.95207689	23.63431785	21.64594823	21.88730045	22.14733962	20.18875175	20.56910714	21.01707862	22.90465199	27.61807468	21.91356454	22.04753685	23.43384	-0.023849701	7.090301263	0.593201416	1.847769135	0.00539029	-0.032353678	0.005646327	1.010065856	-0.108803159	0.009496415	1.242441082	5.646241782	0.00102687	0.064442348	-0.09018
13191	7/30/2012 12:38	19.0043966	27.77265139	21.93332907	23.65794476	21.62310373	21.90219338	22.15375591	20.21158309	20.63018017	21.01887524	22.91517227	27.6409942	21.84784551	22.00722814	23.43735	-0.097705753	7.075894536	0.574453591	1.871396041	-0.017454213	-0.017460754	0.012062619	1.032897203	-0.04773013	0.011293037	1.252961358	5.669161305	-0.06469216	0.024133641	-0.08667
13192	7/30/2012 12:38	19.05722402	27.62652955	21.89737463	23.67258325	21.67572333	21.87471855	22.1517027	20.1949085	20.64301078	21.01502534	22.91953434	27.64975002	21.89046004	21.98206754	23.4411	-0.044878328	6.929772697	0.538499155	1.886034535	0.035165385	-0.044935578	0.010009404	1.016222608	-0.034899518	0.007443134	1.257323433	5.677917119	-0.022077625	-0.00102696	-0.08292
13193	7/30/2012 12:39	19.01080765	27.53752187	21.90995864	23.6389405	21.67572333	21.93814209	22.14759627	20.18233847	20.55858627	21.0191319	22.95340477	27.63275346	21.89456749	22.00748488	23.4411	-0.091294702	6.840765016	0.551083163	1.852391778	0.035165385	0.018487958	0.005902978	1.003652585	-0.119324029	0.011549697	1.291193859	5.660920559	-0.017970171	0.024390382	-0.08292
13194	7/30/2012 12:39	19.05312089	27.46575152	21.91432453	23.65589024	21.6210503	21.91708637	22.18558091	20.17772093	20.60041334	20.98935943	22.94031842	27.6111216	21.87300342	22.01133601	23.44461	-0.048981459	6.768994668	0.555449054	1.869341521	-0.019507644	-0.002567764	0.043887613	0.999035037	-0.077496958	-0.018222773	1.278107517	5.6392887	-0.039534247	0.028241512	-0.07941
13195	7/30/2012 12:39	19.09338308	27.45520475	21.92511087	23.66667648	21.66134911	21.87266437	22.16248209	20.18644297	20.62196861	21.00655557	22.91106679	27.62451273	21.88609588	22.02442989	23.44461	-0.008719265	6.758447902	0.566235399	1.880127767	0.020791168	-0.046989761	0.020788797	1.007757077	-0.055941696	-0.001026638	1.24885588	5.652679834	-0.026441789	0.041335385	-0.07941
13196	7/30/2012 12:39	19.03209242	27.41533314	21.95259053	23.71547184	21.66340257	21.90476113	22.1437465	20.22415323	20.63428596	20.97242004	22.91927775	27.57300867	21.86889599	22.0239164	23.44461	-0.070009926	6.718576285	0.593715057	1.928923126	0.022844624	-0.014893002	0.002053209	1.045467337	-0.04362434	-0.035162162	1.25706684	5.601175767	-0.043641675	0.040821899	-0.07941
13197	7/30/2012 12:39	19.06619964	27.38163556	21.88093845	23.67746277	21.68907087	21.94302087	22.12270117	20.17207727	20.62453472	21.0342749	22.92620576	27.54210661	21.89277048	22.00568769	23.44449	-0.035902711	6.684878711	0.522062972	1.890914047	0.048512928	0.023366742	-0.01899212	0.993391376	-0.053375584	0.026692695	1.263994853	5.570273711	-0.019767183	0.02259319	-0.07953
13198	7/30/2012 12:39	19.12492642	27.39372549	21.92716542	23.66873101	21.63799114	21.91708637	22.14348985	20.20593937	20.61606656	20.97524327	22.94724648	27.59283764	21.92665715	22.00157983	23.44803	0.022824068	6.696968641	0.568289945	1.882182293	-0.002566802	-0.002567764	0.001796558	1.027253484	-0.061843746	-0.032338937	1.285035574	5.621004738	0.014119488	0.018485326	-0.07599
[truncated: 15,019 more rows]
