# Supplementary material for: Traceable Calibration, Performance Metrics, and Uncertainty Estimates of Minirhizotron Digital Imagery for Fine-Root Measurements
Source: PLoS One. 2014 Nov 12;9(11):e112362. doi: 10.1371/journal.pone.0112362 (PMC4229195; doi:10.1371/journal.pone.0112362)
Supplement: Data S1 — Data and uncertainty analyses for the procedures described in this manuscript. (ZIP) [file pone.0112362.s001.zip › Data for submission/Heat Dissipation/converted_standardized_RTD_data_TEST3.csv]

	date	RS(1)	RS(2)	RS(3)	RS(4)	RS(5)	RS(6)	RS(7)	RSS(1)	RSS(2)	RSS(3)	RSS(4)	RSS(5)	RSS(6)	RSS(7)	CR3000	RS(1)S	RS(2)S	RS(3)S	RS(4)S	RS(5)S	RS(6)S	RS(7)S	RSS(1)S	RSS(2)S	RSS(3)S	RSS(4)S	RSS(5)S	RSS(6)S	RSS(7)S	CR3000S
68606	8/8/2012 8:30	18.98285556	20.86054357	21.3706871	22.35152738	21.4534433	21.8213102	21.7646944	19.17253102	20.59168863	20.93392176	22.32762743	21.92787204	21.8347532	21.98155406	23.04654	-0.075394247	-1.474446214	-0.054436741	-0.096782493	-0.206622404	0.000513538	-0.417806653	-0.19978259	0.019758814	0.00282319	-0.014110121	-0.538625152	-0.085742717	0.032605794	-0.16495
68607	8/8/2012 8:30	19.02516845	20.8649079	21.36657871	22.38130631	21.44959331	21.82593205	21.77341956	19.20407484	20.64429385	20.9103097	22.3253185	21.9718329	21.82397134	21.97487883	23.04297	-0.03308136	-1.47008188	-0.058545138	-0.067003566	-0.210472389	0.00513538	-0.4090815	-0.16823877	0.072364027	-0.02078887	-0.016419044	-0.49466429	-0.096524579	0.025930566	-0.16852
68608	8/8/2012 8:30	19.03773419	20.8056048	21.35399677	22.38977795	21.42418353	21.83440544	21.77341956	19.19997156	20.5937415	20.97832315	22.32557505	21.98494415	21.82422805	21.95819082	23.04297	-0.020515611	-1.529384984	-0.071127071	-0.058531926	-0.235882176	0.013608774	-0.4090815	-0.172342048	0.021811685	0.047224588	-0.016162497	-0.481553043	-0.096267868	0.009242555	-0.16852
68609	8/8/2012 8:30	19.03337464	20.83076356	21.34090134	22.40646458	21.4365034	21.82541851	21.7646944	19.11559903	20.60220961	20.99526257	22.308643	21.99342792	21.84117099	21.94124616	23.03949	-0.024875162	-1.504226222	-0.084222502	-0.041845298	-0.223562304	0.004621842	-0.417806653	-0.256714579	0.03027979	0.064164007	-0.033094552	-0.473069267	-0.079324926	-0.007702109	-0.172
68610	8/8/2012 8:30	19.0354262	20.83307407	21.28389831	22.40030335	21.48527001	21.79820109	21.767004	19.13867945	20.59990012	20.90851313	22.31069536	21.98674373	21.83449649	21.91377545	23.03949	-0.022823609	-1.501915713	-0.141225535	-0.048006524	-0.174795693	-0.022595577	-0.415497056	-0.233634161	0.027970304	-0.022585433	-0.031042187	-0.479753456	-0.085999428	-0.035172819	-0.172
68611	8/8/2012 8:30	19.0423502	20.82280516	21.31625126	22.40287053	21.46678995	21.83029712	21.7611017	19.10328954	20.56885053	20.95753399	22.27939692	21.97234706	21.8370636	21.93739511	23.03595	-0.01589961	-1.512184627	-0.108872583	-0.045439348	-0.193275756	0.009500459	-0.421399357	-0.26902407	-0.003079285	0.02643542	-0.062340627	-0.494150125	-0.083432314	-0.011553157	-0.17554
68612	8/8/2012 8:31	19.04876132	20.83358752	21.30572368	22.41339597	21.43085679	21.8495549	21.76341129	19.10123796	20.58373377	20.95548074	22.37457588	21.94098311	21.83937401	21.94381353	23.03247	-0.009488486	-1.501402267	-0.119400166	-0.034913905	-0.229208918	0.02875823	-0.419089762	-0.271075648	0.011803953	0.024382175	0.032838332	-0.525514079	-0.081121909	-0.005134741	-0.17902
68613	8/8/2012 8:31	19.03799064	20.85258509	21.29930444	22.3859272	21.44984998	21.81771544	21.73980218	19.16278584	20.53959747	20.95368416	22.37688484	21.98545831	21.84604852	21.95459649	23.03247	-0.020259167	-1.482404691	-0.125819407	-0.062382674	-0.210215724	-0.003081224	-0.442698876	-0.209527774	-0.03233235	0.022585588	0.035147289	-0.481038875	-0.074447396	0.005648225	-0.17902
68614	8/8/2012 8:31	18.97695744	20.8505313	21.31419709	22.3712944	21.45215997	21.86650183	21.76341129	19.1561181	20.51624653	20.93032861	22.34507268	21.93661275	21.84373811	21.95228585	23.02899	-0.081292365	-1.484458488	-0.110926748	-0.077015477	-0.207905733	0.045705162	-0.419089762	-0.216195516	-0.055683294	-0.00076996	0.003335128	-0.529884443	-0.076757806	0.003337586	-0.1825
68615	8/8/2012 8:31	19.05722402	20.84642371	21.3185622	22.33740816	21.44369001	21.84108146	21.72106898	19.16227293	20.53908426	20.97011013	22.32172685	22.00628217	21.8370636	21.94997522	23.02551	-0.001025784	-1.488566079	-0.106561646	-0.110901718	-0.21637569	0.020284797	-0.461432075	-0.210040678	-0.032845559	0.039011567	-0.020010699	-0.460215019	-0.083432314	0.001026949	-0.18598
68616	8/8/2012 8:31	19.07927844	20.86003012	21.31522418	22.33407089	21.41930692	21.85058198	21.76854373	19.16971004	20.56346179	20.94393127	22.35020365	21.9630921	21.84450825	21.94894827	23.02545	0.021028633	-1.474959665	-0.109899666	-0.114238981	-0.24075878	0.029785315	-0.413957323	-0.202603567	-0.008468027	0.012832701	0.008466101	-0.503405093	-0.075987669	0	-0.18604
68617	8/8/2012 8:31	19.02645066	20.78172982	21.32549502	22.37848243	21.39158742	21.84390594	21.8001084	19.16765843	20.56115233	20.87386533	22.35225604	21.96489167	21.80856874	21.94689437	23.02197	-0.031799143	-1.553259959	-0.099628824	-0.069827441	-0.268478284	0.023109272	-0.382392653	-0.204655186	-0.010777485	-0.057233239	0.010518493	-0.501605518	-0.111927177	-0.002053898	-0.18952
68618	8/8/2012 8:32	19.03491331	20.8323039	21.32138668	22.37848243	21.38722418	21.83543252	21.7872772	19.17406974	20.56346179	20.89747713	22.34173755	21.96720541	21.85297976	21.96178516	23.01849	-0.023336498	-1.502685883	-0.103737165	-0.069827441	-0.272841519	0.014635854	-0.395223856	-0.198243874	-0.008468027	-0.03362144	0	-0.499291777	-0.067516157	0.012836888	-0.193
68619	8/8/2012 8:32	19.04747909	20.79430909	21.31702157	22.37848243	21.39158742	21.83979761	21.77470267	19.16971004	20.56782411	20.88900766	22.32916671	21.99677002	21.83192937	21.92789588	23.01501	-0.010770712	-1.540680693	-0.108102271	-0.069827441	-0.268478284	0.019000946	-0.407798387	-0.202603567	-0.004105713	-0.04209091	-0.012570838	-0.469727167	-0.088566541	-0.021052389	-0.19648
68620	8/8/2012 8:32	19.07466239	20.81741399	21.31060231	22.37180783	21.42315687	21.78664659	21.75135009	19.15483584	20.56551465	20.90774318	22.29735501	21.98185914	21.82961897	21.95947451	23.01501	0.01641258	-1.517575793	-0.114521534	-0.076502046	-0.23690883	-0.034150073	-0.431150961	-0.217477772	-0.006415174	-0.023355388	-0.044382541	-0.484638047	-0.090876941	0.010526245	-0.19648
68621	8/8/2012 8:32	19.08440739	20.80149726	21.30341275	22.38567048	21.42418353	21.79203869	21.7693136	19.22125737	20.57269964	20.92776207	22.29607228	21.95975003	21.85811402	21.94561069	23.01529	0.026157588	-1.533492519	-0.121711094	-0.06263939	-0.235882176	-0.02875798	-0.413187457	-0.151056237	0.000769822	-0.003336494	-0.045665265	-0.506747159	-0.062381897	-0.003337583	-0.1962
68622	8/8/2012 8:32	19.03799064	20.84822078	21.3329414	22.33509774	21.42854681	21.83029712	21.73133373	19.18740531	20.58116769	20.92776207	22.31736556	21.9173318	21.84553509	21.97102775	23.01181	-0.020259167	-1.486769008	-0.092182444	-0.113212131	-0.231518893	0.009500459	-0.451167322	-0.184908305	0.009237872	-0.003336494	-0.024371989	-0.549165389	-0.07496082	0.022079479	-0.19968
68623	8/8/2012 8:32	19.04209375	20.83538458	21.35836193	22.39850633	21.43265343	21.82593205	21.72697121	19.20638294	20.51983897	20.91698265	22.31505664	21.94046895	21.8558036	21.95613692	23.01181	-0.016156054	-1.499605204	-0.066761916	-0.049803546	-0.227412269	0.00513538	-0.455529846	-0.165930673	-0.052090852	-0.014115914	-0.026680905	-0.52602824	-0.064692315	0.007188651	-0.19968
68624	8/8/2012 8:33	19.06312228	20.84822078	21.3498884	22.39003467	21.42854681	21.82593205	21.72286531	19.21099914	20.52856349	20.93007195	22.31120845	21.94920969	21.86453185	21.9607582	23.0083	0.004872476	-1.486769008	-0.075235447	-0.058275209	-0.231518893	0.00513538	-0.459635746	-0.161314476	-0.043366333	-0.001026614	-0.030529095	-0.517287497	-0.05596406	0.011809936	-0.20319
68625	8/8/2012 8:33	19.06748187	20.84822078	21.30341275	22.35614823	21.42418353	21.82593205	21.70592853	19.22536068	20.57706197	20.93212518	22.31300427	21.94278267	21.85400661	21.95844756	23.0083	0.009232066	-1.486769008	-0.121711094	-0.092161643	-0.235882176	0.00513538	-0.476572529	-0.146952933	0.005132148	0.001026614	-0.028733274	-0.523714516	-0.066489306	0.009499293	-0.20319
68626	8/8/2012 8:33	19.04953066	20.82177827	21.31085908	22.38053616	21.41905026	21.82490497	21.70490206	19.23510605	20.55294094	20.9331518	22.30582099	21.93121407	21.85092606	21.9512589	23.00507	-0.00871915	-1.513211516	-0.114264764	-0.067773714	-0.241015443	0.004108303	-0.477598998	-0.137207565	-0.018988879	0.002053229	-0.035916553	-0.535283119	-0.069569859	0.002310636	-0.20642
68627	8/8/2012 8:33	19.06440451	20.81972449	21.31317001	22.38695407	21.41289035	21.82721589	21.70721161	19.22023155	20.53805784	20.93109857	22.31197809	21.91219023	21.85297976	21.95305607	23.00156	0.006154708	-1.515265294	-0.111953831	-0.061355808	-0.247175352	0.006419226	-0.475289442	-0.152082063	-0.033871978	0	-0.029759457	-0.554306955	-0.067516157	0.004107799	-0.20993
68628	8/8/2012 8:33	19.0159365	20.83025012	21.32780596	22.42263785	21.41494365	21.82927005	21.71337044	19.20561357	20.59528116	20.86565257	22.314287	21.9271008	21.82140423	21.96820362	22.9946	-0.042313309	-1.504739668	-0.097317881	-0.025672025	-0.24512205	0.008473381	-0.46913062	-0.166700039	0.023351339	-0.065445999	-0.027450544	-0.53939639	-0.099091683	0.019255351	-0.21689
68629	8/8/2012 8:33	19.04311953	20.76452968	21.30418306	22.395169	21.41263369	21.79743079	21.72389178	19.16765843	20.59528116	20.95445412	22.32711433	21.94406808	21.8255116	21.92173423	22.99808	-0.015130276	-1.570460103	-0.120940785	-0.053140871	-0.247432015	-0.023365878	-0.458609271	-0.204655186	0.023351339	0.023355554	-0.014623215	-0.522429113	-0.094984315	-0.027214039	-0.21341
68630	8/8/2012 8:34	19.02414267	20.8091989	21.30238567	22.3255994	21.41494365	21.87138051	21.70490206	19.14226975	20.53600501	20.95445412	22.31018227	21.93558443	21.83398306	21.9512589	22.9946	-0.034107134	-1.525790887	-0.122738173	-0.122710479	-0.24512205	0.05058384	-0.477598998	-0.230043859	-0.035924813	0.023355554	-0.031555278	-0.530912763	-0.086512851	0.002310636	-0.21689
68631	8/8/2012 8:34	19.08876701	20.82716944	21.30777784	22.36898396	21.3736212	21.83877053	21.72286531	19.143552	20.54986167	20.88798106	22.33224528	21.95769338	21.86042444	21.94817806	22.99127	0.030517206	-1.507820342	-0.117346006	-0.079325913	-0.286444506	0.017973865	-0.459635746	-0.228761607	-0.022068146	-0.04311751	-0.00949227	-0.508803813	-0.060071477	-0.000770212	-0.22022
68632	8/8/2012 8:34	19.04850487	20.84180267	21.30546691	22.36230938	21.36309817	21.81951282	21.7374926	19.09277522	20.55832967	20.90902644	22.33224528	21.95769338	21.8434814	21.9607582	22.99127	-0.009744931	-1.493187112	-0.119656936	-0.086000499	-0.296967534	-0.001283844	-0.445008454	-0.279538391	-0.013600154	-0.022072129	-0.00949227	-0.508803813	-0.077014518	0.011809936	-0.22022
68633	8/8/2012 8:34	19.07184147	20.78481046	21.29083106	22.37309141	21.39492401	21.78793042	21.72722783	19.14970682	20.56448822	20.91954918	22.28786286	21.95126634	21.81164925	21.95433976	22.98779	0.013591662	-1.550179327	-0.134292786	-0.075218469	-0.26514169	-0.032866243	-0.455273227	-0.222606793	-0.007441601	-0.011549389	-0.053874684	-0.515230848	-0.108846663	0.005391487	-0.2237
68634	8/8/2012 8:34	19.07184147	20.88621621	21.27799265	22.37745557	21.3864542	21.81335038	21.73569626	19.10123796	20.56269197	20.91338952	22.26477398	21.94946677	21.84784551	21.98617538	22.98779	0.013591662	-1.448773578	-0.147131198	-0.070854305	-0.273611501	-0.007446287	-0.446804792	-0.271075648	-0.009237847	-0.017709046	-0.076963567	-0.517030416	-0.072650409	0.037227114	-0.2237
68635	8/8/2012 8:34	19.04311953	20.8323039	21.32986014	22.32328899	21.39158742	21.82285082	21.7282543	19.12329249	20.5465258	20.93109857	22.31223464	21.89110989	21.82756529	21.98283776	22.98416	-0.015130276	-1.502685883	-0.095263707	-0.125020883	-0.268478284	0.002054151	-0.454246751	-0.249021124	-0.025404016	0	-0.029502912	-0.575387295	-0.092930629	0.033889493	-0.22733
68636	8/8/2012 8:35	19.0497871	20.83025012	21.31933251	22.3299635	21.38953413	21.82927005	21.69669032	19.14868102	20.56782411	20.93109857	22.30787336	21.87825609	21.83192937	21.97025753	22.98065	-0.008462705	-1.504739668	-0.105791333	-0.118346376	-0.270531572	0.008473381	-0.485810738	-0.223632596	-0.004105713	0	-0.033864189	-0.588241094	-0.088566541	0.021309262	-0.23084
68637	8/8/2012 8:35	19.05363378	20.83410096	21.28954721	22.32534268	21.38491424	21.8246482	21.6836029	19.18022461	20.56962036	20.92468224	22.31403046	21.88442591	21.83809045	21.94663763	22.98065	-0.004616024	-1.50088882	-0.13557663	-0.12296719	-0.275151464	0.003851534	-0.498898156	-0.192089003	-0.002309464	-0.006416332	-0.02770709	-0.582071277	-0.082405467	-0.002310635	-0.23084
68638	8/8/2012 8:35	19.07286726	20.8323039	21.30007474	22.37822572	21.39158742	21.82285082	21.66487002	19.2181799	20.51060127	20.92468224	22.30145973	21.91424686	21.85066934	21.95100217	22.97717	0.01461745	-1.502685883	-0.125049099	-0.070084157	-0.268478284	0.002054151	-0.517631038	-0.154133712	-0.061328552	-0.006416332	-0.040277823	-0.55225033	-0.069826572	0.002053899	-0.23432
68639	8/8/2012 8:35	18.97772676	20.82999339	21.33165754	22.40980191	21.36386815	21.82901328	21.70053957	19.18253269	20.5465258	20.88464461	22.31223464	21.93327071	21.78110095	21.97436536	22.97717	-0.080523046	-1.504996391	-0.093466304	-0.038507962	-0.296197558	0.008216612	-0.481961487	-0.189780923	-0.025404016	-0.046453961	-0.029502912	-0.533226481	-0.139394968	0.025417088	-0.23432
68640	8/8/2012 8:35	19.03440042	20.79379565	21.30392629	22.3905481	21.37849773	21.78870072	21.70669838	19.13329401	20.58193752	20.96241045	22.32634469	21.93507027	21.81241938	21.92943629	22.97357	-0.023849386	-1.541194133	-0.121197555	-0.057761776	-0.28156797	-0.032095944	-0.475802677	-0.239019606	0.010007696	0.031311879	-0.015392856	-0.531426922	-0.108076534	-0.019511975	-0.23792
68641	8/8/2012 8:35	18.98593284	20.83410096	21.29365551	22.32534268	21.39774729	21.87959724	21.70053957	19.11841996	20.51214088	20.94726778	22.30736027	21.90293543	21.81858042	21.94843479	22.97357	-0.072316965	-1.50088882	-0.131468329	-0.12296719	-0.262318415	0.058800578	-0.481961487	-0.253893648	-0.059788937	0.016169212	-0.03437728	-0.563561755	-0.101915496	-0.000513475	-0.23792
68642	8/8/2012 8:36	19.09979431	20.83820854	21.29339875	22.34177227	21.38055101	21.84133823	21.70028295	19.14611651	20.55242773	20.89465397	22.33481075	21.99419918	21.82089081	21.95074543	22.97357	0.041544501	-1.496781245	-0.131725098	-0.106537601	-0.279514689	0.020541568	-0.482218104	-0.226197103	-0.01950209	-0.036444599	-0.006926794	-0.472298013	-0.099605104	0.001797161	-0.23792
68643	8/8/2012 8:36	19.04722265	20.7981599	21.30829138	22.36538995	21.34898196	21.83517575	21.73210359	19.14842456	20.55063149	20.88002491	22.31608283	21.98391581	21.8103657	21.91916688	22.97009	-0.011027157	-1.536829888	-0.116832466	-0.082919923	-0.311083738	0.014379084	-0.450397464	-0.223889047	-0.02129833	-0.051073656	-0.025654721	-0.482581378	-0.110130211	-0.029781389	-0.2414
68644	8/8/2012 8:36	19.05568535	20.89109403	21.25745129	22.36538995	21.38286096	21.80975563	21.72774107	19.17560845	20.56089573	20.92416893	22.25887351	21.94766721	21.83346964	21.97179796	22.96661	-0.002564458	-1.443895754	-0.167672553	-0.082919923	-0.277204747	-0.01104104	-0.454759989	-0.196705157	-0.011034092	-0.006929638	-0.082864034	-0.518829983	-0.087026274	0.022849696	-0.24488
68645	8/8/2012 8:36	19.03645197	20.88467584	21.31881897	22.3166145	21.38902081	21.82439143	21.70028295	19.16483745	20.56294858	20.92211571	22.30325554	21.93275655	21.82294449	21.96101494	22.96649	-0.021797833	-1.450313942	-0.106304875	-0.131695377	-0.271044894	0.003594765	-0.482218104	-0.207476159	-0.00898124	-0.008982861	-0.038482007	-0.533740641	-0.097551421	0.012066674	-0.245
68646	8/8/2012 8:36	18.98593284	20.87620385	21.36529483	22.34202899	21.40159721	21.82439143	21.70438882	19.16073422	20.52060878	20.92622215	22.30736027	21.92427293	21.81858042	21.98643212	22.96301	-0.072316965	-1.45878593	-0.059829011	-0.106280888	-0.25846849	0.003594765	-0.478112232	-0.211579388	-0.051321042	-0.004876413	-0.03437728	-0.542224261	-0.101915496	0.037483854	-0.24848
68647	8/8/2012 8:36	19.03875997	20.87004242	21.32523825	22.36128252	21.40390717	21.83106743	21.71952927	19.17996816	20.62427811	20.89901703	22.31377391	21.96463459	21.80394797	21.98874278	22.96301	-0.019489834	-1.464947362	-0.099885596	-0.087027357	-0.256158533	0.010270768	-0.462971786	-0.192345456	0.052348286	-0.032081535	-0.027963636	-0.5018626	-0.116547943	0.039794516	-0.24848
68648	8/8/2012 8:37	19.04286309	20.80252415	21.30418306	22.39491229	21.41237703	21.79717402	21.72799769	19.18612304	20.58399038	20.94752443	22.311465	21.97928831	21.81010899	21.92301791	22.95953	-0.01538672	-1.532465636	-0.120940785	-0.053397588	-0.247688678	-0.023622645	-0.45450337	-0.186190574	0.012060561	0.016425867	-0.030272549	-0.487208881	-0.110386921	-0.025930363	-0.25196
68649	8/8/2012 8:37	19.04901777	20.80868545	21.31034554	22.39260183	21.44394668	21.79922816	21.72568812	19.17150521	20.60323605	20.91595604	22.28016655	21.97748872	21.80831203	21.92122076	22.95953	-0.009232041	-1.52630433	-0.114778305	-0.055708041	-0.216119025	-0.021568509	-0.45681294	-0.2008084	0.031306228	-0.015142523	-0.061570996	-0.489008464	-0.112183887	-0.027727509	-0.25196
68650	8/8/2012 8:37	19.04337598	20.8366682	21.33422526	22.37001082	21.44240669	21.83568929	21.7282543	19.15278423	20.59297168	20.94778109	22.25707772	21.97980247	21.81472977	21.94458374	22.95947	-0.014873831	-1.498321586	-0.090898584	-0.078299053	-0.217659015	0.014892624	-0.454246751	-0.219529381	0.021041858	0.016682522	-0.084659826	-0.486694715	-0.105766146	-0.004364531	-0.25202
68651	8/8/2012 8:37	19.03722131	20.85155819	21.34064457	22.36384966	21.39415403	21.82952682	21.73492641	19.19715056	20.57398268	20.97960644	22.314287	21.99059999	21.78751863	21.96383906	22.95947	-0.0210285	-1.483431589	-0.084479275	-0.084460211	-0.265911673	0.008730151	-0.44757465	-0.175163048	0.002052858	0.048507874	-0.027450544	-0.475897194	-0.13297728	0.014890795	-0.25202
68652	8/8/2012 8:37	19.04337598	20.8366682	21.3046966	22.39542572	21.42546684	21.80179583	21.7451912	19.1992022	20.58014126	20.94367461	22.32044412	21.99239958	21.81062241	21.91505912	22.95596	-0.014873831	-1.498321586	-0.120427245	-0.052884154	-0.234598858	-0.019000836	-0.437309854	-0.173111412	0.008211441	0.012576047	-0.021293432	-0.474097604	-0.109873502	-0.033889146	-0.25553
68653	8/8/2012 8:37	19.04953066	20.89366131	21.29802059	22.39311527	21.42315687	21.85443355	21.75135009	19.11072652	20.54678241	20.97344667	22.34609887	21.95897878	21.81087912	21.95356954	22.95251	-0.00871915	-1.441328476	-0.127103254	-0.055194607	-0.23690883	0.033636884	-0.431150961	-0.261587092	-0.025147411	0.042348104	0.004361322	-0.507518404	-0.109616792	0.004621274	-0.25898
68654	8/8/2012 8:38	19.05594179	20.90007951	21.31291324	22.3235457	21.42983013	21.85674449	21.71978589	19.17176166	20.53600501	20.97960644	22.31018227	22.0242782	21.81704016	21.95536671	22.95596	-0.002308013	-1.434910271	-0.112210601	-0.124764172	-0.230235574	0.035947827	-0.462715167	-0.200551947	-0.035924813	0.048507874	-0.031555278	-0.442218988	-0.103455757	0.006418438	-0.25553
68655	8/8/2012 8:38	19.08261226	20.84616698	21.31830543	22.35845866	21.43932671	21.84108146	21.75904873	19.18381496	20.55217112	20.86488262	22.32608814	22.04895863	21.77827717	21.9587043	22.95245	0.024362453	-1.488822803	-0.106818417	-0.089851215	-0.220738993	0.020284797	-0.423452328	-0.188498656	-0.019758696	-0.066215944	-0.015649403	-0.417538558	-0.142218746	0.009756031	-0.25904
68656	8/8/2012 8:38	19.06568675	20.91394288	21.32677888	22.3628228	21.42675016	21.79024132	21.75904873	19.16688907	20.55217112	20.91980583	22.29658537	22.0363613	21.80779861	21.96717666	22.94894	0.00743694	-1.421046907	-0.098344967	-0.08548707	-0.23331554	-0.030555346	-0.423452328	-0.205424542	-0.019758696	-0.011292736	-0.045152176	-0.430135884	-0.112697305	0.018228396	-0.26255
68657	8/8/2012 8:38	18.98798436	20.93345438	21.3676058	22.41621987	21.39543734	21.83517575	21.76597751	19.23023336	20.53112953	20.89876038	22.30094664	21.99805545	21.77416986	21.97564905	22.94894	-0.070265441	-1.401535406	-0.057518039	-0.03209	-0.264628367	0.014379084	-0.416523544	-0.142080252	-0.040800294	-0.032338186	-0.040790913	-0.468441743	-0.146326056	0.026700784	-0.26255
68658	8/8/2012 8:38	19.03850353	20.92036112	21.29956121	22.39876305	21.42906014	21.82208051	21.78240136	19.15227133	20.57141661	20.9431613	22.35815667	22.00885303	21.81447306	21.93996248	22.95245	-0.019746278	-1.414628662	-0.125562638	-0.049546829	-0.231005565	0.001283844	-0.4000997	-0.220042283	-0.000513214	0.012062738	0.016419125	-0.457644163	-0.106022856	-0.008985792	-0.25904
68659	8/8/2012 8:38	19.04927421	20.88056821	21.33140077	22.36307952	21.41006706	21.84981167	21.81858542	19.1963812	20.53959747	20.88182146	22.32634469	22.01528017	21.79111255	21.95459649	22.94891	-0.008975595	-1.454421575	-0.093723076	-0.085230355	-0.24999864	0.029015001	-0.363915633	-0.175932412	-0.03233235	-0.049277109	-0.015392856	-0.451217016	-0.12938337	0.005648225	-0.26258
68660	8/8/2012 8:39	19.07184147	20.95399292	21.37120065	22.35204081	21.42880347	21.80924209	21.77803876	19.20304902	20.49109954	20.93058526	22.31172154	21.98365873	21.83552333	21.99490456	22.94891	0.013591662	-1.380996859	-0.053923191	-0.096269066	-0.231262229	-0.011554576	-0.404462291	-0.16926459	-0.08083028	-0.000513307	-0.030016003	-0.482838461	-0.084972583	0.045956291	-0.26258
68661	8/8/2012 8:39	19.03619553	20.95630352	21.34809098	22.37540184	21.45626662	21.82849974	21.78445434	19.21997509	20.61375706	20.88413131	22.31172154	22.01322348	21.79342292	21.99079671	22.94891	-0.022054277	-1.378686265	-0.07703286	-0.07290803	-0.203799079	0.007703073	-0.398046714	-0.152338519	0.04182724	-0.046967261	-0.030016003	-0.453273704	-0.127072996	0.04184844	-0.26258
68662	8/8/2012 8:39	19.05337734	20.94808808	21.29776382	22.3843869	21.50734355	21.8246482	21.79317955	19.15842616	20.58193752	20.92827538	22.26297819	22.02376403	21.81216267	21.92943629	22.9454	-0.004872469	-1.386901704	-0.127360023	-0.063922972	-0.152722149	0.003851534	-0.389321509	-0.213887453	0.010007696	-0.002823188	-0.078759363	-0.442733162	-0.108333244	-0.019511975	-0.26609
68663	8/8/2012 8:39	19.00234506	20.96477571	21.33961748	22.31635779	21.46909995	21.87497533	21.77598578	19.19843284	20.51624653	20.95137426	22.30710372	22.00011212	21.80985228	21.95228585	22.94891	-0.055904742	-1.370214071	-0.085506365	-0.131952088	-0.190965754	0.05417866	-0.406515274	-0.173880776	-0.055683294	0.020275691	-0.034633826	-0.466385064	-0.11064363	0.003337586	-0.26258
68664	8/8/2012 8:39	19.12210546	20.94937174	21.34552325	22.35589152	21.43676006	21.8639341	21.79882528	19.21689762	20.54318994	20.87283873	22.31710901	22.05255788	21.8537499	21.9330306	22.94537	0.063855652	-1.385618043	-0.079600591	-0.092418357	-0.223305639	0.043137439	-0.383675775	-0.155415993	-0.028739882	-0.058259835	-0.024628536	-0.413939313	-0.066746019	-0.015917673	-0.26612
68665	8/8/2012 8:39	19.04440175	21.01920366	21.38994528	22.32457255	21.45600996	21.82824297	21.82654084	19.19817638	20.53266915	20.9298153	22.30684718	21.98288748	21.82653844	21.99439108	22.94537	-0.013848051	-1.315786127	-0.035178563	-0.123737325	-0.204055745	0.007446303	-0.355960217	-0.17413723	-0.039260669	-0.001283267	-0.034890371	-0.483609712	-0.093957472	0.045442809	-0.26612
68666	8/8/2012 8:40	19.02516845	20.99173284	21.37941746	22.3517841	21.44959331	21.83440544	21.8113999	19.24690311	20.61529672	20.93212518	22.31762211	22.02324985	21.7990705	21.97539231	22.94537	-0.03308136	-1.343256947	-0.045706381	-0.096525779	-0.210472389	0.013608774	-0.371101153	-0.125410502	0.043366904	0.001026614	-0.024115443	-0.443247335	-0.121425411	0.026444045	-0.26612
68667	8/8/2012 8:40	19.03593908	20.94321017	21.36041612	22.3920884	21.46011662	21.79845786	21.82217819	19.20663939	20.57500911	20.96805688	22.31941793	22.03379043	21.81370293	21.93508448	22.94537	-0.022310721	-1.391779612	-0.064707724	-0.056221475	-0.199949087	-0.02233881	-0.360322867	-0.165674218	0.003079288	0.036958315	-0.022319618	-0.432706761	-0.106792986	-0.013863784	-0.26612
68668	8/8/2012 8:40	18.97875252	20.99584061	21.35399677	22.34767668	21.48321666	21.8724076	21.82833723	19.20458775	20.48853353	20.9534275	22.33429766	21.99805545	21.82448476	21.9587043	22.94537	-0.079497287	-1.339149175	-0.071127071	-0.100633197	-0.176849038	0.051610931	-0.354163831	-0.167725859	-0.083396288	0.022328933	-0.007439889	-0.468441743	-0.096011157	0.009756031	-0.26612
68669	8/8/2012 8:40	19.02952799	21.00020512	21.35836193	22.36051237	21.42007691	21.82593205	21.84553126	19.21510243	20.54986167	20.90902644	22.31531319	22.0592422	21.81395964	21.95228585	22.94565	-0.02872182	-1.334784662	-0.066761916	-0.0877975	-0.23998879	0.00513538	-0.336969794	-0.157211185	-0.022068146	-0.022072129	-0.026424359	-0.407254991	-0.106536276	0.003337586	-0.26584
68670	8/8/2012 8:40	18.99131809	21.02947318	21.40869002	22.34305584	21.46627661	21.82978359	21.81961193	19.21484597	20.5029032	20.9298153	22.30659063	21.99111416	21.81781029	21.9856619	22.94565	-0.066931713	-1.305516603	-0.016433828	-0.105254035	-0.19378909	0.00898692	-0.362889129	-0.15746764	-0.069026616	-0.001283267	-0.035146917	-0.475383026	-0.102685627	0.036713634	-0.26584
68671	8/8/2012 8:40	19.04004219	20.95989778	21.34757744	22.39619587	21.49810345	21.79409282	21.83039024	19.24228686	20.57295625	20.91929253	22.31300427	22.03584713	21.8075419	21.91608606	22.94217	-0.018207611	-1.375092003	-0.077546407	-0.052114002	-0.161962255	-0.026703847	-0.352110816	-0.130026749	0.001026429	-0.011806041	-0.028733274	-0.430650059	-0.112954015	-0.032862208	-0.26932
68672	8/8/2012 8:41	18.9869586	21.01252848	21.34963162	22.33894843	21.49168672	21.86367733	21.84091196	19.22125737	20.48827693	20.94470123	22.32993635	21.99779836	21.82012068	21.94997522	22.94565	-0.071291203	-1.3224613	-0.075492221	-0.109361442	-0.16837898	0.042880667	-0.341589096	-0.151056237	-0.083652889	0.013602665	-0.011801196	-0.468698828	-0.100375235	0.001026949	-0.26584
68673	8/8/2012 8:41	19.02106535	21.02562211	21.36683548	22.36872725	21.43701673	21.83029712	21.86221213	19.22972045	20.54318994	20.9023535	22.31300427	22.06978289	21.80317784	21.9415029	22.94565	-0.037184452	-1.309367678	-0.058288363	-0.079582628	-0.223048975	0.009500459	-0.320288927	-0.142593166	-0.028739882	-0.02874507	-0.028733274	-0.396714301	-0.11731807	-0.007445372	-0.26584
68674	8/8/2012 8:41	19.07748331	21.01843344	21.36811935	22.36179595	21.47628663	21.78921425	21.83834568	19.28614147	20.52779368	20.92083244	22.28914558	22.04998699	21.84271126	21.94278658	22.94586	0.019233501	-1.31655634	-0.05700449	-0.086513928	-0.18377907	-0.031582411	-0.344155372	-0.086172142	-0.044136144	-0.010266125	-0.052591964	-0.416510202	-0.077784654	-0.006161689	-0.26563
68675	8/8/2012 8:41	18.97182865	21.02279799	21.4020138	22.39978992	21.44266335	21.82747266	21.8468144	19.26921506	20.53189934	20.91236291	22.30607754	22.04561648	21.77493998	21.95562344	22.94586	-0.086421154	-1.312191797	-0.023110047	-0.048519959	-0.21740235	0.006675995	-0.335686653	-0.10309855	-0.040030481	-0.018735654	-0.035660008	-0.42088071	-0.145555936	0.006675176	-0.26563
68676	8/8/2012 8:41	19.04158086	21.033581	21.34937485	22.3936287	21.48296	21.83825699	21.86169887	19.18278914	20.56397501	20.94418792	22.35482153	22.05230079	21.81524319	21.94509721	22.94238	-0.016668944	-1.301408784	-0.075748994	-0.054681173	-0.177105706	0.017460324	-0.320802186	-0.18952447	-0.007954814	0.013089356	0.013083984	-0.414196402	-0.105252727	-0.003851057	-0.26911
68677	8/8/2012 8:41	19.1008201	21.01227175	21.37453873	22.35974223	21.51247696	21.84647364	21.87427373	19.24792894	20.53189934	20.8615462	22.33147564	22.10911795	21.79188267	21.95973125	22.94586	0.042570298	-1.322718037	-0.050585115	-0.088567644	-0.147588745	0.025676979	-0.308227324	-0.124384668	-0.040030481	-0.069552371	-0.010261912	-0.357379236	-0.128613245	0.010782983	-0.26563
68678	8/8/2012 8:42	19.07338015	21.06105217	21.3896885	22.37488841	21.50195349	21.79820109	21.88505222	19.21869281	20.54934846	20.91698265	22.29376338	22.11374564	21.81755358	21.97693275	22.94586	0.015130344	-1.273937616	-0.035435339	-0.073421461	-0.158112214	-0.022595577	-0.297448834	-0.1536208	-0.022581357	-0.014115914	-0.047974166	-0.352751551	-0.102942337	0.027984481	-0.26563
68679	8/8/2012 8:42	19.06696898	21.09673935	21.43385435	22.35974223	21.51247696	21.82952682	21.89557411	19.25639208	20.49392215	20.92493889	22.30607754	22.04561648	21.83834716	21.99772871	22.94604	0.008719173	-1.23825043	0.008730504	-0.088567644	-0.147588745	0.008730151	-0.286926941	-0.115921529	-0.078007668	-0.006159679	-0.035660008	-0.42088071	-0.082148755	0.048780441	-0.26545
68680	8/8/2012 8:42	18.97977828	21.09853656	21.43950351	22.33176048	21.51401698	21.82285082	21.88017623	19.24382561	20.52343141	20.93340845	22.30607754	22.04150306	21.8129328	21.98078384	22.94604	-0.078471527	-1.236453223	0.014379667	-0.116549392	-0.146048723	0.002054151	-0.302324822	-0.128488	-0.048498406	0.002309883	-0.035660008	-0.424994124	-0.107563115	0.031835575	-0.26545
68681	8/8/2012 8:42	19.03927286	21.01843344	21.4020138	22.42084082	21.48912004	21.84005438	21.89737054	19.2987081	20.54036728	20.94187803	22.314287	22.09214983	21.78341131	21.94715111	22.94604	-0.018976945	-1.31655634	-0.023110047	-0.027469059	-0.170945667	0.019257716	-0.285130517	-0.073605511	-0.031562536	0.010779466	-0.027450544	-0.374347361	-0.137084602	-0.00179716	-0.26545
68682	8/8/2012 8:42	18.98208624	21.07542969	21.39122916	22.36359295	21.54173751	21.85469032	21.9119986	19.26485524	20.48981654	20.92493889	22.34404648	22.06258436	21.83423977	21.95562344	22.94952	-0.076163568	-1.259560091	-0.03389468	-0.084716926	-0.118328194	0.033893655	-0.270502455	-0.107458369	-0.082113284	-0.006159679	0.002308935	-0.403912824	-0.08625614	0.006675176	-0.26197
68683	8/8/2012 8:42	19.07543173	21.1432103	21.35348322	22.36821382	21.52094709	21.84236531	21.93355586	19.24177395	20.53831445	20.92288566	22.2532296	22.1199159	21.86607214	21.92815261	22.94934	0.017181922	-1.191779487	-0.071640619	-0.080096058	-0.139118612	0.021568649	-0.248945194	-0.130539665	-0.033615373	-0.008212903	-0.088507948	-0.346581293	-0.054423778	-0.020795654	-0.26215
68684	8/8/2012 8:43	19.01850092	21.13294042	21.39379693	22.40004663	21.54430424	21.82772943	21.88915832	19.32845787	20.59990012	20.88721111	22.30633409	22.11374564	21.84296797	21.97282492	22.94934	-0.039748881	-1.202049365	-0.031326914	-0.048263242	-0.115761467	0.006932765	-0.293342733	-0.043855745	0.027970304	-0.043887461	-0.035403462	-0.352751551	-0.077527942	0.023876652	-0.26215
68685	8/8/2012 8:43	19.04568398	21.09263146	21.35348322	22.38515705	21.56304141	21.80410674	21.92508692	19.2481854	20.59553777	20.93802822	22.34430303	22.12222974	21.82166094	21.93046324	22.95282	-0.012565827	-1.242358327	-0.071640619	-0.063152823	-0.097024298	-0.01668993	-0.257414135	-0.12412821	0.023607948	0.006929653	0.002565483	-0.344267444	-0.098834973	-0.018485032	-0.25867
68686	8/8/2012 8:43	19.09825561	21.08595613	21.40612224	22.3574318	21.55662455	21.85263615	21.92688336	19.28408978	20.54267673	20.88079486	22.33352802	22.17904811	21.81524319	21.95356954	22.95282	0.040005807	-1.249033649	-0.019001606	-0.090878072	-0.103441148	0.031839484	-0.255617695	-0.088223833	-0.029253092	-0.050303707	-0.008209532	-0.287449075	-0.105252727	0.004621274	-0.25867
68687	8/8/2012 8:43	19.07338015	21.12010312	21.41485269	22.38310332	21.56124469	21.78972779	21.93997174	19.2481854	20.55345415	20.92108909	22.28940213	22.17287775	21.82602502	21.97693275	22.95282	0.015130344	-1.214886667	-0.010271152	-0.065206553	-0.098821017	-0.031068878	-0.242529316	-0.12412821	-0.018475667	-0.010009472	-0.05233542	-0.293619443	-0.094470893	0.027984481	-0.25867
68688	8/8/2012 8:43	19.01875737	21.12883248	21.44463912	22.36230938	21.55303112	21.8364596	21.94022838	19.3289708	20.62581777	20.942648	22.31120845	22.13971222	21.80959558	21.98591864	22.95645	-0.039492439	-1.206157307	0.019515277	-0.086000499	-0.107034579	0.015662934	-0.24227268	-0.043342815	0.053887954	0.011549429	-0.030529095	-0.326784973	-0.11090034	0.036970374	-0.25504
68689	8/8/2012 8:43	19.03952931	21.12857573	21.40637901	22.32380241	21.56945827	21.85289292	21.91867107	19.29486117	20.52830688	20.96780023	22.31069536	22.17313484	21.82628173	21.96024473	22.953	-0.0187205	-1.206414053	-0.018744828	-0.12450746	-0.090607434	0.032096255	-0.263829985	-0.077452444	-0.043622937	0.036701659	-0.031042187	-0.293362345	-0.094214183	0.011296459	-0.25849
68690	8/8/2012 8:44	19.0736366	21.17966862	21.43616537	22.37488841	21.57407842	21.81103947	21.96974158	19.24639019	20.54703901	20.92750542	22.27888383	22.1836759	21.83655018	21.98771582	22.95645	0.015386792	-1.155321162	0.011041524	-0.073421461	-0.085987285	-0.0097572	-0.212759477	-0.125923418	-0.024890805	-0.003593147	-0.062853713	-0.282821292	-0.083945737	0.038767555	-0.25504
68691	8/8/2012 8:44	19.00798678	21.14783175	21.44232809	22.37694214	21.54225085	21.83414867	21.95049381	19.31999454	20.59143203	20.94213469	22.31043882	22.16002285	21.79213938	21.97256818	22.95645	-0.050263022	-1.187158032	0.017204251	-0.071367736	-0.117814849	0.013352004	-0.232007248	-0.052319067	0.019502206	0.01103612	-0.031298733	-0.306474339	-0.128356537	0.023619913	-0.25504
68692	8/8/2012 8:44	19.04209375	21.15245321	21.3963647	22.39850633	21.61437666	21.88088111	21.95511326	19.25895667	20.54293333	20.95265753	22.30428172	22.13277064	21.8324428	21.95793409	22.95645	-0.016156054	-1.18253657	-0.028759145	-0.049803546	-0.045689044	0.060084445	-0.227387793	-0.113356937	-0.028996487	0.021558967	-0.037455826	-0.333726553	-0.088053119	0.008985817	-0.25504
68693	8/8/2012 8:44	19.03465686	21.17016888	21.43102977	22.36975411	21.55200443	21.83979761	21.99001602	19.3048632	20.54242012	20.91005305	22.34584232	22.18727529	21.85734388	21.96178516	22.96008	-0.023592942	-1.164820906	0.005905927	-0.078555768	-0.108061273	0.019000946	-0.192485037	-0.067450409	-0.029509697	-0.021045522	0.004104774	-0.2792219	-0.063152036	0.012836888	-0.25141
68694	8/8/2012 8:44	19.04158086	21.19404666	21.48033183	22.34279913	21.60539293	21.8338919	21.99258241	19.30896661	20.5465258	20.92699211	22.31223464	22.14485414	21.84040085	21.99541804	22.96008	-0.016668944	-1.140943121	0.055207991	-0.105510749	-0.054672771	0.013095235	-0.189918643	-0.063347001	-0.025404016	-0.004106454	-0.029502912	-0.321643052	-0.080095061	0.046469772	-0.25141
68695	8/8/2012 8:44	19.03234887	21.10880633	21.43308401	22.39722274	21.56663485	21.83748668	21.96666193	19.38077707	20.55935609	20.96908351	22.31633937	22.19575958	21.79393633	21.94484047	22.96356	-0.025900938	-1.226183452	0.007960165	-0.051087133	-0.093430856	0.016690014	-0.215839127	0.008463456	-0.012573729	0.037984941	-0.025398174	-0.270737605	-0.12655958	-0.004107794	-0.24793
68696	8/8/2012 8:45	19.04542753	21.17684437	21.38686396	22.3890078	21.63876118	21.86727214	21.94587436	19.29409178	20.55704664	20.95830395	22.30556445	22.19344568	21.83372635	21.95510997	22.96704	-0.012822272	-1.158145413	-0.038259879	-0.059302076	-0.02130452	0.046475479	-0.236626696	-0.07822183	-0.014883185	0.027205386	-0.036173099	-0.273051506	-0.086769563	0.0061617	-0.24445
68697	8/8/2012 8:45	19.07491883	21.18942514	21.44181453	22.34690654	21.5923024	21.86316379	21.99643201	19.32358504	20.5357484	20.94572785	22.3350673	22.22301232	21.83809045	21.95510997	22.96704	0.016669027	-1.145564641	0.01669069	-0.101403337	-0.0677633	0.042367123	-0.186069049	-0.04872857	-0.036181418	0.014629284	-0.006670246	-0.243484871	-0.082405467	0.0061617	-0.24445
68698	8/8/2012 8:45	19.03465686	21.19995195	21.44797727	22.37822572	21.5774152	21.8313242	22.0154234	19.3153782	20.55294094	20.92057579	22.32275304	22.24460898	21.82987568	21.96383906	22.96716	-0.023592942	-1.135037836	0.022853428	-0.070084157	-0.082650507	0.010527537	-0.167077652	-0.056935416	-0.018988879	-0.010522778	-0.018984512	-0.221888205	-0.09062023	0.014890795	-0.24433
68699	8/8/2012 8:45	19.07697041	21.18711439	21.41433913	22.38669735	21.62387377	21.79743079	21.99412225	19.39770404	20.55909948	20.92262901	22.28683669	22.23381063	21.86555871	21.9533128	22.96716	0.018720606	-1.147875399	-0.010784709	-0.061612525	-0.036191935	-0.023365878	-0.188378806	0.025390433	-0.012830335	-0.008469556	-0.05490086	-0.232686556	-0.054937205	0.004364536	-0.24433
68700	8/8/2012 8:45	18.9843942	21.18326313	21.48649464	22.4082616	21.59050567	21.84005438	21.99874177	19.38077707	20.5675675	20.93956814	22.32044412	22.22943988	21.79804367	21.96178516	22.97064	-0.073855606	-1.151726658	0.061370801	-0.040048272	-0.069560036	0.019257716	-0.18375929	0.008463456	-0.00436232	0.008469577	-0.021293432	-0.237057307	-0.122452245	0.012836888	-0.24085
68701	8/8/2012 8:45	19.02850221	21.15989892	21.4672359	22.41442284	21.67264313	21.81668837	22.00079489	19.34461518	20.56962036	20.92031914	22.27606186	22.23561036	21.82961897	21.92147749	22.97064	-0.029747595	-1.175090867	0.042112058	-0.033887031	0.012577432	-0.004108298	-0.18170617	-0.027698433	-0.002309464	-0.010779431	-0.065675689	-0.230886833	-0.090876941	-0.027470774	-0.24085
68702	8/8/2012 8:46	19.04106797	21.20200596	21.3997028	22.39747946	21.66827953	21.80821502	22.00926402	19.32153333	20.5845036	20.92673546	22.33737623	22.24640871	21.84040085	21.92353138	22.97412	-0.017181833	-1.132983821	-0.025421043	-0.050830416	0.008213827	-0.012581647	-0.173237036	-0.050780283	0.012573777	-0.004363107	-0.004361316	-0.220088477	-0.080095061	-0.025416892	-0.23737
68703	8/8/2012 8:46	19.04517109	21.206114	21.45003152	22.35050053	21.65108185	21.82901328	21.9833434	19.3512833	20.52548424	20.95650736	22.32891016	22.29731572	21.84450825	21.96152842	22.97421	-0.013078717	-1.128875788	0.024907677	-0.097809348	-0.008983851	0.008216612	-0.199157651	-0.021030312	-0.046445578	0.025408797	-0.012827385	-0.169181464	-0.075987669	0.01258015	-0.23728
68704	8/8/2012 8:46	19.08953636	21.26747835	21.40586546	22.38669735	21.63645106	21.85237938	22.02799885	19.34051173	20.55268434	20.92878869	22.26323473	22.27366186	21.87608399	21.92969303	22.97766	0.031286551	-1.067511432	-0.019258384	-0.061612525	-0.023614641	0.031582713	-0.154502208	-0.031801884	-0.019245484	-0.002309881	-0.07850282	-0.192835325	-0.044411923	-0.019255239	-0.23383
68705	8/8/2012 8:46	19.03260531	21.25284323	21.5093485	22.40595114	21.64723164	21.83337836	21.99643201	19.40821933	20.50239	20.93340845	22.314287	22.24872265	21.86376171	21.98078384	22.98117	-0.025644494	-1.082146549	0.084224655	-0.042358734	-0.012834065	0.012581695	-0.186069049	0.035905719	-0.06953982	0.002309883	-0.027450544	-0.217774539	-0.056734201	0.031835575	-0.23032
68706	8/8/2012 8:46	18.99439538	21.23564064	21.4921439	22.38027944	21.62156366	21.82901328	22.0215828	19.39975581	20.60374927	20.94187803	22.32275304	22.2826606	21.82140423	21.98078384	22.98117	-0.063854423	-1.099349148	0.067020053	-0.06803043	-0.038502045	0.008216612	-0.160918257	0.027442193	0.031819448	0.010779466	-0.018984512	-0.183836594	-0.099091683	0.031835575	-0.23032
68707	8/8/2012 8:46	19.03260531	21.21458683	21.48392681	22.39311527	21.65980902	21.83748668	22.02183944	19.38667585	20.5906622	20.97934978	22.2927372	22.29063092	21.83372635	21.96358233	22.98471	-0.025644494	-1.120402953	0.058802962	-0.055194607	-0.000256682	0.016690014	-0.160661615	0.014362241	0.018732379	0.048251217	-0.049000344	-0.175866268	-0.086769563	0.014634057	-0.22678
68708	8/8/2012 8:47	19.03286176	21.24462706	21.48854892	22.41878706	21.66853621	21.84647364	22.03467155	19.30460674	20.57603554	20.99423594	22.29094139	22.30991405	21.84450825	21.94458374	22.98471	-0.02538805	-1.090362727	0.063425073	-0.029522811	0.00847051	0.025676979	-0.147829504	-0.067706872	0.004105718	0.063137373	-0.050796155	-0.156583143	-0.075987669	-0.004364531	-0.22678
68709	8/8/2012 8:47	18.98388132	21.24616759	21.46903338	22.40774817	21.67880353	21.83106743	22.04057434	19.36154197	20.48930333	20.95830395	22.38150276	22.28214638	21.84219784	21.95510997	22.98471	-0.074368487	-1.088822195	0.043909536	-0.040561708	0.018737824	0.010270768	-0.141926716	-0.01077164	-0.082626486	0.027205386	0.039765209	-0.184350808	-0.078298078	0.0061617	-0.22678
68710	8/8/2012 8:47	19.09363953	21.27569459	21.46903338	22.35717509	21.66596939	21.86059607	22.02799885	19.37205714	20.5465258	20.94367461	22.34584232	22.33948172	21.85708717	21.96589297	22.98822	0.035389727	-1.059295197	0.043909536	-0.091134786	0.005903686	0.039799403	-0.154502208	-0.000256468	-0.025404016	0.012576047	0.004104774	-0.127015466	-0.06340875	0.016944703	-0.22327
68711	8/8/2012 8:47	19.07902199	21.2274245	21.47981827	22.39747946	21.64723164	21.85879867	22.05545968	19.37410889	20.55268434	20.8695023	22.30120318	22.3456524	21.86735571	21.92122076	22.99167	0.020772186	-1.107565283	0.054694424	-0.050830416	-0.012834065	0.038002	-0.127041378	0.001795277	-0.019245484	-0.061596271	-0.040534368	-0.120844787	-0.053140208	-0.027727509	-0.21982
68712	8/8/2012 8:47	19.09799916	21.28005947	21.51987673	22.395169	21.67443991	21.80153906	22.04057434	19.42694175	20.50418621	20.92673546	22.31608283	22.33948172	21.87403028	21.98258102	22.99142	0.039749358	-1.054930314	0.094752888	-0.053140871	0.014374211	-0.019257604	-0.141926716	0.054628142	-0.067743607	-0.004363107	-0.025654721	-0.127015466	-0.046465639	0.033632754	-0.22007
68713	8/8/2012 8:47	19.03029732	21.29700554	21.50703743	22.38669735	21.69138103	21.83517575	22.04904358	19.4120664	20.62017233	20.89901703	22.32249649	22.32019843	21.83372635	21.98463494	22.99493	-0.027952489	-1.037984244	0.081913584	-0.061612525	0.031315326	0.014379084	-0.13345748	0.039752784	0.048242508	-0.032081535	-0.019241059	-0.146298764	-0.086769563	0.035686673	-0.21656
68714	8/8/2012 8:48	19.04722265	21.28005947	21.46492486	22.43316336	21.67854684	21.86059607	22.05751283	19.32384151	20.56987696	20.97549993	22.36508352	22.29088803	21.85092606	21.95947451	22.99841	-0.011027157	-1.054930314	0.039801017	-0.015146519	0.01848114	0.039799403	-0.124988223	-0.048472105	-0.002052857	0.04440136	0.023345968	-0.175609161	-0.069569859	0.010526245	-0.21308
68715	8/8/2012 8:48	19.07671396	21.30547861	21.48598108	22.38669735	21.6490284	21.85648772	22.05314988	19.39744757	20.55499379	20.90132689	22.36277457	22.3520802	21.89097347	21.96152842	22.99841	0.018464158	-1.029511176	0.060857233	-0.061612525	-0.011037299	0.035691055	-0.129351176	0.025133963	-0.016936032	-0.029771675	0.021037019	-0.114416984	-0.029522443	0.01258015	-0.21308
68716	8/8/2012 8:48	19.04953066	21.3244789	21.47981827	22.39311527	21.69369119	21.83748668	22.03005199	19.47772365	20.55909948	20.93520503	22.31608283	22.33099706	21.87403028	21.96152842	22.99841	-0.00871915	-1.010510883	0.054694424	-0.055194607	0.033625485	0.016690014	-0.15244907	0.105410037	-0.012830335	0.004106459	-0.025654721	-0.135500131	-0.046465639	0.01258015	-0.21308
68717	8/8/2012 8:48	19.03337464	21.30008665	21.50601028	22.41493628	21.71140246	21.84673042	22.06469889	19.3333307	20.56243537	20.98499625	22.28581051	22.35979358	21.85195291	21.95228585	23.00168	-0.024875162	-1.03490313	0.080886441	-0.033373593	0.051336756	0.02593375	-0.117802169	-0.038982913	-0.009494453	0.053897682	-0.055927036	-0.106703604	-0.068543008	0.003337586	-0.20981
68718	8/8/2012 8:48	19.05645468	21.31035705	21.49522531	22.34510954	21.67520996	21.85289292	22.09190337	19.39180524	20.52805028	20.92955865	22.35276914	22.35053753	21.85554689	21.95151564	23.00516	-0.001795121	-1.024632733	0.070101468	-0.10320033	0.01514426	0.032096255	-0.090597683	0.019491628	-0.043879541	-0.001539921	0.011031591	-0.115959658	-0.064949028	0.002567374	-0.20633
68719	8/8/2012 8:48	19.0779962	21.36992599	21.47853435	22.39619587	21.68830082	21.8364596	22.09241667	19.34564104	20.55781645	20.92134575	22.27708803	22.3806198	21.89816152	21.94766458	23.00864	0.019746396	-0.965063795	0.053410507	-0.052114002	0.028235117	0.015662934	-0.090084388	-0.026672569	-0.014113366	-0.00975282	-0.064649516	-0.085877388	-0.022334394	-0.001283686	-0.20285
68720	8/8/2012 8:49	19.05465956	21.35066867	21.55659742	22.38541377	21.69446124	21.82567528	22.0816375	19.41309228	20.5029032	20.92545219	22.31916138	22.33819617	21.87711085	22.0069714	23.00864	-0.003590241	-0.984321112	0.131473574	-0.062896107	0.034395538	0.004878611	-0.100863553	0.040778668	-0.069026616	-0.005646373	-0.022576165	-0.128301023	-0.043385065	0.058023132	-0.20285
68721	8/8/2012 8:49	18.98285556	21.321141	21.53554075	22.39388542	21.66468598	21.83414867	22.08574385	19.44899844	20.60631537	20.93597499	22.32121376	22.37830577	21.8324428	21.97487883	23.00864	-0.075394247	-1.01384878	0.110416907	-0.054424456	0.004620275	0.013352004	-0.096757209	0.076684829	0.034385545	0.004876421	-0.020523792	-0.088191419	-0.088053119	0.025930566	-0.20285
68722	8/8/2012 8:49	19.03696486	21.3332088	21.4672359	22.4272588	21.71910304	21.80821502	22.10216927	19.3912923	20.59091881	20.92878869	22.36482697	22.39244709	21.85914087	21.93405754	23.01547	-0.021284944	-1.001780983	0.042112058	-0.021051075	0.059037337	-0.012581647	-0.080331781	0.018978689	0.018988988	-0.002309881	0.023089418	-0.074050096	-0.061355044	-0.014890728	-0.19602
68723	8/8/2012 8:49	19.08543319	21.30547861	21.51140278	22.395169	21.7296272	21.85237938	22.10832883	19.42488998	20.54857865	20.87386533	22.34789471	22.45158419	21.83398306	21.95947451	23.01547	0.02718338	-1.029511176	0.086278941	-0.053140871	0.069561495	0.031582713	-0.074172224	0.052576364	-0.023351173	-0.057233239	0.006157162	-0.014913	-0.086512851	0.010526245	-0.19602
68724	8/8/2012 8:49	19.06671253	21.35015514	21.4970228	22.41031535	21.71499606	21.79563342	22.11910808	19.4925993	20.56551465	20.92468224	22.29735501	22.40504578	21.88455558	21.95100217	23.01895	0.008462727	-0.984834639	0.071898961	-0.037994526	0.054930358	-0.025163246	-0.063392973	0.120285689	-0.006415174	-0.006416332	-0.044382541	-0.061451412	-0.035940331	0.002053899	-0.19254
68725	8/8/2012 8:49	19.03286176	21.30368129	21.53913578	22.45678169	21.69805483	21.84210854	22.11474505	19.46951642	20.5508881	20.91415948	22.33327147	22.40735983	21.81935055	21.97436536	23.02243	-0.02538805	-1.031308495	0.114011938	0.008471812	0.037989123	0.021311879	-0.067756008	0.097202809	-0.021041724	-0.016939089	-0.00846608	-0.059137363	-0.101145366	0.025417088	-0.18906
68726	8/8/2012 8:50	18.9779832	21.36273658	21.51807923	22.3679571	21.7486221	21.88858432	22.11063867	19.43566182	20.52548424	20.94803774	22.30787336	22.39039017	21.87428699	21.96178516	23.02243	-0.080266606	-0.972253206	0.092955382	-0.080352773	0.0885564	0.067787658	-0.071862388	0.06334821	-0.046445578	0.016939176	-0.033864189	-0.076107019	-0.046208925	0.012836888	-0.18906
68727	8/8/2012 8:50	19.08107357	21.42795538	21.49034641	22.39927648	21.72526352	21.84801427	22.13784353	19.38693232	20.56115233	20.92878869	22.28452779	22.43461431	21.91407797	21.94252984	23.02609	0.022823766	-0.907034399	0.065222563	-0.049033394	0.065197816	0.027217605	-0.044657524	0.01461871	-0.010777485	-0.002309881	-0.057209755	-0.031882884	-0.006417945	-0.006418426	-0.1854
68728	8/8/2012 8:50	19.00080641	21.39842702	21.51576815	22.4246916	21.73373419	21.83543252	22.10396581	19.48387908	20.62453472	20.9033801	22.32660124	22.41764451	21.86761242	21.97616253	23.02609	-0.057443392	-0.936562759	0.090644305	-0.02361827	0.073668492	0.014635854	-0.078535245	0.111565471	0.052604898	-0.027718464	-0.015136309	-0.04885268	-0.052883494	0.027214263	-0.1854
68729	8/8/2012 8:50	19.02824577	21.34116844	21.51756565	22.43521712	21.72706033	21.8035932	22.13142727	19.46720814	20.59502455	20.9667736	22.34789471	22.43461431	21.85914087	21.93816532	23.02957	-0.030004038	-0.993821347	0.092441809	-0.013092758	0.066994624	-0.017203465	-0.051073786	0.09489453	0.02309473	0.035675034	0.006157162	-0.031882884	-0.061355044	-0.010782948	-0.18192
68730	8/8/2012 8:50	18.96695631	21.37275041	21.51961994	22.42007066	21.75016224	21.83928407	22.14169329	19.44592075	20.51060127	20.95419747	22.38586413	22.40915964	21.87608399	21.95510997	23.03308	-0.091293496	-0.962239379	0.094496101	-0.028239216	0.090096533	0.018487405	-0.040807761	0.073607143	-0.061328552	0.023098899	0.044126583	-0.057337546	-0.044411923	0.0061617	-0.17841
68731	8/8/2012 8:50	19.00644813	21.34039815	21.52526925	22.40492427	21.70113504	21.85340646	22.17711132	19.4474596	20.56269197	20.89234411	22.35790012	22.431786	21.85220962	21.96101494	23.03668	-0.051801674	-0.994591635	0.100145411	-0.043385606	0.041069341	0.032609798	-0.005389733	0.075145986	-0.009237847	-0.038754455	0.016162576	-0.034711189	-0.068286295	0.012066674	-0.17481
68732	8/8/2012 8:51	19.06132716	21.44182097	21.53374324	22.40903176	21.73476095	21.81129623	22.15580913	19.40719345	20.57731858	20.92391228	22.29632883	22.46341173	21.89225705	21.99233715	23.03668	0.003077353	-0.893168818	0.108619393	-0.039278117	0.074695242	-0.009500432	-0.026691926	0.034879836	0.005388756	-0.007186291	-0.04540872	-0.003085454	-0.028238864	0.043388883	-0.17481
68733	8/8/2012 8:51	19.03824708	21.42744185	21.5699505	22.42392145	21.74554184	21.83055389	22.12013468	19.49157339	20.52676726	20.9364883	22.32608814	22.43384295	21.89636451	21.97128449	23.03668	-0.020002722	-0.907547938	0.144826652	-0.024388428	0.085476138	0.009757229	-0.062366376	0.11925978	-0.045162559	0.005389728	-0.015649403	-0.03265424	-0.024131408	0.022336218	-0.17481
68734	8/8/2012 8:51	18.99978065	21.45234858	21.52732355	22.44908004	21.74939217	21.82593205	22.115515	19.50439728	20.61119096	20.868989	22.32608814	22.46341173	21.89225705	21.97564905	23.04019	-0.058469157	-0.882641207	0.102199707	0.000770164	0.089326466	0.00513538	-0.066986061	0.132083667	0.039261137	-0.062109568	-0.015649403	-0.003085454	-0.028238864	0.026700784	-0.1713
68735	8/8/2012 8:51	19.02542489	21.35965541	21.54016293	22.42392145	21.72449346	21.84724396	22.14964949	19.52312024	20.57500911	20.96805688	22.33224528	22.4654687	21.83911729	21.95202912	23.04367	-0.032824917	-0.975334378	0.115039091	-0.024388428	0.064427755	0.026447292	-0.032851571	0.150806631	0.003079288	0.036958315	-0.00949227	-0.001028485	-0.08137862	0.003080849	-0.16782
68736	8/8/2012 8:51	19.03234887	21.40869773	21.51730887	22.42648864	21.74400171	21.84570333	22.152216	19.41591346	20.58604325	20.97472996	22.37252347	22.45518387	21.87120642	21.95459649	23.04727	-0.025900938	-0.926292055	0.092185023	-0.021821234	0.083936008	0.024906667	-0.030285053	0.043599853	0.014113427	0.043631389	0.030785926	-0.011313317	-0.049289497	0.005648225	-0.16422
68737	8/8/2012 8:51	19.08953636	21.4025353	21.5365679	22.39927648	21.77146747	21.85648772	22.14605636	19.47515889	20.56063912	20.87771507	22.35584773	22.53129238	21.86273486	21.96306885	23.04727	0.031286551	-0.932454481	0.111444058	-0.049033394	0.111401768	0.035691055	-0.036444691	0.102845276	-0.011290698	-0.053383501	0.014110181	0.064795195	-0.057761056	0.01412058	-0.16422
68738	8/8/2012 8:52	19.07209792	21.41896846	21.56173321	22.41570644	21.75426926	21.79691725	22.14143664	19.53850906	20.53112953	20.91980583	22.31351737	22.48475285	21.8881496	21.96306885	23.05423	0.013848109	-0.916021319	0.136609367	-0.032603437	0.094203555	-0.023879412	-0.041064412	0.166195448	-0.040800294	-0.011292736	-0.028220182	0.018255661	-0.032346315	0.01412058	-0.15726
68739	8/8/2012 8:52	19.01311563	21.42333354	21.56173321	22.44522922	21.77531783	21.83055389	22.15426922	19.47541536	20.61170418	20.89054756	22.33917207	22.48089601	21.85888416	21.98874278	23.05423	-0.045134177	-0.911656247	0.136609367	-0.003080653	0.115252127	0.009757229	-0.028231838	0.103101752	0.039774357	-0.040551008	-0.002565481	0.014398822	-0.061611757	0.039794516	-0.15726
68740	8/8/2012 8:52	19.02568133	21.42333354	21.50241529	22.43264992	21.81767207	21.82233728	22.16684519	19.4246335	20.60323605	20.92853203	22.29709846	22.48938106	21.87582728	21.9338008	23.05774	-0.032568474	-0.911656247	0.077291446	-0.015659959	0.157606365	0.001540613	-0.015655867	0.052319892	0.031306228	-0.002566534	-0.044639086	0.022883872	-0.044668638	-0.015147464	-0.15375
68741	8/8/2012 8:52	19.02029602	21.43052308	21.54324439	22.35512138	21.76992733	21.87163728	22.14425981	19.46515634	20.5465258	20.94393127	22.31633937	22.49195229	21.87403028	21.9533128	23.06131	-0.037953781	-0.904466703	0.11812055	-0.093188499	0.109861626	0.050840613	-0.03824125	0.092842728	-0.025404016	0.012832701	-0.025398174	0.025455104	-0.046465639	0.004364536	-0.15018
68742	8/8/2012 8:52	19.01183342	21.43052308	21.5476098	22.41005863	21.71910304	21.83363513	22.19097065	19.48234022	20.5637184	20.90184019	22.34635542	22.51766472	21.87017956	21.94509721	23.06479	-0.046416389	-0.904466703	0.122485956	-0.038251244	0.059037337	0.012838465	0.008469598	0.110026611	-0.00821142	-0.029258372	0.004617871	0.051167529	-0.050316354	-0.003851057	-0.1467
68743	8/8/2012 8:52	18.97388017	21.46852521	21.60667174	22.3890078	21.76992733	21.83363513	22.15709239	19.48028841	20.54472957	20.93340845	22.33121909	22.45184131	21.88917646	21.98078384	23.06479	-0.084369639	-0.86646457	0.181547897	-0.059302076	0.109861626	0.012838465	-0.025408665	0.1079748	-0.027200252	0.002309883	-0.010518459	-0.01465588	-0.031319453	0.031835575	-0.1467
68744	8/8/2012 8:53	19.0141414	21.38610222	21.56686901	22.43778432	21.74246158	21.83568929	22.17634136	19.54543405	20.56782411	20.95650736	22.33327147	22.49606627	21.84887236	21.94894827	23.07178	-0.044108407	-0.948887561	0.141745168	-0.010525554	0.082395879	0.014892624	-0.006159694	0.173120439	-0.004105713	0.025408797	-0.00846608	0.029569078	-0.07162356	0	-0.13971
68745	8/8/2012 8:53	19.01824448	21.44952409	21.53708148	22.44214857	21.77198085	21.82747266	22.18481094	19.44002186	20.59297168	20.94393127	22.38381172	22.50043737	21.88250186	21.94484047	23.07178	-0.040005324	-0.885465692	0.111957634	-0.006161304	0.111915149	0.006675995	0.002309888	0.067708252	0.021041858	0.012832701	0.042074171	0.033940182	-0.037994052	-0.004107794	-0.13971
68746	8/8/2012 8:53	19.05850625	21.4603085	21.56918012	22.37668542	21.77865481	21.85494709	22.20380342	19.49516407	20.56397501	20.94418792	22.37175382	22.51355072	21.8914869	21.9620419	23.07504	0.000256446	-0.874681285	0.144056281	-0.071624452	0.118589108	0.034150426	0.021302364	0.122850463	-0.007954814	0.013089356	0.030016275	0.047053527	-0.029009011	0.013093627	-0.13645
68747	8/8/2012 8:53	19.06260939	21.53631389	21.55634063	22.41904378	21.78276187	21.82541851	22.20816657	19.44874197	20.58065448	20.92724877	22.29555919	22.52203585	21.91664515	21.99593152	23.07852	0.004359584	-0.798675896	0.131216785	-0.029266092	0.122696166	0.004621842	0.025665516	0.076428355	0.008724657	-0.003849801	-0.046178354	0.055538661	-0.003850768	0.046983254	-0.13297
68748	8/8/2012 8:53	19.00337083	21.5021626	21.55608384	22.43136632	21.79508307	21.83363513	22.15272931	19.54158683	20.63146323	20.9103097	22.32942326	22.5050656	21.88712274	21.98745908	23.08203	-0.054878976	-0.832827182	0.130959995	-0.016943559	0.135017371	0.012838465	-0.02977175	0.16927322	0.05953341	-0.02078887	-0.012314291	0.038568416	-0.033373177	0.038510815	-0.12946
68749	8/8/2012 8:53	19.02670711	21.43283401	21.59640002	22.47167159	21.78045165	21.83594606	22.18891742	19.5392785	20.57423929	20.88284806	22.33968516	22.51972172	21.85118277	21.97256818	23.08203	-0.0315427	-0.902155775	0.171276179	0.023361716	0.120385945	0.015149394	0.00641636	0.166964891	0.002309466	-0.04825051	-0.002052385	0.053224532	-0.069313146	0.023619913	-0.12946
68750	8/8/2012 8:54	19.0290151	21.42641477	21.57765422	22.46114596	21.83358713	21.80847179	22.20380342	19.51850361	20.61683639	20.92108909	22.30633409	22.528464	21.88532573	21.93046324	23.08551	-0.029234707	-0.908575016	0.152530376	0.012836087	0.17352143	-0.012324879	0.021302364	0.14619	0.044906567	-0.010009472	-0.035403462	0.061966807	-0.035170185	-0.018485032	-0.12598
68751	8/8/2012 8:54	19.0177316	21.47443099	21.5283507	22.44163513	21.8477054	21.83106743	22.20123686	19.46951642	20.60580215	20.92673546	22.30376863	22.53412077	21.89097347	21.92789588	23.08533	-0.04051821	-0.860558794	0.103226856	-0.006674746	0.187639698	0.010270768	0.018735807	0.097202809	0.033872326	-0.004363107	-0.037968916	0.067623586	-0.029522443	-0.021052389	-0.12616
68752	8/8/2012 8:54	19.02850221	21.48521548	21.54324439	22.45241742	21.80791771	21.87163728	22.20354676	19.4543844	20.55268434	20.94983433	22.36893177	22.49375216	21.88866303	21.95510997	23.09232	-0.029747595	-0.849774306	0.11812055	0.004107542	0.147852007	0.050840613	0.021045708	0.082070787	-0.019245484	0.018735761	0.02719422	0.027254967	-0.031832884	0.0061617	-0.11917
68753	8/8/2012 8:54	19.03696486	21.49368903	21.57277519	22.38053616	21.80355393	21.85469032	22.18660752	19.50747502	20.55909948	20.97319001	22.32891016	22.5595764	21.8994451	21.95742061	23.09232	-0.021284944	-0.841300755	0.147651349	-0.067773714	0.143488225	0.033893655	0.004106469	0.135161407	-0.012830335	0.042091448	-0.012827385	0.093079211	-0.021050812	0.008472341	-0.11917
68754	8/8/2012 8:54	19.02414267	21.43411786	21.56840975	22.41827363	21.76941395	21.85006844	22.25385168	19.5287628	20.58912255	20.88079486	22.36303112	22.55160543	21.8745437	21.9746221	23.09579	-0.034107134	-0.900871926	0.14328591	-0.030036249	0.109348246	0.029271772	0.071350626	0.156449189	0.017192728	-0.050303707	0.021293569	0.085108236	-0.045952211	0.025673827	-0.1157
68755	8/8/2012 8:54	19.02927154	21.47776904	21.57380236	22.42777224	21.76222663	21.84262209	22.23819548	19.52927576	20.58963576	20.9023535	22.33814588	22.56883304	21.88327201	21.94971848	23.09595	-0.028978264	-0.857220742	0.148678512	-0.020537636	0.102160926	0.02182542	0.055694422	0.15696215	0.017705945	-0.02874507	-0.003591673	0.10233585	-0.037223907	0.000770212	-0.11554
68756	8/8/2012 8:55	19.0654303	21.53477322	21.53374324	22.43444696	21.80252716	21.8364596	22.24024875	19.53773962	20.58527342	20.91929253	22.28760632	22.54337734	21.934102	21.93713837	23.09943	0.007180494	-0.800216563	0.108619393	-0.013862918	0.142461454	0.015662934	0.05774769	0.165426006	0.013343602	-0.011806041	-0.054131228	0.076880154	0.013606084	-0.011809893	-0.11206
68757	8/8/2012 8:55	19.0654303	21.50960909	21.55916531	22.43444696	21.80663424	21.80693118	22.2276725	19.58416297	20.58527342	20.93186853	22.3214703	22.54337734	21.91279438	21.95819082	23.10294	0.007180494	-0.825380691	0.13404147	-0.013862918	0.146568542	-0.013865486	0.045171441	0.211849358	0.013343602	0.000769961	-0.020267246	0.076880154	-0.007701532	0.009242555	-0.10855
68758	8/8/2012 8:55	18.97439305	21.50293293	21.61591631	22.39414214	21.80868779	21.83414867	22.20842323	19.53158408	20.62145538	20.93417841	22.33635004	22.51200797	21.89405406	21.98155406	23.10294	-0.08385676	-0.832056856	0.19079247	-0.054167739	0.148622087	0.013352004	0.025922172	0.159270472	0.049525563	0.003079844	-0.005387508	0.045510778	-0.026441852	0.032605794	-0.10855
68759	8/8/2012 8:55	19.0231169	21.47571486	21.60564457	22.48502122	21.80252716	21.84082469	22.22356598	19.56954339	20.6045191	20.88336136	22.34481613	22.55006266	21.86863928	21.97744623	23.10641	-0.035132907	-0.859274928	0.180520723	0.036711342	0.142461454	0.020028027	0.041064921	0.19722978	0.032589277	-0.04773721	0.00307858	0.083565469	-0.051856638	0.02849796	-0.10508
68760	8/8/2012 8:55	19.02747644	21.51397428	21.60564457	22.45986235	21.81946893	21.8495549	22.22356598	19.4707988	20.60708519	20.98319965	22.30505136	22.5693473	21.90920034	21.94612416	23.10974	-0.030773369	-0.821015499	0.180520723	0.011552476	0.159403223	0.02875823	0.041064921	0.098485187	0.035155375	0.052101078	-0.03668619	0.102850109	-0.011295574	-0.002824109	-0.10175
68761	8/8/2012 8:55	19.02721999	21.52193436	21.56738259	22.43829776	21.82768315	21.81951282	22.20226349	19.5274804	20.55832967	20.9511176	22.39561311	22.57988961	21.91125408	21.96486602	23.11322	-0.031029813	-0.813055428	0.142258749	-0.010012113	0.167617445	-0.001283844	0.01976243	0.155166789	-0.013600154	0.020019036	0.053875558	0.113392426	-0.009241836	0.015917749	-0.09827
68762	8/8/2012 8:56	18.97464949	21.53708422	21.58227646	22.41544972	21.8299934	21.84287886	22.24255867	19.54851183	20.52882009	20.91749596	22.38304206	22.60097435	21.86889599	21.9607582	23.11673	-0.083600321	-0.797905562	0.157152619	-0.032860156	0.169927699	0.02208219	0.060057619	0.176198218	-0.043109729	-0.013602609	0.041304517	0.134477161	-0.051599924	0.011809936	-0.09476
68763	8/8/2012 8:56	19.024912	21.47314712	21.57765422	22.43187976	21.74939217	21.85520386	22.25898488	19.54235628	20.59425472	20.89003426	22.37688484	22.58631787	21.8881496	21.97154123	23.12021	-0.033337804	-0.861842659	0.152530376	-0.016430119	0.089326466	0.034407198	0.076483824	0.170042664	0.022324903	-0.041064308	0.035147289	0.119820684	-0.032346315	0.022592957	-0.09128
68764	8/8/2012 8:56	19.02542489	21.51577172	21.59075059	22.44060825	21.74554184	21.84724396	22.24255867	19.55287202	20.58783951	20.90055694	22.36174837	22.61357383	21.89841824	21.939449	23.12369	-0.032824917	-0.819218065	0.165626748	-0.007701628	0.085476138	0.026447292	0.060057619	0.180558409	0.015909685	-0.030541628	0.02001082	0.14707664	-0.022077678	-0.009499265	-0.0878
68765	8/8/2012 8:56	19.0654303	21.60256326	21.55479989	22.44266201	21.78969254	21.82387789	22.24461195	19.51465642	20.60041334	20.92570885	22.28991522	22.58811779	21.93641247	21.99002649	23.12384	0.007180494	-0.732426528	0.129676049	-0.005647863	0.129626838	0.003081227	0.06211089	0.142342813	0.028483523	-0.00538972	-0.051822331	0.121620599	0.015916556	0.041078218	-0.08765
68766	8/8/2012 8:56	18.98977945	21.56892485	21.59742719	22.41365269	21.794313	21.83697314	22.18147444	19.56723504	20.63608225	20.92776207	22.33814588	22.55623373	21.90868691	21.97924341	23.12735	-0.068470357	-0.766064939	0.172303349	-0.034657186	0.134247294	0.016176474	-0.001026617	0.194921431	0.064152427	-0.003336494	-0.003591673	0.089736542	-0.011809009	0.030295137	-0.08414
68767	8/8/2012 8:56	19.01927025	21.52244791	21.59742719	22.47269848	21.76890057	21.811553	22.21124645	19.54645998	20.61529672	20.97857981	22.35969597	22.58194666	21.90483615	21.94175963	23.12735	-0.038979553	-0.812541874	0.172303349	0.024388608	0.108834865	-0.009243664	0.028745391	0.174146365	0.043366904	0.047481245	0.017958422	0.115449467	-0.015659763	-0.007188636	-0.08414
68768	8/8/2012 8:57	18.96413548	21.5432469	21.58433079	22.43008272	21.78969254	21.86187993	22.20662664	19.54235628	20.53087292	20.92365562	22.3807331	22.55237681	21.91330782	21.95433976	23.13083	-0.094114322	-0.791742884	0.159206951	-0.018227158	0.129626838	0.041083263	0.024125579	0.170042664	-0.041056898	-0.007442944	0.038995555	0.08587962	-0.007188097	0.005391487	-0.08066
68769	8/8/2012 8:57	19.06337873	21.49060774	21.58664192	22.4323932	21.77506114	21.85160906	22.21714955	19.55697573	20.59605099	20.86231614	22.34481613	22.61768795	21.87711085	21.96050147	23.13434	0.005128923	-0.844382049	0.161518076	-0.015916679	0.114995436	0.030812399	0.034648493	0.184662123	0.024121166	-0.068782427	0.00307858	0.151190766	-0.043385065	0.011553197	-0.07715
68770	8/8/2012 8:57	19.06491741	21.59768438	21.53733827	22.44214857	21.76376677	21.84031115	22.21021982	19.53517481	20.58706968	20.92519554	22.29761155	22.57474702	21.94411406	21.92609873	23.13763	0.006667601	-0.737305403	0.112214422	-0.006161304	0.103701065	0.019514486	0.027718766	0.162861199	0.01513986	-0.005903026	-0.044125997	0.108249828	0.023618143	-0.022849538	-0.07386
68771	8/8/2012 8:57	19.02260401	21.57226299	21.58381721	22.40004663	21.75529601	21.83594606	22.1678718	19.57980274	20.61042113	20.92750542	22.34225064	22.53052101	21.92948106	21.97077101	23.13763	-0.035645793	-0.762726791	0.158693368	-0.048263242	0.095230312	0.015149394	-0.014629255	0.207489126	0.038491306	-0.003593147	0.000513096	0.064023816	0.008985143	0.02182274	-0.07386
68772	8/8/2012 8:57	19.01850092	21.48367483	21.6007655	22.45498463	21.73014057	21.84031115	22.18917407	19.6008345	20.5934849	20.97395999	22.35482153	22.56857591	21.87890785	21.95793409	23.13763	-0.039748881	-0.851314949	0.175641655	0.006674759	0.070074869	0.019514486	0.006673015	0.228520886	0.021555076	0.042861418	0.013083984	0.102078721	-0.041588061	0.008985817	-0.07386
68773	8/8/2012 8:57	19.0354262	21.53425967	21.52475568	22.4336768	21.78070834	21.86136638	22.1427199	19.53517481	20.60811163	20.95471078	22.33583694	22.56626175	21.91459141	21.95998799	23.14465	-0.022823609	-0.800730118	0.099631837	-0.014633079	0.120642636	0.040569719	-0.039781157	0.162861199	0.036181815	0.023612209	-0.005900603	0.099764559	-0.00590451	0.011039721	-0.06684
68774	8/8/2012 8:58	19.07953489	21.54042234	21.57303198	22.41878706	21.74451509	21.85905544	22.16145548	19.53748314	20.58937916	20.89362737	22.37611518	22.6110025	21.92126607	21.97077101	23.14465	0.021285081	-0.794567446	0.14790814	-0.029522811	0.084449384	0.038258772	-0.021045575	0.165169525	0.017449336	-0.037471202	0.034377636	0.144505313	0.000770154	0.02182274	-0.06684
68775	8/8/2012 8:58	19.02824577	21.56969519	21.5725184	22.43932464	21.71037572	21.83312159	22.18198775	19.47798012	20.59322829	20.91852257	22.35430843	22.58091813	21.93743935	21.96589297	23.14828	-0.030004038	-0.765294597	0.147394558	-0.008985231	0.050310013	0.012324925	-0.000513308	0.105666513	0.021298467	-0.012575999	0.012570885	0.114420946	0.016943434	0.016944703	-0.06321
68776	8/8/2012 8:58	19.05594179	21.53811133	21.5283507	22.44599938	21.73809789	21.81001239	22.17582805	19.58954915	20.59091881	20.92468224	22.31403046	22.56163343	21.93102137	21.95947451	23.14828	-0.002308013	-0.79687845	0.103226856	-0.00231049	0.078032183	-0.010784272	-0.006673002	0.217235535	0.018988988	-0.006416332	-0.02770709	0.095136239	0.010525456	0.010526245	-0.06321
68777	8/8/2012 8:58	18.9779832	21.54042234	21.58998021	22.41442284	21.73604438	21.83363513	22.13604698	19.53055816	20.63736531	20.92468224	22.33942862	22.50660835	21.9056063	21.98489168	23.15179	-0.080266606	-0.794567446	0.164856371	-0.033887031	0.075978681	0.012838465	-0.046454079	0.158244551	0.065435488	-0.006416332	-0.002308933	0.040111162	-0.014889613	0.035943413	-0.0597
68778	8/8/2012 8:58	19.01978314	21.50190583	21.5725184	22.46474008	21.76530691	21.82901328	22.14400315	19.52414616	20.63069339	20.93931149	22.30351209	22.54234883	21.90766004	21.94021921	23.1553	-0.038466667	-0.833083957	0.147394558	0.0164302	0.105241204	0.008216612	-0.038497901	0.15183255	0.058763575	0.008212923	-0.038225461	0.075851645	-0.012835877	-0.008729056	-0.05619
68779	8/8/2012 8:58	19.02106535	21.51988014	21.53990615	22.45755185	21.74528515	21.83004035	22.12834747	19.53594425	20.55396736	20.95522409	22.41228905	22.54594862	21.91536156	21.96050147	23.15543	-0.037184452	-0.815109641	0.114782302	0.009241978	0.08521945	0.00924369	-0.054153587	0.163630641	-0.017962456	0.02412552	0.070551503	0.079451428	-0.005134357	0.011553197	-0.05606
68780	8/8/2012 8:59	19.05055644	21.49471613	21.56096284	22.45318758	21.67777679	21.85546063	22.14528641	19.54209979	20.59810386	20.88541456	22.36354422	22.56471897	21.9130511	21.92019382	23.15543	-0.007693369	-0.840273656	0.135838998	0.004877707	0.017711091	0.034663969	-0.037214645	0.169786183	0.026174039	-0.045684011	0.021806668	0.098221785	-0.007444815	-0.028754449	-0.05606
68781	8/8/2012 8:59	18.97464949	21.53682744	21.57791101	22.4110855	21.70729549	21.83440544	22.10704559	19.53363593	20.63608225	20.92776207	22.3509733	22.49709476	21.89610779	21.98360798	23.15894	-0.083600321	-0.79816234	0.152787167	-0.037224371	0.047229786	0.013608774	-0.075455466	0.161322315	0.064152427	-0.003336494	0.009235748	0.030597573	-0.024388124	0.034659713	-0.05255
68782	8/8/2012 8:59	19.03363109	21.52424535	21.51037564	22.47423882	21.69882488	21.80898532	22.11987803	19.50388432	20.62761405	20.94033811	22.40587522	22.52666411	21.90868691	21.93713837	23.16241	-0.024618718	-0.810744436	0.085251798	0.025928947	0.038759177	-0.011811344	-0.062623025	0.131570711	0.055684235	0.00923954	0.064137669	0.060166925	-0.011809009	-0.011809893	-0.04908
68783	8/8/2012 8:59	19.02952799	21.54530113	21.54838017	22.45755185	21.64800168	21.84287886	22.13681693	19.51670826	20.59810386	20.91492943	22.36354422	22.56034779	21.90457943	21.95819082	23.16241	-0.02872182	-0.789688656	0.123256322	0.009241978	-0.012064022	0.02208219	-0.045684127	0.144394645	0.026174039	-0.016169133	0.021806668	0.093850596	-0.01591648	0.009242555	-0.04908
68784	8/8/2012 8:59	19.03029732	21.47853936	21.55788137	22.50068142	21.65749889	21.83954084	22.10396581	19.55800166	20.5845036	20.92237236	22.35841322	22.52563561	21.86966613	21.96152842	23.16571	-0.027952489	-0.856450422	0.132757522	0.052371548	-0.002566817	0.018744175	-0.078535245	0.185688052	0.012573777	-0.008726208	0.016675675	0.059138421	-0.050829782	0.01258015	-0.04578
68785	8/8/2012 8:59	19.08517674	21.48290451	21.5409333	22.45421447	21.65749889	21.86496119	22.0996028	19.53261001	20.58860933	20.86334273	22.341481	22.55520522	21.93743935	21.92353138	23.16571	0.026926932	-0.852085271	0.115809455	0.005904594	-0.002566817	0.044164528	-0.082898259	0.160296393	0.016679511	-0.067755834	-0.000256548	0.088708029	0.016943434	-0.025416892	-0.04578
68786	8/8/2012 9:00	18.98208624	21.53580033	21.56866654	22.46063252	21.63439762	21.84185177	22.0893369	19.55569332	20.62427811	20.93289514	22.36457042	22.51483634	21.87171985	21.98027036	23.16571	-0.076163568	-0.799189451	0.1435427	0.012322643	-0.02566808	0.021055108	-0.093164153	0.183379712	0.052348286	0.001796575	0.022832868	0.048339152	-0.048776069	0.031322095	-0.04578
68787	8/8/2012 9:00	19.03260531	21.48085032	21.51782244	22.48194053	21.69369119	21.79948492	22.09344326	19.54517757	20.62248183	20.92673546	22.35841322	22.51715047	21.91613171	21.92763914	23.16922	-0.025644494	-0.85413946	0.092698596	0.033630654	0.033625485	-0.021311741	-0.0890578	0.172863958	0.050552008	-0.004363107	0.016675675	0.050653278	-0.004364204	-0.021309125	-0.04227
68788	8/8/2012 9:00	19.03004087	21.50781166	21.48983284	22.47500899	21.65287862	21.81386392	22.0783011	19.49029101	20.63095001	20.93931149	22.39638276	22.51715047	21.90766004	21.94047595	23.16922	-0.028208933	-0.827178122	0.064708994	0.026699117	-0.007187082	-0.00693275	-0.104199954	0.117977394	0.059020186	0.008212923	0.054645215	0.050653278	-0.012835877	-0.008472319	-0.04227
68789	8/8/2012 9:00	19.09979431	21.51859626	21.53014821	22.43932464	21.66802285	21.86265024	22.06367231	19.52799336	20.60092656	20.89670717	22.38765999	22.56343333	21.90740332	21.95279933	23.17285	0.041544501	-0.816393524	0.105024367	-0.008985231	0.007957145	0.041853579	-0.118828749	0.155679749	0.028996742	-0.034391393	0.045922445	0.096936141	-0.013092594	0.003851061	-0.03864
68790	8/8/2012 9:00	19.08081712	21.53759778	21.57868138	22.4580653	21.64440815	21.81386392	22.07393812	19.5618489	20.54601259	20.92211571	22.34969055	22.51689334	21.92434669	21.98232428	23.16934	0.022567319	-0.797392006	0.153557541	0.009755422	-0.015657552	-0.00693275	-0.108562935	0.18953529	-0.025917226	-0.008982861	0.007953004	0.050396153	0.003850773	0.033376014	-0.04215
68791	8/8/2012 9:00	19.02593778	21.50370325	21.55736779	22.44112169	21.64030126	21.83491898	22.0613625	19.5574887	20.626331	20.98140304	22.35379534	22.51689334	21.89893167	21.96537949	23.17285	-0.03231203	-0.83128653	0.132243943	-0.007188187	-0.019764439	0.014122314	-0.121138553	0.185175088	0.054401177	0.050304476	0.012057787	0.050396153	-0.021564245	0.016431226	-0.03864
68792	8/8/2012 9:01	18.97952184	21.53323255	21.53220251	22.4285424	21.64440815	21.85186584	22.09087678	19.53030168	20.54421636	20.93289514	22.39407379	22.51920747	21.87171985	21.96769014	23.17285	-0.078727967	-0.801757229	0.107078667	-0.019767477	-0.015657552	0.03106917	-0.091624271	0.15798807	-0.027713462	0.001796575	0.052336245	0.052710281	-0.048776069	0.018741874	-0.03864
68793	8/8/2012 9:01	19.04670976	21.59640047	21.48957605	22.4534443	21.62310373	21.82182374	22.07778781	19.51722122	20.60297944	20.93263849	22.31351737	22.51457922	21.93461544	21.98848604	23.17633	-0.011540047	-0.738589316	0.06445221	0.005134429	-0.036961972	0.001027075	-0.104713246	0.144907604	0.031049619	0.001539922	-0.028220182	0.048082027	0.014119522	0.039537776	-0.03516
68794	8/8/2012 9:01	19.00567881	21.52578601	21.55839494	22.45062037	21.598976	21.83158097	22.04955686	19.55210257	20.6586642	20.93340845	22.36508352	22.51123659	21.8848123	21.98104058	23.17615	-0.052571	-0.809203773	0.133271101	0.002310492	-0.061089704	0.010784307	-0.132944193	0.179788963	0.086734378	0.002309883	0.023345968	0.044739404	-0.035683615	0.032092315	-0.03534
68795	8/8/2012 9:01	19.0331182	21.52809701	21.49727959	22.48245398	21.65621548	21.87189405	22.03082191	19.48028841	20.59964351	20.95881726	22.36097872	22.4772963	21.90611974	21.95973125	23.17966	-0.025131606	-0.806892779	0.072155746	0.034144102	-0.003850225	0.051097386	-0.151679142	0.1079748	0.027713695	0.027718698	0.019241171	0.010799111	-0.014376179	0.010782983	-0.03183
68796	8/8/2012 9:01	19.02670711	21.51731238	21.52886427	22.46319974	21.56945827	21.84005438	22.06213244	19.52055545	20.59759064	20.90620327	22.37175382	22.54723425	21.89995854	21.94509721	23.17966	-0.0315427	-0.817677407	0.103740431	0.014889866	-0.090607434	0.019257716	-0.120368619	0.148241836	0.025660821	-0.024895298	0.030016275	0.080737065	-0.020537379	-0.003851057	-0.03183
68797	8/8/2012 9:01	18.98029116	21.53836811	21.56250358	22.50119487	21.58203536	21.84005438	22.02414922	19.55620629	20.58270734	20.89542392	22.36508352	22.51535059	21.86376171	21.98104058	23.17966	-0.077958648	-0.796621672	0.137379737	0.052884999	-0.078030346	0.019257716	-0.158351839	0.183892676	0.01077752	-0.035674647	0.023345968	0.048853402	-0.056734201	0.032092315	-0.03183
68798	8/8/2012 9:02	19.02875865	21.50241938	21.49265747	22.49041243	21.60077274	21.81668837	22.02183944	19.47592832	20.6122174	20.95034764	22.4158808	22.50686547	21.90611974	21.94715111	23.17966	-0.029491151	-0.832570407	0.067533622	0.042102552	-0.059292964	-0.004108298	-0.160661615	0.103614704	0.040287578	0.019249071	0.074143256	0.040368286	-0.014376179	-0.00179716	-0.03183
68799	8/8/2012 9:02	18.98952301	21.5011355	21.52116066	22.43008272	21.62490048	21.85340646	22.05879606	19.51055276	20.5411371	20.92134575	22.38689034	22.50763685	21.86453185	21.96050147	23.17981	-0.068726798	-0.833854283	0.096036821	-0.018227158	-0.035165219	0.032609798	-0.123705	0.13823915	-0.030792721	-0.00975282	0.04515279	0.041139659	-0.05596406	0.011553197	-0.03168
68800	8/8/2012 9:02	19.03388753	21.4949729	21.51910637	22.47038798	21.56817489	21.83466221	22.04827364	19.49388169	20.60066995	20.91338952	22.37457588	22.52075022	21.9071466	21.96512276	23.18332	-0.024362274	-0.840016882	0.093982528	0.022078101	-0.091890808	0.013865544	-0.134227412	0.121568076	0.028740133	-0.017709046	0.032838332	0.054253033	-0.013349311	0.016174488	-0.02817
68801	8/8/2012 9:02	19.0654303	21.52655634	21.53785184	22.47244176	21.60795971	21.84082469	21.98693635	19.5633878	20.55602021	20.93212518	22.36816212	22.47601069	21.93435872	21.96691993	23.18332	0.007180494	-0.808433442	0.112727998	0.024131885	-0.052105994	0.020028027	-0.195564706	0.191074187	-0.015909609	0.001026614	0.026424569	0.009513501	0.013862803	0.017971658	-0.02817
68802	8/8/2012 9:02	19.03593908	21.47982323	21.52526925	22.48502122	21.59974603	21.84082469	22.02491914	19.44515133	20.63223307	21.00398898	22.35122984	22.49735189	21.90047197	21.95023195	23.18332	-0.022310721	-0.855166554	0.100145411	0.036711342	-0.060319672	0.020028027	-0.157581913	0.072837722	0.060303246	0.072890409	0.009492297	0.030854696	-0.020023946	0.001283687	-0.02817
68803	8/8/2012 9:02	19.07979133	21.42256323	21.51422743	22.46551024	21.60128609	21.85931221	22.04776036	19.49311226	20.58706968	20.87027224	22.35687393	22.52409286	21.86812585	21.9640958	23.18311	0.021541528	-0.912426554	0.089103588	0.017200368	-0.058779609	0.038515544	-0.134740699	0.120798644	0.01513986	-0.060826324	0.015136378	0.057595666	-0.052370066	0.015147534	-0.02838
68804	8/8/2012 9:03	19.05645468	21.48367483	21.55839494	22.47167159	21.59486917	21.81899928	22.01593669	19.51209163	20.54293333	20.92750542	22.36328767	22.45852644	21.92126607	21.99182367	23.18661	-0.001795121	-0.851314949	0.133271101	0.023361716	-0.065196534	-0.001797381	-0.16656437	0.139778023	-0.028996487	-0.003593147	0.021550118	-0.00797075	0.000770154	0.042875402	-0.02488
68805	8/8/2012 9:03	19.02696355	21.42436061	21.53322966	22.46756402	21.56098801	21.84441948	22.01593669	19.52671096	20.59964351	20.97165007	22.37380623	22.4605834	21.87659742	21.9640958	23.18311	-0.031286256	-0.91062917	0.108105817	0.019254149	-0.099077691	0.023622814	-0.16656437	0.154397349	0.027713695	0.040551507	0.032068679	-0.005913784	-0.043898494	0.015147534	-0.02838
68806	8/8/2012 9:03	19.03978575	21.47982323	21.48264289	22.47629261	21.6246438	21.83209451	21.99925505	19.47233765	20.56628447	20.96780023	22.42049878	22.46521158	21.90663317	21.96024473	23.18661	-0.018464056	-0.855166554	0.057519043	0.027982734	-0.035421898	0.011297846	-0.18324601	0.100024042	-0.005645354	0.036701659	0.07876123	-0.001285606	-0.013862745	0.011296459	-0.02488
68807	8/8/2012 9:03	19.02260401	21.49625678	21.50344243	22.46756402	21.54404756	21.82747266	22.02440586	19.4425866	20.58732629	20.92134575	22.38663379	22.47781054	21.89816152	21.9687171	23.18661	-0.035645793	-0.838733008	0.078318587	0.019254149	-0.11601814	0.006675995	-0.158095197	0.070272986	0.015396468	-0.00975282	0.044896238	0.011313355	-0.022334394	0.019768829	-0.02488
68808	8/8/2012 9:03	19.03465686	21.5042168	21.54940732	22.48399432	21.59435582	21.83543252	21.98565315	19.50516671	20.56115233	20.93289514	22.36893177	22.43024329	21.92254966	21.97616253	23.1871	-0.023592942	-0.830772979	0.124283478	0.035684445	-0.065709887	0.014635854	-0.196847901	0.132853102	-0.010777485	0.001796575	0.02719422	-0.0362539	0.002053745	0.027214263	-0.02439
68809	8/8/2012 9:03	19.03901642	21.42384708	21.51576815	22.50068142	21.63234419	21.83954084	21.99848513	19.46900347	20.62222522	20.94341796	22.31608283	22.44489907	21.89482421	21.93585469	23.1871	-0.019233389	-0.911142709	0.090644305	0.052371548	-0.027721518	0.018744175	-0.18401593	0.096689858	0.050295397	0.012319392	-0.025654721	-0.021598116	-0.025671704	-0.013093575	-0.02439
68810	8/8/2012 9:04	18.97747032	21.46801167	21.49650923	22.43932464	21.61309327	21.88396239	21.9833434	19.44592075	20.54857865	20.95830395	22.37739794	22.40915964	21.9056063	21.96358233	23.1871	-0.080779485	-0.866978116	0.071385391	-0.008985231	-0.046972435	0.063165728	-0.199157651	0.073607143	-0.023351173	0.027205386	0.035660391	-0.057337546	-0.014889613	0.014634057	-0.02439
68811	8/8/2012 9:04	19.07235436	21.47006585	21.48983284	22.46242957	21.55585453	21.85186584	21.99386561	19.46284806	20.5991303	20.9033801	22.38996896	22.44309924	21.9394931	21.96358233	23.1871	0.014104556	-0.864923934	0.064708994	0.014119699	-0.10421117	0.03106917	-0.188635445	0.090534452	0.027200476	-0.027718464	0.048231411	-0.023397953	0.018997189	0.014634057	-0.02439
68812	8/8/2012 9:04	19.0620965	21.48906709	21.44566624	22.4816838	21.58357541	21.81617483	21.99617537	19.48798271	20.59887369	20.92416893	22.31787865	22.4130164	21.92640043	21.97179796	23.19058	0.003846691	-0.845922695	0.0205424	0.03337393	-0.076490292	-0.004621835	-0.186325689	0.1156691	0.026943867	-0.006929638	-0.023858897	-0.053480791	0.00590452	0.022849696	-0.02091
68813	8/8/2012 9:04	19.0043966	21.47802582	21.4936846	22.44522922	21.57664517	21.84313563	21.95126372	19.46207864	20.65327531	20.9364883	22.35969597	22.38730479	21.90483615	21.9882293	23.18747	-0.053853209	-0.856963969	0.06856076	-0.003080653	-0.083420533	0.022338961	-0.231237339	0.089765027	0.081345489	0.005389728	0.017958422	-0.079192402	-0.015659763	0.039281036	-0.02402
68814	8/8/2012 9:04	19.03388753	21.43565848	21.51910637	22.46628041	21.58075198	21.84313563	21.98077702	19.46028331	20.62171199	20.99372262	22.37047107	22.40658848	21.89020332	21.96923057	23.19098	-0.024362274	-0.899331306	0.093982528	0.017970536	-0.079313725	0.022338961	-0.201724037	0.087969702	0.049782174	0.062624056	0.028733522	-0.059908713	-0.03029259	0.020282307	-0.02051
68815	8/8/2012 9:04	19.04055508	21.43796941	21.47493939	22.51069373	21.57895525	21.86239347	21.97872391	19.37154421	20.60913807	20.97242004	22.42126844	22.37264926	21.90303913	21.96512276	23.18747	-0.017694722	-0.897020374	0.049815542	0.062383851	-0.081110454	0.041596807	-0.203777145	-0.000769404	0.037208255	0.041321477	0.079530893	-0.093847931	-0.017456781	0.016174488	-0.02402
68816	8/8/2012 9:05	18.98952301	21.43771264	21.47879113	22.45549808	21.60821639	21.84082469	21.99540545	19.4348924	20.54575599	20.93443506	22.4043359	22.42767211	21.86068115	21.96512276	23.18747	-0.068726798	-0.897277144	0.05366729	0.007188203	-0.051849316	0.020028027	-0.187095608	0.062578791	-0.026173831	0.003336498	0.06259835	-0.038825084	-0.059814764	0.016174488	-0.02402
68817	8/8/2012 9:05	19.05517246	21.38918342	21.48110218	22.47475227	21.53865744	21.85571741	21.9892461	19.43284062	20.60297944	20.89876038	22.38535103	22.41738739	21.90509287	21.93790858	23.19098	-0.00307735	-0.945806365	0.055978342	0.026442394	-0.121408265	0.034920741	-0.193254954	0.060527009	0.031049619	-0.032338186	0.04361348	-0.049109798	-0.015403046	-0.011039684	-0.02051
68818	8/8/2012 9:05	19.04260664	21.46544394	21.51088921	22.42417817	21.56817489	21.8390273	21.98513988	19.40744992	20.58578664	20.93238183	22.36841867	22.32379797	21.90483615	22.00106634	23.19064	-0.015643165	-0.869545841	0.08576537	-0.024131709	-0.091890808	0.018230635	-0.197361179	0.035136307	0.013856818	0.001283268	0.02668112	-0.142699223	-0.015659763	0.052118077	-0.02085
68819	8/8/2012 9:05	19.03414398	21.35991217	21.48546751	22.50016797	21.53455068	21.84313563	21.96409555	19.47900603	20.58168091	20.96189713	22.38098965	22.3621076	21.85837073	21.9587043	23.18716	-0.02410583	-0.975077614	0.060343665	0.051858098	-0.12551502	0.022338961	-0.218405501	0.106692418	0.009751088	0.030798567	0.039252106	-0.104389587	-0.062125184	0.009756031	-0.02433
68820	8/8/2012 9:05	19.04670976	21.38507516	21.4644113	22.43675744	21.58100865	21.85597418	21.93868856	19.40129463	20.57962804	20.97678321	22.37893724	22.38550498	21.89867495	21.96101494	23.18716	-0.011540047	-0.949914626	0.039287452	-0.011552436	-0.079057049	0.035177512	-0.243812492	0.028981015	0.007698225	0.045684645	0.037199697	-0.080992207	-0.021820961	0.012066674	-0.02433
68821	8/8/2012 9:05	19.08466384	21.35554718	21.43898995	22.48322415	21.55970464	21.80102553	21.95973272	19.46413044	20.60041334	20.93007195	22.34481613	22.34282417	21.91946904	21.96486602	23.18716	0.026414036	-0.979442602	0.013866106	0.034914273	-0.100361062	-0.019771138	-0.222768332	0.091816827	0.028483523	-0.001026614	0.00307858	-0.123673016	-0.001026872	0.015917749	-0.02433
68822	8/8/2012 9:06	19.03183598	21.33628995	21.50010422	22.48091363	21.58716888	21.84518979	21.94484782	19.40744992	20.63223307	20.9744733	22.32608814	22.32816884	21.89225705	21.97128449	23.18365	-0.026413826	-0.998699836	0.07498038	0.032603759	-0.072896827	0.024393126	-0.23765324	0.035136307	0.060303246	0.043374732	-0.015649403	-0.138328348	-0.028238864	0.022336218	-0.02784
68823	8/8/2012 9:06	19.01080765	21.34065491	21.44515268	22.48091363	21.57022829	21.83671637	21.94484782	19.40308992	20.54370315	20.9534275	22.44025352	22.29860127	21.89662122	21.96306885	23.18341	-0.047442158	-0.994334873	0.020028839	0.032603759	-0.08983741	0.015919704	-0.23765324	0.030776307	-0.028226672	0.022328933	0.098515969	-0.167895923	-0.023874692	0.01412058	-0.02808
68824	8/8/2012 9:06	19.11030874	21.34322254	21.46055956	22.47526572	21.53480735	21.86470442	21.94741417	19.40514168	20.59630759	20.89645052	22.38714689	22.31737022	21.93666919	21.9607582	23.18341	0.052058933	-0.991767245	0.03543572	0.02695584	-0.125258348	0.043907756	-0.235086881	0.032828071	0.024377775	-0.034648044	0.045409341	-0.149126971	0.016173276	0.011809936	-0.02808
68825	8/8/2012 9:06	19.04670976	21.33885757	21.44309844	22.44959348	21.54712764	21.83491898	21.90481288	19.45797504	20.61119096	20.93238183	22.36841867	22.27314765	21.90920034	21.9587043	23.18341	-0.011540047	-0.996132211	0.017974593	0.001283606	-0.112938065	0.014122314	-0.277688178	0.08566143	0.039261137	0.001283268	0.02668112	-0.193349538	-0.011295574	0.009756031	-0.02808
68826	8/8/2012 9:06	19.04260664	21.27107295	21.47699365	22.46653713	21.53455068	21.8433924	21.9345824	19.42001701	20.62812728	20.98730617	22.37252347	22.29011671	21.879678	21.96717666	23.18341	-0.015643165	-1.063916832	0.051869807	0.018227259	-0.12551502	0.022595731	-0.247918654	0.047703398	0.056197458	0.056207602	0.030785926	-0.176380483	-0.040817917	0.018228396	-0.02808
68827	8/8/2012 9:06	19.04055508	21.27338377	21.43282723	22.52378678	21.5494377	21.87112373	21.94099828	19.33384363	20.59245846	20.97703987	22.41305871	22.2458945	21.89046004	21.96537949	23.17969	-0.017694722	-1.061606015	0.007703385	0.075476907	-0.110628007	0.050327067	-0.241502774	-0.038469983	0.020528641	0.045941302	0.071321165	-0.220602685	-0.030035874	0.016431226	-0.0318
68828	8/8/2012 9:07	19.03004087	21.25849187	21.43898995	22.4580653	21.58100865	21.8433924	21.95152035	19.39052289	20.54370315	20.94521454	22.40638832	22.32405508	21.86709899	21.96306885	23.17969	-0.028208933	-1.076497915	0.013866106	0.009755422	-0.079057049	0.022595731	-0.230980703	0.018209281	-0.028226672	0.014115974	0.064650775	-0.142442113	-0.053396922	0.01412058	-0.0318
68829	8/8/2012 9:07	19.06337873	21.18634413	21.44720693	22.47038798	21.5173537	21.85135229	21.9425381	19.39898639	20.58604325	20.88182146	22.37278002	22.3114567	21.90509287	21.93354407	23.17621	0.005128923	-1.148645651	0.022083085	0.022078101	-0.142712005	0.030555628	-0.239962961	0.026672783	0.014113427	-0.049277109	0.031042477	-0.155040488	-0.015403046	-0.0154042	-0.03528
68830	8/8/2012 9:07	19.08492029	21.22896502	21.41793403	22.4706447	21.54738431	21.80102553	21.9345824	19.45387145	20.59861708	20.92827538	22.35584773	22.26903395	21.90920034	21.95896104	23.17621	0.026670484	-1.106024759	-0.00718981	0.022334824	-0.112681392	-0.019771138	-0.247918654	0.081557838	0.026687258	-0.002823188	0.014110181	-0.197463235	-0.011295574	0.010012769	-0.03528
68831	8/8/2012 9:07	19.04029864	21.20560049	21.47057408	22.50632938	21.54507425	21.84108146	21.91969761	19.38205941	20.62812728	20.88592786	22.37688484	22.25643579	21.85862744	21.98412146	23.1727	-0.017951167	-1.129389292	0.045450232	0.05801951	-0.114991449	0.020284797	-0.262803449	0.0097458	0.056197458	-0.045170711	0.035147289	-0.2100614	-0.06186847	0.035173193	-0.03879
68832	8/8/2012 9:07	18.98362488	21.19507367	21.43488147	22.44548594	21.56432478	21.88139466	21.92611346	19.37821238	20.55268434	20.96241045	22.38996896	22.21864158	21.89277048	21.9720547	23.17285	-0.074624927	-1.139916115	0.009757624	-0.002823932	-0.095740926	0.060597992	-0.256387598	0.00589877	-0.019245484	0.031311879	0.048231411	-0.247855607	-0.027725432	0.023106435	-0.03864
68833	8/8/2012 9:07	19.0469662	21.22896502	21.40098669	22.47911657	21.53455068	21.81797221	21.94305137	19.40565462	20.59682081	20.93058526	22.33711968	22.22481203	21.91176751	21.97821645	23.17285	-0.011283602	-1.106024759	-0.024137157	0.030806693	-0.12551502	-0.002824456	-0.239449689	0.033341012	0.024890993	-0.000513307	-0.004617864	-0.241685154	-0.008728402	0.029268178	-0.03864
68834	8/8/2012 9:08	19.05337734	21.12985946	21.44566624	22.50273523	21.58331874	21.8246482	21.9158481	19.36949246	20.63248968	20.92827538	22.33044945	22.23535325	21.88404215	21.93790858	23.16934	-0.004872469	-1.205130322	0.0205424	0.054425352	-0.076746967	0.003851534	-0.266652954	-0.002821147	0.060559858	-0.002823188	-0.011288101	-0.231143936	-0.036453761	-0.011039684	-0.04215
68835	8/8/2012 9:08	19.08722832	21.17633087	21.43282723	22.43085288	21.52839056	21.87112373	21.92842317	19.35487383	20.59682081	20.96010054	22.40023105	22.23766718	21.90329585	21.96974405	23.16934	0.028978517	-1.158658913	0.007703385	-0.017456999	-0.131675144	0.050327067	-0.254077888	-0.017439781	0.024890993	0.029001976	0.058493504	-0.228830006	-0.017200064	0.020795784	-0.04215
68836	8/8/2012 9:08	19.05953204	21.19096565	21.38840462	22.4706447	21.53891411	21.81386392	21.91764454	19.39103583	20.60323605	20.92853203	22.3350673	22.22301232	21.90971377	21.98463494	23.16586	0.00128223	-1.144024135	-0.036719221	0.022334824	-0.121151592	-0.00693275	-0.264856519	0.01872222	0.031306228	-0.002566534	-0.006670246	-0.243484871	-0.01078214	0.035686673	-0.04563
68837	8/8/2012 9:08	19.05081288	21.09340169	21.45131543	22.52532714	21.50041347	21.84724396	21.90455625	19.3756477	20.59220185	20.93007195	22.37868069	22.21607056	21.84373811	21.97770297	23.16568	-0.007436924	-1.241588097	0.026191583	0.07701727	-0.159652231	0.026447292	-0.27794481	0.003334086	0.020272032	-0.001026614	0.036943146	-0.250426626	-0.076757806	0.028754699	-0.04581
68838	8/8/2012 9:08	18.99593403	21.15681793	21.41767725	22.49580365	21.55970464	21.85571741	21.908919	19.3505139	20.53754463	20.96010054	22.42126844	22.17827682	21.89046004	21.96537949	23.16568	-0.062315776	-1.17817185	-0.007446588	0.047493771	-0.100361062	0.034920741	-0.273582052	-0.021799712	-0.034385187	0.029001976	0.079530893	-0.288220372	-0.030035874	0.016431226	-0.04581
68839	8/8/2012 9:08	19.08671543	21.19276291	21.38172844	22.47269848	21.51966374	21.84108146	21.91533483	19.34615397	20.59630759	20.93007195	22.32814052	22.21169984	21.91125408	21.93970574	23.16217	0.028465621	-1.142226877	-0.043395399	0.024388608	-0.140401967	0.020284797	-0.267166221	-0.026159637	0.024377775	-0.001026614	-0.013597027	-0.254797354	-0.009241836	-0.009242529	-0.04932
68840	8/8/2012 9:09	18.99593403	21.17787137	21.45978922	22.47449555	21.48783669	21.83877053	21.89198127	19.35641263	20.62787067	20.94906436	22.3807331	22.19678799	21.85400661	21.98797256	23.16217	-0.062315776	-1.157118413	0.034665375	0.026185671	-0.172229009	0.017973865	-0.290519786	-0.01590098	0.055940846	0.017965796	0.038995555	-0.269709204	-0.066489306	0.039024295	-0.04932
68841	8/8/2012 9:09	19.05722402	21.17581737	21.41973148	22.43470368	21.52813389	21.8495549	21.87299058	19.32486736	20.57090339	20.98935943	22.37457588	22.24975107	21.89020332	21.9607582	23.15869	-0.001025784	-1.159172413	-0.005392359	-0.013606198	-0.131931816	0.02875823	-0.309510476	-0.047446248	-0.001026429	0.058260866	0.032838332	-0.216746121	-0.03029259	0.011809936	-0.0528
68842	8/8/2012 9:09	19.09261374	21.16477714	21.45105864	22.4783464	21.52120376	21.80872855	21.87889308	19.3879582	20.5411371	20.93417841	22.36995797	22.22841147	21.9025257	21.97308166	23.15851	0.034363933	-1.170212639	0.025934802	0.030036522	-0.138861941	-0.012068111	-0.303607976	0.015644587	-0.030792721	0.003079844	0.028220422	-0.238085718	-0.017970214	0.024133392	-0.05298
68843	8/8/2012 9:09	19.03568264	21.12061661	21.44053063	22.49349312	21.56997162	21.84493302	21.88967159	19.3181993	20.62325166	20.93597499	22.3296798	22.20064449	21.87480042	21.94124616	23.15503	-0.022567165	-1.214373176	0.015406788	0.045183248	-0.090094085	0.024136355	-0.29282947	-0.054114315	0.051321841	0.004876421	-0.012057743	-0.265852697	-0.045695496	-0.007702109	-0.05646
68844	8/8/2012 9:09	19.06107071	21.16708789	21.41947471	22.43855448	21.54456091	21.84493302	21.87273395	19.30152919	20.56038252	20.95753399	22.40177037	22.24332346	21.88352872	21.96691993	23.15503	0.002820906	-1.167901897	-0.005649138	-0.009755393	-0.115504794	0.024136355	-0.309767106	-0.070784424	-0.011547304	0.02643542	0.060032821	-0.223173725	-0.036967191	0.017971658	-0.05646
68845	8/8/2012 9:09	19.08209936	21.16708789	21.43231367	22.46807747	21.51504366	21.81540453	21.90224655	19.25100645	20.59399811	20.93623164	22.35969597	22.22635465	21.88352872	21.996445	23.15152	0.023849557	-1.167901897	0.007189826	0.019767595	-0.145022041	-0.00539214	-0.280254503	-0.121307165	0.022068294	0.005133075	0.017958422	-0.240142539	-0.036967191	0.047496736	-0.05997
68846	8/8/2012 9:10	19.04619687	21.08878031	21.43411113	22.51659843	21.49579343	21.84698719	21.87889308	19.33102251	20.58989237	20.94059476	22.3891993	22.16722159	21.8370636	21.96691993	23.15152	-0.012052937	-1.246209476	0.008987284	0.068288556	-0.164272277	0.026190521	-0.303607976	-0.041291097	0.017962554	0.009496194	0.047461756	-0.299275604	-0.083432314	0.017971658	-0.05997
68847	8/8/2012 9:10	19.02362979	21.14218331	21.40740613	22.42212441	21.53249731	21.88344885	21.85630966	19.28101225	20.56089573	20.9580473	22.36020907	22.15925156	21.87993471	21.9674334	23.14792	-0.03462002	-1.192806476	-0.017717717	-0.026185463	-0.127568396	0.06265218	-0.326191397	-0.091301366	-0.011034092	0.026948731	0.018471522	-0.307245631	-0.040561202	0.018485135	-0.06357
68848	8/8/2012 9:10	19.07235436	21.18685763	21.42666452	22.47090142	21.52633719	21.81822898	21.90096339	19.24715957	20.59451133	20.92853203	22.35174294	22.17622003	21.89251377	21.99695849	23.14792	0.014104556	-1.148132149	0.001540676	0.022591547	-0.133728517	-0.002567687	-0.281537665	-0.125154043	0.022581512	-0.002566534	0.010005395	-0.290277162	-0.027982148	0.048010218	-0.06357
68849	8/8/2012 9:10	19.0469662	21.14038608	21.43924673	22.49195277	21.5307006	21.83928407	21.8799196	19.29152716	20.62607439	20.88823771	22.37483243	22.13996931	21.85220962	21.98206754	23.14792	-0.011283602	-1.194603707	0.014122886	0.043642899	-0.129365099	0.018487405	-0.302581453	-0.080786449	0.054144566	-0.04286086	0.033094882	-0.326527877	-0.068286295	0.033119274	-0.06357
68850	8/8/2012 9:10	19.01337207	21.12754875	21.4053519	22.47937329	21.54327754	21.84364917	21.8840257	19.27460073	20.53754463	20.9557374	22.43820107	22.11451692	21.88173172	21.96512276	23.14441	-0.044877735	-1.207441038	-0.019771939	0.031063416	-0.116788158	0.022852502	-0.298475359	-0.097712884	-0.034385187	0.024638831	0.096463523	-0.351980269	-0.038764197	0.016174488	-0.06708
68851	8/8/2012 9:10	19.0913315	21.18454688	21.39456726	22.46011907	21.50298017	21.85392001	21.89454759	19.21997509	20.59271507	20.92237236	22.34558577	22.17004966	21.92434669	21.96127168	23.14084	0.03308169	-1.150442905	-0.030556583	0.011809198	-0.157085535	0.033123341	-0.287953468	-0.152338519	0.020785249	-0.008726208	0.003848225	-0.296447525	0.003850773	0.012323412	-0.07065
68852	8/8/2012 9:11	18.99029233	21.12985946	21.45003152	22.4942633	21.47782664	21.85006844	21.86939776	19.31486527	20.58629985	20.94521454	22.37714139	22.13791255	21.83757702	21.9674334	23.14084	-0.067957476	-1.205130322	0.024907677	0.045953422	-0.182239064	0.029271772	-0.313103297	-0.057448343	0.014370035	0.014115974	0.03540384	-0.328584643	-0.08291889	0.018485135	-0.07065
68853	8/8/2012 9:11	18.9938825	21.12087335	21.39431048	22.42186769	21.53224063	21.88319207	21.84758429	19.26434232	20.55268434	20.9667736	22.37329313	22.12557197	21.88455558	21.96794688	23.14084	-0.064367305	-1.214116431	-0.03081336	-0.026442182	-0.127825068	0.062395407	-0.334916769	-0.107971288	-0.019245484	0.035675034	0.031555578	-0.340925214	-0.035940331	0.018998613	-0.07065
68854	8/8/2012 9:11	19.08492029	21.11496821	21.42229927	22.46679386	21.50529019	21.80539057	21.85861932	19.34666691	20.57577893	20.93084191	22.36251802	22.13611288	21.90329585	21.96127168	23.13733	0.026670484	-1.220021575	-0.00282457	0.018483981	-0.154775508	-0.015406092	-0.323881736	-0.025646705	0.00384911	-0.000256654	0.020780469	-0.330384313	-0.017200064	0.012323412	-0.07416
68855	8/8/2012 9:11	19.0446582	21.11702217	21.39893247	22.47295521	21.53249731	21.84981167	21.87324721	19.20510066	20.59040559	20.97909313	22.34327684	22.12968549	21.86735571	21.9463809	23.13385	-0.013591607	-1.217967613	-0.026191375	0.024645331	-0.127568396	0.029015001	-0.309253846	-0.167212949	0.018475771	0.04799456	0.00153929	-0.336811696	-0.053140208	-0.002567372	-0.07764
68856	8/8/2012 9:11	19.03747775	21.1306297	21.40432479	22.46140268	21.46191328	21.83825699	21.89146801	19.23125919	20.58270734	20.91646935	22.37354968	22.147168	21.86376171	21.96820362	23.13376	-0.020772055	-1.204360083	-0.02079905	0.013092809	-0.198152422	0.017460324	-0.291033049	-0.141054424	0.01077752	-0.014629219	0.031812129	-0.319329185	-0.056734201	0.019255351	-0.07773
68857	8/8/2012 9:11	19.05235155	21.07799711	21.40663579	22.50581593	21.46422328	21.85314969	21.86400854	19.30101626	20.58091108	20.96112717	22.37585863	22.1242865	21.83655018	21.95356954	23.13028	-0.005898251	-1.256992669	-0.018488051	0.057506059	-0.195842423	0.032353027	-0.318492521	-0.071297349	0.008981265	0.0300286	0.034121085	-0.342210687	-0.083945737	0.004621274	-0.08121
68858	8/8/2012 9:12	19.11159099	21.09083425	21.40227057	22.45934891	21.51478699	21.86573151	21.86837124	19.26947152	20.58732629	20.88310471	22.3951	22.18573269	21.84296797	21.97282492	23.13028	0.053341183	-1.24415553	-0.02285327	0.011039032	-0.145278711	0.044934845	-0.314129816	-0.10284209	0.015396468	-0.04799386	0.053362454	-0.280764497	-0.077527942	0.023876652	-0.08121
68859	8/8/2012 9:12	19.00798678	21.15604769	21.40432479	22.42751552	21.49553676	21.84673042	21.8280806	19.27383135	20.64224094	20.93802822	22.37816759	22.10526155	21.87248999	21.98976975	23.12677	-0.050263022	-1.178942095	-0.02079905	-0.020794355	-0.164528946	0.02593375	-0.354420457	-0.098482266	0.070311125	0.006929653	0.036430044	-0.361235636	-0.048005926	0.040821478	-0.08472
68860	8/8/2012 9:12	18.99516471	21.10957657	21.39585114	22.47808967	21.50837023	21.85083875	21.86606157	19.24639019	20.52625405	20.95291419	22.42691264	22.09497784	21.87480042	21.97102775	23.12677	-0.0630851	-1.225413218	-0.029272699	0.029779798	-0.151695469	0.030042086	-0.316439484	-0.125923418	-0.045675767	0.021815622	0.085175094	-0.371519346	-0.045695496	0.022079479	-0.08472
68861	8/8/2012 9:12	19.05465956	21.16066916	21.43821961	22.4193005	21.48732336	21.83851376	21.87042428	19.23382376	20.57269964	20.93186853	22.37201037	22.07363925	21.87480042	21.99618826	23.12354	-0.003590241	-1.174320621	0.013095765	-0.029009373	-0.172742346	0.017717094	-0.312076777	-0.138489852	0.000769822	0.000769961	0.030272825	-0.392857943	-0.045695496	0.047239995	-0.08795
68862	8/8/2012 9:12	19.04388886	21.09057751	21.34732066	22.44651283	21.50631687	21.87420501	21.82166494	19.23792708	20.59784725	20.95702068	22.36764902	22.12017299	21.87069299	21.96666319	23.12354	-0.014360941	-1.244412274	-0.07780318	-0.001797048	-0.153748828	0.053408341	-0.360836119	-0.134386532	0.02591743	0.025922108	0.025911469	-0.346324199	-0.049802926	0.017714919	-0.08795
68863	8/8/2012 9:12	19.08415095	21.08878031	21.38763429	22.46140268	21.47885331	21.80872855	21.85784943	19.23151564	20.58296395	20.9336651	22.35276914	22.13071387	21.85554689	21.97282492	23.12006	0.02590114	-1.246209476	-0.03748955	0.013092809	-0.181212393	-0.012068111	-0.324651623	-0.140797967	0.011034128	0.002566536	0.011031591	-0.335783315	-0.064949028	0.023876652	-0.09143
68864	8/8/2012 9:13	19.04183731	21.02100082	21.42152894	22.46140268	21.45369996	21.84262209	21.84501801	19.28203809	20.58732629	20.97601324	22.37816759	22.09677749	21.83860387	21.96846036	23.12006	-0.016412499	-1.313988962	-0.003594907	0.013092809	-0.206365738	0.02182542	-0.33748305	-0.090275522	0.015396468	0.044914674	0.036430044	-0.369719699	-0.081892044	0.01951209	-0.09143
68865	8/8/2012 9:13	19.10517974	21.01252848	21.39174272	22.45729513	21.49579343	21.85956898	21.84501801	19.24869832	20.5875829	20.87489192	22.39535655	22.15205284	21.83911729	21.96897384	23.11655	0.046929937	-1.3224613	-0.033381127	0.008985256	-0.164272277	0.038772316	-0.33748305	-0.123615293	0.015653077	-0.056206643	0.053619006	-0.31444435	-0.08137862	0.020025568	-0.09494
68866	8/8/2012 9:13	18.98490708	21.04847188	21.44053063	22.42135425	21.47679997	21.84056792	21.82602759	19.22972045	20.58553003	20.93186853	22.36790557	22.03996054	21.86222143	21.99208041	23.11325	-0.073342726	-1.286517899	0.015406788	-0.026955621	-0.183265734	0.019771256	-0.356473471	-0.142593166	0.01360021	0.000769961	0.026168019	-0.426536653	-0.058274483	0.043132143	-0.09824
68867	8/8/2012 9:13	19.05055644	21.00867743	21.36657871	22.46602369	21.5001568	21.83851376	21.81576254	19.23382376	20.55165791	20.95317084	22.42280777	22.08649381	21.86222143	21.95819082	23.11325	-0.007693369	-1.326312356	-0.058545138	0.017713813	-0.1599089	0.017717094	-0.366738517	-0.138489852	-0.020271907	0.022072277	0.08107022	-0.380003383	-0.058274483	0.009242555	-0.09824
68868	8/8/2012 9:13	19.069277	21.02741927	21.34757744	22.45934891	21.46832995	21.81514776	21.84296498	19.27177966	20.58963576	20.93186853	22.33404111	22.06541235	21.89200034	21.97513557	23.10974	0.011027193	-1.30757051	-0.077546407	0.011039032	-0.191735755	-0.005648909	-0.339536074	-0.100533949	0.017705945	0.000769961	-0.007696437	-0.401084835	-0.02849558	0.026187305	-0.10175
68869	8/8/2012 9:13	19.05465956	20.99173284	21.3329414	22.47449555	21.52556717	21.82156697	21.82833723	19.20227966	20.61298723	20.92570885	22.35764357	22.06772616	21.86453185	21.92686894	23.10974	-0.003590241	-1.343256947	-0.092182444	0.026185671	-0.134498531	0.000770306	-0.354163831	-0.170033954	0.041057409	-0.00538972	0.015906026	-0.398771024	-0.05596406	-0.022079332	-0.10175
68870	8/8/2012 9:14	19.07773975	21.04436405	21.37710648	22.45087709	21.45985995	21.82362112	21.84296498	19.1748391	20.58116769	20.93186853	22.33840242	22.06541235	21.88352872	22.00902534	23.10974	0.019489948	-1.290625736	-0.048017361	0.002567213	-0.200205753	0.002824458	-0.339536074	-0.197474515	0.009237872	0.000769961	-0.003335125	-0.401084835	-0.036967191	0.060077067	-0.10175
68871	8/8/2012 9:14	19.0423502	20.92010439	21.37941746	22.49143932	21.49194339	21.80076876	21.82012518	19.25741792	20.61324384	20.95548074	22.38714689	22.05101534	21.86478857	21.93534122	23.10611	-0.01589961	-1.414885393	-0.045706381	0.04312945	-0.168122311	-0.020027905	-0.362375876	-0.114895693	0.04131402	0.024382175	0.045409341	-0.415481847	-0.055707347	-0.013607047	-0.10538
68872	8/8/2012 9:14	19.08030423	20.91573998	21.37094388	22.4534443	21.45806329	21.86419088	21.84553126	19.21484597	20.57500911	20.87925496	22.37431933	22.06746907	21.82217436	21.96897384	23.10263	0.022054423	-1.4192498	-0.054179966	0.005134429	-0.202002417	0.043394212	-0.336969794	-0.15746764	0.003079288	-0.051843604	0.032581781	-0.399028114	-0.098321552	0.020025568	-0.10886
68873	8/8/2012 9:14	19.03183598	20.98993569	21.37762003	22.46833419	21.46884328	21.84518979	21.78445434	19.25741792	20.64275417	20.91338952	22.37868069	22.02967703	21.86889599	21.99028323	23.10263	-0.026413826	-1.345054095	-0.04750381	0.020024318	-0.191222421	0.024393126	-0.398046714	-0.114895693	0.070824351	-0.017709046	0.036943146	-0.43682016	-0.051599924	0.041334959	-0.10886
68874	8/8/2012 9:14	19.00234506	20.9434669	21.36914645	22.46422663	21.48167666	21.86650183	21.82243482	19.21510243	20.52035217	20.93443506	22.41665047	22.01270931	21.86478857	21.96486602	23.09915	-0.055904742	-1.39152288	-0.055977391	0.015916755	-0.178389046	0.045705162	-0.360066241	-0.157211185	-0.051577645	0.003336498	0.074912918	-0.453787876	-0.055707347	0.015917749	-0.11234
68875	8/8/2012 9:14	19.06645609	20.96118145	21.33191431	22.4649968	21.46139995	21.82079667	21.82320469	19.24356915	20.58681307	20.9331518	22.32711433	22.0242782	21.88044814	21.98925627	23.09933	0.00820628	-1.373808338	-0.093209532	0.016686923	-0.198665755	0	-0.359296362	-0.128744458	0.014883252	0.002053229	-0.014623215	-0.442218988	-0.040047772	0.040307997	-0.11216
68876	8/8/2012 9:15	19.05158222	20.88287875	21.3930266	22.46705058	21.42521018	21.84801427	21.80395777	19.26459878	20.60374927	20.97960644	22.37765449	22.03713257	21.83398306	21.98078384	23.09235	-0.006667588	-1.452111032	-0.032097244	0.018740704	-0.234855522	0.027217605	-0.378543282	-0.107714828	0.031819448	0.048507874	0.035916942	-0.42936462	-0.086512851	0.031835575	-0.11914
68877	8/8/2012 9:15	19.07722686	20.93396784	21.36375419	22.4123691	21.47628663	21.86110961	21.78753382	19.19484247	20.55063149	20.9816597	22.37534553	22.06438399	21.86145129	21.96152842	23.09235	0.018977053	-1.401021944	-0.061369658	-0.035940779	-0.18377907	0.040312947	-0.394967232	-0.177471138	-0.02129833	0.050561133	0.033607984	-0.402113195	-0.059044623	0.01258015	-0.11914
68878	8/8/2012 9:15	19.10441039	20.93165726	21.32754919	22.45241742	21.46139995	21.8164316	21.81909868	19.26665046	20.58860933	20.92673546	22.33737623	22.03044829	21.88250186	21.96589297	23.09235	0.046160589	-1.403332523	-0.097574652	0.004107542	-0.198665755	-0.004365067	-0.363402381	-0.10566315	0.016679511	-0.004363107	-0.004361316	-0.436048898	-0.037994052	0.016944703	-0.11914
68879	8/8/2012 9:15	19.06876411	20.91702363	21.31291324	22.47577916	21.50169682	21.81874252	21.80447102	19.18227624	20.60554554	20.92673546	22.37124072	22.01785104	21.85297976	21.93611143	23.08884	0.0105143	-1.417966151	-0.112210601	0.027469287	-0.158368883	-0.00205415	-0.378030032	-0.190037376	0.033615716	-0.004363107	0.029503174	-0.448646153	-0.067516157	-0.012836839	-0.12265
68880	8/8/2012 9:15	19.11236034	20.96503245	21.31034554	22.45190397	21.45241664	21.86239347	21.81858542	19.1902263	20.58399038	20.93058526	22.32429232	22.02582072	21.90303913	21.94407026	23.08871	0.054110533	-1.369957338	-0.114778305	0.003594099	-0.207649067	0.041596807	-0.363915633	-0.182087313	0.012060561	-0.000513307	-0.017445232	-0.440676467	-0.017456781	-0.004878005	-0.12278
68881	8/8/2012 9:15	19.05132577	20.9080381	21.40971713	22.45832202	21.4927134	21.85623095	21.80395777	19.1902263	20.61350045	20.98550956	22.32429232	22.02170733	21.84810222	21.97385188	23.08521	-0.006924033	-1.42695168	-0.015406716	0.010012144	-0.167352305	0.035434284	-0.378543282	-0.182087313	0.04157063	0.054410998	-0.017445232	-0.444789856	-0.072393697	0.024903609	-0.12628
68882	8/8/2012 9:16	19.07825265	20.88005476	21.36478128	22.4388112	21.42238688	21.85366323	21.81807217	19.20048447	20.57321286	20.89439732	22.36841867	22.04047471	21.85426332	21.93354407	23.08173	0.020002843	-1.454935029	-0.06034256	-0.009498672	-0.23767882	0.032866569	-0.364428885	-0.171829138	0.001283036	-0.03670125	0.02668112	-0.426022476	-0.066232593	-0.0154042	-0.12976
68883	8/8/2012 9:16	19.05337734	20.88031148	21.37787681	22.47295521	21.49451008	21.82875651	21.80164815	19.20894749	20.60708519	20.93674495	22.32608814	22.01090971	21.84579181	21.93765185	23.08173	-0.004872469	-1.454678302	-0.047247035	0.024645331	-0.165555622	0.007959842	-0.380852905	-0.16336612	0.035155375	0.005646382	-0.015649403	-0.455587477	-0.074704108	-0.011296421	-0.12976
68884	8/8/2012 9:16	19.0785091	20.99019242	21.36529483	22.45190397	21.43958337	21.84981167	21.82269144	19.1415004	20.57321286	20.92391228	22.33891552	22.02787742	21.89662122	21.97154123	23.07822	0.02025929	-1.34479736	-0.059829011	0.003594099	-0.220482328	0.029015001	-0.359809614	-0.23081321	0.001283036	-0.007186291	-0.002822029	-0.43861977	-0.023874692	0.022592957	-0.13327
68885	8/8/2012 9:16	19.04670976	20.9244688	21.39662148	22.44112169	21.47525996	21.85186584	21.80780715	19.21741053	20.62402149	20.99166936	22.34302029	21.98957166	21.84579181	21.98001362	23.0784	-0.011540047	-1.41052098	-0.028502368	-0.007188187	-0.18480574	0.03106917	-0.374693907	-0.154903081	0.052091675	0.06057079	0.001282741	-0.476925531	-0.074704108	0.031065356	-0.13309
68886	8/8/2012 9:16	19.13544093	20.90752465	21.36709225	22.44522922	21.45010664	21.87702951	21.80780715	19.19868929	20.58399038	20.87976826	22.3791938	22.02170733	21.89046004	21.94407026	23.07492	0.077191123	-1.427465138	-0.058031589	-0.003080653	-0.209959058	0.056232845	-0.374693907	-0.173624321	0.012060561	-0.051330305	0.037456248	-0.444789856	-0.030035874	-0.004878005	-0.13657
68887	8/8/2012 9:16	19.05312089	20.90572754	21.39045883	22.5024785	21.46088661	21.84981167	21.81011678	19.22587359	20.60708519	20.88592786	22.38098965	21.98108789	21.82474147	21.98412146	23.07141	-0.005128915	-1.429262241	-0.03466501	0.054168626	-0.199179088	0.029015001	-0.37238428	-0.14644002	0.035155375	-0.045170711	0.039252106	-0.485409297	-0.095754447	0.035173193	-0.14008
68888	8/8/2012 9:17	19.04440175	20.90110643	21.36478128	22.4388112	21.41828027	21.86624505	21.84347824	19.19202148	20.56910714	20.9113363	22.40202692	21.97260415	21.84168441	21.98001362	23.07141	-0.013848051	-1.433883357	-0.06034256	-0.009498672	-0.241785432	0.04544839	-0.339022818	-0.180292135	-0.002822678	-0.019762262	0.060289373	-0.493893042	-0.078811502	0.031065356	-0.14008
68889	8/8/2012 9:17	19.05953204	20.96682958	21.37967424	22.4706447	21.46268328	21.85186584	21.80780715	19.21330724	20.63659547	20.89439732	22.37688484	21.97697456	21.84168441	21.99670175	23.07141	0.00128223	-1.368160203	-0.045449605	0.022334824	-0.197382423	0.03106917	-0.374693907	-0.159006375	0.064665651	-0.03670125	0.035147289	-0.489522631	-0.078811502	0.047753477	-0.14008
68890	8/8/2012 9:17	19.05440312	20.94911501	21.36221354	22.43598728	21.41109371	21.84673042	21.84912406	19.18945694	20.56628447	20.91287622	22.39946139	21.9615496	21.86838256	21.97308166	23.06775	-0.003846687	-1.385874776	-0.062910304	-0.012322597	-0.24897199	0.02593375	-0.333376999	-0.182856675	-0.005645354	-0.01822235	0.057723846	-0.504947585	-0.052113352	0.024133392	-0.14374
68891	8/8/2012 9:17	19.04388886	20.96400551	21.38558008	22.43419024	21.45164664	21.84904135	21.81781555	19.21458952	20.64224094	20.94239134	22.37842414	21.95306591	21.8347532	21.99413434	23.06775	-0.014360941	-1.370984271	-0.03954376	-0.014119638	-0.208419064	0.028244688	-0.364685511	-0.157724096	0.070311125	0.011292775	0.036686595	-0.513431279	-0.085742717	0.045186068	-0.14374
68892	8/8/2012 9:17	19.09671692	20.96169491	21.36632193	22.40235709	21.45780662	21.86778569	21.82397457	19.1935602	20.57039018	20.96343707	22.3951	21.98700082	21.86427514	21.97308166	23.0643	0.038467113	-1.373294871	-0.058801913	-0.045952784	-0.202259083	0.046989024	-0.358526482	-0.17875341	-0.001539643	0.032338503	0.053362454	-0.479496372	-0.056220774	0.024133392	-0.14719
68893	8/8/2012 9:17	19.00362727	20.96169491	21.39174272	22.40235709	21.46627661	21.84673042	21.80267465	19.18714885	20.61888927	20.94418792	22.36764902	21.92530124	21.83655018	21.99593152	23.0643	-0.054622534	-1.373294871	-0.033381127	-0.045952784	-0.19378909	0.02593375	-0.379826406	-0.185164759	0.046959454	0.013089356	0.025911469	-0.541195945	-0.083945737	0.046983254	-0.14719
68894	8/8/2012 9:18	18.98901013	20.96836998	21.35605096	22.46371319	21.48116332	21.86598828	21.83885894	19.18509722	20.51137107	20.95086095	22.4248602	21.93609859	21.85991101	21.9687171	23.06079	-0.069239679	-1.366619801	-0.069072882	0.015403311	-0.178902382	0.045191617	-0.343642117	-0.187216388	-0.060558745	0.019762381	0.083122656	-0.530398603	-0.060584904	0.019768829	-0.1507
68895	8/8/2012 9:18	19.08517674	20.95476312	21.38044457	22.44163513	21.46319661	21.81412068	21.8083204	19.23920937	20.53985407	20.92878869	22.35610428	21.95640797	21.86761242	21.95921778	23.0575	0.026926932	-1.380226661	-0.044679278	-0.006674746	-0.19686909	-0.006675982	-0.374180656	-0.133104243	-0.032075745	-0.002309881	0.01436673	-0.510089221	-0.052883494	0.010269507	-0.15399
68896	8/8/2012 9:18	19.0620965	20.95270926	21.31933251	22.46910436	21.47808331	21.82079667	21.81909868	19.15534874	20.62504794	20.94624116	22.41613736	21.95280883	21.85118277	21.95151564	23.0575	0.003846691	-1.382280522	-0.105791333	0.020794486	-0.181982396	0	-0.363402381	-0.21696487	0.05311812	0.015142593	0.07439981	-0.513688361	-0.069313146	0.002567374	-0.15399
68897	8/8/2012 9:18	19.09825561	20.976072	21.37633616	22.44189185	21.46345328	21.81463422	21.82962036	19.11918931	20.57629215	20.93546168	22.35456498	21.9504951	21.84912907	22.00003938	23.0575	0.040005807	-1.358917779	-0.048787687	-0.006418025	-0.196612423	-0.006162445	-0.352880697	-0.253124302	0.004362325	0.004363113	0.012827435	-0.516002092	-0.071366847	0.051091111	-0.15399
68898	8/8/2012 9:18	19.04953066	20.86824534	21.3488613	22.46910436	21.48655335	21.81232331	21.81063003	19.19304729	20.59938691	20.93751491	22.38612068	21.92273045	21.84245455	21.93842206	23.0575	-0.00871915	-1.466744444	-0.076262541	0.020794486	-0.173512351	-0.008473359	-0.371871029	-0.179266318	0.027457086	0.006416344	0.044383135	-0.543766735	-0.078041366	-0.010526211	-0.15399
68899	8/8/2012 9:18	19.12774738	20.93781881	21.35502387	22.42905584	21.44215002	21.86521797	21.8001084	19.18048106	20.57423929	20.89542392	22.39484345	21.94843845	21.89328391	21.96820362	23.05383	0.069497575	-1.397170975	-0.070099977	-0.019254037	-0.21791568	0.0444213	-0.382392653	-0.191832549	0.002309466	-0.035674647	0.053105901	-0.51805874	-0.027212	0.019255351	-0.15766
68900	8/8/2012 9:19	19.00362727	20.95322273	21.39995958	22.48245398	21.44907998	21.84647364	21.80267465	19.21433306	20.56166555	20.88695446	22.37791104	21.91887427	21.81729687	21.98951301	23.05383	-0.054622534	-1.381767057	-0.025164266	0.034144102	-0.21098572	0.025676979	-0.379826406	-0.157980552	-0.010264272	-0.044144111	0.036173493	-0.547622917	-0.103199047	0.040564738	-0.15766
68901	8/8/2012 9:19	18.99670335	20.92934668	21.35091549	22.44599938	21.47602997	21.86521797	21.8083204	19.16124713	20.51291069	20.93956814	22.41357182	21.87851317	21.85297976	21.97436536	23.05383	-0.061546453	-1.4056431	-0.074208354	-0.00231049	-0.184035737	0.0444213	-0.374180656	-0.211066485	-0.05901913	0.008469577	0.071834272	-0.587984019	-0.067516157	0.025417088	-0.15766
68902	8/8/2012 9:19	19.09389598	20.99275978	21.35502387	22.43342008	21.45061998	21.8313242	21.81678904	19.11482969	20.58476021	20.93956814	22.32916671	21.92915743	21.87428699	22.0038905	23.05032	0.035646176	-1.342230004	-0.070099977	-0.014889799	-0.209445727	0.010527537	-0.365712014	-0.257483924	0.012830385	0.008469577	-0.012570838	-0.537339755	-0.046208925	0.054942232	-0.16117
68903	8/8/2012 9:19	19.05619824	20.86644826	21.3596458	22.46756402	21.42983013	21.85700126	21.79600241	19.22048801	20.56782411	20.96061386	22.3797069	21.91656056	21.80651506	21.96589297	23.05032	-0.002051567	-1.468541525	-0.065478046	0.019254149	-0.230235574	0.036204599	-0.386498643	-0.151825606	-0.004105713	0.029515288	0.03796935	-0.549936624	-0.113980852	0.016944703	-0.16117
68904	8/8/2012 9:19	19.12287481	20.91214577	21.34192843	22.40749145	21.46293995	21.86881278	21.78265798	19.15842616	20.56063912	20.9113363	22.39817863	21.9558938	21.85015592	21.9674334	23.04703	0.064625004	-1.422844013	-0.083195411	-0.040818426	-0.197125756	0.048016114	-0.399843077	-0.213887453	-0.011290698	-0.019762262	0.056441083	-0.510603384	-0.070339997	0.018485135	-0.16446
68905	8/8/2012 9:19	18.998242	20.90136315	21.39045883	22.39234512	21.45626662	21.83697314	21.75904873	19.14970682	20.59425472	20.9364883	22.35969597	21.87517119	21.82448476	21.98386472	23.04355	-0.060007806	-1.433626629	-0.03466501	-0.055964758	-0.203799079	0.016176474	-0.423452328	-0.222606793	0.022324903	0.005389728	0.017958422	-0.591325999	-0.096011157	0.034916453	-0.16794
68906	8/8/2012 9:20	19.07030279	20.90161988	21.34834776	22.38849437	21.46088661	21.87959724	21.75519941	19.14816811	20.55448058	20.97703987	22.36662282	21.94561056	21.84835893	21.96537949	23.04355	0.012052981	-1.4333699	-0.076776087	-0.059815509	-0.199179088	0.058800578	-0.427301647	-0.224145498	-0.017449244	0.045941302	0.024885268	-0.520886629	-0.072136985	0.016431226	-0.16794
68907	8/8/2012 9:20	19.07235436	20.93730535	21.33345494	22.40749145	21.446	21.8433924	21.75288982	19.21561534	20.58399038	20.93494837	22.36226147	21.90756283	21.86093786	21.96127168	23.04355	0.014104556	-1.397684438	-0.0916689	-0.040818426	-0.214065704	0.022595731	-0.429611236	-0.156698273	0.012060561	0.003849805	0.020523919	-0.558934359	-0.05955805	0.012323412	-0.16794
68908	8/8/2012 9:20	19.06184005	20.89314785	21.32318408	22.46884764	21.45677996	21.87112373	21.78907357	19.06995157	20.54806544	20.97472996	22.40664488	21.88828205	21.83757702	21.9674334	23.04007	0.003590245	-1.441841932	-0.101939767	0.020537763	-0.203285747	0.050327067	-0.39342749	-0.302362046	-0.023864384	0.043631389	0.064907328	-0.578215135	-0.08291889	0.018485135	-0.17142
68909	8/8/2012 9:20	19.0785091	20.88878348	21.35656451	22.43059616	21.44369001	21.80307967	21.79292292	19.08687696	20.56063912	20.92827538	22.35174294	21.96437751	21.84194112	21.99695849	23.04019	0.02025929	-1.446206303	-0.068559334	-0.017713718	-0.21637569	-0.017716999	-0.389578133	-0.285436654	-0.011290698	-0.002823188	0.010005395	-0.502119682	-0.07855479	0.048010218	-0.1713
68910	8/8/2012 9:20	19.04901777	20.82537238	21.36503806	22.41776019	21.43111345	21.8495549	21.78445434	19.15457939	20.5991303	20.99628921	22.37303658	21.93095699	21.82525489	21.97616253	23.03671	-0.009232041	-1.509617401	-0.060085786	-0.030549687	-0.228952253	0.02875823	-0.398046714	-0.217734223	0.027200476	0.065190641	0.031299028	-0.535540198	-0.095241026	0.027214263	-0.17478
68911	8/8/2012 9:20	19.12518287	20.78763437	21.34423939	22.42674536	21.46935662	21.86265024	21.79343617	19.13329401	20.55653342	20.87335203	22.38535103	21.98134497	21.81216267	21.97154123	23.03671	0.066933063	-1.547355412	-0.080884456	-0.021564514	-0.190709087	0.041853579	-0.389064885	-0.239019606	-0.015396397	-0.057746537	0.04361348	-0.485152214	-0.108333244	0.022592957	-0.17478
68912	8/8/2012 9:21	19.03004087	20.85720614	21.38840462	22.44548594	21.44189336	21.83491898	21.76982684	19.16278584	20.51008806	20.93674495	22.36431387	21.90087881	21.85015592	21.9843782	23.03323	-0.028208933	-1.477783642	-0.036719221	-0.002823932	-0.218172345	0.014122314	-0.412674213	-0.209527774	-0.061841757	0.005646382	0.022576318	-0.565618374	-0.070339997	0.035429933	-0.17826
68913	8/8/2012 9:21	19.05106933	20.82768289	21.3123997	22.45395775	21.43342343	21.83081066	21.79112656	19.08482539	20.58424699	20.95599405	22.41305871	21.93301363	21.83578004	21.94869153	23.03323	-0.007180478	-1.507306897	-0.112724142	0.005647872	-0.226642276	0.010013998	-0.3913745	-0.287488221	0.012317169	0.024895486	0.071321165	-0.533483561	-0.084715871	-0.000256737	-0.17826
68914	8/8/2012 9:21	19.09876851	20.84976112	21.33884716	22.42135425	21.41340368	21.86162316	21.79215305	19.12816502	20.56423161	20.91929253	22.40998007	21.91707472	21.87480042	21.97513557	23.03305	0.040518705	-1.485228662	-0.086276683	-0.026955621	-0.246662027	0.040826491	-0.390348005	-0.244148593	-0.007698207	-0.011806041	0.068242521	-0.549422467	-0.045695496	0.026187305	-0.17844
68915	8/8/2012 9:21	19.06081427	20.87517695	21.32626533	22.42135425	21.44292002	21.84467625	21.75417292	19.19997156	20.56423161	20.93597499	22.35943942	21.89188112	21.8578573	21.97102775	23.02954	0.00256446	-1.459812836	-0.09885851	-0.026955621	-0.217145685	0.023879584	-0.428328131	-0.172342048	-0.007698207	0.004876421	0.017701873	-0.574616065	-0.06263861	0.022079479	-0.18195
68916	8/8/2012 9:21	19.05029999	20.78866125	21.35810515	22.45318758	21.49168672	21.84262209	21.78599408	19.12790857	20.5934849	20.93571833	22.32095721	21.91681764	21.83655018	21.9366249	23.02954	-0.007949814	-1.546328533	-0.06701869	0.004877707	-0.16837898	0.02182542	-0.396506973	-0.244405043	0.021555076	0.004619767	-0.020780339	-0.549679546	-0.083945737	-0.012323366	-0.18195
68917	8/8/2012 9:21	19.07773975	20.82870978	21.3347388	22.38336004	21.44292002	21.87009664	21.75853548	19.11098297	20.53857105	20.9865362	22.36739247	21.94226851	21.83655018	21.9620419	23.02954	0.019489948	-1.506280005	-0.09038504	-0.064949837	-0.217145685	0.049299977	-0.423965571	-0.261330644	-0.033358768	0.055437629	0.025654919	-0.524228677	-0.083945737	0.013093627	-0.18195
68918	8/8/2012 9:22	19.0903057	20.82460221	21.34732066	22.42135425	21.44292002	21.8107827	21.79215305	19.07559335	20.57064678	20.93417841	22.34892091	21.96180669	21.8434814	21.99439108	23.02606	0.032055896	-1.510387569	-0.07780318	-0.026955621	-0.217145685	-0.010013968	-0.390348005	-0.296720258	-0.001283036	0.003079844	0.007183357	-0.504690503	-0.077014518	0.045442809	-0.18543
68919	8/8/2012 9:22	19.03106665	20.83281735	21.36837613	22.42109753	21.41314701	21.84878458	21.78779045	19.15329713	20.61042113	20.94855105	22.36764902	21.90422082	21.81139254	21.99182367	23.02591	-0.027183157	-1.502172437	-0.056747715	-0.02721234	-0.24691869	0.027987917	-0.394710609	-0.219016479	0.038491306	0.017452486	0.025911469	-0.562276368	-0.109103373	0.042875402	-0.18558
68920	8/8/2012 9:22	19.04799198	20.82845306	21.2921149	22.43804104	21.47243662	21.87831338	21.75827886	19.08123515	20.5637184	20.97344667	22.34609887	21.89136697	21.84065757	21.9620419	23.02243	-0.010257821	-1.506536728	-0.133008943	-0.010268834	-0.187629081	0.057516711	-0.424222192	-0.291078461	-0.00821142	0.042348104	0.004361322	-0.575130218	-0.079838349	0.013093627	-0.18906
68921	8/8/2012 9:22	19.07543173	20.87312314	21.33679298	22.42751552	21.42392686	21.85520386	21.80267465	19.06046313	20.56397501	20.92750542	22.34225064	21.92118798	21.87043628	21.98335124	23.02243	0.017181922	-1.461866647	-0.088330862	-0.020794355	-0.23613884	0.034407198	-0.379826406	-0.311850485	-0.007954814	-0.003593147	0.000513096	-0.545309208	-0.05005964	0.034402973	-0.18906
68922	8/8/2012 9:22	19.00773034	20.82639927	21.37017355	22.43162304	21.40673045	21.84647364	21.78548084	19.15329713	20.58091108	20.95265753	22.36764902	21.90010758	21.80292114	21.98771582	23.01895	-0.050519464	-1.508590511	-0.054950291	-0.016686839	-0.25333525	0.025676979	-0.39702022	-0.219016479	0.008981265	0.021558967	0.025911469	-0.566389605	-0.117574779	0.038767555	-0.19254
68923	8/8/2012 9:22	18.99413894	20.82947995	21.33550912	22.41801691	21.46499328	21.87497533	21.80139153	19.11175231	20.49700137	20.93238183	22.39792208	21.87542826	21.83732031	21.96281211	23.01883	-0.064110864	-1.505509837	-0.089614723	-0.030292968	-0.195072423	0.05417866	-0.38110953	-0.2605613	-0.074928453	0.001283268	0.05618453	-0.591068924	-0.083175602	0.013863842	-0.19266
68924	8/8/2012 9:23	19.08235581	20.83333079	21.34372584	22.42186769	21.43496341	21.79871462	21.78856032	19.07841425	20.56936375	20.92416893	22.34738161	21.93918355	21.82910555	21.98874278	23.01532	0.024106005	-1.50165899	-0.081398002	-0.026442182	-0.22510229	-0.022082043	-0.393940738	-0.293899361	-0.002566071	-0.006929638	0.005644065	-0.527313641	-0.091390363	0.039794516	-0.19617
68925	8/8/2012 9:23	19.00644813	20.87979803	21.36478128	22.46833419	21.43496341	21.83671637	21.78009175	19.14791166	20.55422397	20.88823771	22.37047107	21.8988222	21.79727354	21.99464782	23.01532	-0.051801674	-1.455191756	-0.06034256	0.020024318	-0.22510229	0.015919704	-0.402409308	-0.224401948	-0.01770585	-0.04286086	0.028733522	-0.567674991	-0.123222371	0.04569955	-0.19617
68926	8/8/2012 9:23	19.0654303	20.84616698	21.28030356	22.43033944	21.49399674	21.81540453	21.8011349	19.07379824	20.57731858	20.91544274	22.35969597	21.90062174	21.82884884	21.92917956	23.01532	0.007180494	-1.488822803	-0.144820288	-0.017970438	-0.16606896	-0.00539214	-0.381366154	-0.298515373	0.005388756	-0.015655828	0.017958422	-0.565875451	-0.091647074	-0.019768711	-0.19617
68927	8/8/2012 9:23	19.12466997	20.85027457	21.33088722	22.40492427	21.45600996	21.86624505	21.78419772	19.09918639	20.55191452	20.89439732	22.38509448	21.94715304	21.82884884	21.97128449	23.01184	0.066420161	-1.484715213	-0.09423662	-0.043385606	-0.204055745	0.04544839	-0.398303337	-0.273127224	-0.020015302	-0.03670125	0.043356928	-0.519344144	-0.091647074	0.022336218	-0.19965
68928	8/8/2012 9:23	19.07004634	20.92677938	21.29750705	22.41801691	21.45652329	21.82849974	21.82679747	19.11816352	20.55396736	20.93443506	22.30684718	21.87311459	21.85631703	21.98591864	23.01175	0.011796534	-1.408210406	-0.127616793	-0.030292968	-0.203542413	0.007703073	-0.355703591	-0.254150096	-0.017962456	0.003336498	-0.034890371	-0.5933826	-0.064178889	0.036970374	-0.19974
68929	8/8/2012 9:23	19.00234506	20.86311082	21.37325485	22.43033944	21.413917	21.84108146	21.80549752	19.13072951	20.55396736	20.9511176	22.36174837	21.88159808	21.78007412	21.9733384	23.01175	-0.055904742	-1.471878959	-0.051868991	-0.017970438	-0.246148701	0.020284797	-0.377003532	-0.241584101	-0.017962456	0.020019036	0.02001082	-0.584899111	-0.140421797	0.024390131	-0.19974
68930	8/8/2012 9:24	19.05491601	20.87337986	21.28646599	22.415193	21.49194339	21.81335038	21.81165653	19.07379824	20.58578664	20.93238183	22.36841867	21.88802498	21.82884884	21.93765185	23.01175	-0.003333795	-1.461609921	-0.138657852	-0.033116875	-0.168122311	-0.007446287	-0.370844527	-0.298515373	0.013856818	0.001283268	0.02668112	-0.578472211	-0.091647074	-0.011296421	-0.19974
68931	8/8/2012 9:24	19.101333	20.89032385	21.33704975	22.37309141	21.45395663	21.8639341	21.8072939	19.10123796	20.53703142	20.94701112	22.37868069	21.90704867	21.83500991	21.96486602	23.00827	0.043083196	-1.444665938	-0.088074089	-0.075218469	-0.206109073	0.043137439	-0.375207157	-0.271075648	-0.034898396	0.015912557	0.036943146	-0.559448514	-0.085486006	0.015917749	-0.20322
68932	8/8/2012 9:24	19.08466384	20.95424966	21.31650803	22.41570644	21.46678995	21.83055389	21.84989394	19.09303167	20.55858627	20.93469172	22.30736027	21.89470897	21.85246633	22.0118495	23.00827	0.026414036	-1.380740127	-0.108615813	-0.032603437	-0.193275756	0.009757229	-0.332607114	-0.279281945	-0.013343548	0.003593151	-0.03437728	-0.571788222	-0.068029583	0.062901229	-0.20322
68933	8/8/2012 9:24	19.00388371	20.89853914	21.37505228	22.42340801	21.43239677	21.84673042	21.81986855	19.15381003	20.58553003	20.94906436	22.36380077	21.8921382	21.7990705	21.99233715	23.005	-0.054366092	-1.436450642	-0.050071564	-0.024901867	-0.227668933	0.02593375	-0.362632502	-0.218503577	0.01360021	0.017965796	0.022063218	-0.574358989	-0.121425411	0.043388883	-0.20649
68934	8/8/2012 9:24	19.05235155	20.90059297	21.30495337	22.41262581	21.49784678	21.81489099	21.83013361	19.10277665	20.60220961	20.93597499	22.3886862	21.90010758	21.81986397	21.93688164	23.005	-0.005898251	-1.434396814	-0.120170476	-0.03568406	-0.162218924	-0.005905677	-0.352367443	-0.269536965	0.03027979	0.004876421	0.046948652	-0.566389605	-0.100631945	-0.01206663	-0.20649
68935	8/8/2012 9:24	19.01875737	20.91342942	21.36452451	22.36230938	21.48963337	21.87035341	21.88120276	19.11739417	20.51958236	20.9336651	22.39073862	21.88082685	21.80497481	21.96435254	23.005	-0.039492439	-1.421560366	-0.060599335	-0.086000499	-0.170432329	0.049556749	-0.301298299	-0.254919441	-0.052347455	0.002566536	0.049001067	-0.585670339	-0.115521107	0.015404272	-0.20649
68936	8/8/2012 9:25	19.0587627	20.96195165	21.31162939	22.41082879	21.47038328	21.82567528	21.8663182	19.15586164	20.54960507	20.93828487	22.31095191	21.87697072	21.85169619	21.99413434	23.0015	0.000512892	-1.373038138	-0.113494453	-0.037481089	-0.189682418	0.004878611	-0.316182854	-0.216451967	-0.022324752	0.007186307	-0.030785641	-0.589526472	-0.068799721	0.045186068	-0.20999
68937	8/8/2012 9:25	19.052608	20.8628541	21.37299808	22.43419024	21.45164664	21.84493302	21.8557964	19.19381666	20.55807306	20.97216339	22.35738702	21.88982451	21.79265279	21.96460928	23.0015	-0.005641806	-1.472135685	-0.052125766	-0.014119638	-0.208419064	0.024136355	-0.326704655	-0.178496955	-0.01385676	0.041064821	0.015649477	-0.576672677	-0.127843121	0.015661011	-0.20999
68938	8/8/2012 9:25	19.03183598	20.91368615	21.35630774	22.42186769	21.50246683	21.83671637	21.86015909	19.13252466	20.49674477	20.95727733	22.4187029	21.89188112	21.83269951	21.96255537	23.00137	-0.026413826	-1.421303636	-0.068816108	-0.026442182	-0.157598875	0.015919704	-0.322341961	-0.239788955	-0.075185055	0.026178764	0.076965351	-0.574616065	-0.087796408	0.013607103	-0.21012
68939	8/8/2012 9:25	19.03593908	20.91368615	21.36888968	22.40903176	21.44753999	21.85777158	21.90250318	19.14534716	20.54318994	20.90671657	22.38047655	21.89188112	21.82859213	21.96255537	23.00137	-0.022310721	-1.421303636	-0.056234166	-0.039278117	-0.212525712	0.036974914	-0.279997871	-0.226966454	-0.028739882	-0.024381995	0.038739004	-0.574616065	-0.091903785	0.013607103	-0.21012
68940	8/8/2012 9:25	19.08620253	20.95579005	21.31779188	22.41288253	21.48527001	21.81514776	21.87684004	19.19176502	20.55602021	20.93186853	22.31300427	21.90036466	21.84964249	21.97950014	23.00137	0.027952724	-1.37919973	-0.107331959	-0.035427342	-0.174795693	-0.005648909	-0.30566102	-0.180548589	-0.015909609	0.000769961	-0.028733274	-0.566132528	-0.070853422	0.030551876	-0.21012
68941	8/8/2012 9:25	19.04645331	20.92421207	21.40047313	22.40672129	21.5086269	21.84698719	21.87914971	19.17253102	20.58732629	20.98884612	22.33173218	21.91501809	21.81781029	21.97718949	23.00137	-0.011796492	-1.41077771	-0.024650711	-0.04158858	-0.151438799	0.026190521	-0.303351345	-0.19978259	0.015396468	0.05774755	-0.010005365	-0.551479095	-0.102685627	0.02824122	-0.21012
68942	8/8/2012 9:26	19.00183218	20.94731788	21.36015935	22.37925258	21.53172729	21.85314969	21.90224655	19.14329555	20.49058634	20.92570885	22.38714689	21.95332299	21.7929095	21.96486602	22.99789	-0.056417625	-1.387671901	-0.064964498	-0.069057294	-0.128338412	0.032353027	-0.280254503	-0.229018058	-0.081343481	-0.00538972	0.045409341	-0.513174198	-0.127586413	0.015917749	-0.2136
68943	8/8/2012 9:26	19.08748477	20.93576496	21.32344085	22.41005863	21.49938679	21.81232331	21.90352972	19.17406974	20.55525039	20.93135522	22.32506196	21.9504951	21.83629347	21.94509721	22.9978	0.029234965	-1.399224826	-0.101682995	-0.038251244	-0.160678908	-0.008473359	-0.278971341	-0.198243874	-0.016679426	0.000256654	-0.016675591	-0.516002092	-0.084202448	-0.003851057	-0.21369
68944	8/8/2012 9:26	19.00311439	20.96528918	21.38686396	22.37206454	21.50760022	21.84185177	21.86529168	19.16535036	20.59707742	20.93520503	22.35430843	21.89522312	21.83603676	21.99105345	22.9978	-0.055135417	-1.369700604	-0.038259879	-0.076245331	-0.152465479	0.021055108	-0.317209373	-0.206963255	0.025147602	0.004106459	0.012570885	-0.571274069	-0.08445916	0.04210518	-0.21369
68945	8/8/2012 9:26	19.03260531	20.92318515	21.38249877	22.42700208	21.50760022	21.80795825	21.90352972	19.15509229	20.57398268	20.97960644	22.37329313	21.93558443	21.82987568	21.93842206	22.9978	-0.025644494	-1.411804631	-0.042625072	-0.021307795	-0.152465479	-0.012838415	-0.278971341	-0.217221321	0.002052858	0.048507874	0.031555578	-0.530912763	-0.09062023	-0.010526211	-0.21369
68946	8/8/2012 9:26	19.0620965	20.95270926	21.36991678	22.36770039	21.5289039	21.85879867	21.8740171	19.16329874	20.52343141	20.98396962	22.37329313	21.98211623	21.83834716	21.96383906	22.9978	0.003846691	-1.382280522	-0.055207066	-0.080609488	-0.131161801	0.038002	-0.308483955	-0.209014871	-0.048498406	0.052871051	0.031555578	-0.484380963	-0.082148755	0.014890795	-0.21369
68947	8/8/2012 9:26	19.08799767	21.01227175	21.32806273	22.40184366	21.51247696	21.86342056	21.92919307	19.1576568	20.54293333	20.93161187	22.31274773	21.96360626	21.87480042	21.94124616	22.99771	0.029747861	-1.322718037	-0.097061109	-0.046466219	-0.147588745	0.042623895	-0.253307984	-0.214656807	-0.028996487	0.000513307	-0.02898982	-0.502890929	-0.045695496	-0.007702109	-0.21378
68948	8/8/2012 9:27	19.02696355	21.02716254	21.38532331	22.44240529	21.52300046	21.84441948	21.89352106	19.21458952	20.59553777	20.87874166	22.36123527	21.95280883	21.84296797	21.98951301	22.99771	-0.031286256	-1.307827248	-0.039800536	-0.005904583	-0.137065244	0.023622814	-0.288979996	-0.157724096	0.023607948	-0.052356903	0.01949772	-0.513688361	-0.077527942	0.040564738	-0.21378
68949	8/8/2012 9:27	19.05414667	20.92344188	21.39559437	22.43573056	21.57151167	21.81258007	21.916618	19.17201812	20.57834501	20.91210626	22.33121909	21.95255175	21.8255116	21.9302065	22.99771	-0.004103132	-1.411547901	-0.029529476	-0.012579317	-0.088554035	-0.008216591	-0.265883054	-0.200295495	0.006415186	-0.018992306	-0.010518459	-0.513945442	-0.094984315	-0.018741768	-0.21378
68950	8/8/2012 9:27	19.05004355	20.97838261	21.32369762	22.41467956	21.55457116	21.87600242	21.89968023	19.15740035	20.5511447	20.96087051	22.33763278	21.95486548	21.83218608	21.9620419	22.99771	-0.00820626	-1.356607169	-0.101426224	-0.033630312	-0.105494538	0.055205752	-0.282820827	-0.214913259	-0.020785118	0.029771944	-0.004104769	-0.51163171	-0.08830983	0.013093627	-0.21378
68951	8/8/2012 9:27	19.05414667	20.99969165	21.38712074	22.35974223	21.52505383	21.88036756	21.95459999	19.16791488	20.52368802	20.94624116	22.37791104	21.96977624	21.8301324	21.96435254	22.99771	-0.004103132	-1.335298135	-0.038003103	-0.088567644	-0.135011874	0.059570898	-0.227901066	-0.204398733	-0.048241802	0.015142593	0.036173493	-0.496720952	-0.090363519	0.015404272	-0.21378
68952	8/8/2012 9:27	19.08825412	20.99558387	21.39174272	22.40235709	21.52941724	21.8043635	21.94638763	19.1576568	20.54293333	20.93161187	22.33378456	22.01013845	21.82833542	21.97924341	22.99765	0.03000431	-1.339405911	-0.033381127	-0.045952784	-0.130648458	-0.016433162	-0.236113425	-0.214656807	-0.028996487	0.000513307	-0.007952985	-0.456358735	-0.092160496	0.030295137	-0.21384
68953	8/8/2012 9:27	19.01029476	21.02741927	21.40252735	22.44676955	21.54019747	21.84467625	21.93612221	19.21664116	20.57244303	20.88515791	22.35482153	21.97208998	21.81960726	21.98335124	22.99765	-0.047955043	-1.30757051	-0.022596492	-0.001540327	-0.11986823	0.023879584	-0.246378844	-0.155672449	0.000513214	-0.045940661	0.013083984	-0.494407207	-0.100888656	0.034402973	-0.21384
68954	8/8/2012 9:28	19.06312228	20.99609734	21.37505228	22.42802896	21.56791822	21.86829923	21.95511326	19.12611343	20.53241255	20.94649781	22.39946139	21.95743629	21.83886058	21.96460928	22.99765	0.004872476	-1.338892439	-0.050071564	-0.020280916	-0.092147483	0.047502569	-0.227387793	-0.246200186	-0.039517273	0.015399248	0.057723846	-0.509060894	-0.081635332	0.015661011	-0.21384
68955	8/8/2012 9:28	19.07748331	20.94680442	21.38943173	22.40004663	21.54404756	21.86547474	21.98642307	19.1935602	20.54088049	20.87489192	22.35302569	22.00808177	21.80086746	21.97308166	23.00116	0.019233501	-1.388185365	-0.035692116	-0.048263242	-0.11601814	0.044678073	-0.196077984	-0.17875341	-0.031049326	-0.056206643	0.01128814	-0.45841542	-0.11962845	0.024133392	-0.21033
68956	8/8/2012 9:28	19.09671692	21.00842069	21.4256374	22.40646458	21.54225085	21.81283684	21.94638763	19.24844186	20.49443535	20.93392176	22.34866436	22.00808177	21.8558036	21.97308166	23.00116	0.038467113	-1.326569093	0.000513558	-0.041845298	-0.117814849	-0.007959823	-0.236113425	-0.123871751	-0.077494466	0.00282319	0.006926809	-0.45841542	-0.064692315	0.024133392	-0.21033
68957	8/8/2012 9:28	19.05312089	20.98993569	21.42846197	22.47269848	21.5661215	21.8495549	21.96204246	19.21305078	20.56038252	20.89414067	22.36405732	21.98957166	21.81190596	21.9882293	23.0011	-0.005128915	-1.345054095	0.003338131	0.024388608	-0.093944205	0.02875823	-0.220458598	-0.159262831	-0.011547304	-0.036957901	0.022319768	-0.476925531	-0.108589954	0.039281036	-0.21039
68958	8/8/2012 9:28	19.04850487	21.01509586	21.35630774	22.41313925	21.56586482	21.85340646	21.93201605	19.19202148	20.55191452	20.96600363	22.39356069	21.99805545	21.84579181	21.97128449	23.00458	-0.009744931	-1.319893927	-0.068816108	-0.035170623	-0.094200879	0.032609798	-0.250485003	-0.180292135	-0.020015302	0.034905065	0.05182314	-0.468441743	-0.074704108	0.022336218	-0.20691
68959	8/8/2012 9:28	19.11595064	20.97709894	21.40278413	22.40466755	21.53198396	21.87882692	21.97436106	19.20663939	20.54960507	20.87925496	22.34481613	22.02093607	21.87300342	21.939449	23.00809	0.057700836	-1.357890842	-0.022339715	-0.043642324	-0.12808174	0.058030258	-0.208139995	-0.165674218	-0.022324752	-0.051843604	0.00307858	-0.445561115	-0.047492497	-0.009499265	-0.2034
68960	8/8/2012 9:29	19.00619169	21.06156565	21.45773496	22.40056007	21.55739458	21.84082469	21.96589202	19.21305078	20.50546922	20.94495789	22.35969597	21.95563672	21.85400661	22.0008096	23.00809	-0.052058116	-1.273424134	0.03261112	-0.047749807	-0.102671127	0.020028027	-0.21660904	-0.159262831	-0.066460597	0.01385932	0.017958422	-0.510860465	-0.066489306	0.051861335	-0.2034
68961	8/8/2012 9:29	19.0423502	21.02587884	21.42178572	22.4323932	21.58075198	21.86008252	21.99335233	19.1561181	20.55422397	20.99782916	22.32403577	21.99599877	21.84373811	21.9607582	23.01154	-0.01589961	-1.30911094	-0.003338128	-0.015916679	-0.079313725	0.039285859	-0.189148725	-0.216195516	-0.01770585	0.066730593	-0.017701778	-0.470498421	-0.076757806	0.011809936	-0.19995
68962	8/8/2012 9:29	19.04081153	21.04128317	21.39918925	22.36333623	21.56252806	21.87959724	22.0215828	19.21587179	20.52522764	20.94341796	22.39202138	21.98802915	21.83988743	21.96974405	23.01151	-0.017438278	-1.29370661	-0.025934597	-0.08497364	-0.097537646	0.058800578	-0.160918257	-0.156441817	-0.046702181	0.012319392	0.050283827	-0.478468036	-0.080608485	0.020795784	-0.19998
68963	8/8/2012 9:29	19.08517674	21.09802307	21.35887548	22.40749145	21.56432478	21.83517575	22.01927302	19.23279793	20.55473718	20.93931149	22.29915082	22.00911011	21.87377356	22.00363376	23.01151	0.026926932	-1.236966711	-0.066248368	-0.040818426	-0.095740926	0.014379084	-0.163228031	-0.139515681	-0.017192638	0.008212923	-0.042586728	-0.457387078	-0.046722354	0.054685491	-0.19998
68964	8/8/2012 9:29	18.99003589	21.0112448	21.43282723	22.42212441	21.52839056	21.83697314	21.99591873	19.25587916	20.55242773	20.94957767	22.36020907	22.00268298	21.80394797	21.97179796	23.01501	-0.068213917	-1.323744986	0.007703385	-0.026185463	-0.131675144	0.016176474	-0.186582328	-0.116434447	-0.01950209	0.018479106	0.018471522	-0.463814213	-0.116547943	0.022849696	-0.19648
68965	8/8/2012 9:29	19.04055508	21.03666187	21.38635041	22.44343217	21.57484844	21.87086696	22.0084941	19.1650939	20.55473718	20.97729653	22.40895386	21.97106165	21.84425153	21.96563623	23.01501	-0.017694722	-1.298327917	-0.038773431	-0.0048777	-0.08521726	0.050070295	-0.174006958	-0.207219707	-0.017192638	0.046197959	0.067216308	-0.495435538	-0.076244381	0.016687965	-0.19648
68966	8/8/2012 9:30	19.03440042	21.00508311	21.41382558	22.39901976	21.54764098	21.86470442	22.05314988	19.23459313	20.53985407	20.89901703	22.38124621	22.00268298	21.82089081	21.9674334	23.01846	-0.023849386	-1.32990667	-0.011298266	-0.049290112	-0.112424719	0.043907756	-0.129351176	-0.13772048	-0.032075745	-0.032081535	0.039508657	-0.463814213	-0.099605104	0.018485135	-0.19303
68967	8/8/2012 9:30	19.03157954	21.09956354	21.45336968	22.36256609	21.5912757	21.85366323	22.02928206	19.23382376	20.56012591	20.93623164	22.36354422	21.97234706	21.8537499	22.00055286	23.02222	-0.02667027	-1.235426248	0.028245833	-0.085743784	-0.068790006	0.032866569	-0.153218997	-0.138489852	-0.01180391	0.005133075	0.021806668	-0.494150125	-0.066746019	0.051604594	-0.18927
68968	8/8/2012 9:30	19.04440175	21.01098806	21.39841891	22.44702627	21.61668676	21.81540453	22.02081287	19.27408781	20.59194524	20.94701112	22.37431933	22.02530655	21.8434814	21.93534122	23.02222	-0.013848051	-1.324001723	-0.026704929	-0.001283606	-0.043378939	-0.00539214	-0.161688182	-0.098225805	0.020015423	0.015912557	0.032581781	-0.44119064	-0.077014518	-0.013607047	-0.18927
68969	8/8/2012 9:30	19.03363109	21.03383774	21.42152894	22.4110855	21.55944797	21.8724076	22.07753116	19.25305812	20.54960507	20.90876979	22.39125172	22.04227433	21.83911729	21.97744623	23.02573	-0.024618718	-1.301152045	-0.003594907	-0.037224371	-0.100617736	0.051610931	-0.104969892	-0.119255495	-0.022324752	-0.022328781	0.049514171	-0.424222859	-0.08137862	0.02849796	-0.18576
68970	8/8/2012 9:30	19.02286046	21.11188727	21.48264289	22.42135425	21.60770303	21.84904135	22.02055623	19.28665439	20.50752204	20.94701112	22.36585317	22.01270931	21.87300342	21.98591864	23.02573	-0.03538935	-1.223102515	0.057519043	-0.026955621	-0.052362672	0.028244688	-0.161944823	-0.085659219	-0.06440778	0.015912557	0.024115618	-0.453787876	-0.047492497	0.036970374	-0.18576
68971	8/8/2012 9:30	19.05183866	21.06901115	21.44412556	22.43342008	21.61976691	21.85674449	22.03672469	19.18868758	20.56551465	20.98807614	22.314287	22.04535939	21.85092606	21.95100217	23.02911	-0.006411142	-1.265978637	0.019001716	-0.014889799	-0.040298796	0.035947827	-0.145776361	-0.183626036	-0.006415174	0.056977576	-0.027450544	-0.421137799	-0.069569859	0.002053899	-0.18238
68972	8/8/2012 9:31	19.04132442	21.03743208	21.43359757	22.41031535	21.57561847	21.86752892	22.0854872	19.26459878	20.54857865	20.89516727	22.38612068	22.05384332	21.82140423	21.97641927	23.03259	-0.016925388	-1.2975577	0.008473725	-0.037994526	-0.084447234	0.046732251	-0.097013855	-0.107714828	-0.023351173	-0.035931298	0.044383135	-0.412653867	-0.099091683	0.027471002	-0.1789
68973	8/8/2012 9:31	19.0833816	21.12164359	21.43744927	22.41416613	21.60898642	21.85032521	22.01311363	19.34102466	20.51522011	20.94624116	22.35687393	22.04587357	21.89354063	21.97256818	23.03259	0.025131797	-1.213346194	0.012325425	-0.034143749	-0.051079283	0.029528544	-0.169387422	-0.031288953	-0.056709705	0.015142593	0.015136378	-0.420623622	-0.026955284	0.023619913	-0.1789
68974	8/8/2012 9:31	19.04311953	21.08133477	21.38018779	22.40338396	21.64492151	21.81412068	22.05314988	19.25434041	20.58476021	20.93546168	22.37996345	22.06464108	21.85734388	21.93226039	23.0361	-0.015130276	-1.253655018	-0.044936054	-0.044925913	-0.015144191	-0.006675982	-0.129351176	-0.117973201	0.012830385	0.004363113	0.038225901	-0.401856105	-0.063152036	-0.016687881	-0.17539
68975	8/8/2012 9:31	19.03491331	21.09442866	21.43128655	22.40800488	21.56920159	21.86085284	22.09575308	19.27742179	20.54036728	20.9162127	22.38175931	22.0497299	21.87634071	21.97231144	23.0361	-0.023336498	-1.240561123	0.006162707	-0.04030499	-0.090864109	0.040056175	-0.086747973	-0.094891818	-0.031562536	-0.014885871	0.04002176	-0.416767291	-0.044155209	0.023363174	-0.17539
68976	8/8/2012 9:31	18.98644572	21.10495516	21.48854892	22.37232126	21.62207702	21.85058198	22.04314077	19.2689586	20.5780884	20.93751491	22.36072217	22.00731051	21.84245455	21.99747197	23.0433	-0.071804084	-1.23003462	0.063425073	-0.075988615	-0.037988687	0.029785315	-0.139360283	-0.10335501	0.006158579	0.006416344	0.018984621	-0.459186677	-0.078041366	0.0485237	-0.16819
68977	8/8/2012 9:31	19.04747909	21.10290121	21.41433913	22.45036365	21.62413045	21.88216498	22.06623876	19.21202496	20.55525039	20.97780984	22.40510556	22.01810812	21.86145129	21.97025753	23.0433	-0.010770712	-1.232088575	-0.010784709	0.002053771	-0.035935256	0.061368312	-0.116262299	-0.160288654	-0.016679426	0.046711273	0.063368009	-0.448389067	-0.059044623	0.021309262	-0.16819
68978	8/8/2012 9:32	19.08133002	21.15784493	21.43539503	22.40364068	21.61129652	21.85674449	22.09164673	19.2140766	20.55704664	20.9331518	22.33121909	22.08777926	21.90586302	21.98899953	23.04678	0.023080214	-1.177144856	0.010271184	-0.044669195	-0.048769182	0.035947827	-0.09085433	-0.158237008	-0.014883185	0.002053229	-0.010518459	-0.378717924	-0.014632896	0.040051257	-0.16471
68979	8/8/2012 9:32	19.03901642	21.06053869	21.46081635	22.40364068	21.59871932	21.86085284	22.07034508	19.3512833	20.56782411	20.9944926	22.37149727	22.06052765	21.83629347	21.97025753	23.04678	-0.019233389	-1.274451098	0.035692502	-0.044669195	-0.061346381	0.040056175	-0.112155974	-0.021030312	-0.004105713	0.063394032	0.029759724	-0.405969542	-0.084202448	0.021309262	-0.16471
68980	8/8/2012 9:32	19.10671844	21.05206625	21.43539503	22.40364068	21.65364866	21.86085284	22.07470806	19.2879367	20.55935609	20.88053821	22.37996345	22.1152882	21.83192937	21.97436536	23.05026	0.048468635	-1.282923537	0.010271184	-0.044669195	-0.006417039	0.040056175	-0.107792997	-0.084376912	-0.012573729	-0.050560357	0.038225901	-0.351208987	-0.088566541	0.025417088	-0.16123
68981	8/8/2012 9:32	19.06312228	21.13961584	21.43436791	22.415193	21.6397879	21.84698719	22.03954777	19.38154647	20.53908426	20.93623164	22.3509733	22.06104183	21.88352872	21.97950014	23.05365	0.004872476	-1.195373948	0.009244064	-0.033116875	-0.020277799	0.026190521	-0.142953288	0.009232862	-0.032845559	0.005133075	0.009235748	-0.405455363	-0.036967191	0.030551876	-0.15784
68982	8/8/2012 9:32	19.04209375	21.1057254	21.42589418	22.44060825	21.63131747	21.8724076	22.08600049	19.23613188	20.55807306	20.96369373	22.40382279	22.04638774	21.86042444	21.9733384	23.05713	-0.016156054	-1.229264387	0.000770338	-0.007701628	-0.028748236	0.051610931	-0.096500562	-0.136181735	-0.01385676	0.032595159	0.062085244	-0.420109444	-0.060071477	0.024390131	-0.15436
68983	8/8/2012 9:32	19.07773975	21.12035986	21.40252735	22.41724675	21.63747778	21.83209451	22.10062939	19.32050747	20.55396736	20.93007195	22.32377922	22.10140516	21.86889599	21.95202912	23.06061	0.019489948	-1.214629922	-0.022596492	-0.031063125	-0.022587921	0.011297846	-0.081871668	-0.051806139	-0.017962456	-0.001026614	-0.017958325	-0.365092031	-0.051599924	0.003080849	-0.15088
68984	8/8/2012 9:33	19.04824843	21.09083425	21.46595199	22.45524136	21.64594823	21.84904135	22.07958433	19.31614759	20.55781645	20.89593722	22.36123527	22.08417998	21.8347532	21.97282492	23.06061	-0.010001376	-1.24415553	0.040828146	0.006931481	-0.014117468	0.028244688	-0.102916723	-0.056166025	-0.014113366	-0.035161346	0.01949772	-0.382317208	-0.085742717	0.023876652	-0.15088
68985	8/8/2012 9:33	19.04209375	21.12267057	21.44695015	22.36872725	21.64800168	21.86804246	22.11987803	19.31024893	20.54344654	20.9364883	22.39356069	22.09112146	21.87120642	21.97564905	23.0676	-0.016156054	-1.212319211	0.021826304	-0.079582628	-0.012064022	0.047245796	-0.062623025	-0.062064685	-0.028483277	0.005389728	0.05182314	-0.375375729	-0.049289497	0.026700784	-0.14389
68986	8/8/2012 9:33	18.98541996	21.15476395	21.50010422	22.38387347	21.65903898	21.85366323	22.09267331	19.29973395	20.55832967	20.93443506	22.36610972	22.0592422	21.87326013	21.99028323	23.07098	-0.072829845	-1.180225836	0.07498038	-0.064436405	-0.001026727	0.032866569	-0.089827741	-0.072579661	-0.013600154	0.003336498	0.024372168	-0.407254991	-0.047235783	0.041334959	-0.14051
68987	8/8/2012 9:33	19.04850487	21.12908922	21.40252735	22.42161097	21.67546665	21.8829353	22.08394732	19.26793276	20.56038252	20.96600363	22.35122984	22.04870154	21.8709497	21.96281211	23.07098	-0.009744931	-1.205900561	-0.022596492	-0.026698902	0.015400943	0.062138633	-0.098553735	-0.10438085	-0.011547304	0.034905065	0.009492297	-0.417795646	-0.049546211	0.013863842	-0.14051
68988	8/8/2012 9:33	19.06107071	21.12472454	21.4490044	22.40877504	21.65031181	21.81540453	22.1049924	19.29306593	20.55602021	20.93212518	22.34276374	22.10371899	21.86247815	21.98797256	23.07449	0.002820906	-1.210265244	0.023880552	-0.039534835	-0.009753894	-0.00539214	-0.077508652	-0.079247678	-0.015909609	0.001026614	0.001026193	-0.362778194	-0.058017769	0.039024295	-0.137
68989	8/8/2012 9:33	19.02721999	21.12061661	21.47031729	22.40877504	21.67983026	21.84493302	22.10935543	19.32691908	20.5814243	20.9744733	22.3258316	22.09934842	21.86658556	21.97950014	23.07797	-0.031029813	-1.214373176	0.04519345	-0.039534835	0.019764557	0.024136355	-0.07314563	-0.045394532	0.00949448	0.043374732	-0.01590595	-0.367148773	-0.05391035	0.030551876	-0.13352
68990	8/8/2012 9:34	19.06337873	21.14834525	21.44720693	22.37745557	21.66109243	21.87266437	22.13681693	19.31845576	20.54344654	20.94059476	22.38483792	22.0867509	21.88352872	21.97539231	23.07797	0.005128923	-1.186644536	0.022083085	-0.070854305	0.001026727	0.051867704	-0.045684127	-0.053857851	-0.028483277	0.009496194	0.043100377	-0.379746291	-0.036967191	0.026444045	-0.13352
68991	8/8/2012 9:34	19.08363805	21.15168297	21.42101538	22.4272588	21.67726343	21.82541851	22.12783417	19.37026187	20.56140894	20.93751491	22.33121909	22.11323145	21.89739137	21.97231144	23.08139	0.025388244	-1.183306814	-0.004108465	-0.021051075	0.017197725	0.004621842	-0.054666887	-0.002051744	-0.010520879	0.006416344	-0.010518459	-0.353265738	-0.023104543	0.023363174	-0.1301
68992	8/8/2012 9:34	19.0308102	21.12831898	21.47802078	22.45883546	21.66211916	21.85263615	22.12963072	19.36154197	20.55704664	20.89491062	22.36046562	22.10037679	21.84656194	21.9805271	23.08487	-0.027439601	-1.2066708	0.05289694	0.010525588	0.002053455	0.031839484	-0.052870337	-0.01077164	-0.014883185	-0.036187949	0.018728071	-0.366120402	-0.073933971	0.031578835	-0.12662
68993	8/8/2012 9:34	19.06876411	21.18326313	21.44412556	22.38695407	21.6918944	21.86110961	22.10858548	19.32384151	20.54036728	20.9883328	22.37354968	22.14305446	21.87634071	21.97231144	23.08835	0.0105143	-1.151726658	0.019001716	-0.061355808	0.031828695	0.040312947	-0.073915576	-0.048472105	-0.031562536	0.057234234	0.031812129	-0.323442725	-0.044155209	0.023363174	-0.12314
68994	8/8/2012 9:34	19.07722686	21.18326313	21.44849083	22.42084082	21.67906021	21.81874252	22.14246325	19.37872532	20.56577125	20.93340845	22.33968516	22.12171556	21.90175555	21.97231144	23.09186	0.018977053	-1.151726658	0.02336699	-0.027469059	0.018994507	-0.00205415	-0.040037808	0.006411707	-0.006158567	0.002309883	-0.002052385	-0.344781633	-0.018740364	0.023363174	-0.11963
68995	8/8/2012 9:34	19.05029999	21.15630444	21.44669337	22.44471578	21.70293184	21.82156697	22.13656028	19.34538458	20.59143203	20.92955865	22.36970142	22.13071387	21.87685414	21.95151564	23.09879	-0.007949814	-1.178685346	0.021569524	-0.003594095	0.042866136	0.000770306	-0.045940777	-0.026929035	0.019502206	-0.001539921	0.027963871	-0.335783315	-0.043641779	0.002567374	-0.1127
68996	8/8/2012 9:35	19.09440888	21.22177592	21.45285611	22.3874675	21.68368051	21.86983987	22.13861348	19.32845787	20.56192215	20.94213469	22.38227241	22.16027995	21.88506901	21.97282492	23.09879	0.036159073	-1.113213864	0.027732271	-0.060842375	0.023614809	0.049043204	-0.043887572	-0.043855745	-0.010007666	0.01103612	0.040534862	-0.306217242	-0.0354269	0.023876652	-0.1127
68997	8/8/2012 9:35	19.04158086	21.24051898	21.48033183	22.37668542	21.68573398	21.84236531	22.12347112	19.34333285	20.58091108	20.94008145	22.35918287	22.10757539	21.88737945	21.99618826	23.10226	-0.016668944	-1.094470808	0.055207991	-0.071624452	0.025668278	0.021568649	-0.059029933	-0.028980762	0.008981265	0.008982886	0.017445323	-0.358921797	-0.033116462	0.047239995	-0.10923
68998	8/8/2012 9:35	19.04363242	21.22126241	21.4020138	22.4336768	21.72141322	21.82310759	22.13810018	19.30922307	20.5934849	20.93135522	22.37149727	22.14948187	21.88712274	21.9366249	23.10925	-0.014617386	-1.113727371	-0.023110047	-0.014633079	0.061347515	0.00231092	-0.044400873	-0.063090538	0.021555076	0.000256654	0.029759724	-0.317015317	-0.033373177	-0.012323366	-0.10224
68999	8/8/2012 9:35	19.05029999	21.21972189	21.46800625	22.42340801	21.66057907	21.86367733	22.1576057	19.33461302	20.5596127	20.90620327	22.36739247	22.17493453	21.89123019	21.94509721	23.10925	-0.007949814	-1.115267891	0.042882406	-0.024901867	0.000513364	0.042880667	-0.024895361	-0.037700587	-0.012317123	-0.024895298	0.025654919	-0.291562655	-0.029265727	-0.003851057	-0.10224
69000	8/8/2012 9:35	19.00183218	21.27697837	21.47853435	22.39619587	21.68830082	21.85340646	22.12603762	19.34333285	20.60631537	20.94444458	22.35507808	22.13714126	21.88737945	21.99182367	23.11301	-0.056417625	-1.058011409	0.053410507	-0.052114002	0.028235117	0.032609798	-0.056463436	-0.028980762	0.034385545	0.013346011	0.013340533	-0.32935593	-0.033116462	0.042875402	-0.09848
69001	8/8/2012 9:35	19.03106665	21.27646486	21.44438234	22.42109753	21.70472864	21.84441948	22.13835683	19.34153759	20.53266915	20.95933058	22.41639391	22.17313484	21.89816152	21.96460928	23.11649	-0.027183157	-1.058524924	0.019258496	-0.02721234	0.044662932	0.023622814	-0.044144223	-0.030776022	-0.039260669	0.028232009	0.074656364	-0.293362345	-0.022334394	0.015661011	-0.095
69002	8/8/2012 9:36	19.06286584	21.35914188	21.42127216	22.41493628	21.69446124	21.83825699	22.17454479	19.3497445	20.57064678	20.94239134	22.32352268	22.19010338	21.91510484	21.99849893	23.12	0.00461603	-0.975847906	-0.003851686	-0.033373593	0.034395538	0.017460324	-0.00795627	-0.022569111	-0.001283036	0.011292775	-0.018214872	-0.276393804	-0.005391074	0.049550664	-0.09149
69003	8/8/2012 9:36	19.04183731	21.27466756	21.46774947	22.44445906	21.72808707	21.8172019	22.14913618	19.3497445	20.60015673	20.93392176	22.35738702	22.2027013	21.88968989	21.95177238	23.12347	-0.016412499	-1.060322228	0.042625623	-0.003850816	0.068021372	-0.003594761	-0.033364874	-0.022569111	0.028226914	0.00282319	0.015649477	-0.263795892	-0.030806021	0.002824111	-0.08802
69004	8/8/2012 9:36	19.1028717	21.33577642	21.4572214	22.40851832	21.67931689	21.86136638	22.14682632	19.36897953	20.57295625	20.90671657	22.37637174	22.21349955	21.934102	21.97539231	23.13046	0.044621892	-0.99921336	0.032097557	-0.039791554	0.01925119	0.040569719	-0.035674737	-0.003334083	0.001026429	-0.024381995	0.034634187	-0.252997643	0.013606084	0.026444045	-0.08103
69005	8/8/2012 9:36	18.99336962	21.34861456	21.503956	22.3874675	21.69651472	21.84056792	22.13861348	19.34769277	20.58116769	20.94033811	22.35943942	22.15410961	21.88327201	21.98797256	23.13034	-0.064880187	-0.986375219	0.078832158	-0.060842375	0.036449015	0.019771256	-0.043887572	-0.02462084	0.009237872	0.00923954	0.017701873	-0.312387575	-0.037223907	0.039024295	-0.08115
69006	8/8/2012 9:36	19.04209375	21.34245225	21.46800625	22.44471578	21.69446124	21.83851376	22.15786235	19.33743414	20.59605099	20.98063307	22.37431933	22.18624689	21.88994661	21.95639366	23.13385	-0.016156054	-0.992537533	0.042882406	-0.003594095	0.034395538	0.017717094	-0.024638708	-0.03487947	0.024121166	0.049534504	0.032581781	-0.280250298	-0.030549306	0.007445389	-0.07764
69007	8/8/2012 9:36	19.06312228	21.39303492	21.46389773	22.38130631	21.68624735	21.8724076	22.16633188	19.3543609	20.56243537	20.95958723	22.38278551	22.19884479	21.89841824	21.9733384	23.13733	0.004872476	-0.941954866	0.038773888	-0.067003566	0.026181646	0.051610931	-0.016169173	-0.017952714	-0.009494453	0.028488665	0.041047965	-0.267652401	-0.022077678	0.024390131	-0.07416
69008	8/8/2012 9:37	19.07773975	21.40356237	21.49111676	22.42546176	21.69651472	21.81925605	22.14708297	19.40488521	20.53703142	20.93854153	22.35328224	22.2029584	21.91099736	21.97744623	23.13733	0.019489948	-0.931427411	0.065992916	-0.022848112	0.036449015	-0.001540612	-0.035418086	0.032571601	-0.034898396	0.007442961	0.011544689	-0.263538791	-0.009498554	0.02849796	-0.07416
69009	8/8/2012 9:37	19.03773419	21.40150823	21.49342782	22.436244	21.72423677	21.85135229	22.16633188	19.35000097	20.5875829	20.9511176	22.31531319	22.21144273	21.89405406	21.95639366	23.14084	-0.020515611	-0.933481551	0.068303976	-0.012065876	0.064171069	0.030555628	-0.016169173	-0.022312644	0.015653077	0.020019036	-0.026424359	-0.255054455	-0.026441852	0.007445389	-0.07065
69010	8/8/2012 9:37	19.09697337	21.43565848	21.46389773	22.41544972	21.69882488	21.86829923	22.158119	19.35641263	20.56448822	20.89824708	22.37637174	22.24743713	21.89200034	21.97102775	23.14456	0.038723562	-0.899331306	0.038773888	-0.032860156	0.038759177	0.047502569	-0.024382056	-0.01590098	-0.007441601	-0.032851488	0.034634187	-0.21906006	-0.02849558	0.022079479	-0.06693
69011	8/8/2012 9:37	19.04209375	21.5031897	21.49779316	22.44060825	21.69471793	21.84724396	22.14117999	19.38821467	20.53292575	20.93854153	22.35764357	22.18624689	21.92383325	21.98617538	23.14804	-0.016156054	-0.831800081	0.072669316	-0.007701628	0.034652223	0.026447292	-0.041321063	0.015901056	-0.039004065	0.007442961	0.015906026	-0.280250298	0.003337336	0.037227114	-0.06345
69012	8/8/2012 9:37	19.05286445	21.48855354	21.45773496	22.45986235	21.70549869	21.87471855	22.16864176	19.30563259	20.56012591	20.96164048	22.38483792	22.17544873	21.90047197	21.97539231	23.14804	-0.00538536	-0.846436243	0.03261112	0.011552476	0.045432988	0.053921887	-0.013859296	-0.06668102	-0.01180391	0.030541911	0.043100377	-0.291048458	-0.020023946	0.026444045	-0.06345
69013	8/8/2012 9:37	19.08235581	21.47160649	21.4746826	22.42186769	21.6885575	21.86624505	22.16864176	19.36692779	20.57064678	20.88336136	22.34455958	22.23252512	21.91921232	21.93919227	23.15503	0.024106005	-0.863383297	0.049558759	-0.026442182	0.028491801	0.04544839	-0.013859296	-0.005385824	-0.001283036	-0.04773721	0.002822031	-0.233972071	-0.00128359	-0.009756002	-0.05646
69014	8/8/2012 9:38	19.024912	21.57457402	21.46774947	22.436244	21.69856819	21.83825699	22.14066669	19.39436994	20.6194025	20.90671657	22.35943942	22.21349955	21.90894362	21.98386472	23.15503	-0.033337804	-0.760415764	0.042625623	-0.012065876	0.038502492	0.017460324	-0.041834365	0.022056325	0.047472676	-0.024381995	0.017701873	-0.252997643	-0.011552292	0.034916453	-0.05646
69015	8/8/2012 9:38	19.02978443	21.55839686	21.46415451	22.4323932	21.71602281	21.83877053	22.16658854	19.3543609	20.53266915	20.9511176	22.41228905	22.19447408	21.9025257	21.96897384	23.15842	-0.028465376	-0.776592921	0.03903067	-0.015916679	0.055957103	0.017973865	-0.01591252	-0.017952714	-0.039260669	0.020019036	0.070551503	-0.272023105	-0.017970214	0.020025568	-0.05307
69016	8/8/2012 9:38	19.06773832	21.63440451	21.45568071	22.43650072	21.69497461	21.83877053	22.18763414	19.33538242	20.5814243	20.9364883	22.32172685	22.21375665	21.925887	21.99670175	23.16193	0.009488513	-0.700585274	0.030556867	-0.011809156	0.034908907	0.017973865	0.005133087	-0.036931192	0.00949448	0.005389728	-0.020010699	-0.252740541	0.005391083	0.047753477	-0.04956
69017	8/8/2012 9:38	19.03773419	21.54940959	21.44695015	22.44471578	21.71140246	21.81745867	22.16196879	19.38000766	20.5965642	20.93443506	22.37047107	22.22018419	21.9071466	21.94381353	23.16193	-0.020515611	-0.785580196	0.021826304	-0.003594095	0.051336756	-0.003337993	-0.02053227	0.00769405	0.024634384	0.003336498	0.028733522	-0.246312995	-0.013349311	-0.005134741	-0.04956
69018	8/8/2012 9:38	19.02516845	21.60025221	21.47211477	22.42366473	21.66494266	21.85956898	22.1958471	19.36077257	20.56885053	20.91954918	22.3807331	22.20938592	21.90894362	21.97539231	23.16541	-0.03308136	-0.734737575	0.046990929	-0.024645148	0.004876958	0.038772316	0.013346044	-0.011541042	-0.003079285	-0.011549389	0.038995555	-0.257111266	-0.011552292	0.026444045	-0.04608
69019	8/8/2012 9:38	19.05209511	21.67805834	21.49085997	22.43804104	21.6918944	21.84031115	22.1427199	19.41693935	20.52368802	20.92930199	22.35687393	22.20655781	21.93153481	21.97693275	23.1691	-0.006154697	-0.656931442	0.065736131	-0.010268834	0.031828695	0.019514486	-0.039781157	0.044625739	-0.048241802	-0.001796574	0.015136378	-0.259939378	0.011038894	0.027984481	-0.04239
69020	8/8/2012 9:39	19.04337598	21.67343614	21.42717808	22.42905584	21.69163771	21.81874252	22.16761515	19.34333285	20.61888927	20.94855105	22.39279103	22.23843849	21.90843019	21.94535395	23.1691	-0.014873831	-0.66155364	0.002054234	-0.019254037	0.031572011	-0.00205415	-0.014885908	-0.028980762	0.046959454	0.017452486	0.051053484	-0.228058695	-0.012065726	-0.00359432	-0.04239
69021	8/8/2012 9:39	19.06902055	21.73301163	21.46980373	22.42109753	21.66237584	21.86547474	22.17223491	19.3535915	20.57013357	20.916726	22.39048206	22.25309343	21.93564231	21.97256818	23.1691	0.010770747	-0.601978151	0.044679884	-0.02721234	0.002310137	0.044678073	-0.010266151	-0.018722114	-0.00179625	-0.014372566	0.048744515	-0.213403762	0.015146399	0.023619913	-0.04239
69022	8/8/2012 9:39	19.04106797	21.75560951	21.4502883	22.41416613	21.67238645	21.84185177	22.12732087	19.42309467	20.57629215	20.93135522	22.35456498	22.25077949	21.91664515	21.95767735	23.17261	-0.017181833	-0.579380271	0.025164458	-0.034143749	0.012320749	0.021055108	-0.055180187	0.05078106	0.004362325	0.000256654	0.012827435	-0.215717703	-0.003850768	0.008729079	-0.03888
69023	8/8/2012 9:39	19.0331182	21.7137522	21.47160121	22.45267414	21.71088909	21.82105343	22.15298596	19.37103127	20.60426249	20.92955865	22.34455958	22.28317481	21.91074064	21.94330005	23.17609	-0.025131606	-0.621237586	0.046477363	0.004364264	0.050823384	0.000256769	-0.029515098	-0.00128234	0.032332667	-0.001539921	0.002822031	-0.18332238	-0.009755271	-0.005648215	-0.0354
69024	8/8/2012 9:39	19.08927991	21.79566977	21.46466808	22.42032738	21.67854684	21.86906955	22.1629954	19.36333724	20.57141661	20.90928309	22.38329862	22.30939983	21.91587499	21.97385188	23.17975	0.031030103	-0.539320013	0.039544234	-0.027982497	0.01848114	0.048272886	-0.019505659	-0.008976369	-0.000513214	-0.021815478	0.041561068	-0.157097361	-0.004620921	0.024903609	-0.03174
69025	8/8/2012 9:39	19.04260664	21.85011141	21.4644113	22.39465557	21.67829016	21.84750073	22.13733023	19.39488288	20.57757518	20.93674495	22.35559118	22.24358057	21.92614372	21.97154123	23.17627	-0.015643165	-0.484878369	0.039287452	-0.053654305	0.018224457	0.026704063	-0.045170826	0.022569264	0.005645363	0.005646382	0.013853632	-0.222916621	0.005647802	0.022592957	-0.03522
69026	8/8/2012 9:40	19.03414398	21.82905369	21.46851981	22.44959348	21.67392655	21.8433924	22.17531475	19.33153544	20.60272283	20.98730617	22.34712506	22.29011671	21.90509287	21.96717666	23.17975	-0.02410583	-0.505936093	0.043395971	0.001283606	0.013860846	0.022595731	-0.007186309	-0.040778168	0.030793009	0.056207602	0.005387517	-0.176380483	-0.015403046	0.018228396	-0.03174
69027	8/8/2012 9:40	19.0446582	21.8308513	21.46620877	22.4259752	21.65056849	21.8621367	22.20688329	19.37359595	20.56063912	20.89029091	22.37688484	22.31968421	21.8881496	21.97154123	23.18326	-0.013591607	-0.504138487	0.041084928	-0.022334673	-0.009497213	0.041340035	0.024382235	0.00128234	-0.011290698	-0.040807658	0.035147289	-0.146812983	-0.032346315	0.022592957	-0.02823
69028	8/8/2012 9:40	19.04491464	21.9412775	21.46235704	22.43906792	21.68060031	21.84133823	22.1437465	19.43514888	20.55858627	20.93905484	22.35790012	22.30091524	21.92845418	21.97385188	23.18674	-0.013335162	-0.393712287	0.037233195	-0.009241952	0.020534607	0.020541568	-0.038754553	0.062835264	-0.013343548	0.007956269	0.016162576	-0.165581949	0.007958269	0.024903609	-0.02475
69029	8/8/2012 9:40	19.03696486	21.93331641	21.42486706	22.44394562	21.69369119	21.82490497	22.17813794	19.34512811	20.62068555	20.95034764	22.39048206	22.29525886	21.91433469	21.9512589	23.18658	-0.021284944	-0.40167337	-0.000256779	-0.004364258	0.033625485	0.004108303	-0.004363118	-0.027185501	0.04875573	0.019249071	0.048744515	-0.171238328	-0.006161227	0.002310636	-0.02491
69030	8/8/2012 9:40	19.05158222	21.99854649	21.46081635	22.42905584	21.65775557	21.85237938	22.18429764	19.33050958	20.57218643	20.93135522	22.35456498	22.3271404	21.94616782	21.9746221	23.19009	-0.006667588	-0.336443293	0.035692502	-0.019254037	-0.002310135	0.031582713	0.00179658	-0.041804027	0.000256607	0.000256654	0.012827435	-0.139356789	0.025671903	0.025673827	-0.0214
69031	8/8/2012 9:40	19.03516975	21.95257713	21.49496853	22.47988674	21.66648275	21.85263615	22.17608471	19.38924055	20.57192982	20.91852257	22.36277457	22.30142946	21.87839442	21.97847319	23.19009	-0.023080054	-0.382412654	0.069844683	0.031576864	0.006417051	0.031839484	-0.006416348	0.016926934	0	-0.012575999	0.021037019	-0.165067732	-0.042101491	0.029524918	-0.0214
69032	8/8/2012 9:41	19.0833816	21.97132433	21.45465358	22.43136632	21.70216178	21.86316379	22.16966837	19.36821013	20.57603554	20.88875101	22.3797069	22.35645112	21.89097347	21.97000079	23.19009	0.025131797	-0.36366545	0.029529741	-0.016943559	0.042096081	0.042367123	-0.012832683	-0.004103486	0.004105718	-0.04234756	0.03796935	-0.110046071	-0.029522443	0.021052523	-0.0214
69033	8/8/2012 9:41	18.99054877	22.06429149	21.50960528	22.41442284	21.67264313	21.84621687	22.16119883	19.3597467	20.55499379	20.93109857	22.35866977	22.29294489	21.92486012	21.9869456	23.19357	-0.067701035	-0.27069829	0.08448144	-0.033887031	0.012577432	0.025420209	-0.021302227	-0.01256691	-0.016936032	0	0.016932224	-0.173552299	0.004364209	0.037997334	-0.01792
69034	8/8/2012 9:41	19.02952799	22.06942788	21.43000265	22.44471578	21.69446124	21.88088111	22.15349926	19.32281565	20.57731858	20.96189713	22.36816212	22.27726135	21.91330782	21.96281211	23.19376	-0.02872182	-0.265561906	0.004878808	-0.003594095	0.034395538	0.060084445	-0.029001794	-0.049497962	0.005388756	0.030798567	0.026424569	-0.189235835	-0.007188097	0.013863842	-0.01773
69035	8/8/2012 9:41	19.03824708	22.07815975	21.46415451	22.43675744	21.63568102	21.85571741	22.18352767	19.36692779	20.56654107	20.90876979	22.36585317	22.35105176	21.91099736	21.94355679	23.19727	-0.020002722	-0.256830036	0.03903067	-0.011552436	-0.02438468	0.034920741	0.001026617	-0.005385824	-0.005388747	-0.022328781	0.024115618	-0.115445433	-0.009498554	-0.005391478	-0.01422
69036	8/8/2012 9:41	18.98952301	22.13928349	21.49137354	22.47244176	21.64184135	21.84518979	22.14733962	19.40308992	20.56474483	20.89850373	22.35969597	22.31531334	21.88789288	21.97975688	23.19727	-0.068726798	-0.195706298	0.0662497	0.024131885	-0.018224357	0.024393126	-0.035161434	0.030776307	-0.007184994	-0.032594837	0.017958422	-0.151183848	-0.032603031	0.030808616	-0.01422
69037	8/8/2012 9:41	19.04440175	22.16881847	21.45336968	22.40903176	21.67983026	21.84929812	22.13912679	19.34589751	20.54960507	20.95522409	22.37021452	22.35542267	21.91536156	21.96897384	23.20074	-0.013848051	-0.166171314	0.028245833	-0.039278117	0.019764557	0.028501459	-0.04337427	-0.026416103	-0.022324752	0.02412552	0.028476972	-0.111074522	-0.005134357	0.020025568	-0.01075
69038	8/8/2012 9:42	19.05491601	22.21324986	21.49342782	22.42366473	21.65236526	21.83851376	22.15786235	19.3543609	20.52445783	20.92570885	22.35738702	22.30451476	21.93641247	21.99849893	23.20425	-0.003333795	-0.121739926	0.068303976	-0.024645148	-0.007700445	0.017717094	-0.024638708	-0.017952714	-0.047471992	-0.00538972	0.015649477	-0.161982429	0.015916556	0.049550664	-0.00724
69039	8/8/2012 9:42	19.03645197	22.22018429	21.46672234	22.4603758	21.68470725	21.85828512	22.16504862	19.30435028	20.57988465	20.97293336	22.33275837	22.35593689	21.91998248	21.96537949	23.20441	-0.021797833	-0.114805494	0.041598493	0.01206592	0.024641543	0.037488457	-0.017452437	-0.067963334	0.007954833	0.041834791	-0.008979175	-0.110560296	-0.000513436	0.016431226	-0.00708
69040	8/8/2012 9:42	19.03619553	22.20297665	21.44951796	22.4388112	21.63362758	21.8621367	22.18994403	19.35077037	20.56731089	20.90953974	22.39176482	22.36442162	21.90329585	21.97795971	23.20441	-0.022054277	-0.132013133	0.024394115	-0.009498672	-0.026438119	0.041340035	0.007442979	-0.021543245	-0.004618927	-0.021558826	0.050027275	-0.102075567	-0.017200064	0.029011439	-0.00708
69041	8/8/2012 9:42	19.05106933	22.3067375	21.49394139	22.42007066	21.66134911	21.8433924	22.16273874	19.35487383	20.55037488	20.93905484	22.36662282	22.35593689	21.94129014	22.00774163	23.20789	-0.007180478	-0.028252281	0.068817545	-0.028239216	0.001283409	0.022595731	-0.019762312	-0.017439781	-0.021554935	0.007956269	0.024885268	-0.110560296	0.020794226	0.058793358	-0.0036
69042	8/8/2012 9:42	19.02362979	22.26641421	21.47493939	22.46833419	21.69292113	21.84544656	22.15195935	19.36102904	20.59861708	20.94932102	22.32608814	22.39604671	21.91356454	21.95459649	23.20789	-0.03462002	-0.068575574	0.049815542	0.020024318	0.032855432	0.024649896	-0.030541705	-0.011284574	0.026687258	0.018222451	-0.015649403	-0.070450477	-0.00693138	0.005648225	-0.0036
69043	8/8/2012 9:42	18.99285674	22.31624052	21.45259933	22.42931256	21.6918944	21.84852781	22.18044782	19.36436311	20.53010311	20.94418792	22.40125726	22.46264037	21.89559436	21.97051427	23.21149	-0.065393068	-0.018749268	0.027475489	-0.018997318	0.031828695	0.027731146	-0.002053233	-0.0079505	-0.04182671	0.013089356	0.059519715	-0.003856817	-0.024901556	0.021566001	0
69044	8/8/2012 9:43	19.05824981	22.33498978	21.42512384	22.44830987	21.6600657	21.82079667	22.18250106	19.37231361	20.57192982	20.93109857	22.34173755	22.46649719	21.92049591	21.94894827	23.21149	0	0	0	0	0	0	0	0	0	0	0	0	0	0	0
69045	8/8/2012 9:43	19.00798678	22.3776255	21.48444037	22.48656156	21.67726343	21.84647364	22.16171213	19.39796051	20.601953	20.88926431	22.36739247	22.46701143	21.91253767	21.9830945	23.21149	-0.050263022	0.042635718	0.05931653	0.038251687	0.017197725	0.025676979	-0.020788922	0.025646903	0.03002318	-0.041834259	0.025654919	0.000514243	-0.00795825	0.034146233	0
69046	8/8/2012 9:43	19.0331182	22.35656442	21.43796283	22.46961781	21.67726343	21.83825699	22.18712083	19.34717984	20.59733403	20.94393127	22.40074416	22.49195229	21.91638843	21.95742061	23.215	-0.025131606	0.021574632	0.012838985	0.021307932	0.017197725	0.017460324	0.004619778	-0.025133773	0.025404212	0.012832701	0.059006609	0.025455104	-0.004107486	0.008472341	0.00351
69047	8/8/2012 9:43	19.03747775	22.35219811	21.47596652	22.4400948	21.6518519	21.87189405	22.22074275	19.37462182	20.57423929	20.90799983	22.38612068	22.50275149	21.90611974	21.97256818	23.21851	-0.020772055	0.017208326	0.050842674	-0.00821507	-0.008213807	0.051097386	0.038241691	0.002308213	0.002309466	-0.023098736	0.044383135	0.036254298	-0.014376179	0.023619913	0.00702
69048	8/8/2012 9:43	19.05722402	22.45262461	21.50446957	22.43470368	21.68445056	21.8495549	22.19430717	19.36282431	20.54960507	20.93828487	22.36585317	22.49503777	21.94051998	22.0069714	23.21829	-0.001025784	0.117634824	0.079345729	-0.013606198	0.02438486	0.02875823	0.011806113	-0.009489304	-0.022324752	0.007186307	0.024115618	0.028540584	0.020024067	0.058023132	0.0068
69049	8/8/2012 9:43	19.03388753	22.38687188	21.48110218	22.47475227	21.66109243	21.86008252	22.18763414	19.41770876	20.5875829	20.96805688	22.37431933	22.55006266	21.9025257	21.97308166	23.21829	-0.024362274	0.051882091	0.055978342	0.026442394	0.001026727	0.039285859	0.005133087	0.045395153	0.015653077	0.036958315	0.032581781	0.083565469	-0.017970214	0.024133392	0.0068
69050	8/8/2012 9:44	19.0423502	22.44594654	21.45157221	22.48733173	21.68650403	21.87266437	22.18763414	19.33127898	20.58578664	20.96600363	22.4187029	22.52692124	21.92177951	21.97128449	23.22177	-0.01589961	0.110956752	0.026448364	0.039021859	0.02643833	0.051867704	0.005133087	-0.041034632	0.013856818	0.034905065	0.076965351	0.060424051	0.00128359	0.022336218	0.01028
69051	8/8/2012 9:44	18.98952301	22.48164869	21.47031729	22.42161097	21.69266445	21.87035341	22.21073313	19.36282431	20.54549938	20.93828487	22.4081842	22.56703313	21.89841824	21.97308166	23.22177	-0.068726798	0.146658907	0.04519345	-0.026698902	0.032598748	0.049556749	0.028232078	-0.009489304	-0.026430437	0.007186307	0.066446648	0.100535946	-0.022077678	0.024133392	0.01028
69052	8/8/2012 9:44	19.04440175	22.5409819	21.47879113	22.44702627	21.65878229	21.85777158	22.18968738	19.32281565	20.57731858	20.93212518	22.35969597	22.61588802	21.95540975	21.97975688	23.22177	-0.013848051	0.205992118	0.05366729	-0.001283606	-0.001283409	0.036974914	0.007186324	-0.049497962	0.005388756	0.001026614	0.017958422	0.149390835	0.034913836	0.030808616	0.01028
69053	8/8/2012 9:44	19.05722402	22.54534846	21.4746826	22.45986235	21.68008694	21.84518979	22.14759627	19.41591346	20.54780883	20.93238183	22.36405732	22.60765978	21.96003073	21.96717666	23.2254	-0.001025784	0.210358674	0.049558759	0.011552476	0.02002124	0.024393126	-0.034904783	0.043599853	-0.024120989	0.001283268	0.022319768	0.141162592	0.039534813	0.018228396	0.01391
69054	8/8/2012 9:44	19.02773288	22.49885778	21.4746826	22.47269848	21.71807629	21.84518979	22.17300487	19.36744072	20.60939469	20.9431613	22.34532922	22.63517305	21.92845418	21.95254259	23.2254	-0.030516926	0.163867997	0.049558759	0.024388608	0.058010592	0.024393126	-0.009496191	-0.004872889	0.037464865	0.012062738	0.003591677	0.168675858	0.007958269	0.003594324	0.01391
69055	8/8/2012 9:44	19.02798932	22.55844816	21.46235704	22.46859092	21.70164841	21.84133823	22.16068552	19.35872083	20.54986167	20.95548074	22.42101189	22.63491591	21.91536156	21.9733384	23.2254	-0.030260482	0.223458375	0.037233195	0.02028104	0.041582711	0.020541568	-0.021815532	-0.013592778	-0.022068146	0.024382175	0.079274339	0.168418724	-0.005134357	0.024390131	0.01391
69056	8/8/2012 9:45	19.05722402	22.61290237	21.47057408	22.44728299	21.65467539	21.8621367	22.17300487	19.37410889	20.58193752	20.92006248	22.41511114	22.67991473	21.96465171	21.97616253	23.22891	-0.001025784	0.277912591	0.045450232	-0.001026885	-0.005390313	0.041340035	-0.009496191	0.001795277	0.010007696	-0.011036083	0.073373595	0.213417546	0.044155796	0.027214263	0.01742
69057	8/8/2012 9:45	19.04491464	22.66401823	21.46672234	22.44343217	21.68881419	21.84981167	22.13964009	19.40744992	20.58168091	20.93238183	22.37252347	22.67528626	21.9471947	21.96717666	23.22891	-0.013335162	0.32902845	0.041598493	-0.0048777	0.028748485	0.029015001	-0.042860969	0.035136307	0.009751088	0.001283268	0.030785926	0.208789067	0.026698783	0.018228396	0.01742
69058	8/8/2012 9:45	19.02337334	22.64244159	21.47031729	22.47654933	21.71371263	21.85777158	22.16017222	19.31050539	20.58604325	20.96626029	22.34738161	22.72208562	21.93461544	21.95459649	23.23221	-0.034876463	0.30745181	0.04519345	0.028239457	0.053646928	0.036974914	-0.022328837	-0.061808222	0.014113427	0.035161721	0.005644065	0.255588427	0.014119522	0.005648225	0.02072
69059	8/8/2012 9:45	19.0213218	22.69535599	21.48110218	22.46191613	21.64851504	21.86008252	22.17916455	19.35461736	20.57526572	20.9259655	22.42101189	22.73648555	21.94924846	21.97770297	23.23221	-0.036928009	0.360366201	0.055978342	0.013606254	-0.01155066	0.039285859	-0.003336502	-0.017696247	0.003335895	-0.005133067	0.079274339	0.269988363	0.028752545	0.028754699	0.02072
69060	8/8/2012 9:45	19.0469662	22.74236317	21.48572429	22.47500899	21.68265378	21.85186584	22.13322382	19.40950169	20.54165031	20.93879818	22.38304206	22.7238856	21.96619204	21.96923057	23.23221	-0.011283602	0.407373386	0.060600449	0.026699117	0.022588075	0.03106917	-0.049277234	0.037188074	-0.030279512	0.007699615	0.041304517	0.257388415	0.045696125	0.020282307	0.02072
69061	8/8/2012 9:45	19.02773288	22.68071454	21.48752178	22.49811417	21.70986234	21.81566129	22.15632243	19.36538898	20.61555333	20.92416893	22.38535103	22.76837135	21.93050793	21.94201637	23.23221	-0.030516926	0.345724756	0.062397937	0.049804296	0.049796641	-0.005135372	-0.026178622	-0.00692463	0.043623514	-0.006929638	0.04361348	0.301874159	0.010012019	-0.006931899	0.02072
69062	8/8/2012 9:46	19.00644813	22.76085798	21.46620877	22.45113381	21.70960566	21.84493302	22.16427866	19.35230916	20.53087292	20.94059476	22.41459804	22.81902925	21.90483615	21.97128449	23.23221	-0.051801674	0.4258682	0.041084928	0.002823935	0.049539956	0.024136355	-0.018222396	-0.020004447	-0.041056898	0.009496194	0.072860487	0.352532065	-0.015659763	0.022336218	0.02072
69063	8/8/2012 9:46	19.05363378	22.84614096	21.46261382	22.4773195	21.67649338	21.83748668	22.16504862	19.32794494	20.58655646	20.93725826	22.34378993	22.8198007	21.95207238	22.00594443	23.23584	-0.004616024	0.511151178	0.037489977	0.029009628	0.016427675	0.016690014	-0.017452437	-0.044368674	0.014626643	0.00615969	0.002052386	0.353303512	0.031576469	0.056996165	0.02435
69064	8/8/2012 9:46	19.03260531	22.78269227	21.49240068	22.48579139	21.71448269	21.85006844	22.14836623	19.3574385	20.62042894	20.93725826	22.34789471	22.80720043	21.93512888	21.95510997	23.23584	-0.025644494	0.447702488	0.067276838	0.037481514	0.054416986	0.029271772	-0.034134828	-0.014875113	0.048499119	0.00615969	0.006157162	0.340703246	0.01463296	0.0061617	0.02435
69065	8/8/2012 9:46	19.08107357	22.82302187	21.477764	22.45857874	21.68291046	21.86932632	22.13784353	19.3489751	20.58655646	20.92878869	22.40690143	22.86634495	21.9394931	21.9805271	23.23584	0.022823766	0.488032081	0.052640157	0.010268866	0.022844758	0.048529659	-0.044657524	-0.023338509	0.014626643	-0.002309881	0.065163881	0.399847765	0.018997189	0.031578835	0.02435
69066	8/8/2012 9:46	19.01132053	22.83766394	21.49240068	22.44779643	21.67238645	21.85006844	22.12706422	19.3700054	20.58655646	20.94162138	22.38586413	22.80720043	21.93512888	21.98489168	23.23584	-0.046929274	0.502674157	0.067276838	-0.000513442	0.012320749	0.029271772	-0.055436836	-0.002308212	0.014626643	0.010522811	0.044126583	0.340703246	0.01463296	0.035943413	0.02435
69067	8/8/2012 9:46	19.03234887	22.80812298	21.48367002	22.49862762	21.68060031	21.86265024	22.13553368	19.3048632	20.60990791	20.9944926	22.3797069	22.85580172	21.92896762	21.97436536	23.23917	-0.025900938	0.473133193	0.058546178	0.050317747	0.020534607	0.041853579	-0.04696738	-0.067450409	0.037978086	0.063394032	0.03796935	0.389304534	0.008471706	0.025417088	0.02768
69068	8/8/2012 9:47	19.00285795	22.84614096	21.47108764	22.4436889	21.68496393	21.87112373	22.16941172	19.3489751	20.55268434	20.93289514	22.4153677	22.87045939	21.9056063	21.97616253	23.23917	-0.055391859	0.511151178	0.045963798	-0.004620979	0.024898227	0.050327067	-0.013089337	-0.023338509	-0.019245484	0.001796575	0.073630149	0.403962206	-0.014889613	0.027214263	0.02768
69069	8/8/2012 9:47	19.07927844	22.93116926	21.4502883	22.48630484	21.67264313	21.85469032	22.16119883	19.33204837	20.58655646	20.92878869	22.35199949	22.90851821	21.95643663	22.00157983	23.23566	0.021028633	0.596179472	0.025164458	0.037994962	0.012577432	0.033893655	-0.021302227	-0.040265238	0.014626643	-0.002309881	0.010261944	0.442021025	0.03594072	0.052631559	0.02417
69070	8/8/2012 9:47	19.03234887	22.84614096	21.48803535	22.51120718	21.70601206	21.8205399	22.13553368	19.35949023	20.61401367	20.93109857	22.38381172	22.89411753	21.93333184	21.94894827	23.23917	-0.025900938	0.511151178	0.062911505	0.062897303	0.045946359	-0.000256769	-0.04696738	-0.012823377	0.042083851	0	0.042074171	0.427620339	0.012835927	0	0.02768
69071	8/8/2012 9:47	19.07876554	22.86309507	21.47545295	22.4773195	21.68060031	21.87112373	22.13989674	19.34461518	20.5780884	20.89491062	22.41126284	22.95094917	21.90997049	21.97616253	23.23566	0.020515738	0.528105286	0.050329108	0.029009628	0.020534607	0.050327067	-0.042604318	-0.027698433	0.006158579	-0.036187949	0.069525289	0.484451982	-0.010525423	0.027214263	0.02417
69072	8/8/2012 9:47	19.03773419	22.9360501	21.49342782	22.44882332	21.66494266	21.85109552	22.12398442	19.35410443	20.59605099	20.93417841	22.39535655	22.90131786	21.93204825	22.00260679	23.23932	-0.020515611	0.601060317	0.068303976	0.000513443	0.004876958	0.030298857	-0.058516633	-0.018209181	0.024121166	0.003079844	0.053619006	0.434820674	0.011552332	0.053658525	0.02783
69073	8/8/2012 9:47	19.02721999	22.90034304	21.46184347	22.51890897	21.70087836	21.86187993	22.13040067	19.30383735	20.59630759	20.96831354	22.37893724	22.93114799	21.9407767	21.96512276	23.23932	-0.031029813	0.565353252	0.036719631	0.070599096	0.040812656	0.041083263	-0.052100386	-0.06847626	0.024377775	0.037214972	0.037199697	0.464650801	0.020280787	0.016174488	0.02783
69074	8/8/2012 9:48	19.02721999	22.89597601	21.47442582	22.4891288	21.6333709	21.87446178	22.15580913	19.35410443	20.57500911	20.89593722	22.41228905	22.92651916	21.91946904	21.97744623	23.23932	-0.031029813	0.560986227	0.049301976	0.04081893	-0.026694799	0.053665114	-0.026691926	-0.018209181	0.003079288	-0.035161346	0.070551503	0.46002197	-0.001026872	0.02849796	0.02783
69075	8/8/2012 9:48	19.03773419	22.97843669	21.51011886	22.46165941	21.65210858	21.85109552	22.11962138	19.33743414	20.58347716	20.93828487	22.39125172	22.90543235	21.9446275	21.99849893	23.23932	-0.020515611	0.643446901	0.084995012	0.013349532	-0.007957126	0.030298857	-0.062879674	-0.03487947	0.011547345	0.007186307	0.049514171	0.438935158	0.024131583	0.049550664	0.02783
69076	8/8/2012 9:48	19.03363109	22.90650826	21.48058862	22.52917806	21.68599066	21.82567528	22.10293922	19.34153759	20.61298723	20.92570885	22.38689034	22.95197781	21.93204825	21.94792132	23.23932	-0.024618718	0.571518473	0.055464774	0.080868181	0.025924962	0.004878611	-0.079561837	-0.030776022	0.041057409	-0.00538972	0.04515279	0.485480618	0.011552332	-0.001026949	0.02783
69077	8/8/2012 9:48	18.99516471	22.97381267	21.46774947	22.48245398	21.67726343	21.85083875	22.12372777	19.34538458	20.53241255	20.93392176	22.43306996	23.00675314	21.90637645	21.97282492	23.23944	-0.0630851	0.638822884	0.042625623	0.034144102	0.017197725	0.030042086	-0.058773283	-0.026929035	-0.039517273	0.00282319	0.091332414	0.540255949	-0.014119462	0.023876652	0.02795
69078	8/8/2012 9:48	19.07132857	22.9781798	21.48469716	22.4993978	21.63927454	21.82978359	22.0942132	19.39616522	20.54088049	20.94239134	22.39946139	23.00675314	21.95284254	21.98129732	23.23944	0.013078768	0.643190011	0.059573313	0.051087922	-0.02079116	0.00898692	-0.088287858	0.023851613	-0.031049326	0.011292775	0.057723846	0.540255949	0.03234663	0.032349054	0.02795
69079	8/8/2012 9:48	19.03106665	22.97586779	21.47802078	22.51403117	21.67084636	21.85289292	22.08343403	19.33743414	20.62556116	20.95958723	22.36585317	23.00726746	21.93204825	21.96897384	23.23944	-0.027183157	0.640878002	0.05289694	0.065721291	0.010780653	0.032096255	-0.099067028	-0.03487947	0.053631343	0.028488665	0.024115618	0.540770275	0.011552332	0.020025568	0.02795
69080	8/8/2012 9:49	19.05850625	23.01619974	21.45927565	22.46987453	21.62669724	21.87625919	22.10268257	19.33281777	20.5747525	20.95496743	22.43306996	23.00263853	21.94026326	21.98129732	23.23944	0.000256446	0.681209953	0.034151811	0.021564655	-0.033368465	0.055462525	-0.079818485	-0.039495843	0.002822681	0.023868865	0.091332414	0.536141338	0.019767348	0.032349054	0.02795
69081	8/8/2012 9:49	18.98670216	23.00772228	21.4888057	22.4783464	21.63080411	21.85520386	22.06880521	19.34769277	20.61067774	20.94033811	22.40587522	22.98360852	21.92152279	21.99208041	23.23944	-0.071547644	0.672732496	0.063681858	0.030036522	-0.029261595	0.034407198	-0.113695846	-0.02462084	0.038747916	0.00923954	0.064137669	0.517111332	0.001026872	0.043132143	0.02795
69082	8/8/2012 9:49	18.9856764	23.04060466	21.45388324	22.50684284	21.65082517	21.88370562	22.08882361	19.34230699	20.53754463	20.93905484	22.42973475	22.99492365	21.93692591	21.98232428	23.23923	-0.072573405	0.705614876	0.028759396	0.058532962	-0.009240532	0.062908954	-0.093677447	-0.030006625	-0.034385187	0.007956269	0.087997197	0.528426458	0.016429995	0.033376014	0.02774
69083	8/8/2012 9:49	19.04901777	23.08273569	21.42435351	22.51095045	21.62977739	21.84133823	22.10165598	19.37180068	20.58835272	20.92622215	22.36226147	23.03324106	21.95797696	21.99490456	23.23923	-0.009232041	0.747745904	-0.000770338	0.062640577	-0.030288313	0.020541568	-0.080845077	-0.000512936	0.016422902	-0.004876413	0.020523919	0.566743875	0.037481045	0.045956291	0.02774
69084	8/8/2012 9:49	19.03414398	23.07631324	21.45593749	22.52558387	21.61052649	21.8603393	22.07393812	19.28306393	20.60092656	20.99808582	22.39176482	23.07541645	21.9328184	21.96948731	23.23923	-0.02410583	0.741323456	0.030813648	0.077273997	-0.049539216	0.039542631	-0.108562935	-0.089249677	0.028996742	0.066987252	0.050027275	0.608919265	0.012322489	0.020539045	0.02774
69085	8/8/2012 9:49	19.09748627	23.08042361	21.45593749	22.5045323	21.60641964	21.87702951	22.06957515	19.32948373	20.57988465	20.88413131	22.42126844	23.10936289	21.96234122	21.94843479	23.23923	0.03923646	0.745433821	0.030813648	0.05622243	-0.05364606	0.056232845	-0.11292591	-0.042829886	0.007954833	-0.046967261	0.079530893	0.642865701	0.041845304	-0.000513475	0.02774
69086	8/8/2012 9:50	19.01721871	23.17778937	21.46851981	22.53842026	21.61899687	21.8603393	22.04442399	19.35487383	20.61350045	20.88823771	22.4086973	23.07978832	21.92845418	21.99490456	23.23923	-0.041031095	0.842799585	0.043395971	0.090110384	-0.041068832	0.039542631	-0.138077066	-0.017439781	0.04157063	-0.04286086	0.066959754	0.613291135	0.007958269	0.045956291	0.02774
69087	8/8/2012 9:50	18.98080404	23.1834413	21.44053063	22.51018027	21.6333709	21.86598828	22.05853941	19.31409588	20.53061632	20.94059476	22.43127408	23.04738519	21.9299945	21.97102775	23.23938	-0.077445768	0.848451512	0.015406788	0.061870399	-0.026694799	0.045191617	-0.123961645	-0.058217734	-0.041313502	0.009496194	0.089536528	0.580888001	0.009498581	0.022079479	0.02789
69088	8/8/2012 9:50	19.05671113	23.16648554	21.4448959	22.51865224	21.60795971	21.81951282	22.05853941	19.38180294	20.57706197	20.92776207	22.3891993	23.09393265	21.9510455	21.97539231	23.23938	-0.001538675	0.831495761	0.019772058	0.070342369	-0.052105994	-0.001283844	-0.123961645	0.009489331	0.005132148	-0.003336494	0.047461756	0.627435459	0.030549587	0.026444045	0.02789
69089	8/8/2012 9:50	19.03363109	23.18575345	21.42589418	22.54201446	21.64389479	21.8639341	22.0439107	19.26972798	20.59168863	20.93828487	22.37406278	23.10421947	21.92768403	21.95613692	23.23938	-0.024618718	0.850763666	0.000770338	0.093704581	-0.016170913	0.043137439	-0.138590353	-0.10258563	0.019758814	0.007186307	0.03232523	0.637722279	0.007188113	0.007188651	0.02789
69090	8/8/2012 9:50	19.03106665	23.18318439	21.43590859	22.50992355	21.56945827	21.85289292	22.05391981	19.32922726	20.57937144	20.90055694	22.4081842	23.1343086	21.92794075	21.94381353	23.23587	-0.027183157	0.848194606	0.010784744	0.061613672	-0.090607434	0.032096255	-0.128581244	-0.043086351	0.007441617	-0.030541628	0.066446648	0.66781141	0.007444831	-0.005134741	0.02438
69091	8/8/2012 9:50	18.97900896	23.26205546	21.47262834	22.56332299	21.58075198	21.85160906	22.0313352	19.33974233	20.56885053	20.89850373	22.41023662	23.12376451	21.89636451	21.99233715	23.2395	-0.079240847	0.927065675	0.047504495	0.115013117	-0.079313725	0.030812399	-0.151165857	-0.032571281	-0.003079285	-0.032594837	0.068499075	0.657267324	-0.024131408	0.043388883	0.02801
69092	8/8/2012 9:51	19.03157954	23.25974325	21.40252735	22.5314886	21.62079362	21.88730045	22.02491914	19.26562462	20.57911483	20.95958723	22.40382279	23.10447664	21.91946904	21.97308166	23.23596	-0.02667027	0.924753467	-0.022596492	0.083178729	-0.039272081	0.066503787	-0.157581913	-0.106688989	0.00718501	0.028488665	0.062085244	0.63797945	-0.001026872	0.024133392	0.02447
69093	8/8/2012 9:51	19.02952799	23.33810231	21.44720693	22.52121951	21.57228169	21.85160906	22.04827364	19.25510979	20.57731858	20.9364883	22.42306432	23.14896751	21.93435872	21.98386472	23.23596	-0.02872182	1.003112527	0.022083085	0.072909637	-0.087784011	0.030812399	-0.134227412	-0.117203824	0.005388756	0.005389728	0.081326774	0.682470317	0.013862803	0.034916453	0.02447
69094	8/8/2012 9:51	18.99978065	23.3463237	21.46389773	22.52070606	21.56355475	21.85546063	22.03107856	19.33769061	20.61324384	20.94701112	22.41254561	23.12607907	21.90278242	21.99875567	23.23596	-0.058469157	1.011333914	0.038773888	0.072396183	-0.096510949	0.034663969	-0.1514225	-0.034623005	0.04131402	0.015912557	0.070808057	0.659581877	-0.017713497	0.049807406	0.02447
69095	8/8/2012 9:51	19.00619169	23.34426835	21.42794842	22.510437	21.62079362	21.85777158	22.04596385	19.30383735	20.53728803	20.94701112	22.45077232	23.17674245	21.89020332	21.97770297	23.23596	-0.052058116	1.009278565	0.002824572	0.062127125	-0.039272081	0.036974914	-0.136537205	-0.06847626	-0.034641791	0.015912557	0.109034773	0.710245266	-0.03029259	0.028754699	0.02447
69096	8/8/2012 9:51	19.03824708	23.36790493	21.43462469	22.53816353	21.58922229	21.85160906	21.99771521	19.35410443	20.55371076	20.92545219	22.39946139	23.15076773	21.93179153	21.9687171	23.23254	-0.020002722	1.032915149	0.009500844	0.089853656	-0.070843418	0.030812399	-0.18478585	-0.018209181	-0.018219061	-0.005646373	0.057723846	0.684270538	0.011295613	0.019768829	0.02105
69097	8/8/2012 9:51	19.04004219	23.36970338	21.38172844	22.53996063	21.62079362	21.83671637	22.02081287	19.27177966	20.59810386	20.92776207	22.40151382	23.17005587	21.91715858	21.94561069	23.23254	-0.018207611	1.034713592	-0.043395399	0.091650754	-0.039272081	0.015919704	-0.161688182	-0.100533949	0.026174039	-0.003336494	0.059776268	0.703558683	-0.003337333	-0.003337583	0.02105
69098	8/8/2012 9:52	19.09287019	23.34195608	21.42152894	22.52507042	21.56791822	21.8639341	22.01003394	19.29947749	20.57937144	20.89208746	22.43358307	23.20606071	21.95335599	21.96897384	23.23254	0.034620381	1.0069663	-0.003594907	0.076760543	-0.092147483	0.043137439	-0.172467114	-0.072836124	0.007441617	-0.039011105	0.091845524	0.73956352	0.032860071	0.020025568	0.02105
69099	8/8/2012 9:52	18.99593403	23.35505894	21.44720693	22.50016797	21.58511547	21.85571741	21.99335233	19.28870608	20.60657197	20.93623164	22.40151382	23.14459554	21.90457943	21.99208041	23.23254	-0.062315776	1.020069159	0.022083085	0.051858098	-0.074950236	0.034920741	-0.189148725	-0.083607527	0.034642155	0.005133075	0.059776268	0.678098355	-0.01591648	0.043132143	0.02105
69100	8/8/2012 9:52	19.02286046	23.390514	21.42358317	22.54817595	21.56560815	21.84467625	22.01619333	19.24459499	20.60041334	20.99346597	22.4081842	23.17648528	21.91946904	21.96050147	23.22906	-0.03538935	1.055524214	-0.001540675	0.099866072	-0.094457554	0.023879584	-0.166307728	-0.127718626	0.028483523	0.062367398	0.066446648	0.709988089	-0.001026872	0.011553197	0.01757
69101	8/8/2012 9:52	18.998242	23.44600963	21.41151457	22.50222178	21.58716888	21.87471855	22.02928206	19.28921901	20.54370315	20.93674495	22.43178719	23.16208342	21.8881496	21.96717666	23.22885	-0.060007806	1.111019847	-0.01360927	0.053911901	-0.072896827	0.053921887	-0.153218997	-0.083094604	-0.028226672	0.005646382	0.090049638	0.695586236	-0.032346315	0.018228396	0.01736
69102	8/8/2012 9:52	19.05312089	23.49688145	21.39867569	22.5486894	21.57022829	21.82413466	22.01670661	19.32307211	20.56910714	20.92827538	22.38535103	23.15359665	21.93050793	21.97154123	23.22885	-0.005128915	1.161891662	-0.026448152	0.10037953	-0.08983741	0.003337996	-0.165794446	-0.049241498	-0.002822678	-0.002823188	0.04361348	0.687099459	0.010012019	0.022592957	0.01736
69103	8/8/2012 9:52	19.0043966	23.47761173	21.43873317	22.55485091	21.5427642	21.85135229	21.99745857	19.32076394	20.57937144	20.96395038	22.41665047	23.15128208	21.89020332	21.9733384	23.22885	-0.053853209	1.142621943	0.013609326	0.106541032	-0.117301504	0.030555628	-0.18504249	-0.051549675	0.007441617	0.032851815	0.074912918	0.684784887	-0.03029259	0.024390131	0.01736
69104	8/8/2012 9:53	19.00003709	23.51974833	21.40920357	22.51249081	21.59332911	21.84724396	22.01439684	19.2702409	20.52471443	20.94701112	22.45487723	23.21043275	21.89020332	21.9733384	23.22885	-0.058212716	1.184758541	-0.015920272	0.064180934	-0.066736594	0.026447292	-0.168104217	-0.10207271	-0.047215388	0.015912557	0.113139682	0.743935563	-0.03029259	0.024390131	0.01736
69105	8/8/2012 9:53	19.03619553	23.551865	21.38172844	22.5486894	21.57022829	21.83260805	22.01260035	19.28921901	20.57757518	20.93238183	22.36841867	23.19603075	21.93461544	21.98412146	23.22534	-0.022054277	1.216875212	-0.043395399	0.10037953	-0.08983741	0.011811386	-0.169900704	-0.083094604	0.005645363	0.001283268	0.02668112	0.729533562	0.014119522	0.035173193	0.01385
69106	8/8/2012 9:53	19.01721871	23.50741561	21.44720693	22.58463166	21.55970464	21.85160906	21.99771521	19.28716732	20.57116	20.90492001	22.42537331	23.2148048	21.88609588	21.98206754	23.22513	-0.041031095	1.172425823	0.022083085	0.13632179	-0.100361062	0.030812399	-0.18478585	-0.085146297	-0.000769822	-0.026178556	0.083635765	0.748307612	-0.034400039	0.033119274	0.01364
69107	8/8/2012 9:53	19.02773288	23.56034385	21.39045883	22.56152588	21.59589588	21.85392001	21.9746177	19.26177773	20.57116	20.9557374	22.44641086	23.23177869	21.91972576	21.97359514	23.22165	-0.030516926	1.225354065	-0.03466501	0.113216006	-0.064169827	0.033123341	-0.207883357	-0.110535884	-0.000769822	0.024638831	0.104673314	0.765281502	-0.000770154	0.02464687	0.01016
69108	8/8/2012 9:53	19.05286445	23.56008691	21.41973148	22.54432501	21.54045415	21.86187993	22.00387457	19.2702409	20.57116	20.91338952	22.45487723	23.25312477	21.94103342	21.97770297	23.22165	-0.00538536	1.225097129	-0.005392359	0.096015139	-0.119611557	0.041083263	-0.178626487	-0.10207271	-0.000769822	-0.017709046	0.113139682	0.786627578	0.020537506	0.028754699	0.01016
69109	8/8/2012 9:53	19.02362979	23.58578054	21.46235704	22.55716147	21.5661215	21.85392001	21.9746177	19.28716732	20.54165031	20.93443506	22.41690702	23.23177869	21.93666919	21.99464782	23.22165	-0.03462002	1.250790754	0.037233195	0.108851599	-0.093944205	0.033123341	-0.207883357	-0.085146297	-0.030279512	0.003336498	0.075169472	0.765281502	0.016173276	0.04569955	0.01016
69110	8/8/2012 9:54	19.02952799	23.5577745	21.39199949	22.57153837	21.55097774	21.84698719	21.9846266	19.21971864	20.59220185	20.95984389	22.46334362	23.24875267	21.91125408	21.96948731	23.21814	-0.02872182	1.222784713	-0.033124351	0.123228493	-0.109087967	0.026190521	-0.197874457	-0.152594975	0.020272032	0.028745321	0.121606072	0.782255479	-0.009241836	0.020539045	0.00665
69111	8/8/2012 9:54	19.04901777	23.59862743	21.42435351	22.5530538	21.56201471	21.82028313	21.99155586	19.24126103	20.57577893	20.93084191	22.40895386	23.29581733	21.91613171	21.9951613	23.21829	-0.009232041	1.263637641	-0.000770338	0.104743926	-0.098050995	-0.000513538	-0.190945201	-0.13105258	0.00384911	-0.000256654	0.067216308	0.829320145	-0.004364204	0.046213032	0.0068
69112	8/8/2012 9:54	19.02824577	23.61995337	21.44592302	22.54920286	21.56663485	21.86290702	21.99617537	19.27716533	20.61196079	20.98807614	22.41972912	23.29813201	21.9056063	21.9805271	23.21829	-0.030004038	1.284963584	0.020799181	0.100892988	-0.093430856	0.042110351	-0.186325689	-0.095148278	0.040030968	0.056977576	0.077991568	0.831634818	-0.014889613	0.031578835	0.0068
69113	8/8/2012 9:54	18.99234386	23.67262647	21.40971713	22.54278464	21.59409914	21.85212261	22.01080386	19.2581873	20.51675973	20.94341796	22.45949526	23.32976603	21.88635259	21.96974405	23.21481	-0.06590595	1.337636684	-0.015406716	0.094474767	-0.065966564	0.031325942	-0.171697191	-0.114126315	-0.055170088	0.012319392	0.11775771	0.863268844	-0.034143323	0.020795784	0.00332
69114	8/8/2012 9:54	19.05748047	23.68316119	21.38635041	22.5574182	21.56201471	21.82028313	22.00438785	19.266394	20.57577893	20.93084191	22.4004876	23.3001895	21.90766004	21.96974405	23.21481	-0.000769338	1.348171404	-0.038773431	0.109108328	-0.098050995	-0.000513538	-0.178113207	-0.10591961	0.00384911	-0.000256654	0.058750057	0.833692306	-0.012835877	0.020795784	0.00332
69115	8/8/2012 9:54	18.99644691	23.75741907	21.42666452	22.59336056	21.56432478	21.8477575	21.96435219	19.27921702	20.60118317	20.88438796	22.421525	23.24926703	21.90766004	21.99105345	23.21463	-0.061802894	1.422429289	0.001540676	0.145050683	-0.095740926	0.026960834	-0.218148864	-0.093096592	0.029253352	-0.046710611	0.079787448	0.782769844	-0.012835877	0.04210518	0.00314
69116	8/8/2012 9:55	19.02645066	23.66466121	21.40150024	22.59387402	21.56047466	21.87343469	21.98590979	19.18637949	20.57577893	20.96472035	22.46385673	23.26186898	21.90766004	21.97410862	23.21112	-0.031799143	1.32967143	-0.023623602	0.145564148	-0.099591039	0.052638023	-0.196591262	-0.18593412	0.00384911	0.033621784	0.122119187	0.795371794	-0.012835877	0.025160348	-0.00037
69117	8/8/2012 9:55	19.06004493	23.67725146	21.39739181	22.5684576	21.56047466	21.85674449	21.99437889	19.19279084	20.56962036	20.92468224	22.39022551	23.31922132	21.95207238	21.9720547	23.21112	0.001795122	1.342261679	-0.027732037	0.120147724	-0.099591039	0.035947827	-0.188122166	-0.179522772	-0.002309464	-0.006416332	0.048487963	0.852724135	0.031576469	0.023106435	-0.00037
69118	8/8/2012 9:55	19.01978314	23.61147436	21.42461028	22.62108778	21.54995104	21.85443355	21.97076813	19.27716533	20.56962036	20.89927368	22.42819542	23.31073414	21.88044814	21.98489168	23.21112	-0.038466667	1.276484578	-0.000513558	0.17277791	-0.11011466	0.033636884	-0.211732926	-0.095148278	-0.002309464	-0.031824884	0.086457868	0.844236955	-0.040047772	0.035943413	-0.00037
69119	8/8/2012 9:55	19.01798804	23.67314036	21.39739181	22.57282202	21.58177868	21.85237938	21.96050264	19.25408395	20.53831445	20.95214422	22.47257971	23.32153601	21.92075263	21.97436536	23.20761	-0.040261767	1.338150572	-0.027732037	0.124512147	-0.078287022	0.031582713	-0.221998421	-0.11822966	-0.033615373	0.021045657	0.130842158	0.855038825	0.000256718	0.025417088	-0.00388
69120	8/8/2012 9:55	19.08697187	23.6366545	21.40740613	22.56999798	21.54096749	21.87934047	21.96614865	19.24946769	20.56731089	20.89285741	22.4299913	23.38480482	21.93718263	21.95279933	23.20398	0.028722069	1.30166472	-0.017717717	0.121688108	-0.119098212	0.058543804	-0.216352402	-0.122845917	-0.004618927	-0.038241154	0.088253752	0.918307628	0.016686714	0.003851061	-0.00751
69121	8/8/2012 9:55	19.05132577	23.72761294	21.4053519	22.5848884	21.55174776	21.85212261	21.92637009	19.30871015	20.55037488	20.93931149	22.42588642	23.3549706	21.93307512	21.96974405	23.20746	-0.006924033	1.392623156	-0.019771939	0.136578522	-0.108317947	0.031325942	-0.256130963	-0.063603464	-0.021554935	0.008212923	0.084148875	0.888473407	0.012579208	0.020795784	-0.00403
69122	8/8/2012 9:56	19.02337334	23.67005703	21.39431048	22.59926541	21.57433509	21.81129623	21.95742299	19.24305624	20.58629985	20.92416893	22.43204374	23.37811781	21.90534959	21.94227311	23.20398	-0.034876463	1.335067245	-0.03081336	0.150955536	-0.08573061	-0.009500432	-0.225078063	-0.129257375	0.014370035	-0.006929638	0.090306193	0.911620624	-0.01514633	-0.006675162	-0.00751
69123	8/8/2012 9:56	19.02362979	23.74662717	21.40740613	22.54047409	21.5494377	21.87086696	21.92816653	19.2281817	20.55011828	20.9557374	22.42973475	23.3968929	21.9071466	21.97359514	23.20398	-0.03462002	1.411637382	-0.017717717	0.092164211	-0.110628007	0.050070295	-0.254334522	-0.144131908	-0.021811541	0.024638831	0.087997197	0.930395708	-0.013349311	0.02464687	-0.00751
69124	8/8/2012 9:56	19.0195267	23.75073836	21.40740613	22.57436241	21.51992041	21.84133823	21.96204246	19.2094604	20.56936375	20.91569939	22.43204374	23.38249008	21.90534959	21.98027036	23.20047	-0.03872311	1.415748581	-0.017717717	0.126052533	-0.140145296	0.020541568	-0.220458598	-0.162853209	-0.002566071	-0.015399176	0.090306193	0.915992895	-0.01514633	0.031322095	-0.01102
69125	8/8/2012 9:56	19.04568398	23.76846797	21.41665014	22.58771245	21.55020772	21.85058198	21.92072414	19.28203809	20.53215594	20.92930199	22.42870853	23.36217194	21.94000654	21.98104058	23.20386	-0.012565827	1.433478183	-0.008473703	0.139402573	-0.109857987	0.029785315	-0.261776914	-0.090275522	-0.039773877	-0.001796574	0.086970977	0.895674746	0.019510628	0.032092315	-0.00763
69126	8/8/2012 9:56	19.02465556	23.69677929	21.43796283	22.58771245	21.5671482	21.85058198	21.946131	19.24177395	20.60169639	20.96087051	22.39253448	23.39792167	21.89533764	21.98720234	23.20035	-0.033594247	1.361789508	0.012838985	0.139402573	-0.092917507	0.029785315	-0.23637006	-0.130539665	0.029766571	0.029771944	0.050796931	0.931424483	-0.025158272	0.038254075	-0.01114
69127	8/8/2012 9:56	19.02875865	23.70936966	21.37017355	22.59618462	21.55457116	21.85494709	21.92072414	19.23125919	20.57860161	20.95034764	22.453851	23.42981385	21.90201227	21.97256818	23.19684	-0.029491151	1.374379879	-0.054950291	0.147874742	-0.105494538	0.034150426	-0.261776914	-0.141054424	0.006671794	0.019249071	0.112113454	0.963316661	-0.018483647	0.023619913	-0.01465
69128	8/8/2012 9:57	19.07517528	23.7263282	21.39559437	22.5792403	21.54173751	21.86752892	21.93766202	19.23125919	20.56166555	20.89131751	22.453851	23.4722515	21.88506901	21.97256818	23.19684	0.016925475	1.391338415	-0.029529476	0.130930426	-0.118328194	0.046732251	-0.244839033	-0.141054424	-0.010264272	-0.039781056	0.112113454	1.005754309	-0.0354269	0.023619913	-0.01465
69129	8/8/2012 9:57	19.04568398	23.78979501	21.3997028	22.5920769	21.53326732	21.82105343	21.93766202	19.18458432	20.57398268	20.92057579	22.41972912	23.47610949	21.90149883	21.99336411	23.19336	-0.012565827	1.454805222	-0.025421043	0.143767021	-0.126798381	0.000256769	-0.244839033	-0.187729295	0.002052858	-0.010522778	0.077991568	1.009612305	-0.01899708	0.044415846	-0.01813
69130	8/8/2012 9:57	18.99772912	23.83450515	21.40663579	22.62006085	21.52762054	21.84904135	21.91482157	19.26793276	20.61119096	20.89439732	22.43999696	23.46247793	21.90920034	21.99670175	23.18976	-0.060520688	1.499515363	-0.018488051	0.171750971	-0.132445159	0.028244688	-0.267679488	-0.10438085	0.039261137	-0.03670125	0.098259413	0.995980742	-0.011295574	0.047753477	-0.02173
69131	8/8/2012 9:57	19.03593908	23.82242821	21.36888968	22.61620983	21.52787722	21.8621367	21.93637885	19.18561013	20.58347716	20.97216339	22.47155347	23.4727659	21.9025257	21.96897384	23.18976	-0.022310721	1.487438426	-0.056234166	0.167899955	-0.132188488	0.041340035	-0.246122209	-0.186703481	0.011547345	0.041064821	0.129815925	1.006268709	-0.017970214	0.020025568	-0.02173
69132	8/8/2012 9:57	19.02952799	23.87073622	21.3963647	22.60106254	21.49605009	21.85546063	21.95511326	19.23613188	20.55832967	20.90902644	22.4800199	23.50260118	21.92794075	21.9818108	23.18976	-0.02872182	1.535746439	-0.028759145	0.152752667	-0.164015608	0.034663969	-0.227387793	-0.136181735	-0.013600154	-0.022072129	0.138282357	1.036103992	0.007444831	0.032862534	-0.02173
69133	8/8/2012 9:57	19.0446582	23.89463353	21.43693571	22.57436241	21.53249731	21.85828512	21.94099828	19.21510243	20.5413937	20.93007195	22.44615431	23.48974111	21.91536156	22.01544389	23.18625	-0.013591607	1.559643749	0.011811864	0.126052533	-0.127568396	0.037488457	-0.241502774	-0.157211185	-0.030536116	-0.001026614	0.104416758	1.023243923	-0.005134357	0.066495621	-0.02524
69134	8/8/2012 9:58	18.98977945	23.82679646	21.42435351	22.61646656	21.49861679	21.86239347	21.92816653	19.24895478	20.58347716	20.94701112	22.43768796	23.5362948	21.87300342	21.9818108	23.18625	-0.068470357	1.491806675	-0.000770338	0.168156689	-0.161448916	0.041596807	-0.254334522	-0.123358834	0.011547345	0.015912557	0.095950412	1.069797611	-0.047492497	0.032862534	-0.02524
69135	8/8/2012 9:58	19.03260531	23.75973163	21.38686396	22.63392454	21.55405782	21.82079667	21.92457365	19.2433127	20.59476794	20.92878869	22.44051007	23.54761182	21.9056063	21.95510997	23.18619	-0.025644494	1.424741845	-0.038259879	0.185614667	-0.106007885	0	-0.257927403	-0.129000917	0.022838121	-0.002309881	0.098772525	1.081114628	-0.014889613	0.0061617	-0.0253
69136	8/8/2012 9:58	19.00080641	23.82088648	21.38455298	22.62314166	21.54764098	21.85212261	21.92637009	19.22638651	20.52728047	20.95394081	22.49541347	23.53063631	21.9056063	21.9720547	23.18268	-0.057443392	1.485896693	-0.040570864	0.174831788	-0.112424719	0.031325942	-0.256130963	-0.145927106	-0.044649352	0.022842243	0.153675925	1.064139117	-0.014889613	0.023106435	-0.02881
69137	8/8/2012 9:58	19.04055508	23.8437556	21.38609364	22.60362987	21.49425341	21.85802835	21.92816653	19.23895291	20.56115233	20.91184961	22.48284205	23.57307525	21.93076465	21.98463494	23.18268	-0.017694722	1.508765813	-0.039030208	0.155319999	-0.165812291	0.037231685	-0.254334522	-0.133360701	-0.010777485	-0.019248958	0.141104506	1.10657806	0.010268737	0.035686673	-0.02881
69138	8/8/2012 9:58	19.03645197	23.90337023	21.41177135	22.57025471	21.52428382	21.85417678	21.9158481	19.2240784	20.57577893	20.93905484	22.44256252	23.56227256	21.90329585	21.99926916	23.1792	-0.021797833	1.568380443	-0.013352491	0.121944839	-0.135781888	0.033380112	-0.266652954	-0.148235216	0.00384911	0.007956269	0.100824972	1.095775368	-0.017200064	0.050320888	-0.03229
69139	8/8/2012 9:58	19.03491331	23.85095041	21.39764858	22.64881524	21.50991025	21.86521797	21.92252058	19.27742179	20.56987696	20.96703026	22.45359445	23.6327479	21.87634071	21.98078384	23.17563	-0.023336498	1.515960625	-0.02747526	0.200505369	-0.150155448	0.0444213	-0.259980476	-0.094891818	-0.002052857	0.03593169	0.111856897	1.166250707	-0.044155209	0.031835575	-0.03586
69140	8/8/2012 9:59	19.04517109	23.86970839	21.36555161	22.65497693	21.54148084	21.88832755	21.9286798	19.18637949	20.55909948	20.96472035	22.47668464	23.5964812	21.90355257	21.97847319	23.17563	-0.013078717	1.534718601	-0.059572237	0.206667058	-0.118584867	0.067530883	-0.253821253	-0.18593412	-0.012830335	0.033621784	0.134947093	1.129984013	-0.016943347	0.029524918	-0.03586
69141	8/8/2012 9:59	19.07902199	23.93317794	21.37839036	22.59592788	21.53737408	21.87985402	21.91610473	19.22253966	20.57398268	20.92904534	22.47463217	23.6793036	21.91844217	21.98925627	23.17563	0.020772186	1.59818816	-0.046733483	0.147618009	-0.122691626	0.059057351	-0.266396321	-0.149773955	0.002052858	-0.002053228	0.132894625	1.212806408	-0.002053744	0.040307997	-0.03586
69142	8/8/2012 9:59	19.06030137	24.04984177	21.36375419	22.62776289	21.52274379	21.85263615	21.94792745	19.20971686	20.56551465	20.94598451	22.40715798	23.68367627	21.93127809	22.01441692	23.17563	0.002051568	1.714851984	-0.061369658	0.179453017	-0.137321915	0.031839484	-0.234573609	-0.162596754	-0.006415174	0.014885938	0.065420435	1.217179077	0.010782175	0.065468652	-0.03586
69143	8/8/2012 9:59	19.01568005	24.04752901	21.41639336	22.62545228	21.51607034	21.85879867	21.92457365	19.24998061	20.63120662	20.93135522	22.46436985	23.69859483	21.88686602	21.99978264	23.17212	-0.042569752	1.712539225	-0.008730481	0.177142402	-0.143995358	0.038002	-0.257927403	-0.122333	0.059276798	0.000256654	0.122632302	1.232097636	-0.033629892	0.05083437	-0.03937
69144	8/8/2012 9:59	19.03388753	24.08684613	21.37120065	22.67346207	21.53018726	21.88113788	21.93432577	19.1791988	20.58578664	20.97036679	22.49490035	23.67827473	21.90483615	21.97975688	23.17239	-0.024362274	1.751856348	-0.053923191	0.225152194	-0.129878443	0.060341218	-0.248175289	-0.193114815	0.013856818	0.039268224	0.153162805	1.211777546	-0.015659763	0.030808616	-0.0391
69145	8/8/2012 9:59	19.04876132	24.09763915	21.39045883	22.62904657	21.51145028	21.87934047	21.95767963	19.2299769	20.56474483	20.89003426	22.47796743	23.75878418	21.87942128	21.9882293	23.16891	-0.009488486	1.762649365	-0.03466501	0.180736694	-0.148615427	0.058543804	-0.224821426	-0.142336709	-0.007184994	-0.041064308	0.136229886	1.292286993	-0.041074632	0.039281036	-0.04258
69146	8/8/2012 10:00	19.05465956	24.1456942	21.39199949	22.63495148	21.5129903	21.83004035	21.92123741	19.20920395	20.56910714	20.93674495	22.45718624	23.79299486	21.90534959	22.00543095	23.16891	-0.003590241	1.810704418	-0.033124351	0.18664161	-0.147075405	0.00924369	-0.261263646	-0.163109665	-0.002822678	0.005646382	0.115448695	1.32649767	-0.01514633	0.056482682	-0.04258
69147	8/8/2012 10:00	19.05312089	24.22021946	21.41998826	22.64188336	21.52402714	21.86239347	21.9112287	19.27229258	20.53087292	20.94085142	22.44846331	23.77138807	21.925887	21.99233715	23.16541	-0.005128915	1.885229677	-0.00513558	0.193573482	-0.136038559	0.041596807	-0.271272355	-0.100021028	-0.041056898	0.009752849	0.106725765	1.304890885	0.005391083	0.043388883	-0.04608
69148	8/8/2012 10:00	19.02978443	24.22227535	21.4135688	22.62699269	21.52582384	21.86855601	21.92585682	19.25305812	20.62581777	20.92570885	22.45872559	23.79453821	21.88994661	22.00286353	23.16541	-0.028465376	1.88728557	-0.011555044	0.178682812	-0.134241859	0.047759341	-0.256644232	-0.119255495	0.053887954	-0.00538972	0.116988038	1.328041018	-0.030549306	0.053915266	-0.04608
69149	8/8/2012 10:00	19.03209242	24.19914663	21.39045883	22.65882799	21.52402714	21.83697314	21.93252932	19.21305078	20.59014898	20.96189713	22.46950101	23.78836482	21.89636451	21.96281211	23.16211	-0.026157382	1.864156847	-0.03466501	0.210518119	-0.136038559	0.016176474	-0.249971734	-0.159262831	0.018219162	0.030798567	0.127763459	1.321867633	-0.024131408	0.013863842	-0.04938
69150	8/8/2012 10:00	19.03004087	24.27752796	21.35887548	22.65677409	21.54327754	21.89012497	21.93047624	19.19202148	20.56885053	20.96189713	22.46539608	23.77576086	21.89225705	21.97975688	23.16211	-0.028208933	1.942538173	-0.066248368	0.208464219	-0.116788158	0.069328302	-0.252024811	-0.180292135	-0.003079285	0.030798567	0.123658533	1.309263676	-0.028238864	0.030808616	-0.04938
69151	8/8/2012 10:00	19.01516717	24.27958389	21.38198522	22.60799434	21.52839056	21.89192239	21.90712257	19.23023336	20.5354918	20.95368416	22.45718624	23.80585611	21.90945706	21.98027036	23.15863	-0.043082637	1.944594102	-0.043138624	0.159684468	-0.131675144	0.071125722	-0.275378483	-0.142080252	-0.036438022	0.022585588	0.115448695	1.339358919	-0.011038857	0.031322095	-0.05286
69152	8/8/2012 10:01	19.07620107	24.29423241	21.38403943	22.62699269	21.5217171	21.87702951	21.92175068	19.23023336	20.55653342	20.92006248	22.486947	23.85241425	21.90534959	21.9843782	23.15512	0.017951264	1.95924263	-0.041084416	0.178682812	-0.138348599	0.056232845	-0.260750378	-0.142080252	-0.015396397	-0.011036083	0.145209454	1.385917058	-0.01514633	0.035429933	-0.05637
69153	8/8/2012 10:01	19.05132577	24.36207908	21.39687825	22.64419398	21.4968201	21.87317792	21.9389452	19.22382194	20.55011828	20.91775261	22.49310443	23.82051799	21.91561828	21.98643212	23.15512	-0.006924033	2.027089293	-0.028245591	0.195884109	-0.163245601	0.05238125	-0.243555857	-0.148491673	-0.021811541	-0.013345956	0.151366885	1.354020804	-0.004877639	0.037483854	-0.05637
69154	8/8/2012 10:01	19.03132309	24.33792139	21.38532331	22.64958545	21.4893767	21.87009664	21.94433454	19.22100092	20.56833732	20.90645992	22.46924445	23.83878113	21.90021525	21.96255537	23.15497	-0.026926714	2.00293161	-0.039800536	0.201275579	-0.170688998	0.049299977	-0.238166511	-0.151312694	-0.003592499	-0.024638646	0.127506901	1.372283944	-0.020280663	0.013607103	-0.05652
69155	8/8/2012 10:01	19.06081427	24.41399299	21.3347388	22.65369325	21.51478699	21.85314969	21.93586558	19.23792708	20.57269964	20.92750542	22.41844634	23.82180413	21.92126607	21.96255537	23.15497	0.00256446	2.079003209	-0.09038504	0.205383371	-0.145278711	0.032353027	-0.246635479	-0.134386532	0.000769822	-0.003593147	0.076708797	1.355306937	0.000770154	0.013607103	-0.05652
69156	8/8/2012 10:01	19.0587627	24.45023042	21.39610792	22.65600388	21.51709703	21.83414867	21.91713127	19.28024286	20.54729562	20.92750542	22.46077804	23.83466549	21.91715858	21.98360798	23.15149	0.000512892	2.115240634	-0.029015922	0.207694007	-0.142968676	0.013352004	-0.265369787	-0.092070749	-0.0246342	-0.003593147	0.119040497	1.368168298	-0.003337333	0.034659713	-0.06
69157	8/8/2012 10:01	18.97413661	24.44971641	21.43385435	22.64727482	21.52094709	21.85494709	21.9081491	19.22100092	20.52625405	20.94444458	22.46924445	23.8176885	21.90432272	21.99618826	23.15497	-0.0841132	2.114726625	0.008730504	0.198964948	-0.139118612	0.034150426	-0.274351951	-0.151312694	-0.045675767	0.013346011	0.127506901	1.351191312	-0.016173197	0.047239995	-0.05652
69158	8/8/2012 10:02	19.02286046	24.39703093	21.40663579	22.66653013	21.51889372	21.86573151	21.92329048	19.24844186	20.61273062	20.89157416	22.46693543	23.84495461	21.88096157	22.01082253	23.14798	-0.03538935	2.062041147	-0.018488051	0.218220256	-0.14117198	0.044934845	-0.259210574	-0.123871751	0.040800799	-0.039524406	0.12519788	1.378457422	-0.039534342	0.061874261	-0.06351
69159	8/8/2012 10:02	19.02337334	24.33843538	21.38583686	22.68809621	21.50246683	21.8621367	21.93201605	19.17099231	20.57731858	20.9914127	22.45692969	23.87324987	21.8881496	21.96717666	23.14789	-0.034876463	2.003445601	-0.039286984	0.239786333	-0.157598875	0.041340035	-0.250485003	-0.201321305	0.005388756	0.060314131	0.115192138	1.40675268	-0.032346315	0.018228396	-0.0636
69160	8/8/2012 10:02	19.02773288	24.33869238	21.35245613	22.6629358	21.53660406	21.87497533	21.8986537	19.20458775	20.57731858	20.95753399	22.49490035	23.89845857	21.89636451	21.97564905	23.14789	-0.030516926	2.003702597	-0.072667713	0.214625923	-0.123461643	0.05417866	-0.283847356	-0.167725859	0.005388756	0.02643542	0.153162805	1.431961386	-0.024131408	0.026700784	-0.0636
69161	8/8/2012 10:02	19.00644813	24.34691625	21.37325485	22.64984219	21.52787722	21.8621367	21.93201605	19.21741053	20.51829935	20.94932102	22.50336684	23.91980896	21.87120642	21.98412146	23.14438	-0.051801674	2.011926471	-0.051868991	0.201532316	-0.132188488	0.041340035	-0.250485003	-0.154903081	-0.05363047	0.018222451	0.161629297	1.453311767	-0.049289497	0.035173193	-0.06711
69162	8/8/2012 10:02	19.06978989	24.31299291	21.37736326	22.67115142	21.51940706	21.87471855	21.9279099	19.21510243	20.55396736	20.87925496	22.48848636	23.93447135	21.86453185	21.9818108	23.14438	0.011540087	1.978003121	-0.047760586	0.222841546	-0.140658638	0.053921887	-0.254591157	-0.157211185	-0.017962456	-0.051843604	0.146748811	1.467974157	-0.05596406	0.032862534	-0.06711
69163	8/8/2012 10:02	19.08363805	24.42401607	21.37864714	22.66807056	21.48681002	21.87163728	21.90789247	19.21202496	20.5508881	20.90158354	22.48540765	23.92701152	21.92075263	21.97872993	23.14081	0.025388244	2.089026287	-0.046476708	0.219760685	-0.173255683	0.050840613	-0.274608584	-0.160288654	-0.021041724	-0.029515023	0.143670098	1.460514336	0.000256718	0.029781658	-0.07068
69164	8/8/2012 10:03	19.06235294	24.50034666	21.35322645	22.67217838	21.50375018	21.86752892	21.92893644	19.18714885	20.56397501	20.93161187	22.43076097	23.90617556	21.93384528	21.97051427	23.14081	0.004103137	2.165356875	-0.071897392	0.2238685	-0.156315526	0.046732251	-0.253564619	-0.185164759	-0.007954814	0.000513307	0.089023417	1.439678375	0.013349365	0.021566001	-0.07068
69165	8/8/2012 10:03	19.04747909	24.48107109	21.39328338	22.67423228	21.49733344	21.8313242	21.92688336	19.17201812	20.55730324	20.92930199	22.453851	23.92932664	21.89764809	22.00209331	23.14081	-0.010770712	2.146081308	-0.031840467	0.22592241	-0.162732262	0.010527537	-0.255617695	-0.200295495	-0.014626578	-0.001796574	0.112113454	1.462829451	-0.022847827	0.053145042	-0.07068
69166	8/8/2012 10:03	19.05619824	24.48569722	21.36401096	22.67885359	21.50169682	21.85700126	21.93560894	19.18048106	20.57013357	20.92930199	22.43691829	23.93369964	21.91869889	22.01056579	23.14081	-0.002051567	2.150707434	-0.061112884	0.230543711	-0.158368883	0.036204599	-0.246892114	-0.191832549	-0.00179625	-0.001796574	0.095180745	1.46720245	-0.001797026	0.061617519	-0.07068
69167	8/8/2012 10:03	19.05414667	24.43249716	21.35759161	22.68501533	21.51222029	21.82927005	21.91636137	19.26921506	20.56577125	20.93777157	22.453851	23.89974474	21.91022721	21.97667601	23.13733	-0.004103132	2.097507377	-0.067532238	0.236705456	-0.147845416	0.008473381	-0.266139687	-0.10309855	-0.006158567	0.006672998	0.112113454	1.43324755	-0.010268706	0.027727742	-0.07416
69168	8/8/2012 10:03	19.05158222	24.535814	21.40997391	22.67397555	21.50118348	21.84801427	21.90122002	19.22023155	20.50854845	20.93109857	22.46821822	23.86347512	21.90355257	22.02083549	23.13754	-0.006667588	2.200824213	-0.015149938	0.225665671	-0.158882222	0.027217605	-0.281281033	-0.152082063	-0.063381371	0	0.126480669	1.396977927	-0.016943347	0.071887217	-0.07395
69169	8/8/2012 10:03	19.04747909	24.52733264	21.41408236	22.67397555	21.4927134	21.84390594	21.90558278	19.20151029	20.50649563	20.93751491	22.47488873	23.88251019	21.90175555	22.01878154	23.13406	-0.010770712	2.192342858	-0.011041487	0.225665671	-0.167352305	0.023109272	-0.276918279	-0.170803319	-0.065434189	0.006416344	0.133151183	1.416012999	-0.018740364	0.069833275	-0.07743
69170	8/8/2012 10:04	19.00952544	24.58233333	21.39739181	22.65292303	21.4927134	21.84801427	21.90122002	19.22074446	20.5637184	20.93135522	22.48566421	23.88919821	21.88712274	22.00414724	23.13406	-0.048724369	2.247343543	-0.027732037	0.20461316	-0.167352305	0.027217605	-0.281281033	-0.15156915	-0.00821142	0.000256654	0.143926657	1.422701023	-0.033373177	0.055198974	-0.07743
69171	8/8/2012 10:04	19.03722131	24.61882961	21.37453873	22.70632479	21.50400685	21.86342056	21.87863645	19.27331843	20.53626161	20.93340845	22.47488873	23.89948751	21.90586302	21.98078384	23.13406	-0.0210285	2.283839829	-0.050585115	0.258014913	-0.156058857	0.042623895	-0.303864606	-0.098995187	-0.035668209	0.002309883	0.133151183	1.432990317	-0.014632896	0.031835575	-0.07743
69172	8/8/2012 10:04	18.96721275	24.65429822	21.42255605	22.67834011	21.4886067	21.84801427	21.88864506	19.20792167	20.51316729	20.9398248	22.48566421	23.89331393	21.89970182	22.00003938	23.13406	-0.091037057	2.319308437	-0.002567791	0.230030233	-0.171459004	0.027217605	-0.293855996	-0.164391942	-0.058762527	0.008726232	0.143926657	1.426816736	-0.020794096	0.051091111	-0.07743
69173	8/8/2012 10:04	19.05568535	24.65429822	21.3676058	22.69913604	21.4927134	21.85648772	21.8714508	19.27742179	20.53189934	20.9331518	22.47463217	23.95016275	21.90997049	21.98489168	23.13043	-0.002564458	2.319308437	-0.057518039	0.250826165	-0.167352305	0.035691055	-0.311050257	-0.094891818	-0.040030481	0.002053229	0.132894625	1.483665558	-0.010525423	0.035943413	-0.08106
69174	8/8/2012 10:04	19.03491331	24.65455524	21.41433913	22.66165211	21.48886337	21.85674449	21.91405167	19.19304729	20.53189934	20.92904534	22.47899367	23.95453577	21.89739137	22.01441692	23.12695	-0.023336498	2.319565457	-0.010784709	0.213342234	-0.171202335	0.035947827	-0.268449389	-0.179266318	-0.040030481	-0.002053228	0.137256122	1.488038585	-0.023104543	0.065468652	-0.08454
69175	8/8/2012 10:04	19.00721746	24.6566114	21.39533759	22.66781382	21.49502342	21.86290702	21.88659201	19.2140766	20.56551465	20.93751491	22.48309861	23.9797451	21.89739137	21.99336411	23.12695	-0.051032348	2.32162162	-0.029786253	0.219503947	-0.165042284	0.042110351	-0.295909047	-0.158237008	-0.006415174	0.006416344	0.141361065	1.513247911	-0.023104543	0.044415846	-0.08454
69176	8/8/2012 10:05	19.00721746	24.6817995	21.36991678	22.72275627	21.49066005	21.85879867	21.86965439	19.24613374	20.60631537	20.91056635	22.49002572	24.03325124	21.89995854	22.00440398	23.12695	-0.051032348	2.346809721	-0.055207066	0.274446395	-0.169405655	0.038002	-0.312846667	-0.126179877	0.034385545	-0.020532218	0.148288168	1.566754055	-0.020537379	0.055455715	-0.08454
69177	8/8/2012 10:05	19.02414267	24.66072373	21.38249877	22.74380923	21.4526733	21.85443355	21.88659201	19.23946583	20.54036728	20.93751491	22.49592659	24.04765689	21.85092606	21.97641927	23.12695	-0.034107134	2.32573395	-0.042625072	0.295499351	-0.207392402	0.033636884	-0.295909047	-0.132847785	-0.031562536	0.006416344	0.154189045	1.581159704	-0.069569859	0.027471002	-0.08454
69178	8/8/2012 10:05	19.01875737	24.638363	21.3686329	22.73405296	21.51068027	21.82362112	21.89377769	19.20022802	20.56859393	20.92776207	22.49028228	24.06746476	21.87916457	21.95844756	23.12335	-0.039492439	2.303373218	-0.05649094	0.285743086	-0.149385437	0.002824458	-0.288723364	-0.172085593	-0.003335892	-0.003336494	0.148544728	1.600967573	-0.041331347	0.009499293	-0.08814
69179	8/8/2012 10:05	19.02721999	24.6553263	21.39405371	22.73405296	21.48116332	21.86598828	21.8978838	19.14765521	20.57937144	20.98910278	22.46308706	24.0782691	21.88583916	21.96897384	23.12335	-0.031029813	2.320336518	-0.031070137	0.285743086	-0.178902382	0.045191617	-0.284617252	-0.224658399	0.007441617	0.058004208	0.121349514	1.611771915	-0.034656754	0.020025568	-0.08814
69180	8/8/2012 10:05	19.02952799	24.67460288	21.3498884	22.73636365	21.52556717	21.85982575	21.89608738	19.16868424	20.57500911	20.942648	22.46308706	24.08675825	21.88583916	21.96050147	23.12335	-0.02872182	2.339613101	-0.075235447	0.288053778	-0.134498531	0.039029088	-0.286413677	-0.203629376	0.003079288	0.011549429	0.121349514	1.620261065	-0.034656754	0.011553197	-0.08814
69181	8/8/2012 10:05	19.0141414	24.71829689	21.33884716	22.73379622	21.4765433	21.82747266	21.88915832	19.16842778	20.57885822	20.93802822	22.52620082	24.08212781	21.87685414	21.9687171	23.11987	-0.044108407	2.383307104	-0.086276683	0.285486343	-0.183522402	0.006675995	-0.293342733	-0.203885829	0.006928402	0.006929653	0.184463276	1.615630617	-0.043641779	0.019768829	-0.09162
69182	8/8/2012 10:06	18.97695744	24.77844134	21.37736326	22.68809621	21.49836012	21.90013918	21.88556548	19.19176502	20.50957486	20.95727733	22.49028228	24.01678772	21.88352872	21.98360798	23.11987	-0.081292365	2.443451558	-0.047760586	0.239786333	-0.161705586	0.079342511	-0.296935572	-0.180548589	-0.062354962	0.026178764	0.148544728	1.550290534	-0.036967191	0.034659713	-0.09162
69183	8/8/2012 10:06	19.02696355	24.76918828	21.3727413	22.71274333	21.44292002	21.86573151	21.9104588	19.20869104	20.54344654	20.89824708	22.49900532	24.07621113	21.87942128	21.95433976	23.12009	-0.031286256	2.434198494	-0.052382541	0.264433451	-0.217145685	0.044934845	-0.272042254	-0.163622576	-0.028483277	-0.032851488	0.157267768	1.609713942	-0.041074632	0.005391487	-0.0914
69184	8/8/2012 10:06	19.05029999	24.85606529	21.34115811	22.72763438	21.46627661	21.82567528	21.89993686	19.2525452	20.54934846	20.916726	22.46257395	24.01833117	21.89354063	21.96846036	23.12009	-0.007949814	2.521075504	-0.083965729	0.279324507	-0.19378909	0.004878611	-0.282564195	-0.119768413	-0.022581357	-0.014372566	0.120836399	1.551833986	-0.026955284	0.01951209	-0.0914
69185	8/8/2012 10:06	18.98080404	24.93471922	21.42383995	22.72147256	21.48116332	21.85340646	21.88120276	19.19791993	20.50315981	20.93417841	22.49233475	23.99337879	21.88558245	21.99849893	23.11661	-0.077445768	2.59972944	-0.001283896	0.273162682	-0.178902382	0.032609798	-0.301298299	-0.174393685	-0.068770015	0.003079844	0.150597206	1.526881606	-0.034913469	0.049550664	-0.09488
69186	8/8/2012 10:06	19.00183218	24.89179348	21.36426773	22.74663341	21.43445008	21.85725804	21.88941495	19.23382376	20.53472198	20.95702068	22.4984922	24.04199752	21.83680689	21.96666319	23.11661	-0.056417625	2.556803694	-0.060856109	0.298323538	-0.225615619	0.03646137	-0.293086102	-0.138489852	-0.037207835	0.025922108	0.156754648	1.575500334	-0.083689025	0.017714919	-0.09488
69187	8/8/2012 10:06	19.02568133	24.96247988	21.32061637	22.7325125	21.48373	21.83055389	21.89634401	19.18586658	20.59245846	20.93469172	22.51850396	24.04894311	21.8691527	21.95690713	23.11301	-0.032568474	2.627490099	-0.104507478	0.284202626	-0.176335702	0.009757229	-0.286157045	-0.186447027	0.020528641	0.003593151	0.176766412	1.582445925	-0.05134321	0.007958865	-0.09848
69188	8/8/2012 10:07	19.03209242	25.00283607	21.36092967	22.72224278	21.48604001	21.85828512	21.88607875	19.2071523	20.50367301	20.95163091	22.51850396	24.09550467	21.87762428	21.97795971	23.11301	-0.026157382	2.667846286	-0.064194175	0.27393291	-0.174025688	0.037488457	-0.296422309	-0.165161308	-0.068256811	0.020532346	0.176766412	1.629007486	-0.042871635	0.029011439	-0.09848
69189	8/8/2012 10:07	19.08261226	24.98972668	21.36478128	22.72609392	21.44779666	21.8790837	21.88145939	19.20279257	20.55011828	20.88387466	22.51003743	24.07441041	21.9115108	21.95690713	23.11301	0.024362453	2.654736898	-0.06034256	0.27778405	-0.212269047	0.058287031	-0.301041668	-0.169521045	-0.021811541	-0.04722391	0.168299881	1.607913217	-0.008985119	0.007958865	-0.09848
69190	8/8/2012 10:07	19.05106933	25.03034025	21.35014517	22.74098504	21.45010664	21.86444765	21.90481288	19.15175843	20.53703142	20.9216024	22.47155347	24.05717494	21.90688989	21.9733384	23.1095	-0.007180478	2.695350467	-0.074978674	0.292675166	-0.209959058	0.043650984	-0.277688178	-0.220555185	-0.034898396	-0.009496167	0.129815925	1.590677756	-0.013606028	0.024390131	-0.10199
69191	8/8/2012 10:07	19.04901777	25.01568846	21.33987425	22.74329574	21.45652329	21.84544656	21.91148533	19.19253439	20.55242773	20.92853203	22.47001412	24.05125831	21.89687794	22.00979556	23.1095	-0.009232041	2.680698679	-0.085249593	0.294985862	-0.203542413	0.024649896	-0.271015721	-0.179779226	-0.01950209	-0.002566534	0.128276576	1.584761125	-0.023617975	0.060847293	-0.10199
69192	8/8/2012 10:07	19.05132577	25.00540654	21.40124346	22.74149853	21.45883328	21.84364917	21.88428233	19.23048982	20.49777117	20.93289514	22.49541347	24.06000464	21.88866303	22.00568769	23.10941	-0.006924033	2.670416761	-0.023880379	0.293188654	-0.201232418	0.022852502	-0.298218727	-0.141823795	-0.074158649	0.001796575	0.153675925	1.593507452	-0.031832884	0.056739423	-0.10208
69193	8/8/2012 10:07	18.97285441	25.00257902	21.37762003	22.76845676	21.43522008	21.8495549	21.8688845	19.23895291	20.53985407	20.89054756	22.51234648	24.06000464	21.84630523	21.98874278	23.1059	-0.085395397	2.667589239	-0.04750381	0.320146883	-0.224845626	0.02875823	-0.313616556	-0.133360701	-0.032075745	-0.040551008	0.170608933	1.593507452	-0.074190684	0.039794516	-0.10559
69194	8/8/2012 10:08	19.01337207	25.01388912	21.3676058	22.76691628	21.45472663	21.82670235	21.8799196	19.2094604	20.56525804	20.95394081	22.51645147	24.08109882	21.86735571	21.95485323	23.1059	-0.044877735	2.678899341	-0.057518039	0.318606407	-0.205339075	0.005905688	-0.302581453	-0.162853209	-0.006671781	0.022842243	0.174713917	1.614601629	-0.053140208	0.005904963	-0.10559
69195	8/8/2012 10:08	19.0195267	25.04961902	21.34423939	22.7687135	21.45241664	21.85828512	21.86503505	19.16945359	20.5675675	20.9603572	22.54852183	24.08753	21.87403028	21.97000079	23.10242	-0.03872311	2.714629235	-0.080884456	0.32040363	-0.207649067	0.037488457	-0.317466003	-0.202860019	-0.00436232	0.029258632	0.206784284	1.621032807	-0.046465639	0.021052523	-0.10907
69196	8/8/2012 10:08	18.9582374	25.00900521	21.36298386	22.71582423	21.47115329	21.88986819	21.86708809	19.19689411	20.49340895	20.94983433	22.51645147	24.10219313	21.87582728	21.97616253	23.10242	-0.100012406	2.674015429	-0.062139981	0.267514354	-0.188912417	0.069071528	-0.315412965	-0.175419503	-0.078520871	0.018735761	0.174713917	1.635695941	-0.044668638	0.027214263	-0.10907
69197	8/8/2012 10:08	19.02465556	25.02931205	21.36606516	22.74843062	21.42777682	21.85083875	21.88710527	19.21484597	20.5411371	20.90876979	22.5516006	24.1330631	21.88968989	21.9856619	23.10233	-0.033594247	2.69432227	-0.059058687	0.300120749	-0.232288885	0.030042086	-0.295395784	-0.15746764	-0.030792721	-0.022328781	0.209863055	1.666565908	-0.030806021	0.036713634	-0.10916
69198	8/8/2012 10:08	19.04824843	25.06581327	21.38147167	22.77230795	21.46422328	21.83209451	21.88120276	19.16381164	20.54498617	20.92955865	22.48797324	24.20046352	21.88943318	21.99798545	23.09885	-0.010001376	2.730823487	-0.043652175	0.323998077	-0.195842423	0.011297846	-0.301298299	-0.208501967	-0.026943647	-0.001539921	0.146235692	1.733966336	-0.031062737	0.049037182	-0.11264
69199	8/8/2012 10:08	19.02286046	25.04859082	21.39379693	22.76768652	21.46832995	21.85289292	21.85553977	19.2525452	20.49417875	20.92519554	22.51311617	24.14978445	21.89354063	21.98129732	23.09885	-0.03538935	2.713601031	-0.031326914	0.319376645	-0.191735755	0.032096255	-0.326961284	-0.119768413	-0.077751067	-0.005903026	0.171378617	1.68328726	-0.026955284	0.032349054	-0.11264
69200	8/8/2012 10:09	19.01439784	25.06966906	21.39379693	22.76357859	21.47243662	21.85289292	21.86811461	19.22536068	20.60220961	20.89799043	22.51542522	24.16033181	21.8578573	22.01313321	23.09885	-0.043851965	2.734679273	-0.031326914	0.315268711	-0.187629081	0.032096255	-0.314386446	-0.146952933	0.03027979	-0.033108139	0.173687671	1.693834618	-0.06263861	0.06418494	-0.11264
69201	8/8/2012 10:09	19.01439784	25.0781518	21.36837613	22.78873976	21.45985995	21.84878458	21.86811461	19.17689072	20.56217876	20.99320931	22.53056239	24.1330631	21.86863928	21.96897384	23.09885	-0.043851965	2.743162017	-0.056747715	0.340429887	-0.200205753	0.027987917	-0.314386446	-0.195422893	-0.00975106	0.06211074	0.188824841	1.666565908	-0.051856638	0.020025568	-0.11264
69202	8/8/2012 10:09	19.0195267	25.15089866	21.33140077	22.77718614	21.49040338	21.887814	21.86914113	19.15688745	20.5462692	20.9603572	22.52286551	24.0919032	21.87377356	21.97821645	23.09561	-0.03872311	2.815908873	-0.093723076	0.328876262	-0.169662323	0.067017335	-0.313359927	-0.215426162	-0.025660621	0.029258632	0.181127966	1.625406016	-0.046722354	0.029268178	-0.11588
69203	8/8/2012 10:09	19.03440042	25.17454816	21.36324064	22.72866135	21.46730328	21.88575981	21.8504072	19.19048275	20.52522764	20.95625071	22.51876052	24.16804941	21.86966613	21.98258102	23.0921	-0.023849386	2.839558372	-0.061883207	0.280351479	-0.192762422	0.064963144	-0.332093857	-0.181830859	-0.046702181	0.025152142	0.177022973	1.701552218	-0.050829782	0.033632754	-0.11939
69204	8/8/2012 10:09	19.00926899	25.11105477	21.3717142	22.77102422	21.43778672	21.87317792	21.90096339	19.19484247	20.5293333	20.90979639	22.53979866	24.17653879	21.865302	21.98668886	23.09561	-0.048980812	2.776064991	-0.053409641	0.322714345	-0.222278981	0.05238125	-0.281537665	-0.177471138	-0.042596521	-0.021302174	0.198061114	1.710041599	-0.055193919	0.037740594	-0.11588
69205	8/8/2012 10:09	19.04286309	25.2251895	21.33371172	22.77949686	21.46730328	21.8477575	21.90532614	19.17791653	20.54216352	20.92647881	22.48078958	24.18502819	21.88660931	21.9995259	23.0921	-0.01538672	2.890199715	-0.091412128	0.331186984	-0.192762422	0.026960834	-0.277174912	-0.194397081	-0.029766302	-0.00461976	0.139052034	1.718531002	-0.033886608	0.050577629	-0.11939
69206	8/8/2012 10:10	19.00696102	25.23984222	21.36940323	22.80671215	21.47756997	21.85392001	21.85656629	19.22843816	20.58424699	20.88849436	22.52286551	24.15518675	21.88660931	21.9951613	23.0921	-0.05128879	2.904852431	-0.055720616	0.358402272	-0.182495732	0.033123341	-0.325934768	-0.143875451	0.012317169	-0.04260421	0.181127966	1.688689561	-0.033886608	0.046213032	-0.11939
69207	8/8/2012 10:10	19.02029602	25.22801721	21.35322645	22.80748239	21.50375018	21.86752892	21.87837982	19.14868102	20.5508881	20.94803774	22.4895126	24.18116937	21.86581542	21.96614971	23.09198	-0.037953781	2.893027427	-0.071897392	0.359172519	-0.156315526	0.046732251	-0.304121237	-0.223632596	-0.021041724	0.016939176	0.147775049	1.71467218	-0.054680492	0.017201442	-0.11951
69208	8/8/2012 10:10	19.03722131	25.26194994	21.36580838	22.76511906	21.49117339	21.85469032	21.87427373	19.19099566	20.51291069	20.95240088	22.53595021	24.21924328	21.87428699	21.97436536	23.09198	-0.0210285	2.926960161	-0.059315462	0.316809186	-0.168892317	0.033893655	-0.308227324	-0.181317951	-0.05901913	0.021302312	0.194212663	1.75274609	-0.046208925	0.025417088	-0.11951
69209	8/8/2012 10:10	19.06671253	25.25346673	21.37428195	22.790537	21.46139995	21.88858432	21.88248591	19.19509893	20.53831445	20.88464461	22.5318452	24.23184893	21.89970182	21.9533128	23.08853	0.008462727	2.918476945	-0.05084189	0.342227121	-0.198665755	0.067787658	-0.300015145	-0.177214684	-0.033615373	-0.046453961	0.190107655	1.765351737	-0.020794096	0.004364536	-0.12296
69210	8/8/2012 10:10	19.03722131	25.33804279	21.34064457	22.80748239	21.47423329	21.83774345	21.89531748	19.22895107	20.53831445	20.92288566	22.49797908	24.24033847	21.87839442	21.98720234	23.08853	-0.0210285	3.003053009	-0.084479275	0.359172519	-0.18583241	0.016946784	-0.287183573	-0.143362537	-0.033615373	-0.008212903	0.156241527	1.773841282	-0.042101491	0.038254075	-0.12296
69211	8/8/2012 10:10	19.00362727	25.40179761	21.37890391	22.82031987	21.48296	21.86342056	21.85323011	19.21843636	20.58681307	20.90389341	22.5297927	24.2382804	21.87634071	21.99362086	23.08524	-0.054622534	3.066807824	-0.046219932	0.37201	-0.177105706	0.042623895	-0.329270943	-0.153877256	0.014883252	-0.027205162	0.188055152	1.771783209	-0.044155209	0.044672587	-0.12625
69212	8/8/2012 10:11	19.01003832	25.37454742	21.3896885	22.82699538	21.51478699	21.86573151	21.88094613	19.18894403	20.55730324	20.94598451	22.49592659	24.21718522	21.86376171	21.95973125	23.08524	-0.048211485	3.039557632	-0.035435339	0.37868551	-0.145278711	0.044934845	-0.30155493	-0.183369582	-0.014626578	0.014885938	0.154189045	1.750688029	-0.056734201	0.010782983	-0.12625
69213	8/8/2012 10:11	19.0141414	25.44601538	21.34706389	22.83931944	21.47628663	21.88242175	21.88479559	19.1363714	20.52163519	20.95676402	22.56596824	24.23210618	21.87017956	21.97898667	23.08524	-0.044108407	3.111025594	-0.078059953	0.391009563	-0.18377907	0.061625086	-0.297705465	-0.23594221	-0.050294629	0.025665453	0.224230693	1.765608996	-0.050316354	0.030038397	-0.12625
69214	8/8/2012 10:11	19.03132309	25.48432078	21.36426773	22.7846318	21.48527001	21.86573151	21.86400854	19.18894403	20.51085787	20.96728691	22.53825928	24.31442997	21.87634071	21.97667601	23.08524	-0.026926714	3.149331	-0.060856109	0.336321927	-0.174795693	0.044934845	-0.318492521	-0.183369582	-0.06107195	0.036188346	0.196521733	1.847932781	-0.044155209	0.027727742	-0.12625
69215	8/8/2012 10:11	19.0290151	25.47789367	21.37453873	22.80363116	21.44907998	21.87625919	21.92072414	19.19304729	20.52779368	20.89542392	22.55083091	24.24676996	21.84271126	21.98514842	23.08176	-0.029234707	3.142903887	-0.050585115	0.355321285	-0.21098572	0.055462525	-0.261776914	-0.179266318	-0.044136144	-0.035674647	0.209093362	1.78027277	-0.077784654	0.036200153	-0.12973
69216	8/8/2012 10:11	19.02773288	25.4892054	21.36914645	22.81082013	21.46062995	21.82002636	21.88582212	19.17996816	20.53138613	20.93289514	22.52927957	24.27584044	21.85888416	21.99721523	23.0816	-0.030516926	3.154215614	-0.055977391	0.36251026	-0.199435754	-0.000770306	-0.296678941	-0.192345456	-0.04054369	0.001796575	0.187542027	1.809343252	-0.061611757	0.048266959	-0.12989
69217	8/8/2012 10:11	18.99208741	25.53393851	21.36734903	22.80465815	21.46704661	21.8603393	21.85425663	19.23484959	20.58629985	20.92853203	22.54185117	24.23776588	21.86735571	21.99721523	23.07813	-0.066162391	3.198948729	-0.057774814	0.35634828	-0.193019089	0.039542631	-0.328244428	-0.137464022	0.014370035	-0.002566534	0.200113622	1.771268691	-0.053140208	0.048266959	-0.13336
69218	8/8/2012 10:12	19.00670457	25.45115702	21.39456726	22.8064554	21.48578335	21.85802835	21.8773533	19.19868929	20.56294858	20.9685702	22.50157092	24.23982395	21.86504528	21.99079671	23.07813	-0.051545232	3.116167233	-0.030556583	0.358145523	-0.174282356	0.037231685	-0.305147759	-0.173624321	-0.00898124	0.037471628	0.159833373	1.773326764	-0.055450633	0.04184844	-0.13336
69219	8/8/2012 10:12	19.01747515	25.4280197	21.3375633	22.83829243	21.48398667	21.88575981	21.87555688	19.14380845	20.52907669	20.95163091	22.54390368	24.23545055	21.86093786	21.97795971	23.07813	-0.040774653	3.093029918	-0.087560545	0.389982557	-0.176079034	0.064963144	-0.306944173	-0.228505157	-0.042853125	0.020532346	0.202166132	1.76895336	-0.05955805	0.029011439	-0.13336
69220	8/8/2012 10:12	19.05953204	25.43650337	21.36298386	22.78771277	21.46704661	21.87292114	21.8922379	19.18176333	20.52907669	20.9431613	22.55647533	24.30336759	21.87788099	21.98232428	23.07462	0.00128223	3.101513582	-0.062139981	0.339402896	-0.193019089	0.052124477	-0.290263154	-0.190550283	-0.042853125	0.012062738	0.214737783	1.836870403	-0.042614921	0.033376014	-0.13687
69221	8/8/2012 10:12	19.05389023	25.46041199	21.37428195	22.82417113	21.46550661	21.82927005	21.8994236	19.18663595	20.53395217	20.92262901	22.53158864	24.30362486	21.85708717	21.99131019	23.07803	-0.004359578	3.125422204	-0.05084189	0.375861254	-0.19455909	0.008473381	-0.283077459	-0.185677666	-0.037977648	-0.008469556	0.189851092	1.837127668	-0.06340875	0.042361921	-0.13346
69222	8/8/2012 10:12	18.98234268	25.44832911	21.37453873	22.80337441	21.47423329	21.86342056	21.87427373	19.20151029	20.57423929	20.92904534	22.55083091	24.30182401	21.86786913	21.99772871	23.07803	-0.075907128	3.11333933	-0.050585115	0.355064536	-0.18583241	0.042623895	-0.308227324	-0.170803319	0.002309466	-0.002053228	0.209093362	1.835326819	-0.05262678	0.048780441	-0.13346
69223	8/8/2012 10:12	19.00106286	25.38200263	21.38044457	22.85575158	21.49707677	21.83543252	21.89711391	19.19945865	20.56808071	20.93135522	22.53620677	24.34633099	21.86607214	21.95356954	23.07803	-0.05718695	3.04701285	-0.044679278	0.407441706	-0.162988932	0.014635854	-0.285387149	-0.172854957	-0.003849106	0.000256654	0.194469227	1.879833799	-0.054423778	0.004621274	-0.13346
69224	8/8/2012 10:13	19.02850221	25.46889573	21.36580838	22.80311766	21.48244666	21.87138051	21.8740171	19.18048106	20.51085787	20.96703026	22.54672588	24.39083857	21.86786913	21.98514842	23.07104	-0.029747595	3.133905951	-0.059315462	0.354807787	-0.177619042	0.05058384	-0.308483955	-0.191832549	-0.06107195	0.03593169	0.204988335	1.924341377	-0.05262678	0.036200153	-0.14045
69225	8/8/2012 10:13	19.05799336	25.48174994	21.37839036	22.83700867	21.44856665	21.89269271	21.90789247	19.18894403	20.52779368	20.88259141	22.54672588	24.41605122	21.89328391	21.95973125	23.07104	-0.000256446	3.146760153	-0.046733483	0.3886988	-0.211499051	0.071896045	-0.274608584	-0.183369582	-0.044136144	-0.048507159	0.204988335	1.949554029	-0.027212	0.010782983	-0.14045
69226	8/8/2012 10:13	19.0446582	25.61235147	21.34834776	22.85318405	21.47346329	21.85392001	21.93663548	19.17714717	20.53703142	20.93007195	22.51799084	24.40859031	21.88994661	22.01570063	23.07095	-0.013591607	3.277361682	-0.076776087	0.404874178	-0.186602412	0.033123341	-0.245865574	-0.19516644	-0.034898396	-0.001026614	0.176253288	1.942093122	-0.030549306	0.066752364	-0.14054
69227	8/8/2012 10:13	18.96849494	25.52314081	21.41562303	22.81492813	21.47320662	21.85777158	21.89429096	19.1748391	20.53061632	20.93623164	22.56211976	24.38106228	21.86658556	22.00491747	23.07095	-0.089754862	3.188151025	-0.009500817	0.366618252	-0.186859079	0.036974914	-0.2882101	-0.197474515	-0.041313502	0.005133075	0.220382213	1.914565095	-0.05391035	0.055969199	-0.14054
69228	8/8/2012 10:13	19.01721871	25.45347076	21.37556583	22.8806567	21.44574333	21.86855601	21.90481288	19.23638833	20.52445783	20.95958723	22.56442885	24.45953063	21.8434814	21.9733384	23.07095	-0.041031095	3.118480974	-0.049558013	0.432346828	-0.214322369	0.047759341	-0.277688178	-0.135925277	-0.047471992	0.028488665	0.222691301	1.99303344	-0.077014518	0.024390131	-0.14054
69229	8/8/2012 10:13	19.01260274	25.49126208	21.36683548	22.86319742	21.48758003	21.86829923	21.90045013	19.1415004	20.53523519	20.98319965	22.52029989	24.45747242	21.87120642	21.97564905	23.07095	-0.045647062	3.156272296	-0.058288363	0.414887547	-0.172485678	0.047502569	-0.28205093	-0.23081321	-0.036694627	0.052101078	0.178562345	1.99097523	-0.049289497	0.026700784	-0.14054
69230	8/8/2012 10:14	18.98336844	25.47043824	21.3586187	22.8721838	21.49220006	21.86855601	21.90917564	19.18971339	20.49494856	20.95548074	22.61112408	24.42145395	21.86889599	21.98617538	23.06747	-0.074881367	3.135448453	-0.066505142	0.42387393	-0.167865642	0.047759341	-0.273325419	-0.182600221	-0.076981264	0.024382175	0.269386531	1.954956765	-0.051599924	0.037227114	-0.14402
69231	8/8/2012 10:14	19.02927154	25.46118324	21.36632193	22.85035977	21.4408667	21.86804246	21.90840574	19.19381666	20.53266915	20.90876979	22.59803909	24.37874685	21.89405406	21.9856619	23.06738	-0.028978264	3.126193453	-0.058801913	0.4020499	-0.219199005	0.047245796	-0.274095318	-0.178496955	-0.039260669	-0.022328781	0.256301538	1.912249664	-0.026441852	0.036713634	-0.14411
69232	8/8/2012 10:14	19.01850092	25.5563053	21.33448203	22.85215704	21.46807328	21.84441948	21.92303385	19.20843458	20.53446538	20.93597499	22.52389176	24.38903767	21.88327201	22.00466073	23.06738	-0.039748881	3.221315513	-0.090641812	0.403847168	-0.191992422	0.023622814	-0.259467208	-0.163879031	-0.03746444	0.004876421	0.182154215	1.922540481	-0.037223907	0.055712457	-0.14411
69233	8/8/2012 10:14	18.97849608	25.55861911	21.40458157	22.82904939	21.47038328	21.86367733	21.89146801	19.17458264	20.53035971	20.94008145	22.56622481	24.40190124	21.87480042	22.00029612	23.06393	-0.079753726	3.223629327	-0.020542272	0.380739516	-0.189682418	0.042880667	-0.291033049	-0.197730968	-0.041570106	0.008982886	0.224487259	1.935404048	-0.045695496	0.051347853	-0.14756
69234	8/8/2012 10:14	19.01644938	25.52905383	21.3832691	22.85883262	21.44523	21.86367733	21.90429961	19.22946399	20.54729562	20.97395999	22.5618632	24.43997769	21.84527838	21.98771582	23.06393	-0.041800424	3.194064049	-0.041854744	0.410522742	-0.2148357	0.042880667	-0.278201443	-0.142849624	-0.0246342	0.042861418	0.220125648	1.973480498	-0.075217533	0.038767555	-0.14756
69235	8/8/2012 10:14	19.02209113	25.47532283	21.32986014	22.87706214	21.49297007	21.89038174	21.88864506	19.16971004	20.53831445	20.96061386	22.55724503	24.43946314	21.86992285	21.98283776	23.06732	-0.036158679	3.140333046	-0.095263707	0.428752262	-0.167095636	0.069585076	-0.293855996	-0.202603567	-0.033615373	0.029515288	0.215507477	1.972965948	-0.050573068	0.033889493	-0.14417
69236	8/8/2012 10:15	19.04311953	25.48380661	21.35938902	22.83469791	21.45498329	21.87779983	21.90994554	19.20356193	20.52984651	20.93956814	22.59085519	24.47754002	21.87428699	21.98283776	23.06387	-0.015130276	3.148816831	-0.06573482	0.386388038	-0.205082409	0.057003164	-0.27255552	-0.16875168	-0.042083314	0.008469577	0.249117642	2.011042831	-0.046208925	0.033889493	-0.14762
69237	8/8/2012 10:15	19.04953066	25.56607474	21.31907574	22.86627846	21.46524995	21.87138051	21.9158481	19.20330548	20.52522764	20.92237236	22.53133208	24.48988937	21.88660931	21.95305607	23.06387	-0.00871915	3.231084961	-0.106048104	0.41796859	-0.194815757	0.05058384	-0.266652954	-0.169008135	-0.046702181	-0.008726208	0.189594529	2.023392184	-0.033886608	0.004107799	-0.14762
69238	8/8/2012 10:15	19.01337207	25.58484245	21.35065872	22.86396768	21.46730328	21.85623095	21.86298202	19.26229065	20.52086538	20.92647881	22.56956016	24.49400583	21.87377356	21.97821645	23.06387	-0.044877735	3.249852664	-0.074465127	0.415657808	-0.192762422	0.035434284	-0.319519039	-0.110022965	-0.051064439	-0.00461976	0.227822612	2.027508646	-0.046722354	0.029268178	-0.14762
69239	8/8/2012 10:15	18.97772676	25.61260856	21.39944602	22.92122421	21.46961328	21.86290702	21.89480422	19.23741416	20.52548424	20.88464461	22.57828341	24.54520475	21.85297976	22.0038905	23.06036	-0.080523046	3.277618777	-0.02567782	0.472914334	-0.19045242	0.042110351	-0.287696837	-0.134899447	-0.046445578	-0.046453961	0.236545861	2.078707562	-0.067516157	0.054942232	-0.15113
69240	8/8/2012 10:15	19.00619169	25.55681948	21.36888968	22.91608905	21.44343335	21.86624505	21.90250318	19.2402352	20.52009557	20.9511176	22.58136221	24.56089905	21.83500991	21.97744623	23.06412	-0.052058116	3.221829694	-0.056234166	0.46777918	-0.216632355	0.04544839	-0.279997871	-0.132078412	-0.051834249	0.020019036	0.23962466	2.094401861	-0.085486006	0.02849796	-0.14737
69241	8/8/2012 10:15	19.01901381	25.56941693	21.36888968	22.91608905	21.51093694	21.8364596	21.90660931	19.20843458	20.55576361	20.91492943	22.56622481	24.49503495	21.8578573	21.94971848	23.06064	-0.039235996	3.234427147	-0.056234166	0.46777918	-0.149128767	0.015662934	-0.275891748	-0.163879031	-0.016166215	-0.016169133	0.224487259	2.028537762	-0.06263861	0.000770212	-0.15085
69242	8/8/2012 10:16	19.00824323	25.61800755	21.34552325	22.90530525	21.46627661	21.8639341	21.9127685	19.15816971	20.54780883	20.95753399	22.62164343	24.46596254	21.86684228	21.97975688	23.06064	-0.05000658	3.28301777	-0.079600591	0.45699538	-0.19378909	0.043137439	-0.269732555	-0.214143904	-0.024120989	0.02643542	0.279905877	1.999465354	-0.053653636	0.030808616	-0.15085
69243	8/8/2012 10:16	19.0043966	25.54216536	21.36272709	22.87603512	21.49630676	21.86008252	21.92175068	19.20227966	20.47775632	20.95522409	22.61086751	24.51870471	21.83911729	21.99439108	23.05716	-0.053853209	3.207175574	-0.062396755	0.427725245	-0.163758939	0.039285859	-0.260750378	-0.170033954	-0.0941735	0.02412552	0.269129962	2.052207522	-0.08137862	0.045442809	-0.15433
69244	8/8/2012 10:16	19.0736366	25.49280459	21.36015935	22.8778324	21.47243662	21.87857015	21.89352106	19.20253611	20.52882009	20.90492001	22.60701898	24.55292325	21.87762428	21.99053997	23.05716	0.015386792	3.157814808	-0.064964498	0.429522526	-0.187629081	0.057773484	-0.288979996	-0.169777499	-0.043109729	-0.026178556	0.26528143	2.08642606	-0.042871635	0.041591699	-0.15433
69245	8/8/2012 10:16	19.01798804	25.53470978	21.37197098	22.86448119	21.48039332	21.89474691	21.93098951	19.20125384	20.51060127	20.9331518	22.60547957	24.53877268	21.85503346	21.98899953	23.05707	-0.040261767	3.199719995	-0.053152866	0.416171315	-0.179672386	0.073950241	-0.251511542	-0.171059774	-0.061328552	0.002053229	0.263742018	2.072275494	-0.065462454	0.040051257	-0.15442
69246	8/8/2012 10:16	18.97311085	25.53625231	21.36529483	22.87860266	21.49451008	21.8752321	21.93252932	19.19894575	20.48288832	20.92647881	22.61163722	24.53234063	21.83578004	21.99105345	23.05707	-0.085138957	3.201262527	-0.059829011	0.43029279	-0.165555622	0.054435433	-0.249971734	-0.173367866	-0.089041499	-0.00461976	0.269899669	2.065843438	-0.084715871	0.04210518	-0.15442
69247	8/8/2012 10:16	19.03670842	25.46889573	21.36966	22.91275121	21.46114328	21.88396239	21.94125492	19.21612825	20.52548424	20.89311406	22.59521684	24.53259791	21.83629347	21.99131019	23.05707	-0.021541388	3.133905951	-0.055463841	0.464441333	-0.198922421	0.063165728	-0.241246138	-0.156185361	-0.046445578	-0.037984503	0.253479291	2.06610072	-0.084202448	0.042361921	-0.15442
69248	8/8/2012 10:17	19.0620965	25.54910678	21.35707806	22.90864309	21.47808331	21.87548887	21.93714875	19.18022461	20.52753707	20.9331518	22.55904098	24.55137955	21.9056063	21.97641927	23.05356	0.003846691	3.214116991	-0.068045786	0.460333219	-0.181982396	0.054692206	-0.245352304	-0.192089003	-0.044392748	0.002053229	0.217303432	2.084882359	-0.014889613	0.027471002	-0.15793
69249	8/8/2012 10:17	19.02824577	25.52391207	21.36966	22.92533234	21.48655335	21.86290702	21.88633538	19.27716533	20.50623903	20.93725826	22.58444101	24.55986991	21.88455558	21.9805271	23.05356	-0.030004038	3.188922288	-0.055463841	0.477022464	-0.173512351	0.042110351	-0.296165678	-0.095148278	-0.065690791	0.00615969	0.242703462	2.093372724	-0.035940331	0.031578835	-0.15793
69250	8/8/2012 10:17	19.01696227	25.52519751	21.40072991	22.93945407	21.48783669	21.86419088	21.908919	19.21715407	20.57295625	20.89414067	22.6003482	24.58019542	21.85400661	22.02186246	23.0538	-0.041287538	3.190207728	-0.024393934	0.491144199	-0.172229009	0.043394212	-0.273582052	-0.155159537	0.001026429	-0.036957901	0.258610651	2.113698232	-0.066489306	0.072914188	-0.15769
69251	8/8/2012 10:17	19.01696227	25.47866492	21.36272709	22.94792714	21.50041347	21.83877053	21.90481288	19.2299769	20.54344654	20.93212518	22.60881496	24.52102024	21.86247815	21.95433976	23.0538	-0.041287538	3.14367514	-0.062396755	0.499617269	-0.159652231	0.017973865	-0.277688178	-0.142336709	-0.028483277	0.001026614	0.267077411	2.054523051	-0.058017769	0.005391487	-0.15769
69252	8/8/2012 10:17	19.01055121	25.47635117	21.33499558	22.9330351	21.51940706	21.84082469	21.91097207	19.18766176	20.54755222	20.92365562	22.60470986	24.52102024	21.86684228	21.95844756	23.0538	-0.047698601	3.141361382	-0.090128268	0.484725221	-0.140658638	0.020028027	-0.271528988	-0.184651852	-0.024377595	-0.007442944	0.262972312	2.054523051	-0.053653636	0.009499293	-0.15769
69253	8/8/2012 10:17	19.01055121	25.45089993	21.36452451	22.9456163	21.48989004	21.83235128	21.90250318	19.22561714	20.54344654	20.94495789	22.60881496	24.49554951	21.85837073	21.95433976	23.0538	-0.047698601	3.115910151	-0.060599335	0.497306429	-0.170175661	0.011554616	-0.279997871	-0.146696476	-0.028483277	0.01385932	0.267077411	2.02905232	-0.062125184	0.005391487	-0.15769
69254	8/8/2012 10:18	19.01696227	25.48303536	21.40483835	22.97334648	21.46678995	21.86829923	21.89634401	19.23408022	20.51804275	20.90261015	22.60470986	24.50403973	21.83295622	21.99670175	23.0538	-0.041287538	3.148045576	-0.020285495	0.525036608	-0.193275756	0.047502569	-0.286157045	-0.138233394	-0.053887073	-0.028488418	0.262972312	2.037542542	-0.087539696	0.047753477	-0.15769
69255	8/8/2012 10:18	18.97823964	25.52879674	21.40432479	22.94715686	21.45318663	21.86778569	21.89968023	19.23767062	20.53010311	20.9398248	22.60394016	24.44821049	21.83218608	21.99156693	23.05368	-0.080010166	3.193806961	-0.02079905	0.498846989	-0.20687907	0.046989024	-0.282820827	-0.134642989	-0.04182671	0.008726232	0.262202607	1.981713302	-0.08830983	0.042618662	-0.15781
69256	8/8/2012 10:18	19.00773034	25.56684602	21.39148594	22.93021075	21.48296	21.87189405	21.89968023	19.22920753	20.57654875	20.92288566	22.60394016	24.48191374	21.85323647	22.00440398	23.05368	-0.050519464	3.231856234	-0.033637904	0.481900875	-0.177105706	0.051097386	-0.282820827	-0.14310608	0.004618933	-0.008212903	0.262202607	2.015416555	-0.067259444	0.055455715	-0.15781
69257	8/8/2012 10:18	19.02465556	25.55836202	21.39148594	22.99363074	21.46601995	21.86342056	21.89557411	19.22689942	20.52343141	20.89542392	22.60573613	24.46699165	21.82987568	21.99772871	23.05017	-0.033594247	3.223372236	-0.033637904	0.545320868	-0.194045756	0.042623895	-0.286926941	-0.145414193	-0.048498406	-0.035674647	0.263998587	2.000494462	-0.09062023	0.048780441	-0.16132
69258	8/8/2012 10:18	19.00978188	25.57712968	21.39764858	22.98284669	21.48475667	21.86547474	21.89737054	19.19535538	20.53857105	20.89773378	22.60394016	24.49889414	21.84502167	22.00440398	23.05017	-0.048467927	3.242139896	-0.02747526	0.534536815	-0.175309029	0.044678073	-0.285130517	-0.176958229	-0.033358768	-0.03336479	0.262202607	2.03239695	-0.075474245	0.055455715	-0.16132
69259	8/8/2012 10:18	19.00260151	25.56993111	21.39482404	22.92944047	21.46499328	21.86239347	21.89454759	19.23279793	20.58424699	20.93520503	22.60317045	24.53645714	21.84425153	22.00363376	23.05038	-0.055648301	3.234941329	-0.030299807	0.481130599	-0.195072423	0.041596807	-0.287953468	-0.139515681	0.012317169	0.004106459	0.261432902	2.069959952	-0.076244381	0.054685491	-0.16111
69260	8/8/2012 10:19	18.95849384	25.59358361	21.40124346	22.97386001	21.44189336	21.86470442	21.90096339	19.2240784	20.49956738	20.90107024	22.60727555	24.56990401	21.81858042	21.99901242	23.05038	-0.099755968	3.258593823	-0.023880379	0.525550132	-0.218172345	0.043907756	-0.281537665	-0.148235216	-0.072362439	-0.030028326	0.265537998	2.10340682	-0.101915496	0.050064147	-0.16111
69261	8/8/2012 10:19	18.96234041	25.6270059	21.40098669	22.91429175	21.47115329	21.85597418	21.87966297	19.19484247	20.54216352	20.93520503	22.61163722	24.54494747	21.86119458	22.00363376	23.05038	-0.095909392	3.292016112	-0.024137157	0.465981877	-0.188912417	0.035177512	-0.302838084	-0.177471138	-0.029766302	0.004106459	0.269899669	2.078450279	-0.059301337	0.054685491	-0.16111
69262	8/8/2012 10:19	18.96464836	25.62494913	21.41177135	22.92096745	21.46935662	21.85828512	21.88197265	19.18407141	20.51445031	20.9370016	22.61368977	24.55961263	21.85041263	22.00132309	23.04691	-0.093601445	3.289959346	-0.013352491	0.472657577	-0.190709087	0.037488457	-0.300528406	-0.188242202	-0.057479514	0.005903036	0.271952222	2.09311544	-0.070083284	0.052374818	-0.16458
69263	8/8/2012 10:19	18.99029233	25.59589745	21.41202813	22.96358954	21.47808331	21.86290702	21.88633538	19.22843816	20.47878272	20.93084191	22.61163722	24.57890899	21.86966613	22.00799837	23.05038	-0.067957476	3.260907663	-0.013095713	0.515279667	-0.181982396	0.042110351	-0.296165678	-0.143875451	-0.093147101	-0.000256654	0.269899669	2.112411804	-0.050829782	0.059050099	-0.16111
69264	8/8/2012 10:19	19.00798678	25.62623461	21.40432479	22.96846801	21.47474663	21.85520386	21.87453036	19.22741233	20.46928853	20.94239134	22.62318284	24.60721053	21.87685414	21.99413434	23.04736	-0.050263022	3.291244825	-0.02079905	0.520158134	-0.185319075	0.034407198	-0.307970694	-0.144901279	-0.102641285	0.011292775	0.281445297	2.140713341	-0.043641779	0.045186068	-0.16413
69265	8/8/2012 10:19	18.97618812	25.58587082	21.36837613	22.92815668	21.4765433	21.85725804	21.86375191	19.21894927	20.56217876	20.92545219	22.61061094	24.63705605	21.86016772	22.00260679	23.05084	-0.082061684	3.250881034	-0.056747715	0.479846806	-0.183522402	0.03646137	-0.31874915	-0.153364344	-0.00975106	-0.005646373	0.268873393	2.17055886	-0.06032819	0.053658525	-0.16065
69266	8/8/2012 10:20	18.99567759	25.57995769	21.35836193	22.98592784	21.47910998	21.86829923	21.86657483	19.22741233	20.56217876	20.89593722	22.61907773	24.62856549	21.86016772	21.99824219	23.04736	-0.062572217	3.244967909	-0.066761916	0.53761797	-0.180955725	0.047502569	-0.315926225	-0.144901279	-0.00975106	-0.035161346	0.27734018	2.162068297	-0.06032819	0.049293923	-0.16413
69267	8/8/2012 10:20	19.00798678	25.54165118	21.38763429	22.98130611	21.47885331	21.85931221	21.8873619	19.21253787	20.56397501	20.88952096	22.62087372	24.65583828	21.83655018	22.00876859	23.04736	-0.050263022	3.206661396	-0.03748955	0.532996239	-0.181212393	0.038515544	-0.295139153	-0.159775742	-0.007954814	-0.041577609	0.279136168	2.189341092	-0.083945737	0.059820325	-0.16413
69268	8/8/2012 10:20	19.00798678	25.52031284	21.36632193	22.99799573	21.4365034	21.86367733	21.88299917	19.21484597	20.5029032	20.95086095	22.62754454	24.69211659	21.81781029	21.97718949	23.04388	-0.050263022	3.185323061	-0.058801913	0.549685851	-0.223562304	0.042880667	-0.299501883	-0.15746764	-0.069026616	0.019762381	0.285806988	2.225619404	-0.102685627	0.02824122	-0.16761
69269	8/8/2012 10:20	19.02209113	25.54705006	21.35938902	23.00364454	21.45061998	21.86085284	21.88428233	19.22843816	20.51239748	20.94752443	22.62420912	24.65918307	21.81883713	21.97410862	23.04712	-0.036158679	3.212060274	-0.06573482	0.555334662	-0.209445727	0.040056175	-0.298218727	-0.143875451	-0.059532335	0.016425867	0.282471576	2.192685884	-0.101658786	0.025160348	-0.16437
69270	8/8/2012 10:20	19.00490948	25.56376093	21.37582261	22.96949506	21.46293995	21.8603393	21.8881318	19.21151205	20.54190691	20.97293336	22.62010401	24.71836073	21.84425153	21.97821645	23.04367	-0.053340325	3.228771141	-0.049301238	0.52118518	-0.197125756	0.039542631	-0.294369259	-0.160801565	-0.030022907	0.041834791	0.278366459	2.251863537	-0.076244381	0.029268178	-0.16782
69271	8/8/2012 10:20	19.01362851	25.54293663	21.35091549	22.99517132	21.49707677	21.8313242	21.90122002	19.21151205	20.53343896	20.93084191	22.62857082	24.76081491	21.85272304	21.95716387	23.04367	-0.044621292	3.207946842	-0.074208354	0.546861449	-0.162988932	0.010527537	-0.281281033	-0.160801565	-0.038490857	-0.000256654	0.28683327	2.294317722	-0.06777287	0.008215603	-0.16782
69272	8/8/2012 10:21	19.01132053	25.59975385	21.34423939	22.99722543	21.46935662	21.87112373	21.89891033	19.1420133	20.52728047	20.9667736	22.66885261	24.76724741	21.85503346	21.97616253	23.04367	-0.046929274	3.264764066	-0.080884456	0.548915559	-0.190709087	0.050327067	-0.283590724	-0.230300309	-0.044649352	0.035675034	0.327115059	2.300750222	-0.065462454	0.027214263	-0.16782
69273	8/8/2012 10:21	19.01337207	25.64397426	21.35887548	22.96102193	21.4968201	21.85623095	21.8799196	19.18843112	20.48519772	20.95419747	22.64345193	24.80121122	21.85066934	21.98463494	23.04367	-0.044877735	3.308984481	-0.066248368	0.512712055	-0.163245601	0.035434284	-0.302581453	-0.18388249	-0.086732095	0.023098899	0.301714383	2.334714029	-0.069826572	0.035686673	-0.16782
69274	8/8/2012 10:21	19.03286176	25.69333729	21.36169999	22.98079259	21.45292997	21.87574564	21.8994236	19.19279084	20.50623903	20.89927368	22.66038569	24.79709437	21.87608399	21.9805271	23.04376	-0.02538805	3.358347502	-0.063423853	0.532482714	-0.207135736	0.054948979	-0.283077459	-0.179522772	-0.065690791	-0.031824884	0.318648146	2.330597185	-0.044411923	0.031578835	-0.16773
69275	8/8/2012 10:21	19.04311953	25.72496086	21.32138668	22.98258993	21.48013665	21.83979761	21.9181578	19.20356193	20.51291069	20.91852257	22.59521684	24.7994101	21.85734388	21.96178516	23.04376	-0.015130276	3.389971074	-0.103737165	0.534280053	-0.179929054	0.019000946	-0.264343252	-0.16875168	-0.05901913	-0.012575999	0.253479291	2.332912909	-0.063152036	0.012836888	-0.16773
69276	8/8/2012 10:21	19.03440042	25.6653134	21.35887548	22.99491456	21.4757733	21.82670235	21.90096339	19.24126103	20.50392961	20.91800926	22.61163722	24.76930581	21.86119458	21.97410862	23.04376	-0.023849386	3.330323613	-0.066248368	0.546604686	-0.184292405	0.005905688	-0.281537665	-0.13105258	-0.068000209	-0.013089304	0.269899669	2.302808625	-0.059301337	0.025160348	-0.16773
69277	8/8/2012 10:21	19.00952544	25.64448846	21.37197098	22.95717052	21.48013665	21.86085284	21.88017623	19.20766521	20.52984651	20.92699211	22.62472226	24.7399737	21.86145129	21.99978264	23.04376	-0.048724369	3.309498675	-0.053152866	0.508860642	-0.179929054	0.040056175	-0.302324822	-0.164648397	-0.042083314	-0.004106454	0.282984716	2.273476509	-0.059044623	0.05083437	-0.16773
69278	8/8/2012 10:22	18.95464727	25.6655705	21.38044457	22.96153545	21.48013665	21.85648772	21.87170743	19.18868758	20.54011068	20.93725826	22.63498508	24.73354125	21.84219784	21.99336411	23.04376	-0.103602539	3.330580712	-0.044679278	0.513225578	-0.179929054	0.035691055	-0.310793626	-0.183626036	-0.03181914	0.00615969	0.293247535	2.267044062	-0.078298078	0.044415846	-0.16773
69279	8/8/2012 10:22	18.98259912	25.70207873	21.37890391	22.99388751	21.44907998	21.85931221	21.89557411	19.21253787	20.555507	20.93571833	22.63344566	24.76570361	21.82807871	21.99593152	23.04007	-0.075650688	3.367088947	-0.046219932	0.545577631	-0.21098572	0.038515544	-0.286926941	-0.159775742	-0.01642282	0.004619767	0.29170811	2.299206421	-0.092417207	0.046983254	-0.17142
69280	8/8/2012 10:22	19.00388371	25.68536716	21.39585114	23.01057718	21.51247696	21.86367733	21.89146801	19.17458264	20.54293333	20.95702068	22.59547341	24.78705959	21.84065757	21.97898667	23.04007	-0.054366092	3.350377381	-0.029272699	0.562267306	-0.147588745	0.042880667	-0.291033049	-0.197730968	-0.028996487	0.025922108	0.253735859	2.3205624	-0.079838349	0.030038397	-0.17142
69281	8/8/2012 10:22	19.00798678	25.62186398	21.32831951	23.00646895	21.48296	21.83825699	21.89146801	19.15970842	20.54934846	20.93802822	22.67372751	24.83594729	21.83449649	21.96024473	23.04007	-0.050263022	3.2868742	-0.096804337	0.558159071	-0.177105706	0.017460324	-0.291033049	-0.212605195	-0.022581357	0.006929653	0.331989959	2.3694501	-0.085999428	0.011296459	-0.17142
69282	8/8/2012 10:22	18.9615711	25.63034814	21.34937485	22.99799573	21.49553676	21.88036756	21.89146801	19.1748391	20.45876798	20.93186853	22.67193149	24.79580786	21.8537499	21.98360798	23.04007	-0.096678708	3.29535836	-0.075748994	0.549685851	-0.164528946	0.059570898	-0.291033049	-0.197474515	-0.113161836	0.000769961	0.330193942	2.329310672	-0.066746019	0.034659713	-0.17142
69283	8/8/2012 10:22	18.97618812	25.66171402	21.35117226	22.97463029	21.48912004	21.88242175	21.90173329	19.18099397	20.48160532	20.92955865	22.65679368	24.81896516	21.82191765	21.98540516	23.03989	-0.082061684	3.326724232	-0.073951581	0.526320418	-0.170945667	0.061625086	-0.280767768	-0.191319643	-0.0903245	-0.001539921	0.315056128	2.352467975	-0.098578263	0.036456893	-0.1716
69284	8/8/2012 10:23	18.99567759	25.65605785	21.37505228	23.01956396	21.45806329	21.88088111	21.91713127	19.18714885	20.49623156	20.89362737	22.66295142	24.80378425	21.82807871	21.97898667	23.03989	-0.062572217	3.321068069	-0.050071564	0.571254089	-0.202002417	0.060084445	-0.265369787	-0.185164759	-0.075698257	-0.037471202	0.321213875	2.337287058	-0.092417207	0.030038397	-0.1716
69285	8/8/2012 10:23	19.03106665	25.74630051	21.35117226	23.01673954	21.45960328	21.85700126	21.88915832	19.14483426	20.50059379	20.92314232	22.61651203	24.81227526	21.87865114	21.97898667	23.03989	-0.027183157	3.411310729	-0.073951581	0.568429669	-0.200462419	0.036204599	-0.293342733	-0.227479355	-0.071336032	-0.00795625	0.274774485	2.345778071	-0.041844776	0.030038397	-0.1716
69286	8/8/2012 10:23	19.024912	25.80363545	21.32831951	23.01494219	21.47038328	21.84236531	21.88710527	19.22510422	20.50906165	20.92314232	22.60394016	24.81664943	21.86196472	21.99156693	23.03641	-0.033337804	3.468645662	-0.096804337	0.566632312	-0.189682418	0.021568649	-0.295395784	-0.14720939	-0.062868167	-0.00795625	0.262202607	2.350152238	-0.058531196	0.042618662	-0.17508
69287	8/8/2012 10:23	19.00567881	25.82266161	21.35117226	23.0082663	21.46807328	21.85700126	21.85092046	19.26100835	20.51137107	20.92545219	22.64832679	24.87402874	21.85991101	21.98129732	23.03641	-0.052571	3.487671824	-0.073951581	0.559956423	-0.191992422	0.036204599	-0.3315806	-0.111305262	-0.060558745	-0.005646373	0.306589246	2.407531546	-0.060584904	0.032349054	-0.17508
69288	8/8/2012 10:23	18.99336962	25.86097137	21.37684971	23.05936287	21.47243662	21.85725804	21.86400854	19.22305257	20.52805028	20.88721111	22.65268852	24.86965449	21.84296797	22.00235005	23.03659	-0.064880187	3.525981589	-0.048274136	0.611052993	-0.187629081	0.03646137	-0.318492521	-0.149261042	-0.043879541	-0.043887461	0.31095097	2.403157304	-0.077527942	0.053401783	-0.1749
69289	8/8/2012 10:23	19.00362727	25.74861446	21.36195676	23.05294366	21.48706669	21.82978359	21.87453036	19.21228141	20.53010311	20.94008145	22.66295142	24.90130355	21.83218608	21.95793409	23.03659	-0.054622534	3.413624675	-0.063167078	0.604633783	-0.172999014	0.00898692	-0.307970694	-0.160032198	-0.04182671	0.008982886	0.321213875	2.434806365	-0.08830983	0.008985817	-0.1749
69290	8/8/2012 10:24	18.96798207	25.7552992	21.36837613	23.00877983	21.49374007	21.89962563	21.86400854	19.18509722	20.47749972	20.94649781	22.63985993	24.89924507	21.84733208	21.98129732	23.03659	-0.09026774	3.420309419	-0.056747715	0.560469953	-0.166325629	0.078828961	-0.318492521	-0.187216388	-0.0944301	0.015399248	0.298122384	2.43274788	-0.073163834	0.032349054	-0.1749
69291	8/8/2012 10:24	18.99952421	25.71904748	21.37043033	23.03163197	21.4365034	21.87189405	21.9081491	19.19586829	20.49674477	20.90645992	22.67603667	24.89306962	21.82833542	21.98771582	23.03659	-0.058725599	3.3840577	-0.054693516	0.583322093	-0.223562304	0.051097386	-0.274351951	-0.176445321	-0.075185055	-0.024638646	0.334299124	2.426572434	-0.092160496	0.038767555	-0.1749
69292	8/8/2012 10:24	19.01029476	25.82728961	21.36426773	23.0383079	21.44292002	21.85725804	21.88941495	19.15560519	20.5029032	20.92108909	22.66962233	24.93732724	21.84296797	21.9938776	23.03311	-0.047955043	3.492299825	-0.060856109	0.589998029	-0.217145685	0.03646137	-0.293086102	-0.216708418	-0.069026616	-0.010009472	0.32788478	2.470830054	-0.077527942	0.044929328	-0.17838
69293	8/8/2012 10:24	19.03491331	25.78846602	21.35117226	23.03779437	21.47192329	21.83158097	21.88890169	19.1868924	20.50880505	20.92724877	22.64165593	24.97309401	21.827822	21.98720234	23.03702	-0.023336498	3.453476233	-0.073951581	0.589484495	-0.188142415	0.010784307	-0.293599365	-0.185421213	-0.063124769	-0.003849801	0.299918383	2.50659682	-0.092673918	0.038254075	-0.17447
69294	8/8/2012 10:24	18.99516471	25.85865735	21.38712074	23.01057718	21.47012662	21.86342056	21.86169887	19.19099566	20.52574085	20.93135522	22.65858968	24.96460258	21.84476496	22.00851185	23.03354	-0.0630851	3.523667564	-0.038003103	0.562267306	-0.189939085	0.042623895	-0.320802186	-0.181317951	-0.046188974	0.000256654	0.316852137	2.498105395	-0.075730957	0.059563583	-0.17795
69295	8/8/2012 10:24	18.95900671	25.83526007	21.39328338	23.05884933	21.44240669	21.86110961	21.86785798	19.21843636	20.51496351	20.93751491	22.66474743	25.02172714	21.8129328	21.98514842	23.03702	-0.099243092	3.500270288	-0.031840467	0.610539456	-0.217659015	0.040312947	-0.314643076	-0.153877256	-0.056966308	0.006416344	0.323009886	2.555229949	-0.107563115	0.036200153	-0.17447
69296	8/8/2012 10:25	18.99670335	25.75427078	21.36349741	23.06270086	21.46319661	21.85648772	21.86734472	19.14021815	20.52112198	20.99012941	22.65833311	25.00654529	21.82756529	21.97000079	23.03354	-0.061546453	3.419280996	-0.061626432	0.614390987	-0.19686909	0.035691055	-0.315156335	-0.23209546	-0.050807836	0.059030841	0.316595564	2.540048102	-0.092930629	0.021052523	-0.17795
69297	8/8/2012 10:25	19.0159365	25.71853328	21.36144322	23.02290192	21.48244666	21.85879867	21.85271686	19.18458432	20.47288093	20.95445412	22.67757612	25.04720192	21.84245455	21.98078384	23.03354	-0.042313309	3.383543494	-0.063680627	0.574592043	-0.177619042	0.038002	-0.3297842	-0.187729295	-0.099048894	0.023355554	0.335838569	2.58070473	-0.078041366	0.031835575	-0.17795
69298	8/8/2012 10:25	19.06312228	25.68973787	21.36657871	23.04883537	21.45780662	21.88498949	21.87478699	19.19791993	20.49879758	20.87925496	22.67834584	25.01812466	21.86427514	21.96050147	23.0304	0.004872476	3.35474809	-0.058545138	0.600525495	-0.202259083	0.064192823	-0.307714064	-0.174393685	-0.073132243	-0.051843604	0.336608291	2.55162747	-0.056220774	0.011553197	-0.18109
69299	8/8/2012 10:25	19.02080891	25.75324236	21.32010282	23.06578209	21.46627661	21.84673042	21.88299917	19.23818354	20.50546922	20.91954918	22.6339588	24.99934037	21.86247815	21.98797256	23.03391	-0.037440895	3.418252574	-0.10502102	0.617472216	-0.19378909	0.02593375	-0.299501883	-0.134130074	-0.066460597	-0.011549389	0.292221251	2.532843182	-0.058017769	0.039024295	-0.17758
69300	8/8/2012 10:25	18.99978065	25.76172685	21.3706871	23.09120234	21.47038328	21.85956898	21.84501801	19.22561714	20.54755222	20.88977761	22.67629325	24.9697489	21.84553509	22.00491747	23.0304	-0.058469157	3.426737071	-0.054436741	0.642892461	-0.189682418	0.038772316	-0.33748305	-0.146696476	-0.024377595	-0.041320959	0.334555698	2.50325171	-0.07496082	0.055969199	-0.18109
69301	8/8/2012 10:25	19.01260274	25.72393244	21.36683548	23.09145911	21.50041347	21.83440544	21.87504362	19.20022802	20.53061632	20.92365562	22.67218806	25.01632342	21.83295622	21.95433976	23.0304	-0.045647062	3.388942661	-0.058288363	0.643149232	-0.159652231	0.013608774	-0.307457433	-0.172085593	-0.041313502	-0.007442944	0.330450516	2.549826233	-0.087539696	0.005391487	-0.18109
69302	8/8/2012 10:26	19.01055121	25.75555631	21.3265221	23.06398471	21.48963337	21.87446178	21.84322161	19.18945694	20.51983897	20.94239134	22.68245103	25.0224991	21.8347532	21.98155406	23.0304	-0.047698601	3.420566525	-0.098601739	0.615674832	-0.170432329	0.053665114	-0.339279446	-0.182856675	-0.052090852	0.011292775	0.340713481	2.556001909	-0.085742717	0.032605794	-0.18109
69303	8/8/2012 10:26	18.96875138	25.84503034	21.35656451	23.05165982	21.49861679	21.86239347	21.88607875	19.18561013	20.44850406	20.91313287	22.69527978	25.04797388	21.79701684	21.9733384	23.0304	-0.089498423	3.510040559	-0.068559334	0.603349942	-0.161448916	0.041596807	-0.296422309	-0.186703481	-0.123425756	-0.017965698	0.353542231	2.581476696	-0.123479079	0.024390131	-0.18109
69304	8/8/2012 10:26	19.02978443	25.87228441	21.36709225	23.07066071	21.43316676	21.85597418	21.87530025	19.1963812	20.49725797	20.9028668	22.71041777	25.05028978	21.85837073	21.97564905	23.0304	-0.028465376	3.537294624	-0.058031589	0.622350834	-0.22689894	0.035177512	-0.307200803	-0.175932412	-0.074671852	-0.028231767	0.368680221	2.583792596	-0.062125184	0.026700784	-0.18109
69305	8/8/2012 10:26	19.04260664	25.85120105	21.3586187	23.07476902	21.45831995	21.84313563	21.87530025	19.15868261	20.51445031	20.92853203	22.64730051	25.08039662	21.86735571	22.01390344	23.0304	-0.015643165	3.516211271	-0.066505142	0.626459149	-0.201745751	0.022338961	-0.307200803	-0.213631001	-0.057479514	-0.002566534	0.305562958	2.613899436	-0.053140208	0.064955167	-0.18109
69306	8/8/2012 10:26	18.96439192	25.72598927	21.39020206	23.11046023	21.42238688	21.85366323	21.84758429	19.21330724	20.48442792	20.92801873	22.68065501	25.03768102	21.79496317	21.98412146	23.02689	-0.093857884	3.390999488	-0.034921786	0.662150352	-0.23767882	0.032866569	-0.334916769	-0.159006375	-0.087501897	-0.003079841	0.33891746	2.571183829	-0.125532747	0.035173193	-0.1846
69307	8/8/2012 10:26	19.01285919	25.74501499	21.32035959	23.09582422	21.48783669	21.83466221	21.854	19.16278584	20.53112953	20.93238183	22.68091158	25.01658074	21.83757702	21.95459649	23.02655	-0.04539062	3.410025203	-0.104764249	0.647514344	-0.172229009	0.013865544	-0.328501056	-0.209527774	-0.040800294	0.001283268	0.339174034	2.550083552	-0.08291889	0.005648225	-0.18494
69308	8/8/2012 10:27	18.99157453	25.79592217	21.36272709	23.07887734	21.46653328	21.85135229	21.86657483	19.1963812	20.45928118	20.94085142	22.71888481	25.05903875	21.82474147	21.98412146	23.02655	-0.066675272	3.460932385	-0.062396755	0.630567469	-0.193532423	0.030555628	-0.315926225	-0.175932412	-0.11264864	0.009752849	0.377147262	2.592541564	-0.095754447	0.035173193	-0.18494
69309	8/8/2012 10:27	19.01491073	25.90828069	21.36914645	23.07682318	21.42675016	21.87061019	21.87299058	19.1835585	20.49700137	20.91518609	22.71862823	24.99934037	21.84553509	21.98386472	23.0231	-0.04333908	3.573290904	-0.055977391	0.628513308	-0.23331554	0.049813522	-0.309510476	-0.188755109	-0.074928453	-0.01591248	0.376890684	2.532843182	-0.07496082	0.034916453	-0.18839
69310	8/8/2012 10:27	19.04491464	26.00187285	21.3737684	23.09428359	21.44394668	21.87086696	21.87350384	19.14765521	20.50341641	20.91338952	22.6660303	25.03562245	21.86042444	21.99028323	23.02655	-0.013335162	3.666883062	-0.05135544	0.645973716	-0.216119025	0.050070295	-0.308997215	-0.224658399	-0.068513413	-0.017709046	0.324292752	2.56912526	-0.060071477	0.041334959	-0.18494
69311	8/8/2012 10:27	19.01491073	26.0054726	21.331144	23.08966171	21.45626662	21.8495549	21.8688845	19.21741053	20.5141937	20.92827538	22.64704393	25.0080892	21.85862744	22.00953882	23.0231	-0.04333908	3.670482813	-0.093979848	0.641351834	-0.203799079	0.02875823	-0.313616556	-0.154903081	-0.057736116	-0.002823188	0.305306386	2.541592015	-0.06186847	0.060590551	-0.18839
69312	8/8/2012 10:27	18.97516236	26.01215786	21.41382558	23.10481123	21.45446996	21.86470442	21.84168184	19.20766521	20.45774159	20.93956814	22.70066787	25.01529414	21.85297976	22.0038905	23.02661	-0.083087442	3.677168076	-0.011298266	0.656501359	-0.205595741	0.043907756	-0.340819213	-0.164648397	-0.11418823	0.008469577	0.358930321	2.548796954	-0.067516157	0.054942232	-0.18488
69313	8/8/2012 10:27	19.00516592	25.89413925	21.3930266	23.10095965	21.46319661	21.87343469	21.8504072	19.20330548	20.53395217	20.97755318	22.6837339	25.01529414	21.82756529	21.99131019	23.02313	-0.053083883	3.559149462	-0.032097244	0.652649778	-0.19686909	0.052638023	-0.332093857	-0.169008135	-0.037977648	0.046454616	0.341996354	2.548796954	-0.092930629	0.042361921	-0.18836
69314	8/8/2012 10:28	19.02619422	25.83500296	21.32960336	23.11790664	21.47602997	21.89449013	21.83372639	19.15457939	20.51881256	20.94983433	22.69835869	24.949421	21.83809045	21.9805271	23.02313	-0.032055587	3.500013176	-0.095520479	0.669596767	-0.184035737	0.073693466	-0.348774665	-0.217734223	-0.053117264	0.018735761	0.356621139	2.48292381	-0.082405467	0.031578835	-0.18836
69315	8/8/2012 10:28	19.04081153	25.80286412	21.36118644	23.07733672	21.43984004	21.88370562	21.84399149	19.18201978	20.49982398	20.93905484	22.71708877	24.99779646	21.83578004	21.99079671	23.01962	-0.017438278	3.467874334	-0.063937401	0.629026848	-0.220225664	0.062908954	-0.338509562	-0.19029383	-0.072105837	0.007956269	0.375351221	2.531299272	-0.084715871	0.04184844	-0.19187
69316	8/8/2012 10:28	19.03440042	25.73293107	21.37145743	23.10891959	21.42495352	21.87317792	21.85015057	19.18663595	20.50418621	20.89311406	22.70066787	25.01091971	21.84450825	21.96152842	23.01962	-0.023849386	3.39794129	-0.053666416	0.660609717	-0.235112185	0.05238125	-0.332350485	-0.185677666	-0.067743607	-0.037984503	0.358930321	2.544422525	-0.075987669	0.01258015	-0.19187
69317	8/8/2012 10:28	19.04311953	25.87305575	21.38044457	23.12201502	21.44625666	21.83954084	21.85476989	19.14406491	20.50392961	20.92647881	22.68758252	25.0147795	21.84399482	22.00774163	23.02316	-0.015130276	3.538065969	-0.044679278	0.673705141	-0.213809039	0.018744175	-0.32773117	-0.228248707	-0.068000209	-0.00461976	0.345844975	2.548282315	-0.076501094	0.058793358	-0.18833
69318	8/8/2012 10:28	19.01542361	25.84940126	21.3527129	23.08170182	21.44830999	21.85854189	21.81011678	19.22459131	20.52548424	20.93956814	22.70066787	24.9983111	21.84014414	21.9869456	23.01968	-0.042826194	3.514411479	-0.07241094	0.633391942	-0.211755716	0.037745229	-0.37238428	-0.147722303	-0.046445578	0.008469577	0.358930321	2.531813909	-0.080351773	0.037997334	-0.19181
69319	8/8/2012 10:28	19.01157697	25.80337834	21.39533759	23.11996083	21.45703662	21.87138051	21.83167337	19.20304902	20.55448058	20.89696382	22.70451651	25.01066239	21.8103657	22.00774163	23.01968	-0.046672831	3.468388553	-0.029786253	0.671650953	-0.203029081	0.05058384	-0.350827681	-0.16926459	-0.017449244	-0.034134742	0.362778962	2.544165206	-0.110130211	0.058793358	-0.19181
69320	8/8/2012 10:29	19.02209113	25.72907452	21.3421852	23.16001772	21.45061998	21.89038174	21.83372639	19.13149886	20.50854845	20.96908351	22.75121371	24.9983111	21.82756529	21.97847319	23.0162	-0.036158679	3.394084732	-0.082938639	0.711707841	-0.209445727	0.069585076	-0.348774665	-0.240814753	-0.063381371	0.037984941	0.409476163	2.531813909	-0.092930629	0.029524918	-0.19529
69321	8/8/2012 10:29	19.05773691	25.59975385	21.36118644	23.11533891	21.45241664	21.87959724	21.82294807	19.18432786	20.49777117	20.88233476	22.73197028	25.04668727	21.80420468	21.98899953	23.0162	-0.000512892	3.264764066	-0.063937401	0.667029036	-0.207649067	0.058800578	-0.359552988	-0.187985749	-0.074158649	-0.048763809	0.390232731	2.580190086	-0.116291234	0.040051257	-0.19529
69322	8/8/2012 10:29	19.05029999	25.63060524	21.33268463	23.13356984	21.44933665	21.84262209	21.84501801	19.16637617	20.50957486	20.93623164	22.66782631	24.99522328	21.84964249	22.01749783	23.01593	-0.007949814	3.295615456	-0.092439216	0.68525997	-0.210729055	0.02182542	-0.33748305	-0.205937446	-0.062354962	0.005133075	0.326088766	2.528726092	-0.070853422	0.068549562	-0.19556
69323	8/8/2012 10:29	18.98516352	25.62006432	21.36041612	23.12740726	21.45575329	21.86187993	21.79240968	19.21946218	20.55396736	20.93854153	22.71657561	24.98055619	21.82679515	22.01133601	23.01593	-0.073086286	3.285074532	-0.064707724	0.679097389	-0.204312411	0.041083263	-0.390091381	-0.152851431	-0.017962456	0.007442961	0.374838067	2.514059	-0.093700761	0.062387745	-0.19556
69324	8/8/2012 10:29	19.01465428	25.54396498	21.3686329	23.15257121	21.41776694	21.86598828	21.81781555	19.23587542	20.50726544	20.96780023	22.72889134	25.0224991	21.80112417	21.9856619	23.01593	-0.043595522	3.2089752	-0.05649094	0.704261331	-0.242298758	0.045191617	-0.364685511	-0.136438192	-0.064664382	0.036701659	0.387153793	2.556001909	-0.119371741	0.036713634	-0.19556
69325	8/8/2012 10:29	19.02721999	25.586385	21.31368355	23.16104482	21.48963337	21.84056792	21.83039024	19.16227293	20.53061632	20.92365562	22.71016119	24.99934037	21.82448476	21.95844756	23.01242	-0.031029813	3.25139522	-0.11144029	0.712734947	-0.170432329	0.019771256	-0.352110816	-0.210040678	-0.041313502	-0.007442944	0.368423644	2.532843182	-0.096011157	0.009499293	-0.19907
69326	8/8/2012 10:30	19.08030423	25.64783072	21.35399677	23.12535307	21.44959331	21.88935465	21.81576254	19.18330205	20.50546922	20.92365562	22.7437729	25.04591531	21.82859213	21.98797256	23.01242	0.022054423	3.31284094	-0.071127071	0.677043198	-0.210472389	0.06855798	-0.366738517	-0.189011563	-0.066460597	-0.007442944	0.402035356	2.57941812	-0.091903785	0.039024295	-0.19907
69327	8/8/2012 10:30	19.07671396	25.59795419	21.37607938	23.14743569	21.45908995	21.84801427	21.81242641	19.23074627	20.46389996	20.92878869	22.71529273	25.02996139	21.83809045	21.99747197	23.01224	0.018464158	3.262964411	-0.049044463	0.699125818	-0.200975752	0.027217605	-0.370074651	-0.141567338	-0.108029864	-0.002309881	0.373555181	2.5634642	-0.082405467	0.0485237	-0.19925
69328	8/8/2012 10:30	19.01978314	25.53213889	21.3737684	23.14512471	21.44830999	21.87112373	21.82294807	19.21151205	20.5293333	20.97703987	22.71708877	25.0276455	21.81447306	21.98668886	23.01224	-0.038466667	3.197149109	-0.05135544	0.696814839	-0.211755716	0.050327067	-0.359552988	-0.160801565	-0.042596521	0.045941302	0.375351221	2.561148315	-0.106022856	0.037740594	-0.19925
69329	8/8/2012 10:30	18.98593284	25.50257385	21.3527129	23.12817759	21.46524995	21.87548887	21.84835417	19.1797117	20.45953778	20.91159296	22.75275319	25.08451382	21.79111255	21.98848604	23.00873	-0.072316965	3.167584068	-0.07241094	0.679867711	-0.194815757	0.054692206	-0.334146884	-0.192601909	-0.112392041	-0.01950561	0.411015642	2.618016632	-0.12938337	0.039537776	-0.20276
69330	8/8/2012 10:30	19.03029732	25.48791997	21.3930266	23.12201502	21.45061998	21.86932632	21.8421951	19.16304229	20.48930333	20.94136472	22.72786503	25.06392789	21.84219784	22.02699732	23.00873	-0.027952489	3.152930188	-0.032097244	0.673705141	-0.209445727	0.048529659	-0.340305957	-0.209271322	-0.082626486	0.010266157	0.38612748	2.597430703	-0.078298078	0.078049051	-0.20276
69331	8/8/2012 10:30	19.02362979	25.37506157	21.33961748	23.18697936	21.47320662	21.83697314	21.82679747	19.1835585	20.52651066	20.92365562	22.72709529	25.11796623	21.81190596	21.95844756	23.00858	-0.03462002	3.040071784	-0.085506365	0.738669481	-0.186859079	0.016176474	-0.355703591	-0.188755109	-0.045419163	-0.007442944	0.385357746	2.65146904	-0.108589954	0.009499293	-0.20291
69332	8/8/2012 10:31	19.03388753	25.36863467	21.34578003	23.12535307	21.45831995	21.87677274	21.79497592	19.18150688	20.48673733	20.97242004	22.7294045	25.128774	21.82679515	21.98206754	23.00858	-0.024362274	3.033644884	-0.079343818	0.677043198	-0.201745751	0.055976072	-0.38752514	-0.190806736	-0.085192492	0.041321477	0.387666949	2.662276814	-0.093700761	0.033119274	-0.20291
69333	8/8/2012 10:31	19.02747644	25.31979063	21.34783421	23.15282798	21.41802361	21.87471855	21.8347529	19.18586658	20.50341641	20.90081359	22.72504267	25.06958901	21.82268778	21.9566504	23.00858	-0.030773369	2.984800849	-0.077289634	0.704518107	-0.242042095	0.053921887	-0.347748156	-0.186447027	-0.068513413	-0.030284977	0.383305123	2.603091821	-0.097808131	0.007702127	-0.20291
69334	8/8/2012 10:31	19.03388753	25.35603798	21.33730653	23.17208623	21.44548667	21.86419088	21.79061331	19.25331457	20.49494856	20.9259655	22.72504267	25.06958901	21.83937401	21.98617538	23.00507	-0.024362274	3.021048195	-0.087817317	0.723776357	-0.214579034	0.043394212	-0.391887748	-0.118999037	-0.076981264	-0.005133067	0.383305123	2.603091821	-0.081121909	0.037227114	-0.20642
69335	8/8/2012 10:31	19.01901381	25.39588481	21.31804866	23.19083104	21.47705664	21.85777158	21.82217819	19.14124395	20.51804275	20.93212518	22.70169417	25.0842565	21.82037739	21.96281211	23.00507	-0.039235996	3.060895027	-0.107075188	0.742521162	-0.183009067	0.036974914	-0.360322867	-0.23106966	-0.053887073	0.001026614	0.359956625	2.617759307	-0.100118525	0.013863842	-0.20642
69336	8/8/2012 10:31	19.07517528	25.46915282	21.33627944	23.16258548	21.42777682	21.88011079	21.81499266	19.19740702	20.50239	20.89542392	22.74095053	25.09377753	21.85529017	21.98104058	23.00555	0.016925475	3.134163034	-0.088844406	0.714275607	-0.232288885	0.059314124	-0.367508395	-0.174906594	-0.06953982	-0.035674647	0.399212985	2.627280342	-0.065205741	0.032092315	-0.20594
69337	8/8/2012 10:31	18.99490827	25.49871756	21.32780596	23.17516756	21.43624673	21.86752892	21.78958681	19.23125919	20.55319755	20.91646935	22.72837818	25.10226929	21.81318951	22.00209331	23.00555	-0.063341541	3.163727777	-0.097317881	0.726857688	-0.223818968	0.046732251	-0.392914243	-0.141054424	-0.018732273	-0.014629219	0.386640636	2.635772099	-0.107306405	0.053145042	-0.20594
69338	8/8/2012 10:32	19.02439912	25.50720141	21.31085908	23.18364124	21.46139995	21.88858432	21.81088665	19.15304068	20.50444281	20.96087051	22.73017423	25.0873444	21.81087912	21.98720234	23.00555	-0.03385069	3.172211622	-0.114264764	0.735331361	-0.198665755	0.067787658	-0.371614403	-0.21927293	-0.067487005	0.029771944	0.388436683	2.620847208	-0.109616792	0.038254075	-0.20594
69339	8/8/2012 10:32	19.0159365	25.60463863	21.34911808	23.17105912	21.40647379	21.86316379	21.83603604	19.14637296	20.49802777	20.92057579	22.73633211	25.06804507	21.83809045	21.98899953	23.00204	-0.042313309	3.26964885	-0.076005767	0.722749248	-0.253591913	0.042367123	-0.346465019	-0.225940652	-0.073902048	-0.010522778	0.394594566	2.601547879	-0.082405467	0.040051257	-0.20945
69340	8/8/2012 10:32	18.99695979	25.64448846	21.34244198	23.21085985	21.43393676	21.86085284	21.7916398	19.2481854	20.54472957	20.88695446	22.74095053	25.0811686	21.8301324	22.00209331	23.00204	-0.061290012	3.309498675	-0.082681866	0.762549974	-0.226128948	0.040056175	-0.390861252	-0.12412821	-0.027200252	-0.044144111	0.399212985	2.61467141	-0.090363519	0.053145042	-0.20945
69341	8/8/2012 10:32	19.01106409	25.60798086	21.32292731	23.19956153	21.42675016	21.86650183	21.8183288	19.16919714	20.52086538	20.9603572	22.78482584	25.14627238	21.81883713	21.97821645	23.00183	-0.047185716	3.272991075	-0.102196538	0.751251655	-0.23331554	0.045705162	-0.364172259	-0.203116472	-0.051064439	0.029258632	0.44308829	2.679775188	-0.101658786	0.029268178	-0.20966
69342	8/8/2012 10:32	19.02157824	25.56787438	21.35040194	23.18081668	21.39954392	21.87728628	21.83321314	19.22202674	20.49751457	20.90312345	22.74864791	25.19465072	21.81652674	21.96332559	23.00183	-0.036671566	3.232884599	-0.074721901	0.732506801	-0.260521784	0.056489618	-0.349287919	-0.150286868	-0.074415251	-0.027975116	0.406910365	2.728153528	-0.103969177	0.014377318	-0.20966
69343	8/8/2012 10:32	18.97336729	25.67611156	21.36966	23.22113108	21.39749063	21.86701537	21.82294807	19.24946769	20.49546176	20.92211571	22.74659528	25.15888156	21.78931559	21.9951613	22.99835	-0.084882518	3.341121781	-0.055463841	0.772821207	-0.262575076	0.046218707	-0.359552988	-0.122845917	-0.076468061	-0.008982861	0.404857729	2.692384368	-0.131180325	0.046213032	-0.21314
69344	8/8/2012 10:33	18.97952184	25.65245848	21.33782007	23.20187255	21.446	21.86470442	21.82063843	19.22613005	20.45107004	20.94521454	22.7825166	25.17766675	21.8206341	21.98001362	22.99835	-0.078727967	3.317468698	-0.087303772	0.753562671	-0.214065704	0.043907756	-0.361862624	-0.146183563	-0.120859779	0.014115974	0.440779049	2.711169562	-0.099861814	0.031065356	-0.21314
69345	8/8/2012 10:33	19.03619553	25.6334333	21.31008877	23.18697936	21.43111345	21.84133823	21.84373487	19.23690125	20.49546176	20.92647881	22.71708877	25.23942705	21.82294449	21.96127168	22.99835	-0.022054277	3.298443514	-0.115035075	0.738669481	-0.228952253	0.020541568	-0.33876619	-0.135412362	-0.076468061	-0.00461976	0.375351221	2.772929856	-0.097551421	0.012323412	-0.21314
69346	8/8/2012 10:33	18.95618589	25.61209437	21.37351163	23.21650902	21.39312738	21.85802835	21.82269144	19.25793084	20.49546176	20.93058526	22.75506241	25.24791918	21.78495156	21.99079671	22.99847	-0.102063911	3.277104588	-0.051612216	0.768199148	-0.266938318	0.037231685	-0.359809614	-0.114382774	-0.076468061	-0.000513307	0.413324862	2.781421987	-0.135544357	0.04184844	-0.21302
69347	8/8/2012 10:33	19.01106409	25.62906266	21.33140077	23.22934809	21.43522008	21.887814	21.83526615	19.17355683	20.49982398	20.96446369	22.79329307	25.23942705	21.8103657	21.98232428	22.99847	-0.047185716	3.29407288	-0.093723076	0.781038216	-0.224845626	0.067017335	-0.347234901	-0.198756779	-0.072105837	0.033365128	0.451555521	2.772929856	-0.110130211	0.033376014	-0.21302
69348	8/8/2012 10:33	19.00054997	25.720333	21.34629357	23.1936556	21.3910741	21.88165143	21.85861932	19.23023336	20.49315235	20.90312345	22.77404939	25.26670488	21.82499818	21.99285063	22.99496	-0.057699833	3.385343215	-0.078830272	0.74534573	-0.268991606	0.060854765	-0.323881736	-0.142080252	-0.078777472	-0.027975116	0.432311846	2.800207686	-0.095497736	0.043902365	-0.21653
69349	8/8/2012 10:33	19.02157824	25.81751939	21.30829138	23.21034629	21.41648363	21.83928407	21.84168184	19.26408586	20.50162019	20.92006248	22.71914139	25.28780675	21.83346964	22.00543095	22.99496	-0.036671566	3.482529607	-0.116832466	0.762036413	-0.243582073	0.018487405	-0.340819213	-0.108227748	-0.070309625	-0.011036083	0.377403839	2.821309558	-0.087026274	0.056482682	-0.21653
69350	8/8/2012 10:34	18.96669987	25.83885964	21.36324064	23.17234301	21.42059024	21.86470442	21.81216978	19.23459313	20.53112953	20.93263849	22.75300977	25.28780675	21.81216267	22.00132309	22.99149	-0.091549935	3.503869858	-0.061883207	0.724033135	-0.239475464	0.043907756	-0.370331276	-0.13772048	-0.040800294	0.001539922	0.411272222	2.821309558	-0.108333244	0.052374818	-0.22
69351	8/8/2012 10:34	19.01670582	25.86354251	21.3706871	23.22241499	21.42418353	21.8724076	21.82833723	19.26972798	20.54549938	20.89183081	22.76275982	25.29372559	21.81370293	22.0239164	22.9913	-0.041543981	3.52855273	-0.054436741	0.774105113	-0.235882176	0.051610931	-0.354163831	-0.10258563	-0.026430437	-0.039267756	0.421022275	2.8272284	-0.106792986	0.074968133	-0.22019
69352	8/8/2012 10:34	19.01439784	25.92885017	21.30931846	23.23268626	21.45985995	21.84467625	21.83449627	19.20612648	20.51547672	20.92545219	22.74993081	25.30607799	21.80933887	21.96024473	22.9913	-0.043851965	3.593860382	-0.115805385	0.784376382	-0.200205753	0.023879584	-0.348004783	-0.166187129	-0.056453102	-0.005646373	0.408193264	2.8395808	-0.111157049	0.011296459	-0.22019
69353	8/8/2012 10:34	19.0354262	26.02192865	21.34732066	23.17773534	21.41751028	21.89115206	21.85553977	19.23151564	20.48160532	20.9336651	22.78790483	25.29758571	21.81755358	21.9938776	22.9913	-0.022823609	3.686938868	-0.07780318	0.729425465	-0.242555421	0.070355399	-0.326961284	-0.140797967	-0.0903245	0.002566536	0.44616728	2.83108852	-0.102942337	0.044929328	-0.22019
69354	8/8/2012 10:34	19.04158086	26.01961451	21.30700753	23.21779293	21.42803348	21.83825699	21.84476138	19.29050132	20.49854097	20.92545219	22.73299659	25.33978998	21.83449649	21.98976975	22.9913	-0.016668944	3.684624731	-0.118116316	0.769483052	-0.232032221	0.017460324	-0.337739678	-0.081812296	-0.073388845	-0.005646373	0.391259045	2.873292792	-0.085999428	0.040821478	-0.22019
69355	8/8/2012 10:34	19.01080765	25.97590333	21.37762003	23.23319982	21.4519033	21.87061019	21.83500953	19.23664479	20.52497103	20.93469172	22.72119401	25.33670185	21.81010899	21.97795971	22.99142	-0.047442158	3.640913544	-0.04750381	0.784889946	-0.208162399	0.049813522	-0.347491528	-0.13566882	-0.046958785	0.003593151	0.379456458	2.870204656	-0.110386921	0.029011439	-0.22007
69356	8/8/2012 10:35	19.00029353	25.9951876	21.3460368	23.22292855	21.39518067	21.88139466	21.86683146	19.25357103	20.49520516	20.90928309	22.78020736	25.34493688	21.81010899	21.99490456	22.99142	-0.057956275	3.66019782	-0.079087045	0.774618676	-0.264885028	0.060597992	-0.315669595	-0.118742578	-0.076724662	-0.021815478	0.438469809	2.878439691	-0.110386921	0.045956291	-0.22007
69357	8/8/2012 10:35	18.96875138	26.04404161	21.38635041	23.19570984	21.43111345	21.8667586	21.81858542	19.25357103	20.52907669	20.93469172	22.76763486	25.34931175	21.80600164	21.99901242	22.98795	-0.089498423	3.709051822	-0.038773431	0.747399964	-0.228952253	0.045961934	-0.363915633	-0.118742578	-0.042853125	0.003593151	0.425897312	2.882814562	-0.11449427	0.050064147	-0.22354
69358	8/8/2012 10:35	19.01311563	26.0291282	21.29956121	23.22292855	21.44163669	21.8433924	21.83321314	19.22177029	20.54370315	20.93674495	22.78636533	25.38508297	21.81216267	21.96717666	22.98795	-0.045134177	3.694138418	-0.125562638	0.774618676	-0.21842901	0.022595731	-0.349287919	-0.150543325	-0.028226672	0.005646382	0.444627785	2.91858578	-0.108333244	0.018228396	-0.22354
69359	8/8/2012 10:35	19.02337334	26.0054726	21.34372584	23.19956153	21.43522008	21.8621367	21.81807217	19.25357103	20.46569615	20.9557374	22.78867458	25.45096479	21.81447306	21.98232428	22.98447	-0.034876463	3.670482813	-0.081398002	0.751251655	-0.224845626	0.041340035	-0.364428885	-0.118742578	-0.106233672	0.024638831	0.446937028	2.984467597	-0.106022856	0.033376014	-0.22702
69360	8/8/2012 10:35	18.96336617	25.99184499	21.33011691	23.23217269	21.42983013	21.88653013	21.83398302	19.2353625	20.44311552	20.92904534	22.79996424	25.407215	21.81729687	21.98514842	22.98428	-0.094883638	3.656855204	-0.095006935	0.783862817	-0.230235574	0.065733466	-0.348518037	-0.136951107	-0.128814302	-0.002053228	0.458226687	2.940717807	-0.103199047	0.036200153	-0.22721
69361	8/8/2012 10:35	19.02875865	25.9982731	21.33217108	23.2049539	21.41930692	21.87189405	21.80678065	19.24408207	20.47313752	20.97165007	22.77918103	25.49651665	21.82166094	21.98951301	22.98773	-0.029491151	3.663283314	-0.09295276	0.756644029	-0.24075878	0.051097386	-0.375720407	-0.128231542	-0.098792295	0.040551507	0.437443481	3.030019463	-0.098834973	0.040564738	-0.22376
69362	8/8/2012 10:36	19.02670711	26.02989958	21.34269875	23.20264289	21.40442049	21.8780566	21.84655777	19.24792894	20.48134872	20.92493889	22.79149699	25.49188423	21.8129328	21.98925627	22.98428	-0.0315427	3.6949098	-0.082425093	0.754333011	-0.255645209	0.057259938	-0.335943281	-0.124384668	-0.0905811	-0.006159679	0.449759439	3.025387041	-0.107563115	0.040307997	-0.22721
69363	8/8/2012 10:36	19.02234757	26.06358341	21.34269875	23.22806418	21.38337428	21.8780566	21.84655777	19.24792894	20.48981654	20.90363675	22.80432616	25.5384661	21.83398306	21.98514842	22.98428	-0.035902236	3.728593624	-0.082425093	0.779754307	-0.276691427	0.057259938	-0.335943281	-0.124384668	-0.082113284	-0.027461813	0.462588611	3.071968911	-0.086512851	0.036200153	-0.22721
69364	8/8/2012 10:36	19.03286176	26.07412574	21.3403878	23.23833547	21.39364071	21.86290702	21.85271686	19.19535538	20.48340152	20.92288566	22.74736502	25.5788719	21.84912907	21.99156693	22.98428	-0.02538805	3.73913596	-0.084736047	0.790025593	-0.266424996	0.042110351	-0.3297842	-0.176958229	-0.088528298	-0.008212903	0.405627467	3.112374711	-0.071366847	0.042618662	-0.22721
69365	8/8/2012 10:36	19.03978575	26.08955361	21.34732066	23.2452686	21.40057057	21.83183774	21.83860231	19.21484597	20.49469195	20.92570885	22.75429267	25.62391079	21.818067	22.0069714	22.9841	-0.018464056	3.75456383	-0.07780318	0.796958729	-0.259495137	0.011041077	-0.343898745	-0.15746764	-0.077237865	-0.00538972	0.412555122	3.157413603	-0.102428917	0.058023132	-0.22739
69366	8/8/2012 10:36	18.99772912	26.1448374	21.34346907	23.21188697	21.40955374	21.86598828	21.82217819	19.27588303	20.49238254	20.92750542	22.76455589	25.60049049	21.82397134	22.00029612	22.9841	-0.060520688	3.809847619	-0.081654775	0.763577096	-0.250511965	0.045191617	-0.360322867	-0.096430582	-0.079547275	-0.003593147	0.42281834	3.133993303	-0.096524579	0.051347853	-0.22739
69367	8/8/2012 10:36	18.99131809	26.18057951	21.33268463	23.26863595	21.41135037	21.85546063	21.80703727	19.30358089	20.52420122	20.87078554	22.771227	25.64939021	21.82217436	21.99849893	22.9841	-0.066931713	3.845589723	-0.092439216	0.820326073	-0.248715328	0.034663969	-0.375463782	-0.068732723	-0.047728595	-0.060313027	0.429489449	3.18289302	-0.098321552	0.049550664	-0.22739
69368	8/8/2012 10:37	19.00619169	26.1533229	21.35194258	23.28789487	21.41366034	21.85751481	21.8347529	19.26357294	20.51804275	20.88567121	22.77764154	25.66869293	21.7990705	22.00491747	22.98062	-0.052058116	3.818333119	-0.07318126	0.839584997	-0.246405364	0.036718142	-0.347748156	-0.108740667	-0.053887073	-0.045427361	0.43590399	3.202195738	-0.121425411	0.055969199	-0.23087
69369	8/8/2012 10:37	19.00824323	26.08338246	21.34526648	23.27710986	21.42829015	21.84262209	21.83244326	19.26126481	20.50315981	20.92134575	22.75429267	25.69597429	21.80112417	21.96050147	22.98062	-0.05000658	3.748392673	-0.079857364	0.828799986	-0.231775557	0.02182542	-0.3500578	-0.111048803	-0.068770015	-0.00975282	0.412555122	3.229477106	-0.119371741	0.011553197	-0.23087
69370	8/8/2012 10:37	19.01003832	26.15692282	21.2880066	23.26632488	21.43855672	21.83183774	21.83013361	19.25485333	20.50495602	20.91467278	22.78995749	25.66380289	21.8154999	21.94946174	22.9808	-0.048211485	3.821933035	-0.137117241	0.81801501	-0.221508987	0.011041077	-0.352367443	-0.117460283	-0.066973801	-0.016425785	0.448219942	3.197305706	-0.104996017	0.000513475	-0.23069
69371	8/8/2012 10:37	18.97003358	26.23123624	21.32421116	23.27710986	21.41982025	21.87625919	21.84091196	19.26741984	20.44157594	20.93161187	22.81099735	25.63832337	21.81139254	21.98335124	22.9808	-0.088216228	3.896246459	-0.100912681	0.828799986	-0.240245453	0.055462525	-0.341589096	-0.10489377	-0.130353884	0.000513307	0.4692598	3.171826178	-0.109103373	0.034402973	-0.23069
69372	8/8/2012 10:37	19.05029999	26.26517926	21.32831951	23.25168819	21.40288052	21.87625919	21.83244326	19.25895667	20.48391472	20.88105151	22.80253007	25.73149188	21.78161436	21.98335124	22.9808	-0.007949814	3.930189477	-0.096804337	0.803378313	-0.257185181	0.055462525	-0.3500578	-0.113356937	-0.088015097	-0.050047058	0.460792524	3.264994695	-0.138881553	0.034402973	-0.23069
69373	8/8/2012 10:37	19.03773419	26.39632601	21.32421116	23.26427061	21.38157765	21.86367733	21.84501801	19.22741233	20.49032974	20.91698265	22.75429267	25.7170789	21.85169619	21.9856619	22.9808	-0.020515611	4.061336225	-0.100912681	0.815960732	-0.278488049	0.042880667	-0.33748305	-0.144901279	-0.081600082	-0.014115914	0.412555122	3.250581715	-0.068799721	0.036713634	-0.23069
69374	8/8/2012 10:38	19.00773034	26.36212449	21.32369762	23.27659629	21.38979079	21.85058198	21.79394942	19.34769277	20.45414922	20.91467278	22.77712837	25.70189387	21.82833542	21.98771582	22.9808	-0.050519464	4.02713471	-0.101426224	0.828286415	-0.270274911	0.029785315	-0.388551636	-0.02462084	-0.117780604	-0.016425785	0.435390826	3.235396678	-0.092160496	0.038767555	-0.23069
69375	8/8/2012 10:38	18.99542115	26.29037961	21.34090134	23.26863595	21.37310788	21.86367733	21.83218663	19.31614759	20.49443535	20.95933058	22.79201015	25.71682153	21.78803205	21.9856619	22.98096	-0.062828659	3.955389821	-0.084222502	0.820326073	-0.286957826	0.042880667	-0.350314427	-0.056166025	-0.077494466	0.028232009	0.450272605	3.250324341	-0.132463864	0.036713634	-0.23053
69376	8/8/2012 10:38	19.00798678	26.28626525	21.30289921	23.29816634	21.40262386	21.8888411	21.83218663	19.2335673	20.47108473	20.93571833	22.80663542	25.70601184	21.81113583	21.97898667	22.98096	-0.050263022	3.951275466	-0.122224634	0.849856469	-0.257441843	0.068044432	-0.350314427	-0.138746309	-0.10084509	0.004619767	0.464897867	3.239514647	-0.109360083	0.030038397	-0.23053
69377	8/8/2012 10:38	18.96362261	26.28806528	21.31753511	23.24501182	21.40057057	21.88242175	21.85528314	19.26741984	20.44157594	20.91467278	22.80663542	25.72737388	21.78161436	21.97487883	22.98096	-0.0946272	3.953075496	-0.107588729	0.796701946	-0.259495137	0.061625086	-0.327217913	-0.10489377	-0.130353884	-0.016425785	0.464897867	3.260876695	-0.138881553	0.025930566	-0.23053
69378	8/8/2012 10:38	19.04594042	26.26517926	21.33242786	23.27274451	21.36900133	21.88036756	21.83218663	19.2799864	20.48365812	20.89773378	22.81099735	25.73998528	21.83655018	21.98745908	22.98096	-0.012309382	3.930189477	-0.092695988	0.824434634	-0.291064376	0.059570898	-0.350314427	-0.09232721	-0.088271698	-0.03336479	0.4692598	3.273488088	-0.083945737	0.038510815	-0.23053
69379	8/8/2012 10:38	19.03132309	26.30117981	21.3347388	23.28352951	21.38799417	21.84878458	21.84707103	19.23997874	20.48160532	20.91698265	22.75403609	25.74230166	21.82602502	22.01082253	22.98105	-0.026926714	3.966190028	-0.09038504	0.835219631	-0.272071537	0.027987917	-0.335430025	-0.13233487	-0.0903245	-0.014115914	0.412298542	3.275804472	-0.094470893	0.061874261	-0.23044
69380	8/8/2012 10:39	18.98490708	26.29706544	21.33884716	23.31716865	21.3923574	21.86162316	21.81345291	19.31383941	20.50906165	20.87668847	22.79816815	25.71888052	21.81113583	22.00003938	22.98105	-0.073342726	3.962075659	-0.086276683	0.868858776	-0.267708301	0.040826491	-0.369048149	-0.058474198	-0.062868167	-0.054410098	0.456430603	3.252383334	-0.109360083	0.051091111	-0.23044
69381	8/8/2012 10:39	19.00978188	26.28395093	21.33859039	23.30407245	21.4003139	21.8695831	21.83423965	19.24844186	20.51137107	20.98037641	22.77097042	25.72531488	21.80497481	21.97718949	22.98105	-0.048467927	3.948961144	-0.086533455	0.85576258	-0.259751799	0.048786431	-0.34826141	-0.123871751	-0.060558745	0.049277846	0.429232868	3.258817696	-0.115521107	0.02824122	-0.23044
69382	8/8/2012 10:39	18.96387904	26.34360953	21.32215699	23.26658167	21.41751028	21.89551723	21.84707103	19.26716338	20.44131934	20.92724877	22.80663542	25.72711651	21.81113583	21.98335124	22.98105	-0.094370761	4.008619751	-0.102966852	0.818271794	-0.242555421	0.074720565	-0.335430025	-0.10515023	-0.130610481	-0.003849801	0.464897867	3.26061932	-0.109360083	0.034402973	-0.23044
69383	8/8/2012 10:39	18.99952421	26.29037961	21.32831951	23.29380096	21.36463812	21.88036756	21.87863645	19.28639793	20.46903194	20.88310471	22.81741197	25.76340656	21.78392473	21.98540516	22.98105	-0.058725599	3.955389821	-0.096804337	0.845491089	-0.295427581	0.059570898	-0.303864606	-0.085915681	-0.102897885	-0.04799386	0.475674417	3.296909376	-0.136571187	0.036456893	-0.23044
69384	8/8/2012 10:39	19.02927154	26.37138201	21.29468259	23.30253173	21.39030411	21.85109552	21.86221213	19.29280947	20.48391472	20.91492943	22.76891777	25.75311147	21.83269951	21.96255537	22.98087	-0.028978264	4.036392228	-0.130441253	0.854221854	-0.269761589	0.030298857	-0.320288927	-0.07950414	-0.088015097	-0.016169133	0.427180218	3.286614284	-0.087796408	0.013607103	-0.23062
69385	8/8/2012 10:39	19.03132309	26.39864041	21.33037368	23.30869464	21.3923574	21.85725804	21.82192156	19.3392294	20.44183253	20.92776207	22.79868132	25.76160492	21.84527838	21.98771582	22.98087	-0.026926714	4.063650626	-0.094750164	0.860384761	-0.267708301	0.03646137	-0.360579493	-0.033084212	-0.130097287	-0.003336494	0.45694377	3.295107733	-0.075217533	0.038767555	-0.23062
69386	8/8/2012 10:40	19.00208862	26.32715188	21.33499558	23.32615627	21.36720471	21.87035341	21.85169034	19.32025101	20.48160532	20.95496743	22.80458274	25.7845116	21.7795607	21.97282492	22.98087	-0.056161184	3.992162097	-0.090128268	0.877846392	-0.292860991	0.049556749	-0.330810714	-0.052062603	-0.0903245	0.023868865	0.462845195	3.318014414	-0.140935211	0.023876652	-0.23062
69387	8/8/2012 10:40	19.01029476	26.38578265	21.31368355	23.31716865	21.40493382	21.85725804	21.83013361	19.28665439	20.45260963	20.9511176	22.85153794	25.82311873	21.818067	21.98591864	22.98087	-0.047955043	4.050792863	-0.11144029	0.868858776	-0.255131885	0.03646137	-0.352367443	-0.085659219	-0.119320192	0.020019036	0.509800389	3.35662154	-0.102428917	0.036970374	-0.23062
69388	8/8/2012 10:40	19.01439784	26.41561273	21.3347388	23.31306003	21.35847831	21.87009664	21.86400854	19.29486117	20.47339412	20.89157416	22.8004774	25.83109759	21.80497481	21.9687171	22.98087	-0.043851965	4.08062295	-0.09038504	0.86475016	-0.301587389	0.049299977	-0.318492521	-0.077452444	-0.098535695	-0.039524406	0.458739854	3.364600402	-0.115521107	0.019768829	-0.23062
69389	8/8/2012 10:40	19.01850092	26.55525197	21.38095812	23.32127727	21.40057057	21.86573151	21.83423965	19.32435443	20.44362871	20.92955865	22.80458274	25.73380826	21.84296797	22.00645792	22.98068	-0.039748881	4.220262186	-0.044165727	0.872967397	-0.259495137	0.044934845	-0.34826141	-0.047959177	-0.128301107	-0.001539921	0.462845195	3.267311073	-0.077527942	0.057509649	-0.23081
69390	8/8/2012 10:40	19.00593525	26.58894114	21.33037368	23.34669948	21.39646398	21.86983987	21.85553977	19.25639208	20.50239	20.97549993	22.80432616	25.7121888	21.80446139	21.97667601	22.98068	-0.052314558	4.253951355	-0.094750164	0.898389605	-0.263601722	0.049043204	-0.326961284	-0.115921529	-0.06953982	0.04440136	0.462588611	3.245691611	-0.116034525	0.027727742	-0.23081
69391	8/8/2012 10:40	18.96977714	26.5866266	21.32395439	23.30638354	21.41520032	21.85905544	21.85733617	19.29896456	20.43516102	20.94213469	22.84691936	25.75079508	21.78803205	21.98951301	22.98068	-0.088472667	4.251636821	-0.101169453	0.858073669	-0.244865388	0.038258772	-0.325164881	-0.073349048	-0.136768805	0.01103612	0.505181816	3.284297893	-0.132463864	0.040564738	-0.23081
69392	8/8/2012 10:41	19.03927286	26.55885232	21.34269875	23.32512911	21.39184408	21.84005438	21.85502651	19.25434041	20.47929592	20.91877922	22.80227349	25.76520821	21.82371463	22.00851185	22.98068	-0.018976945	4.223862539	-0.082425093	0.876819234	-0.268221623	0.019257716	-0.327474541	-0.117973201	-0.092633901	-0.012319346	0.46053594	3.29871102	-0.096781289	0.059563583	-0.23081
69393	8/8/2012 10:41	18.96362261	26.55525197	21.36426773	23.35106493	21.36258485	21.86573151	21.85117708	19.32845787	20.47724312	20.9336651	22.81715538	25.74230166	21.78366802	21.99798545	22.98068	-0.0946272	4.220262186	-0.060856109	0.902755054	-0.297480852	0.044934845	-0.331323971	-0.043855745	-0.0946867	0.002566536	0.475417832	3.275804472	-0.136827894	0.049037182	-0.23081
69394	8/8/2012 10:41	19.00157574	26.59305587	21.33884716	23.34669948	21.40467716	21.86983987	21.8468144	19.25459687	20.49212594	20.96549032	22.77712837	25.77395907	21.8154999	21.97924341	22.98087	-0.056674067	4.258066086	-0.086276683	0.898389605	-0.255388547	0.049043204	-0.335686653	-0.117716742	-0.079803876	0.034391752	0.435390826	3.307461878	-0.104996017	0.030295137	-0.23062
69395	8/8/2012 10:41	18.96798207	26.61877305	21.32626533	23.31306003	21.41776694	21.87446178	21.86837124	19.3181993	20.43772698	20.91518609	22.84512325	25.82955329	21.7862351	21.97950014	22.98087	-0.09026774	4.283783271	-0.09885851	0.86475016	-0.242298758	0.053665114	-0.314129816	-0.054114315	-0.134202838	-0.01591248	0.503385706	3.363056105	-0.134260819	0.030551876	-0.23062
69396	8/8/2012 10:41	19.0290151	26.69695452	21.28184416	23.33206243	21.39004745	21.86778569	21.8619555	19.31383941	20.48391472	20.91903587	22.77302307	25.80355773	21.84091428	21.96229863	22.98087	-0.029234707	4.361964741	-0.14327968	0.883752552	-0.27001825	0.046989024	-0.320545556	-0.058474198	-0.088015097	-0.012062694	0.431285519	3.33706054	-0.079581638	0.013350365	-0.23062
69397	8/8/2012 10:41	18.97003358	26.71804326	21.37916069	23.327697	21.38594088	21.86778569	21.83654929	19.31178771	20.44388531	20.9298153	22.82587928	25.78476898	21.82191765	22.01107927	22.98087	-0.088216228	4.383053479	-0.045963157	0.879387128	-0.274124822	0.046989024	-0.345951764	-0.060525905	-0.12804451	-0.001283267	0.484141731	3.318271794	-0.098578263	0.062131003	-0.23062
69398	8/8/2012 10:42	18.99721624	26.71572864	21.34295552	23.32975132	21.36258485	21.86547474	21.84270835	19.3520527	20.49674477	20.96164048	22.82408318	25.82517779	21.80317784	21.99208041	22.98087	-0.061033571	4.380738855	-0.08216832	0.881441445	-0.297480852	0.044678073	-0.339792702	-0.020260913	-0.075185055	0.030541911	0.482345632	3.358680599	-0.11731807	0.043132143	-0.23062
69399	8/8/2012 10:42	18.99875488	26.81885958	21.31881897	23.36904037	21.38491424	21.88807077	21.84835417	19.26434232	20.48930333	20.95830395	22.8630844	25.8177137	21.80831203	21.9805271	22.98099	-0.059494923	4.483869793	-0.106304875	0.920730494	-0.275151464	0.067274109	-0.334146884	-0.107971288	-0.082626486	0.027205386	0.52134685	3.351216515	-0.112183887	0.031578835	-0.2305
69400	8/8/2012 10:42	19.00260151	26.87749905	21.32292731	23.3138304	21.39723397	21.86239347	21.82269144	19.32153333	20.45774159	20.95214422	22.83588613	25.90059172	21.81909384	21.9869456	22.98447	-0.055648301	4.542509264	-0.102196538	0.865520525	-0.262831737	0.041596807	-0.359809614	-0.050780283	-0.11418823	0.021045657	0.494148584	3.43409453	-0.101402076	0.037997334	-0.22702
69401	8/8/2012 10:42	19.0554289	26.92662326	21.33345494	23.34130687	21.36155822	21.87728628	21.8375758	19.32768847	20.47236773	20.88233476	22.83357686	25.84731276	21.84630523	21.96769014	22.98099	-0.002820904	4.591633479	-0.0916689	0.892996999	-0.298507487	0.056489618	-0.344925255	-0.044625139	-0.099562093	-0.048763809	0.491839308	3.380815568	-0.074190684	0.018741874	-0.2305
69402	8/8/2012 10:42	19.03055376	27.00738403	21.38044457	23.35876868	21.38311762	21.85648772	21.8421951	19.33589535	20.42156143	20.91569939	22.82049099	25.8385617	21.82499818	22.01390344	22.98099	-0.027696045	4.672394244	-0.044679278	0.910458802	-0.276948087	0.035691055	-0.340305957	-0.036418262	-0.150368394	-0.015399176	0.478753438	3.372064516	-0.095497736	0.064955167	-0.2305
69403	8/8/2012 10:42	18.98644572	26.8911303	21.33627944	23.37802812	21.35154854	21.86727214	21.84014208	19.36821013	20.47493372	20.95214422	22.83152417	25.87099219	21.78546497	21.97436536	22.98428	-0.071804084	4.556140518	-0.088844406	0.92971825	-0.30851716	0.046475479	-0.342358979	-0.004103486	-0.096996098	0.021045657	0.489786619	3.404495001	-0.135030941	0.025417088	-0.22721
69404	8/8/2012 10:43	19.0159365	26.87004046	21.33191431	23.32718342	21.38542756	21.88011079	21.82756735	19.3282014	20.46030757	20.95881726	22.82972807	25.8689331	21.81729687	21.98514842	22.98428	-0.042313309	4.535050677	-0.093209532	0.878873549	-0.274638143	0.059314124	-0.354933711	-0.044112209	-0.111622246	0.027718698	0.487990517	3.402435913	-0.103199047	0.036200153	-0.22721
69405	8/8/2012 10:43	19.03286176	26.8870152	21.31933251	23.36518848	21.38106433	21.82927005	21.8486108	19.37667357	20.47493372	20.91005305	22.81458953	25.82003014	21.83192937	21.98283776	22.98428	-0.02538805	4.552025416	-0.105791333	0.916878606	-0.279001369	0.008473381	-0.333890256	0.00435996	-0.096996098	-0.021045522	0.472851984	3.353532953	-0.088566541	0.033889493	-0.22721
69406	8/8/2012 10:43	18.9926003	26.7957127	21.33396849	23.3967741	21.35360181	21.86932632	21.83808906	19.34487165	20.46826214	20.94572785	22.83357686	25.82620732	21.77879058	21.97641927	22.98428	-0.065649509	4.460722919	-0.091155356	0.948464221	-0.306463896	0.048529659	-0.344412	-0.027441967	-0.103667682	0.014629284	0.491839308	3.359710129	-0.141705332	0.027471002	-0.22721
69407	8/8/2012 10:43	18.96105822	26.85718087	21.32369762	23.38650232	21.4023672	21.88011079	21.84450475	19.3282014	20.43490442	20.93751491	22.87617044	25.81822847	21.81729687	21.98514842	22.98428	-0.097191585	4.522191084	-0.101426224	0.938192443	-0.257698505	0.059314124	-0.337996306	-0.044112209	-0.137025401	0.006416344	0.534432888	3.351731279	-0.103199047	0.036200153	-0.22721
69408	8/8/2012 10:43	19.03850353	26.9646886	21.28287124	23.36672923	21.38671086	21.8603393	21.86272539	19.33153544	20.48879013	20.91980583	22.79072724	25.85966722	21.84168441	21.96306885	22.98444	-0.019746278	4.629698818	-0.142252608	0.91841936	-0.27335484	0.039542631	-0.319775668	-0.040778168	-0.083139687	-0.011292736	0.448989691	3.393170034	-0.078811502	0.01412058	-0.22705
69409	8/8/2012 10:43	18.96028891	26.93691115	21.35656451	23.40678911	21.34641539	21.86239347	21.83937219	19.34846217	20.47211113	20.91980583	22.83716906	25.85966722	21.77416986	21.99285063	22.98444	-0.0979609	4.601921365	-0.068559334	0.958479235	-0.313650314	0.041596807	-0.343128862	-0.023851442	-0.099818693	-0.011292736	0.495431516	3.393170034	-0.146326056	0.043902365	-0.22705
69410	8/8/2012 10:44	19.00901255	26.99838193	21.30392629	23.38367758	21.40365051	21.86444765	21.82474445	19.33153544	20.45517561	20.94957767	22.86693323	25.89776045	21.81216267	21.9843782	22.98792	-0.049237254	4.663392151	-0.121197555	0.93536771	-0.256415195	0.043650984	-0.357756603	-0.040778168	-0.116754212	0.018479106	0.52519568	3.431263259	-0.108333244	0.035429933	-0.22357
69411	8/8/2012 10:44	19.03414398	27.08737513	21.32498148	23.3752034	21.37002796	21.86881278	21.85861932	19.28742378	20.47442052	20.92211571	22.81433295	25.92144024	21.85246633	21.98668886	22.98792	-0.02410583	4.75238535	-0.100142367	0.926893524	-0.290037739	0.048016114	-0.323881736	-0.084889835	-0.097509297	-0.008982861	0.472595399	3.454943053	-0.068029583	0.037740594	-0.22357
69412	8/8/2012 10:44	18.94977495	27.09997841	21.35887548	23.42168329	21.35719502	21.86444765	21.8375758	19.37180068	20.47005833	20.91364617	22.83537296	25.90857077	21.78058753	22.00337702	22.98792	-0.108474856	4.764988627	-0.066248368	0.973373415	-0.302870681	0.043650984	-0.344925255	-0.000512936	-0.101871488	-0.017452394	0.493635412	3.442073579	-0.139908382	0.054428749	-0.22357
69413	8/8/2012 10:44	19.00670457	27.07657236	21.28056032	23.37289226	21.40159721	21.88344885	21.81422278	19.33615182	20.49777117	20.94983433	22.8461496	25.91088727	21.81678345	21.98899953	22.98804	-0.051545232	4.74158258	-0.14456352	0.924582386	-0.25846849	0.06265218	-0.368278272	-0.036161796	-0.074158649	0.018735761	0.504412055	3.444390081	-0.103712467	0.040051257	-0.22345
69414	8/8/2012 10:44	19.0554289	27.10435099	21.32934659	23.38367758	21.37002796	21.88165143	21.83321314	19.35692557	20.47621672	20.87771507	22.84563643	25.90625427	21.84194112	21.96332559	22.99149	-0.002820904	4.769361203	-0.095777251	0.93536771	-0.290037739	0.060854765	-0.349287919	-0.015388047	-0.095713099	-0.053383501	0.503898881	3.439757079	-0.07855479	0.014377318	-0.22
69415	8/8/2012 10:44	19.00465304	27.25688035	21.35887548	23.35825509	21.37849773	21.8603393	21.84168184	19.3528221	20.48057892	20.92006248	22.84153104	25.85554906	21.8206341	22.01390344	22.99149	-0.053596767	4.921890571	-0.066248368	0.909945218	-0.28156797	0.039542631	-0.340819213	-0.019491514	-0.0913509	-0.011036083	0.499793489	3.389051873	-0.099861814	0.064955167	-0.22
69416	8/8/2012 10:45	18.98362488	27.29057666	21.35887548	23.40910027	21.3826043	21.8603393	21.83321314	19.37180068	20.52086538	20.88002491	22.8523077	25.90445255	21.79342292	22.01621412	22.98804	-0.074624927	4.955586876	-0.066248368	0.960790397	-0.277461408	0.039542631	-0.349287919	-0.000512936	-0.051064439	-0.051073656	0.510570152	3.437955358	-0.127072996	0.067265849	-0.22345
69417	8/8/2012 10:45	18.998242	27.25868091	21.3185622	23.41937212	21.37182458	21.88344885	21.83937219	19.31281356	20.48699393	20.96446369	22.89028289	25.93405237	21.8103657	21.98668886	22.99149	-0.060007806	4.923691128	-0.106561646	0.971062245	-0.288241123	0.06265218	-0.343128862	-0.059500052	-0.084935892	0.033365128	0.548545339	3.467555186	-0.110130211	0.037740594	-0.22
69418	8/8/2012 10:45	19.05312089	27.18665939	21.33140077	23.40268038	21.35924829	21.89192239	21.83116012	19.37590417	20.47416392	20.87540522	22.84358373	26.01847769	21.83526662	21.96101494	22.99506	-0.005128915	4.851669602	-0.093723076	0.954370508	-0.300817414	0.071125722	-0.351340935	0.003590554	-0.097765897	-0.055693345	0.501846184	3.551980498	-0.085229294	0.012066674	-0.21643
69419	8/8/2012 10:45	18.95413439	27.23141544	21.37993101	23.39215179	21.3826043	21.86470442	21.82910711	19.35923377	20.44054955	20.93494837	22.8482023	26.01461673	21.82730858	22.00774163	22.99161	-0.104115415	4.896425652	-0.04519283	0.943841917	-0.277461408	0.043907756	-0.35339395	-0.013079844	-0.131380272	0.003849805	0.506464753	3.548119537	-0.09318734	0.058793358	-0.21988
69420	8/8/2012 10:45	18.99849844	27.27179929	21.33576589	23.43683433	21.40596047	21.87548887	21.83988545	19.32974019	20.47442052	20.96882685	22.81843831	26.04859333	21.81447306	21.97410862	22.99161	-0.059751364	4.936809503	-0.089357951	0.98852446	-0.254105237	0.054692206	-0.342615607	-0.042573421	-0.097509297	0.037728285	0.476700757	3.582096145	-0.106022856	0.025160348	-0.21988
69421	8/8/2012 10:45	18.95644233	27.28877608	21.33165754	23.38188003	21.38927747	21.88396239	21.86529168	19.3846241	20.436444	20.93494837	22.87770997	26.05271173	21.78084424	21.9951613	22.99506	-0.101807473	4.953786301	-0.093466304	0.933570153	-0.270788233	0.063165728	-0.317209373	0.012310489	-0.135485821	0.003849805	0.535972425	3.586214546	-0.139651675	0.046213032	-0.21643
69422	8/8/2012 10:46	19.03209242	27.30961136	21.28056032	23.41089784	21.37618779	21.85392001	21.84373487	19.40334639	20.47211113	20.92006248	22.80355641	25.97420561	21.8206341	21.9674334	22.99506	-0.026157382	4.974621581	-0.14456352	0.962587968	-0.283877909	0.033123341	-0.33876619	0.031032778	-0.099818693	-0.011036083	0.461818859	3.50770842	-0.099861814	0.018485135	-0.21643
69423	8/8/2012 10:46	18.9582374	27.34099314	21.34167166	23.3790553	21.37824107	21.86008252	21.80755052	19.39513935	20.51855595	20.92853203	22.84999841	25.96571161	21.79958392	22.00543095	22.99484	-0.100012406	5.006003361	-0.083452184	0.930745424	-0.28182463	0.039285859	-0.374950532	0.022825734	-0.053373867	-0.002566534	0.508260864	3.499214426	-0.120911994	0.056482682	-0.21665
69424	8/8/2012 10:46	18.99644691	27.41764825	21.34192843	23.44710627	21.39543734	21.87728628	21.83346976	19.3528221	20.47647332	20.9580473	22.82459635	26.0166759	21.80805532	21.9843782	22.99484	-0.061802894	5.082658466	-0.083195411	0.998796394	-0.264628367	0.056489618	-0.349031292	-0.019491514	-0.095456499	0.026948731	0.482858803	3.550178716	-0.112440596	0.035429933	-0.21665
69425	8/8/2012 10:46	19.01337207	27.42202125	21.33371172	23.42168329	21.34051227	21.8603393	21.85451326	19.39283112	20.46569615	20.90517666	22.88566426	26.04396014	21.82268778	21.98643212	22.99484	-0.044877735	5.087031462	-0.091412128	0.973373415	-0.319553432	0.039542631	-0.327987799	0.020517506	-0.106233672	-0.025921904	0.543926712	3.577462951	-0.097808131	0.037483854	-0.21665
69426	8/8/2012 10:46	19.01747515	27.46858115	21.34192843	23.43041439	21.37849773	21.86881278	21.81216978	19.45643619	20.43208186	20.92647881	22.8607751	26.02748661	21.83578004	21.99105345	22.99484	-0.040774653	5.133591362	-0.083195411	0.982104517	-0.28156797	0.048016114	-0.370331276	0.084122582	-0.139847962	-0.00461976	0.519037555	3.560989423	-0.084715871	0.04210518	-0.21665
69427	8/8/2012 10:46	18.9938825	27.4575199	21.33936071	23.44453828	21.36746137	21.85366323	21.83090349	19.38385469	20.50341641	20.97242004	22.86847276	26.04782113	21.80959558	21.9733384	22.99847	-0.064367305	5.122530111	-0.085763138	0.996228407	-0.292604332	0.032866569	-0.351597562	0.011541082	-0.068513413	0.041321477	0.526735213	3.581323946	-0.11090034	0.024390131	-0.21302
69428	8/8/2012 10:47	19.00619169	27.49944995	21.29673674	23.44839026	21.39672064	21.88704368	21.80498427	19.37744298	20.47980912	20.94470123	22.84512325	26.04988033	21.81601332	21.98386472	22.99847	-0.052058116	5.164460165	-0.1283871	1.000080388	-0.26334506	0.066247014	-0.377516782	0.005129365	-0.092120701	0.013602665	0.503385706	3.583383145	-0.104482597	0.034916453	-0.21302
69429	8/8/2012 10:47	19.01260274	27.34922448	21.29493936	23.43375276	21.3990306	21.83877053	21.82859385	19.38590645	20.50957486	20.91929253	22.88746039	26.10058851	21.81601332	21.96255537	22.99847	-0.045647062	5.014234697	-0.130184484	0.985442886	-0.261035107	0.017973865	-0.353907204	0.013592834	-0.062354962	-0.011806041	0.545722844	3.634091326	-0.104482597	0.013607103	-0.21302
69430	8/8/2012 10:47	18.99567759	27.34510881	21.29904767	23.45506704	21.42007691	21.85135229	21.83269988	19.37333948	20.50110699	20.92365562	22.84101786	26.15155488	21.80317784	21.96255537	23.00192	-0.062572217	5.010119026	-0.126076177	1.006757165	-0.23998879	0.030555628	-0.349801173	0.001025872	-0.070822829	-0.007442944	0.499280316	3.685057692	-0.11731807	0.013607103	-0.20957
69431	8/8/2012 10:47	19.00029353	27.37932048	21.32908982	23.47227264	21.37824107	21.88550304	21.83731917	19.3520527	20.48417132	20.96164048	22.90850087	26.17678095	21.80317784	21.98386472	22.99847	-0.057956275	5.044330692	-0.096034022	1.023962767	-0.28182463	0.06470637	-0.345181882	-0.020260913	-0.087758497	0.030541911	0.56676332	3.710283759	-0.11731807	0.034916453	-0.21302
69432	8/8/2012 10:47	18.96208397	27.3705746	21.33730653	23.42553524	21.40339385	21.90630178	21.84116859	19.40950169	20.4359308	20.93443506	22.86872935	26.20046274	21.81832371	21.98617538	23.00204	-0.096165831	5.035584819	-0.087817317	0.977225369	-0.256671857	0.085505115	-0.341332468	0.037188074	-0.135999015	0.003336498	0.526991802	3.733965548	-0.102172206	0.037227114	-0.20945
69433	8/8/2012 10:47	19.04645331	27.3325046	21.33730653	23.44248389	21.39056077	21.88113788	21.83706255	19.42437703	20.47185453	20.88592786	22.89644107	26.27923164	21.79958392	21.99259389	23.00204	-0.011796492	4.997514817	-0.087817317	0.99417402	-0.269504928	0.060341218	-0.34543851	0.05206342	-0.100075292	-0.045170711	0.554703519	3.812734456	-0.120911994	0.043645624	-0.20945
69434	8/8/2012 10:48	19.01696227	27.33687748	21.34578003	23.44659267	21.3654081	21.86829923	21.854	19.36718425	20.46954513	20.91749596	22.85179453	26.25992537	21.84784551	22.00312028	23.00204	-0.041287538	5.001887701	-0.079343818	0.998282796	-0.294657604	0.047502569	-0.328501056	-0.005129357	-0.102384686	-0.013602609	0.510056977	3.793428178	-0.072650409	0.054172008	-0.20945
69435	8/8/2012 10:48	19.04645331	27.31990044	21.36683548	23.45506704	21.3864542	21.83877053	21.83706255	19.46438691	20.42746313	20.92185905	22.86872935	26.25554929	21.82243107	22.00722814	23.00204	-0.011796492	4.984910656	-0.058288363	1.006757165	-0.273611501	0.017973865	-0.34543851	0.092073302	-0.144466692	-0.009239514	0.526991802	3.789052104	-0.098064842	0.058279874	-0.20945
69436	8/8/2012 10:48	18.97900896	27.40864504	21.38378265	23.46790703	21.39056077	21.85982575	21.82448783	19.45771857	20.42515376	20.91954918	22.87488749	26.19814603	21.82037739	21.996445	23.00204	-0.079240847	5.073655258	-0.041341192	1.019597158	-0.269504928	0.039029088	-0.35801323	0.085404955	-0.146776055	-0.011549389	0.533149941	3.731648844	-0.100118525	0.047496736	-0.20945
69437	8/8/2012 10:48	18.96849494	27.4317962	21.36041612	23.49101915	21.38414426	21.86187993	21.83064687	19.45156318	20.48648073	20.87514857	22.87257819	26.18759218	21.79265279	21.99849893	23.00241	-0.089754862	5.096806414	-0.064707724	1.042709272	-0.275921445	0.041083263	-0.351854189	0.07924957	-0.085449093	-0.055949994	0.530840637	3.72109499	-0.127843121	0.049550664	-0.20908
69438	8/8/2012 10:48	18.983112	27.36182875	21.36247031	23.5056569	21.36078824	21.8639341	21.84527463	19.44951139	20.45902458	20.91107965	22.88335495	26.0923516	21.77391315	21.99670175	23.00589	-0.075137807	5.026838969	-0.06265353	1.057347027	-0.299277463	0.043137439	-0.337226422	0.077197777	-0.112905238	-0.020018914	0.541617401	3.625854411	-0.146582763	0.047753477	-0.2056
69439	8/8/2012 10:48	19.00208862	27.38523681	21.34783421	23.49512798	21.41802361	21.83235128	21.83911557	19.43027589	20.48211852	20.91313287	22.87257819	26.05605794	21.80548823	21.95202912	23.00589	-0.056161184	5.050247031	-0.077289634	1.046818109	-0.242042095	0.011554616	-0.34338549	0.057962283	-0.089811299	-0.017965698	0.530840637	3.58956075	-0.115007689	0.003080849	-0.2056
69440	8/8/2012 10:49	18.99567759	27.46780943	21.31162939	23.48870793	21.42418353	21.85135229	21.84116859	19.39667816	20.49058634	20.9216024	22.85153794	25.99273803	21.80112417	21.96050147	23.00589	-0.062572217	5.132819646	-0.113494453	1.040398053	-0.235882176	0.030555628	-0.341332468	0.024364553	-0.081343481	-0.009496167	0.509800389	3.526240845	-0.119371741	0.011553197	-0.2056
69441	8/8/2012 10:49	18.99593403	27.51462722	21.30366952	23.46790703	21.42033358	21.83877053	21.84989394	19.42001701	20.5139371	20.91954918	22.90465199	25.99067887	21.79932721	21.96281211	23.0094	-0.062315776	5.179637432	-0.121454325	1.019597158	-0.239732127	0.017973865	-0.332607114	0.047703398	-0.057992719	-0.011549389	0.562914442	3.524181682	-0.121168702	0.013863842	-0.20209
69442	8/8/2012 10:49	18.99003589	27.52980455	21.31445387	23.47458385	21.41443033	21.83722991	21.84399149	19.41411817	20.49956738	20.91775261	22.91132338	25.99737116	21.81010899	21.96101494	23.00906	-0.068213917	5.194814769	-0.110669978	1.026273974	-0.245635376	0.016433244	-0.338509562	0.041804553	-0.072362439	-0.013345956	0.569585832	3.530873968	-0.110386921	0.012066674	-0.20243
69443	8/8/2012 10:49	18.99619047	27.58691312	21.32498148	23.49769601	21.43316676	21.86881278	21.83731917	19.41411817	20.48263172	20.93469172	22.84794571	26.03546597	21.80600164	21.96537949	23.00906	-0.062059335	5.251923335	-0.100142367	1.049386135	-0.22689894	0.048016114	-0.345181882	0.041804553	-0.089298099	0.003593151	0.506208165	3.568968778	-0.11449427	0.016431226	-0.20243
69444	8/8/2012 10:49	18.99413894	27.58073917	21.36092967	23.50000723	21.42290021	21.85828512	21.83962882	19.44797254	20.51265409	20.93084191	22.84409691	26.05708754	21.80625835	21.97000079	23.00906	-0.064110864	5.245749389	-0.064194175	1.05169736	-0.237165493	0.037488457	-0.342872234	0.075658933	-0.059275732	-0.000256654	0.502359358	3.590590352	-0.114237561	0.021052523	-0.20243
69445	8/8/2012 10:49	18.95208289	27.6273013	21.37787681	23.48716712	21.35514176	21.85828512	21.83552278	19.47772365	20.49571836	20.93520503	22.89053948	26.09518304	21.78084424	21.9951613	23.01254	-0.106166917	5.292311519	-0.047247035	1.038857242	-0.304923947	0.037488457	-0.346978274	0.105410037	-0.07621146	0.004106459	0.54880193	3.628685849	-0.139651675	0.046213032	-0.19895
69446	8/8/2012 10:50	18.95208289	27.67386409	21.40329768	23.47047504	21.38902081	21.86265024	21.83552278	19.45643619	20.44080614	20.92673546	22.89053948	26.0995589	21.8232012	22.01210624	23.01254	-0.106166917	5.338874304	-0.02182616	1.022165163	-0.271044894	0.041853579	-0.346978274	0.084122582	-0.131123675	-0.004363107	0.54880193	3.633061711	-0.09729471	0.063157972	-0.19895
69447	8/8/2012 10:50	18.99362606	27.71116624	21.34757744	23.46533903	21.37978103	21.85751481	21.81370953	19.51080924	20.49494856	20.92185905	22.88566426	26.11989386	21.82679515	21.99028323	23.01611	-0.064623746	5.376176454	-0.077546407	1.017029155	-0.28028467	0.036718142	-0.368791523	0.138495629	-0.076981264	-0.009239514	0.543926712	3.653396676	-0.093700761	0.041334959	-0.19538
69448	8/8/2012 10:50	18.97259797	27.77470949	21.37299808	23.45275585	21.37978103	21.86187993	21.83064687	19.47464594	20.48853353	20.92801873	22.89182243	26.0709872	21.80343455	22.00491747	23.0126	-0.085651836	5.439719704	-0.052125766	1.004445971	-0.28028467	0.041083263	-0.351854189	0.102332324	-0.083396288	-0.003079841	0.550084883	3.604490009	-0.117061361	0.055969199	-0.19889
69449	8/8/2012 10:50	19.00003709	27.79837773	21.36683548	23.46765023	21.38209097	21.86419088	21.82448783	19.49618999	20.48879013	20.93238183	22.89644107	26.06300776	21.8206341	22.00106634	23.01611	-0.058212716	5.463387947	-0.058288363	1.019340358	-0.277974728	0.043394212	-0.35801323	0.123876373	-0.083139687	0.001283268	0.554703519	3.596510569	-0.099861814	0.052118077	-0.19538
69450	8/8/2012 10:50	19.01901381	27.87221344	21.36452451	23.50360248	21.37567447	21.84082469	21.84322161	19.43668771	20.47570352	20.91954918	22.87488749	26.16004935	21.82012068	22.01775457	23.01611	-0.039235996	5.53722366	-0.060599335	1.055292602	-0.284391229	0.020028027	-0.339279446	0.064374102	-0.096226299	-0.011549389	0.533149941	3.693552163	-0.100375235	0.068806304	-0.19538
69451	8/8/2012 10:50	19.01670582	27.83619582	21.34963162	23.50129125	21.3566817	21.88088111	21.84527463	19.48516147	20.46518295	20.88361801	22.88951312	26.13662526	21.818067	21.95639366	23.01614	-0.041543981	5.501206033	-0.075492221	1.052981374	-0.303383998	0.060084445	-0.337226422	0.112847855	-0.10674687	-0.04748056	0.547775568	3.670128069	-0.102428917	0.007445389	-0.19535
69452	8/8/2012 10:51	18.99772912	27.86346627	21.34757744	23.46944784	21.3838876	21.88267852	21.80909027	19.47874955	20.45030025	20.94880771	22.89567129	26.12581419	21.80728519	21.98797256	23.01962	-0.060520688	5.528476486	-0.077546407	1.021137961	-0.276178106	0.061881859	-0.373410781	0.106435942	-0.121629573	0.017709141	0.553933746	3.659317005	-0.113210724	0.039024295	-0.19187
69453	8/8/2012 10:51	18.99157453	27.88276154	21.3329414	23.53082372	21.37772775	21.85982575	21.83680592	19.4533585	20.48827693	20.94470123	22.93800908	26.10882545	21.7988138	21.96666319	23.01962	-0.066675272	5.547771753	-0.092182444	1.082513846	-0.28233795	0.039029088	-0.345695137	0.081044889	-0.083652889	0.013602665	0.596271528	3.642328261	-0.12168212	0.017714919	-0.19187
69454	8/8/2012 10:51	18.98106048	27.90205692	21.36041612	23.52902608	21.37156792	21.85777158	21.83911557	19.46618224	20.48827693	20.97421664	22.90413881	26.15129747	21.79470646	21.97102775	23.01962	-0.077189328	5.567067132	-0.064707724	1.08071621	-0.288497783	0.036974914	-0.34338549	0.093868629	-0.083652889	0.043118075	0.562401259	3.684800284	-0.125789455	0.022079479	-0.19187
69455	8/8/2012 10:51	18.97234153	27.93112883	21.35605096	23.5244036	21.36694805	21.86162316	21.83885894	19.44925491	20.48417132	20.97832315	22.89156584	26.15979194	21.7988138	21.97102775	23.0231	-0.085908275	5.596139049	-0.069072882	1.076093721	-0.29311765	0.040826491	-0.343642117	0.076941303	-0.087758497	0.047224588	0.549828292	3.693294754	-0.12168212	0.022079479	-0.18839
69456	8/8/2012 10:51	18.983112	27.9591719	21.37530905	23.53955511	21.37798441	21.87266437	21.84116859	19.44284307	20.49032974	20.96369373	22.87668362	26.16622716	21.80112417	21.96897384	23.02316	-0.075137807	5.624182113	-0.049814789	1.091245236	-0.28208129	0.051867704	-0.341332468	0.07052946	-0.081600082	0.032595159	0.534946067	3.699729973	-0.119371741	0.020025568	-0.18833
69457	8/8/2012 10:51	18.98080404	27.96534655	21.36041612	23.54571846	21.37131126	21.84904135	21.84732766	19.46182216	20.49648816	20.96549032	22.92081731	26.20200721	21.80292114	21.97077101	23.02316	-0.077445768	5.630356765	-0.064707724	1.097408584	-0.288754442	0.028244688	-0.335173397	0.089508552	-0.075441656	0.034391752	0.579079757	3.735510019	-0.117574779	0.02182274	-0.18833
69458	8/8/2012 10:52	18.99362606	27.9823269	21.39405371	23.53313497	21.40955374	21.87035341	21.85169034	19.48310965	20.50546922	20.96164048	22.86642005	26.24473784	21.80343455	21.996445	23.02316	-0.064623746	5.647337115	-0.031070137	1.084825094	-0.250511965	0.049556749	-0.330810714	0.110796041	-0.066460597	0.030541911	0.524682502	3.778240652	-0.117061361	0.047496736	-0.18833
69459	8/8/2012 10:52	18.94926207	28.03918598	21.37505228	23.53082372	21.34795533	21.86804246	21.84527463	19.50824445	20.48827693	20.93186853	22.91260634	26.2316097	21.77339974	22.00055286	23.02664	-0.108987731	5.704196196	-0.050071564	1.082513846	-0.312110369	0.047245796	-0.337226422	0.135930843	-0.083652889	0.000769961	0.570868794	3.765112507	-0.147096177	0.051604594	-0.18485
69460	8/8/2012 10:52	18.98926657	28.02040437	21.37736326	23.54160956	21.39261406	21.86598828	21.82628421	19.52953224	20.42515376	20.91954918	22.9043954	26.2406192	21.82859213	21.98797256	23.02664	-0.068983239	5.685414582	-0.047760586	1.093299684	-0.26745164	0.045191617	-0.356216844	0.15721863	-0.146776055	-0.011549389	0.56265785	3.774122012	-0.091903785	0.039024295	-0.18485
69461	8/8/2012 10:52	19.01721871	28.01011312	21.34167166	23.53570302	21.38234763	21.82644558	21.86272539	19.53825258	20.47185453	20.91544274	22.88771698	26.26610336	21.82474147	21.97564905	23.02637	-0.041031095	5.675123332	-0.083452184	1.087393149	-0.277718068	0.005648918	-0.319775668	0.165938968	-0.100075292	-0.015655828	0.545979435	3.799606175	-0.095754447	0.026700784	-0.18512
69462	8/8/2012 10:52	19.01491073	28.05024917	21.36067289	23.54597526	21.38003769	21.82413466	21.85194697	19.46643872	20.46774894	20.9113363	22.89618448	26.24499526	21.79932721	21.99670175	23.02637	-0.04333908	5.715259389	-0.06445095	1.09766539	-0.28002801	0.003337996	-0.330554086	0.094125104	-0.10418088	-0.019762262	0.554446928	3.778498067	-0.121168702	0.047753477	-0.18512
69463	8/8/2012 10:52	19.0213218	28.1372123	21.3460368	23.54417762	21.37387786	21.86008252	21.87119417	19.43284062	20.46774894	20.9113363	22.89207902	26.2280059	21.84579181	21.9882293	23.02985	-0.036928009	5.802222513	-0.079087045	1.095867746	-0.286187847	0.039285859	-0.311306887	0.060527009	-0.10418088	-0.019762262	0.550341474	3.761508712	-0.074704108	0.039281036	-0.18164
69464	8/8/2012 10:53	18.99593403	28.08163797	21.35836193	23.53955511	21.34821199	21.8724076	21.86657483	19.49413816	20.46569615	20.88823771	22.91542886	26.25580671	21.80574494	21.96101494	23.02985	-0.062315776	5.746648182	-0.066761916	1.091245236	-0.311853711	0.051610931	-0.315926225	0.121824553	-0.106233672	-0.04286086	0.57369131	3.78930952	-0.114750979	0.012066674	-0.18164
69465	8/8/2012 10:53	18.96208397	28.1240905	21.3498884	23.54802972	21.34410547	21.8639341	21.87068091	19.48336613	20.45928118	20.89850373	22.91722501	26.25348997	21.79085584	21.97564905	23.02985	-0.096165831	5.789100712	-0.075235447	1.099719842	-0.315960231	0.043137439	-0.311820147	0.111052518	-0.11264864	-0.032594837	0.575487458	3.786992777	-0.129640078	0.026700784	-0.18164
69466	8/8/2012 10:53	18.97593168	28.17194673	21.35117226	23.55342266	21.35385846	21.85674449	21.88043286	19.48054489	20.46466975	20.90825648	22.92697554	26.27176654	21.80497481	21.9938776	23.03311	-0.082318123	5.836956943	-0.073951581	1.105112785	-0.306207238	0.035947827	-0.302068191	0.108231276	-0.107260068	-0.022842085	0.585237993	3.805269349	-0.115521107	0.044929328	-0.17838
69467	8/8/2012 10:53	19.0141414	28.18532601	21.31342678	23.56241092	21.39210074	21.84878458	21.87247732	19.51183516	20.47493372	20.91877922	22.88669062	26.29055805	21.81524319	21.9620419	23.02963	-0.044108407	5.850336227	-0.11169706	1.114101042	-0.267964962	0.027987917	-0.310023736	0.139521544	-0.096996098	-0.012319346	0.544953073	3.824060858	-0.105252727	0.013093627	-0.18186
69468	8/8/2012 10:53	19.00542236	28.25685464	21.34269875	23.55778838	21.37901105	21.84852781	21.88043286	19.45079376	20.47724312	20.92108909	22.88899993	26.3098645	21.83860387	22.02340291	23.03311	-0.052827441	5.921864858	-0.082425093	1.109478507	-0.28105465	0.027731146	-0.302068191	0.078480147	-0.0946867	-0.010009472	0.547262387	3.843367315	-0.081892044	0.074454646	-0.17838
69469	8/8/2012 10:53	19.02234757	28.19741887	21.38480976	23.55778838	21.38337428	21.86110961	21.85938921	19.52465912	20.43285165	20.91877922	22.91645523	26.32016133	21.827822	22.00851185	23.03311	-0.035902236	5.862429089	-0.040314088	1.109478507	-0.276691427	0.040312947	-0.323111849	0.15234551	-0.139078173	-0.012319346	0.57471768	3.853664138	-0.092673918	0.059563583	-0.17838
69470	8/8/2012 10:54	18.9805476	28.20205019	21.37248453	23.52414679	21.38363094	21.86573151	21.85553977	19.50567967	20.47724312	20.9336651	22.92697554	26.31424065	21.80908216	22.00645792	23.03662	-0.077702208	5.867060409	-0.052639316	1.075836916	-0.276434766	0.044934845	-0.326961284	0.133366058	-0.0946867	0.002566536	0.585237993	3.847743461	-0.111413759	0.057509649	-0.17487
69471	8/8/2012 10:54	18.99413894	28.21594419	21.33987425	23.54648888	21.38055101	21.85828512	21.83552278	19.56210538	20.49571836	20.93084191	22.9326206	26.34101249	21.83167266	21.98258102	23.03674	-0.064110864	5.880954409	-0.085249593	1.098179003	-0.279514689	0.037488457	-0.346978274	0.189791773	-0.07621146	-0.000256654	0.590883053	3.874515303	-0.088823253	0.033632754	-0.17475
69472	8/8/2012 10:54	19.00080641	28.22675068	21.3886614	23.53595983	21.37849773	21.86470442	21.8714508	19.48567442	20.44876066	20.92622215	22.92800191	26.3533688	21.82294449	22.020322	23.03674	-0.057443392	5.891760894	-0.036462445	1.087649955	-0.28156797	0.043907756	-0.311050257	0.113360808	-0.123169159	-0.004876413	0.586264367	3.88687161	-0.097551421	0.071373731	-0.17475
69473	8/8/2012 10:54	19.01106409	28.17786448	21.31445387	23.56754707	21.38902081	21.84133823	21.87350384	19.55338498	20.47005833	20.91775261	22.90285585	26.42107189	21.82294449	21.98643212	23.03674	-0.047185716	5.842874697	-0.110669978	1.1192372	-0.271044894	0.020541568	-0.308997215	0.181071373	-0.101871488	-0.013345956	0.561118301	3.954574697	-0.097551421	0.037483854	-0.17475
69474	8/8/2012 10:54	19.01311563	28.15419353	21.31650803	23.57371047	21.37824107	21.8433924	21.87966297	19.51516938	20.47005833	20.91364617	22.90285585	26.42956705	21.80600164	21.97385188	23.03674	-0.045134177	5.819203744	-0.108615813	1.1254006	-0.28182463	0.022595731	-0.302838084	0.142855771	-0.101871488	-0.017452394	0.561118301	3.963069859	-0.11449427	0.024903609	-0.17475
69475	8/8/2012 10:54	19.04311953	28.1166291	21.34655034	23.57422409	21.37028462	21.89038174	21.86734472	19.50927037	20.46389996	20.86539592	22.93467335	26.44887432	21.84630523	21.95510997	23.04001	-0.015130276	5.781639319	-0.078573499	1.125914217	-0.28978108	0.069585076	-0.315156335	0.136956757	-0.108029864	-0.065702648	0.592935804	3.982377126	-0.074190684	0.0061617	-0.17148
69476	8/8/2012 10:55	18.93105506	28.21594419	21.33987425	23.5549635	21.40596047	21.8667586	21.89044148	19.50311489	20.41540314	20.91826592	22.95802349	26.46380535	21.78110095	21.99105345	23.04001	-0.127194744	5.880954409	-0.085249593	1.106653627	-0.254105237	0.045961934	-0.292059576	0.130801276	-0.15652668	-0.012832651	0.61628594	3.997308157	-0.139394968	0.04210518	-0.17148
69477	8/8/2012 10:55	18.98388132	28.22237662	21.31265647	23.59964824	21.42521018	21.84801427	21.86734472	19.47541536	20.49777117	20.90748653	22.92210027	26.38966572	21.81267609	21.95510997	23.04352	-0.074368487	5.887386836	-0.112467371	1.151338368	-0.234855522	0.027217605	-0.315156335	0.103101752	-0.074158649	-0.02361204	0.580362722	3.923168531	-0.107819825	0.0061617	-0.16797
69478	8/8/2012 10:55	18.97977828	28.08704099	21.37197098	23.62918159	21.37028462	21.86496119	21.87170743	19.5474859	20.46851874	20.89516727	22.94365415	26.36469545	21.78341131	22.00183657	23.04352	-0.078471527	5.752051201	-0.053152866	1.180871717	-0.28978108	0.044164528	-0.310793626	0.175172291	-0.103411083	-0.035931298	0.601916606	3.898198266	-0.137084602	0.052888301	-0.16797
69479	8/8/2012 10:55	18.98208624	28.17812177	21.3403878	23.58911903	21.39364071	21.85879867	21.85271686	19.57903329	20.46620935	20.92262901	22.9369827	26.31552775	21.8232012	21.97436536	23.04352	-0.076163568	5.84313199	-0.084736047	1.140809151	-0.266424996	0.038002	-0.3297842	0.206719674	-0.105720474	-0.008469556	0.595245151	3.849030564	-0.09729471	0.025417088	-0.16797
69480	8/8/2012 10:55	19.01824448	28.16345605	21.30906169	23.58732136	21.38773751	21.84005438	21.88479559	19.52901928	20.46236036	20.90620327	22.90362562	26.30342901	21.81960726	21.95356954	23.04715	-0.040005324	5.828466271	-0.116062156	1.139011483	-0.272328197	0.019257716	-0.297705465	0.156705669	-0.109569457	-0.024895298	0.561888076	3.836931817	-0.100888656	0.004621274	-0.16434
69481	8/8/2012 10:55	19.04388886	28.12589152	21.35990257	23.59194393	21.37541781	21.89115206	21.88094613	19.51209163	20.46236036	20.87643182	22.95443115	26.3330324	21.84065757	21.95356954	23.04715	-0.014360941	5.79090174	-0.065221272	1.143634059	-0.284647889	0.070355399	-0.30155493	0.139778023	-0.109569457	-0.054666748	0.612693601	3.866535212	-0.079838349	0.004621274	-0.16434
69482	8/8/2012 10:56	19.00337083	28.15264978	21.34475293	23.55547712	21.37259456	21.87574564	21.88248591	19.50978333	20.45183983	20.93751491	22.96058945	26.2967361	21.81729687	21.98514842	23.04715	-0.054878976	5.817659992	-0.08037091	1.107167242	-0.287471145	0.054948979	-0.300015145	0.137469714	-0.120089986	0.006416344	0.618851899	3.830238912	-0.103199047	0.036200153	-0.16434
69483	8/8/2012 10:56	18.93387586	28.09167215	21.34706389	23.60837981	21.4003139	21.86547474	21.88043286	19.4972159	20.41796909	20.93340845	22.98163039	26.2756278	21.81729687	21.98078384	23.05063	-0.124373946	5.756682368	-0.078059953	1.160069939	-0.259751799	0.044678073	-0.302068191	0.124902284	-0.153960729	0.002309883	0.639892837	3.809130609	-0.103199047	0.031835575	-0.16086
69484	8/8/2012 10:56	18.98490708	28.07932239	21.35990257	23.62584303	21.42187356	21.84467625	21.8765834	19.50542319	20.48545432	20.90389341	22.92261346	26.2712517	21.8129328	21.9512589	23.05063	-0.073342726	5.744332606	-0.065221272	1.177533152	-0.238192147	0.023879584	-0.305917651	0.13310958	-0.086475495	-0.027205162	0.580875908	3.804754514	-0.107563115	0.002310636	-0.16086
69485	8/8/2012 10:56	18.94336402	28.15213519	21.36914645	23.58423964	21.38465758	21.86239347	21.85630966	19.52594152	20.50162019	20.91980583	22.951352	26.24937132	21.80369126	22.00106634	23.05045	-0.114885789	5.817145409	-0.055977391	1.135929769	-0.275408124	0.041596807	-0.326191397	0.153627909	-0.070309625	-0.011292736	0.609614456	3.782874127	-0.116804652	0.052118077	-0.16104
69486	8/8/2012 10:56	19.00670457	28.21131285	21.33550912	23.61377285	21.38465758	21.8495549	21.89429096	19.47515889	20.46774894	20.91980583	22.90901405	26.28335033	21.83757702	22.01801132	23.05392	-0.051545232	5.87632307	-0.089614723	1.16546298	-0.275408124	0.02875823	-0.2882101	0.102845276	-0.10418088	-0.011292736	0.567276504	3.816853143	-0.08291889	0.069063047	-0.15757
69487	8/8/2012 10:56	18.97285441	28.12666339	21.35245613	23.61377285	21.35924829	21.86650183	21.91533483	19.51747769	20.45517561	20.89029091	22.97239288	26.28746902	21.81652674	21.9843782	23.05392	-0.085395397	5.79167361	-0.072667713	1.16546298	-0.300817414	0.045705162	-0.267166221	0.145164083	-0.116754212	-0.040807658	0.630655336	3.820971836	-0.103969177	0.035429933	-0.15757
69488	8/8/2012 10:57	18.97490592	28.09450231	21.33319817	23.61146155	21.40339385	21.85160906	21.85836269	19.5113222	20.4361874	20.94341796	23.00010547	26.30677546	21.81883713	21.98668886	23.05045	-0.083343881	5.759512528	-0.091925672	1.163151676	-0.256671857	0.030812399	-0.324138365	0.139008587	-0.135742418	0.012319392	0.658367917	3.840278275	-0.101658786	0.037740594	-0.16104
69489	8/8/2012 10:57	18.97952184	28.11637181	21.36734903	23.64561766	21.3910741	21.87292114	21.8881318	19.47131175	20.49777117	20.98371296	22.93056785	26.28360775	21.81678345	21.97616253	23.05743	-0.078727967	5.78138203	-0.057774814	1.197307782	-0.268991606	0.052124477	-0.294369259	0.098998139	-0.074158649	0.052614394	0.588830303	3.817110562	-0.103712467	0.027214263	-0.15406
69490	8/8/2012 10:57	18.9779832	28.05539486	21.35733483	23.64433359	21.35591173	21.85905544	21.87837982	19.54979424	20.45799819	20.93956814	22.95828008	26.28180582	21.77699363	21.97436536	23.05725	-0.080266606	5.720405072	-0.067789012	1.196023712	-0.304153973	0.038258772	-0.304121237	0.177480626	-0.113931632	0.008469577	0.616542536	3.815308635	-0.143502281	0.025417088	-0.15424
69491	8/8/2012 10:57	18.93592735	28.11482808	21.41665014	23.60632532	21.38542756	21.85905544	21.86991102	19.50978333	20.43490442	20.92083244	22.95648391	26.22903556	21.8301324	22.01903829	23.05725	-0.122322455	5.779838296	-0.008473703	1.15801545	-0.274638143	0.038258772	-0.312590037	0.137469714	-0.137025401	-0.010266125	0.614746365	3.762538367	-0.090363519	0.070090017	-0.15424
69492	8/8/2012 10:57	19.02439912	28.16988838	21.34064457	23.6273839	21.37285122	21.86316379	21.90378635	19.46772109	20.46441315	20.91646935	22.93518654	26.29699352	21.8596543	21.98104058	23.05725	-0.03385069	5.834898596	-0.084479275	1.179074028	-0.287214485	0.042367123	-0.278714708	0.095407481	-0.107516667	-0.014629219	0.593448992	3.830496332	-0.060841617	0.032092315	-0.15424
69493	8/8/2012 10:57	18.9508007	28.17220402	21.3596458	23.60863663	21.42161689	21.85700126	21.91020217	19.51593882	20.42002185	20.93109857	22.98778873	26.24808424	21.78546497	21.97872993	23.05725	-0.107449106	5.837214236	-0.065478046	1.160326751	-0.23844881	0.036204599	-0.272298887	0.143625208	-0.151907967	0	0.646051186	3.78158705	-0.135030941	0.029781658	-0.15424
69494	8/8/2012 10:58	18.98234268	28.18686978	21.34475293	23.65280846	21.42341354	21.86752892	21.88684864	19.46772109	20.48134872	20.94187803	22.93108104	26.22903556	21.82166094	21.96820362	23.06076	-0.075907128	5.851879995	-0.08037091	1.204498586	-0.236652167	0.046732251	-0.295652416	0.095407481	-0.0905811	0.010779466	0.58934349	3.762538367	-0.098834973	0.019255351	-0.15073
69495	8/8/2012 10:58	18.97259797	28.20668152	21.38994528	23.62609984	21.40108389	21.86624505	21.88967159	19.55261554	20.52009557	20.90876979	22.97393247	26.23418384	21.80112417	22.00286353	23.06064	-0.085651836	5.871691736	-0.035178563	1.177789964	-0.258981814	0.04544839	-0.29282947	0.180301927	-0.051834249	-0.022328781	0.632194917	3.767686649	-0.119371741	0.053915266	-0.15085
69496	8/8/2012 10:58	18.96003247	28.24913565	21.38994528	23.60504127	21.38414426	21.85777158	21.88120276	19.51901657	20.47365072	20.93417841	22.96546477	26.2298078	21.818067	22.0069714	23.06064	-0.098217338	5.914145867	-0.035178563	1.156731395	-0.275921445	0.036974914	-0.301298299	0.146702959	-0.098279096	0.003079844	0.623727226	3.763310609	-0.102428917	0.058023132	-0.15085
69497	8/8/2012 10:58	19.01644938	28.18712707	21.36632193	23.63200653	21.36463812	21.87625919	21.88710527	19.51901657	20.46107737	20.87078554	22.96135923	26.33586404	21.83500991	21.96486602	23.06412	-0.041800424	5.852137289	-0.058801913	1.18369666	-0.295427581	0.055462525	-0.295395784	0.146702959	-0.11085245	-0.060313027	0.619621687	3.869366855	-0.085486006	0.015917749	-0.14737
69498	8/8/2012 10:58	18.94310758	28.25325244	21.35630774	23.63457467	21.40955374	21.89140884	21.89403432	19.50824445	20.412324	20.910823	22.98855853	26.26558853	21.81986397	21.97513557	23.06412	-0.115142226	5.91826266	-0.068816108	1.186264792	-0.250511965	0.070612173	-0.288466732	0.135930843	-0.159605819	-0.020275566	0.64682098	3.799091341	-0.100631945	0.026187305	-0.14737
69499	8/8/2012 10:58	18.97388017	28.26302985	21.36606516	23.66975828	21.38542756	21.83363513	21.88274254	19.52260728	20.48571093	20.94624116	22.99035472	26.3098645	21.80908216	21.95562344	23.06403	-0.084369639	5.928040064	-0.059058687	1.221448401	-0.274638143	0.012838465	-0.299758514	0.150293672	-0.086218894	0.015142593	0.648617168	3.843367315	-0.111413759	0.006675176	-0.14746
69500	8/8/2012 10:59	18.9843942	28.29056111	21.37633616	23.68439682	21.39158742	21.86110961	21.87196406	19.5287628	20.50033719	20.87643182	22.97521545	26.26919237	21.79830038	22.00003938	23.06403	-0.073855606	5.955571331	-0.048787687	1.236086947	-0.268478284	0.040312947	-0.310536996	0.156449189	-0.071592634	-0.054666748	0.633477903	3.802695177	-0.122195537	0.051091111	-0.14746
69501	8/8/2012 10:59	18.94413333	28.31346113	21.35733483	23.64407677	21.37670111	21.85879867	21.85271686	19.56697856	20.52189179	20.91467278	22.97572865	26.18913664	21.82397134	22.00440398	23.06403	-0.114116477	5.978471344	-0.067789012	1.195766898	-0.28336459	0.038002	-0.3297842	0.194664948	-0.050038026	-0.016425785	0.633991097	3.722639454	-0.096524579	0.055455715	-0.14746
69502	8/8/2012 10:59	18.98670216	28.33095787	21.32806273	23.65717431	21.38132099	21.84647364	21.8994236	19.55210257	20.46466975	20.916726	22.94391075	26.20380909	21.8301324	21.99798545	23.0675	-0.071547644	5.995968089	-0.097061109	1.208864439	-0.278744709	0.025676979	-0.283077459	0.179788963	-0.107260068	-0.014372566	0.602173201	3.737311902	-0.090363519	0.049037182	-0.14399
69503	8/8/2012 10:59	19.02645066	28.26920507	21.37222775	23.65049713	21.36207153	21.88216498	21.88890169	19.53517481	20.46466975	20.87027224	22.97341927	26.2588957	21.84707537	21.95998799	23.0675	-0.031799143	5.934215282	-0.052896091	1.202187255	-0.297994169	0.061368312	-0.293599365	0.162861199	-0.107260068	-0.060826324	0.631681723	3.792398513	-0.073420547	0.011039721	-0.14399
69504	8/8/2012 10:59	18.98875369	28.32915673	21.34295552	23.65948565	21.40467716	21.85725804	21.85964584	19.51799065	20.46851874	20.94162138	23.01524484	26.25014356	21.8129328	21.97231144	23.06775	-0.06949612	5.994166949	-0.08216832	1.211175776	-0.255388547	0.03646137	-0.32285522	0.145677042	-0.103411083	0.010522811	0.673507296	3.783646373	-0.107563115	0.023363174	-0.14374
69505	8/8/2012 10:59	18.96131466	28.33507477	21.39559437	23.65280846	21.37285122	21.86342056	21.88274254	19.55184609	20.51932576	20.92493889	22.98137379	26.27974648	21.78751863	21.99336411	23.06775	-0.096935146	6.000084984	-0.029529476	1.204498586	-0.287214485	0.042623895	-0.299758514	0.179532481	-0.052604058	-0.006159679	0.63963624	3.813249292	-0.13297728	0.044415846	-0.14374
69506	8/8/2012 11:00	19.0013193	28.34125012	21.33833362	23.66333788	21.38337428	21.84827104	21.90994554	19.5077315	20.46236036	20.91441613	22.94570691	26.35414107	21.83629347	22.00825511	23.06775	-0.056930509	6.006260335	-0.086790228	1.215028006	-0.276691427	0.027474375	-0.27255552	0.135417886	-0.109569457	-0.016682437	0.603969364	3.887643881	-0.084202448	0.059306841	-0.14374
69507	8/8/2012 11:00	19.01183342	28.17426237	21.37017355	23.66564922	21.38979079	21.87600242	21.90789247	19.53081464	20.46005098	20.86565257	22.98573595	26.39404197	21.78751863	21.98078384	23.07123	-0.046416389	5.839272584	-0.054950291	1.217339347	-0.270274911	0.055205752	-0.274608584	0.158501031	-0.111878844	-0.065445999	0.643998402	3.927544782	-0.13297728	0.031835575	-0.14026
69508	8/8/2012 11:00	18.9779832	28.24579076	21.32754919	23.66950146	21.40621713	21.83748668	21.88659201	19.49926772	20.48776373	20.90594662	23.00908644	26.38786374	21.81087912	21.9533128	23.07123	-0.080266606	5.910800976	-0.097574652	1.221191585	-0.253848575	0.016690014	-0.295909047	0.126954106	-0.08416609	-0.02515195	0.667348896	3.921366546	-0.109616792	0.004364536	-0.14026
69509	8/8/2012 11:00	18.93900459	28.30445549	21.39020206	23.71084909	21.37593113	21.85802835	21.88582212	19.5574887	20.46569615	20.87129884	22.99138111	26.41695303	21.80600164	22.00337702	23.07141	-0.119245216	5.969465702	-0.034921786	1.26253922	-0.284134569	0.037231685	-0.296678941	0.185175088	-0.106233672	-0.059799729	0.649643561	3.950455839	-0.11449427	0.054428749	-0.14008
69510	8/8/2012 11:00	18.98157336	28.33867705	21.34834776	23.68182865	21.38465758	21.84570333	21.92406038	19.56364428	20.46774894	20.91980583	22.95109541	26.40176478	21.83321293	22.00106634	23.07141	-0.076676448	6.003687271	-0.076776087	1.233518776	-0.275408124	0.024906667	-0.258440672	0.191330669	-0.10418088	-0.011292736	0.60935786	3.935267592	-0.087282985	0.052118077	-0.14008
69511	8/8/2012 11:00	18.96849494	28.26611746	21.37325485	23.66873101	21.3548851	21.87471855	21.92380375	19.54056091	20.46569615	20.90107024	23.01678445	26.32788397	21.81010899	21.98643212	23.07141	-0.089754862	5.931127672	-0.051868991	1.220421137	-0.305180606	0.053921887	-0.258697306	0.168247296	-0.106233672	-0.030028326	0.675046898	3.861386776	-0.110386921	0.037483854	-0.14008
69512	8/8/2012 11:01	18.97900896	28.25968494	21.3329414	23.66641967	21.40339385	21.86829923	21.87068091	19.52978872	20.47621672	20.94521454	22.9934339	26.33406209	21.8206341	21.98001362	23.07141	-0.079240847	5.92469516	-0.092182444	1.218109794	-0.256671857	0.047502569	-0.311820147	0.15747511	-0.095713099	0.014115974	0.651696349	3.8675649	-0.099861814	0.031065356	-0.14008
69513	8/8/2012 11:01	18.96669987	28.25170865	21.40098669	23.6795173	21.36130156	21.86444765	21.90070676	19.57646845	20.47621672	20.95779064	23.01036944	26.35517076	21.79521988	21.98848604	23.07489	-0.091549935	5.916718862	-0.024137157	1.231207424	-0.298764145	0.043650984	-0.281794298	0.204154835	-0.095713099	0.026692075	0.668631895	3.888673576	-0.125276038	0.039537776	-0.1366
69514	8/8/2012 11:01	18.96003247	28.35077048	21.39431048	23.65563342	21.38414426	21.85340646	21.89814044	19.53825258	20.47159793	20.91954918	23.00164506	26.3422996	21.81601332	22.0008096	23.07474	-0.098217338	6.015780692	-0.03081336	1.20732355	-0.275921445	0.032609798	-0.28436062	0.165938968	-0.100331892	-0.011549389	0.659907512	3.875802416	-0.104482597	0.051861335	-0.13675
69515	8/8/2012 11:01	19.01285919	28.34459511	21.38378265	23.69184453	21.36951464	21.88113788	21.9173879	19.54440813	20.4567152	20.87078554	22.98650574	26.4202996	21.83064582	21.96050147	23.07474	-0.04539062	6.009605322	-0.041341192	1.243534653	-0.290551058	0.060341218	-0.265113153	0.172094514	-0.115214623	-0.060313027	0.644768196	3.953802411	-0.089850097	0.011553197	-0.13675
69516	8/8/2012 11:01	18.91772041	28.40583469	21.37736326	23.6810582	21.40108389	21.89140884	21.91097207	19.54030443	20.41052784	20.92185905	23.02499567	26.3953291	21.82268778	21.98206754	23.07474	-0.140529395	6.070844911	-0.047760586	1.232748325	-0.258981814	0.070612173	-0.271528988	0.167990815	-0.161401982	-0.009239514	0.683258118	3.928831916	-0.097808131	0.033119274	-0.13675
69517	8/8/2012 11:01	18.976701	28.40995168	21.38994528	23.71906732	21.39261406	21.86624505	21.90250318	19.48977805	20.48673733	20.96831354	22.97008351	26.41231932	21.81832371	21.97359514	23.07825	-0.081548804	6.074961898	-0.035178563	1.270757445	-0.26745164	0.04544839	-0.279997871	0.117464439	-0.085192492	0.037214972	0.628345964	3.945822129	-0.102172206	0.02464687	-0.13324
69518	8/8/2012 11:02	18.96413548	28.38036095	21.37736326	23.73190834	21.36720471	21.85340646	21.89814044	19.59955207	20.44850406	20.93443506	23.01242224	26.42081446	21.78880217	21.97359514	23.07474	-0.094114322	6.045371163	-0.047760586	1.283598463	-0.292860991	0.032609798	-0.28436062	0.227238458	-0.123425756	0.003336498	0.670684695	3.954317269	-0.131693741	0.02464687	-0.13675
69519	8/8/2012 11:02	18.96080178	28.50412917	21.36991678	23.71572866	21.39364071	21.86290702	21.87376047	19.57287768	20.51060127	20.89516727	23.00677705	26.4066559	21.82114752	22.00183657	23.0784	-0.097448023	6.169139388	-0.055207066	1.267418789	-0.266424996	0.042110351	-0.308740585	0.200564064	-0.061328552	-0.035931298	0.665039499	3.940158715	-0.099348394	0.052888301	-0.13309
69520	8/8/2012 11:02	18.99926777	28.4791693	21.3997028	23.71213319	21.38542756	21.83800022	21.91636137	19.49080396	20.46236036	20.91441613	22.9921509	26.45994387	21.82345792	22.00825511	23.0784	-0.05898204	6.144179519	-0.025421043	1.263823317	-0.274638143	0.017203554	-0.266139687	0.118490348	-0.109569457	-0.016682437	0.650413356	3.993446677	-0.097038	0.059306841	-0.13309
69521	8/8/2012 11:02	18.99875488	28.46167178	21.37839036	23.67361052	21.3851709	21.88396239	21.92021087	19.52824984	20.44927386	20.90543331	23.02550887	26.42982448	21.8232012	21.98668886	23.0784	-0.059494923	6.126681992	-0.046733483	1.225300644	-0.274894803	0.063165728	-0.262290182	0.155936229	-0.122655964	-0.025665253	0.68377132	3.963327289	-0.09729471	0.037740594	-0.13309
69522	8/8/2012 11:02	18.98388132	28.47222174	21.32960336	23.72189234	21.41674029	21.88601658	21.87581351	19.51363051	20.46415655	20.94572785	22.99830927	26.42802247	21.82114752	21.98078384	23.0784	-0.074368487	6.137231961	-0.095520479	1.273582465	-0.24332541	0.065219918	-0.306687542	0.141316897	-0.107773266	0.014629284	0.656571725	3.961525283	-0.099348394	0.031835575	-0.13309
69523	8/8/2012 11:02	18.97977828	28.49332178	21.39713503	23.73884251	21.4293168	21.86906955	21.90096339	19.54107387	20.49135614	20.92673546	22.97059671	26.47230062	21.81472977	21.97000079	23.08203	-0.078471527	6.158331999	-0.027988814	1.290532633	-0.230748901	0.048272886	-0.281537665	0.168760258	-0.080573679	-0.004363107	0.628859158	4.005803428	-0.105766146	0.021052523	-0.12946
69524	8/8/2012 11:03	18.94849276	28.58518571	21.44207131	23.7162423	21.39826061	21.86752892	21.8994236	19.53671369	20.41976526	20.92673546	23.02140325	26.44681487	21.83578004	22.00799837	23.08203	-0.109757044	6.250195926	0.016947471	1.267932428	-0.261805092	0.046732251	-0.283077459	0.164400083	-0.152164562	-0.004363107	0.679665707	3.980317679	-0.084715871	0.059050099	-0.12946
69525	8/8/2012 11:03	18.97362373	28.56768762	21.38660719	23.72420372	21.35565507	21.87138051	21.93304259	19.54953776	20.46184717	20.90132689	23.01704105	26.5232727	21.81909384	21.97847319	23.08203	-0.084626078	6.232697839	-0.038516655	1.275893846	-0.304410631	0.05058384	-0.249458464	0.177224144	-0.110082654	-0.029771675	0.675303498	4.056775515	-0.101402076	0.029524918	-0.12946
69526	8/8/2012 11:03	18.92259268	28.58853094	21.382242	23.68593772	21.40159721	21.90065273	21.90301645	19.52799336	20.41514654	20.93058526	23.03372011	26.47178575	21.82294449	21.98232428	23.08554	-0.135657125	6.253541159	-0.042881848	1.23762785	-0.25846849	0.079856061	-0.279484606	0.155679749	-0.156783275	-0.000513307	0.691982563	4.005288563	-0.097551421	0.033376014	-0.12595
69527	8/8/2012 11:03	18.97311085	28.55893861	21.39482404	23.75348136	21.41853693	21.84570333	21.90712257	19.55158961	20.49366555	20.91210626	22.98984152	26.51709423	21.81704016	21.96794688	23.08203	-0.085138957	6.22394883	-0.030299807	1.305171485	-0.241528769	0.024906667	-0.275378483	0.179275999	-0.078264269	-0.018992306	0.648103971	4.050597038	-0.103455757	0.018998613	-0.12946
69528	8/8/2012 11:03	18.96310973	28.65903895	21.37222775	23.72677192	21.39595066	21.86521797	21.88453896	19.58595836	20.51958236	20.90825648	23.01986365	26.50036091	21.82576831	22.01056579	23.08533	-0.095140077	6.324049164	-0.052896091	1.27846205	-0.264115044	0.0444213	-0.297962096	0.21364475	-0.052347455	-0.022842085	0.678126103	4.033863722	-0.094727604	0.061617519	-0.12616
69529	8/8/2012 11:03	19.00773034	28.64874571	21.3997028	23.73730158	21.38979079	21.83363513	21.90789247	19.59442236	20.44337212	20.916726	23.02422586	26.54283795	21.83860387	21.98951301	23.08533	-0.050519464	6.313755931	-0.025421043	1.288991705	-0.270274911	0.012838465	-0.274608584	0.22210875	-0.128557704	-0.014372566	0.682488316	4.076340766	-0.081892044	0.040564738	-0.12616
69530	8/8/2012 11:04	19.05645468	28.65106169	21.38095812	23.73113788	21.37926771	21.8867869	21.91456493	19.55415443	20.46236036	20.87643182	23.04295778	26.561631	21.85734388	21.97872993	23.08884	-0.001795121	6.316071905	-0.044165727	1.282828001	-0.28079799	0.06599024	-0.267936122	0.181840819	-0.109569457	-0.054666748	0.701220235	4.095133814	-0.063152036	0.029781658	-0.12265
69531	8/8/2012 11:04	18.99311318	28.69326418	21.38095812	23.71007864	21.41314701	21.86136638	21.91020217	19.54979424	20.42848951	20.9482944	23.04295778	26.58711764	21.82371463	21.99131019	23.08533	-0.065136627	6.358274392	-0.044165727	1.261768763	-0.24691869	0.040569719	-0.272298887	0.177480626	-0.143440308	0.017195831	0.701220235	4.120620447	-0.096781289	0.042361921	-0.12616
69532	8/8/2012 11:04	18.98208624	28.66084027	21.3403878	23.74551987	21.43599007	21.82901328	21.9119986	19.53517481	20.49417875	20.90389341	23.0324371	26.59793021	21.82166094	21.95998799	23.08884	-0.076163568	6.325850483	-0.084736047	1.297209996	-0.224075633	0.008216612	-0.270502455	0.162861199	-0.077751067	-0.027205162	0.690699555	4.131433017	-0.098834973	0.011039721	-0.12265
69533	8/8/2012 11:04	18.93079863	28.6858015	21.40740613	23.77890689	21.36771803	21.85828512	21.90712257	19.58493242	20.44260232	20.89901703	23.0316673	26.59715788	21.79111255	21.99721523	23.08926	-0.12745118	6.350811718	-0.017717717	1.330597012	-0.292347672	0.037488457	-0.275378483	0.212618812	-0.129327496	-0.032081535	0.68992975	4.130660689	-0.12938337	0.048266959	-0.12223
69534	8/8/2012 11:04	19.00465304	28.71307894	21.38403943	23.74269483	21.38234763	21.84313563	21.93021961	19.50491024	20.46364336	20.92006248	23.01062604	26.6437553	21.83346964	22.00979556	23.08926	-0.053596767	6.37808916	-0.041084416	1.294384956	-0.277718068	0.022338961	-0.252281446	0.132596624	-0.108286463	-0.011036083	0.668888495	4.17725811	-0.087026274	0.060847293	-0.12223
69535	8/8/2012 11:04	19.0195267	28.65620831	21.37787681	23.73653112	21.4057038	21.87934047	21.92406038	19.55133313	20.45953778	20.88207811	23.04860304	26.66048934	21.80394797	21.98874278	23.09277	-0.03872311	6.321218521	-0.047247035	1.288221241	-0.254361899	0.058543804	-0.258440672	0.179019517	-0.112392041	-0.049020459	0.706865492	4.19399215	-0.116547943	0.039794516	-0.11872
69536	8/8/2012 11:05	18.98336844	28.69197751	21.3586187	23.78507068	21.40339385	21.88113788	21.92175068	19.49644646	20.45517561	20.94957767	23.07400681	26.55030367	21.82499818	21.9843782	23.09277	-0.074881367	6.356987723	-0.066505142	1.336760806	-0.256671857	0.060341218	-0.260750378	0.124132851	-0.116754212	0.018479106	0.732269266	4.083806485	-0.095497736	0.035429933	-0.11872
69537	8/8/2012 11:05	18.97311085	28.62224079	21.40740613	23.7493722	21.40159721	21.8667586	21.91969761	19.57646845	20.48494112	20.96651694	23.04013516	26.60977258	21.81652674	21.9843782	23.09277	-0.085138957	6.287251003	-0.017717717	1.301062327	-0.25846849	0.045961934	-0.262803449	0.204154835	-0.086988696	0.035418377	0.69839761	4.143275396	-0.103969177	0.035429933	-0.11872
69538	8/8/2012 11:05	18.9369531	28.66238425	21.38403943	23.72163552	21.4077571	21.86444765	21.90917564	19.55338498	20.50829185	20.93084191	23.03808234	26.5654926	21.82730858	22.01210624	23.09631	-0.121296709	6.327394471	-0.041084416	1.273325645	-0.252308601	0.043650984	-0.273325419	0.181071373	-0.063637973	-0.000256654	0.696344794	4.098995413	-0.09318734	0.063157972	-0.11518
69539	8/8/2012 11:05	19.00054997	28.66289892	21.39687825	23.75990193	21.39954392	21.83081066	21.93483904	19.52209432	20.47236773	20.92031914	23.02781828	26.59741532	21.82525489	22.00594443	23.09631	-0.057699833	6.327909134	-0.028245591	1.311592054	-0.260521784	0.010013998	-0.247662019	0.149780713	-0.099562093	-0.010779431	0.68608073	4.130918132	-0.095241026	0.056996165	-0.11518
69540	8/8/2012 11:05	19.00901255	28.70947625	21.39276982	23.73036741	21.3910741	21.87728628	21.9389452	19.54517757	20.45748499	20.93931149	23.07631626	26.49778656	21.83578004	21.99926916	23.09631	-0.049237254	6.374486466	-0.032354021	1.282057538	-0.268991606	0.056489618	-0.243555857	0.172863958	-0.114444828	0.008212923	0.734578709	4.031289373	-0.084715871	0.050320888	-0.11518
69541	8/8/2012 11:05	18.99208741	28.72646041	21.38018779	23.78121831	21.41237703	21.87317792	21.94741417	19.50670558	20.48263172	20.94726778	23.08863332	26.42107189	21.81858042	21.97359514	23.09631	-0.066162391	6.391470628	-0.044936054	1.332908433	-0.247688678	0.05238125	-0.235086881	0.134391972	-0.089298099	0.016169212	0.746895769	3.954574697	-0.101915496	0.02464687	-0.11518
69542	8/8/2012 11:06	18.95849384	28.74318732	21.42229927	23.76426792	21.41648363	21.86881278	21.95177699	19.57698141	20.52728047	20.9331518	23.05322189	26.42364618	21.81678345	22.00594443	23.09631	-0.099755968	6.40819754	-0.00282457	1.315958048	-0.243582073	0.048016114	-0.230724067	0.204667803	-0.044649352	0.002053229	0.711484345	3.957148987	-0.103712467	0.056996165	-0.11518
69543	8/8/2012 11:06	18.97490592	28.78101619	21.35451032	23.76375428	21.4118637	21.84313563	21.9725646	19.58544539	20.47236773	20.92468224	23.01935045	26.41103218	21.84656194	22.00157983	23.09607	-0.083343881	6.446026405	-0.070613524	1.315444401	-0.248202003	0.022338961	-0.209936461	0.213131781	-0.099562093	-0.006416332	0.677612902	3.944534989	-0.073933971	0.052631559	-0.11542
69544	8/8/2012 11:06	19.03029732	28.71796832	21.39713503	23.7683771	21.4293168	21.88165143	21.94741417	19.55364147	20.46184717	20.88438796	23.07195398	26.47230062	21.80625835	21.98668886	23.09607	-0.027952489	6.382978536	-0.027988814	1.320067224	-0.230748901	0.060854765	-0.235086881	0.181327855	-0.110082654	-0.046710611	0.730216428	4.005803428	-0.114237561	0.037740594	-0.11542
69545	8/8/2012 11:06	18.98593284	28.65260567	21.38660719	23.81306472	21.42315687	21.88396239	21.95383008	19.5113222	20.47442052	20.95625071	23.09299562	26.37911125	21.8232012	21.98668886	23.09955	-0.072316965	6.317615889	-0.038516655	1.364754846	-0.23690883	0.063165728	-0.228670975	0.139008587	-0.097509297	0.025152142	0.751258072	3.912614066	-0.09729471	0.037740594	-0.11194
69546	8/8/2012 11:06	18.97747032	28.67782418	21.42050182	23.81717396	21.4187936	21.87548887	21.9497239	19.55158961	20.50623903	20.88233476	23.06168981	26.40691333	21.81704016	22.0185248	23.10306	-0.080779485	6.342834396	-0.004622022	1.368864083	-0.241272106	0.054692206	-0.232777156	0.179275999	-0.065690791	-0.048763809	0.71995226	3.940416143	-0.103455757	0.069576532	-0.10843
69547	8/8/2012 11:06	18.97900896	28.72594574	21.43873317	23.74269483	21.4159703	21.86008252	21.96820175	19.54645998	20.45491901	20.91954918	23.05655774	26.38039838	21.83295622	22.0221192	23.10315	-0.079240847	6.390955956	0.013609326	1.294384956	-0.244095399	0.039285859	-0.214299302	0.174146365	-0.11701081	-0.011549389	0.714820188	3.913901194	-0.087539696	0.073170931	-0.10834
69548	8/8/2012 11:07	18.95772452	28.6873455	21.40458157	23.77197263	21.37772775	21.8724076	21.95921945	19.55928408	20.46338676	20.89414067	23.06092	26.46097359	21.82448476	21.98412146	23.10315	-0.100525283	6.352355718	-0.020542272	1.323662758	-0.28233795	0.051610931	-0.223281605	0.186970464	-0.108543062	-0.036957901	0.719182449	3.994476404	-0.096011157	0.035173193	-0.10834
69549	8/8/2012 11:07	18.92618278	28.69815352	21.40278413	23.76580886	21.43907004	21.87471855	21.97846727	19.56159242	20.41899547	20.90928309	23.07990873	26.51426243	21.80163759	21.98617538	23.10315	-0.132067027	6.36316374	-0.022339715	1.317498989	-0.220995658	0.053921887	-0.204033783	0.189278808	-0.152934348	-0.021815478	0.73817118	4.04776524	-0.118858323	0.037227114	-0.10834
69550	8/8/2012 11:07	18.97259797	28.66856022	21.38172844	23.81229424	21.413917	21.87471855	21.95306017	19.51927305	20.48673733	20.95137426	23.10120703	26.50988602	21.83526662	21.98206754	23.10315	-0.085651836	6.333570432	-0.043395399	1.363984365	-0.246148701	0.053921887	-0.229440885	0.146959438	-0.085192492	0.020275691	0.759469481	4.04338883	-0.085229294	0.033119274	-0.10834
69551	8/8/2012 11:07	18.95567302	28.68116951	21.4282052	23.77839324	21.413917	21.86187993	21.94484782	19.59929558	20.52009557	20.9216024	23.05861056	26.56883932	21.80959558	21.99849893	23.10315	-0.102576787	6.346179722	0.003081352	1.330083363	-0.246148701	0.041083263	-0.23765324	0.226981973	-0.051834249	-0.009496167	0.716873016	4.102342135	-0.11090034	0.049550664	-0.10834
69552	8/8/2012 11:07	19.00542236	28.67576552	21.38480976	23.78584116	21.41263369	21.84827104	21.96050264	19.53517481	20.47724312	20.92493889	23.02396926	26.60204929	21.85529017	22.01903829	23.10641	-0.052827441	6.340775735	-0.040314088	1.337531281	-0.247432015	0.027474375	-0.221998421	0.162861199	-0.0946867	-0.006159679	0.682231715	4.1355521	-0.065205741	0.070090017	-0.10508
69553	8/8/2012 11:07	18.93772241	28.612205	21.40586546	23.76041557	21.42957347	21.89038174	21.96897167	19.57082581	20.43259505	20.92262901	23.08093515	26.60410883	21.79804367	21.99131019	23.10641	-0.120527399	6.277215212	-0.019258384	1.3121057	-0.230492238	0.069585076	-0.21352939	0.198512196	-0.139334769	-0.008469556	0.739197601	4.137611644	-0.122452245	0.042361921	-0.10508
69554	8/8/2012 11:08	18.96721275	28.63768052	21.41023068	23.81537617	21.39595066	21.85674449	21.94356464	19.55441091	20.49212594	20.9865362	23.07272379	26.60874281	21.82807871	21.97898667	23.10992	-0.091037057	6.302690741	-0.01489316	1.367066291	-0.264115044	0.035947827	-0.238936418	0.182097301	-0.079803876	0.055437629	0.730986242	4.142245622	-0.092417207	0.030038397	-0.10157
69555	8/8/2012 11:08	19.00978188	28.57463538	21.41048746	23.81563299	21.41314701	21.86136638	21.91020217	19.63622971	20.42618015	20.9162127	23.06579547	26.63989361	21.85066934	21.98899953	23.10641	-0.048467927	6.239645598	-0.014636382	1.367323119	-0.24691869	0.040569719	-0.272298887	0.263916101	-0.145749672	-0.014885871	0.724057924	4.17339642	-0.069826572	0.040051257	-0.10508
69556	8/8/2012 11:08	18.98029116	28.48148516	21.4020138	23.79893926	21.37516115	21.86983987	21.9525469	19.57698141	20.4556888	20.89516727	23.09966739	26.67799581	21.84656194	21.99336411	23.10992	-0.077958648	6.146495376	-0.023110047	1.350629383	-0.284904548	0.049043204	-0.229954158	0.204667803	-0.116241016	-0.035931298	0.75792984	4.211498621	-0.073933971	0.044415846	-0.10157
69557	8/8/2012 11:08	18.98285556	28.3991446	21.37505228	23.81820127	21.44523	21.8724076	21.92123741	19.51901657	20.46518295	20.942648	23.03320691	26.71712826	21.82217436	21.97308166	23.10623	-0.075394247	6.064154817	-0.050071564	1.369891393	-0.2148357	0.051610931	-0.261263646	0.146702959	-0.10674687	0.011549429	0.69146936	4.250631068	-0.098321552	0.024133392	-0.10526
69558	8/8/2012 11:08	18.98490708	28.37135512	21.41074424	23.81178059	21.40904041	21.85314969	21.8978838	19.6118634	20.41873888	20.91723931	23.06682189	26.72562418	21.86016772	21.99439108	23.10974	-0.073342726	6.03636534	-0.014379604	1.363470711	-0.25102529	0.032353027	-0.284617252	0.23954979	-0.153190943	-0.013859261	0.72508434	4.259126989	-0.06032819	0.045442809	-0.10175
69559	8/8/2012 11:08	18.98952301	28.34639625	21.39841891	23.80792818	21.38850749	21.8829353	21.94459118	19.56723504	20.45876798	20.87283873	23.05193888	26.7063153	21.82422805	21.96229863	23.11322	-0.068726798	6.011406471	-0.026704929	1.359618307	-0.271558215	0.062138633	-0.237909875	0.194921431	-0.113161836	-0.058259835	0.71020133	4.239818109	-0.096267868	0.013350365	-0.09827
69560	8/8/2012 11:09	18.98952301	28.38473521	21.39841891	23.78686846	21.4264935	21.86187993	21.9150782	19.58031571	20.43362144	20.94495789	23.08606726	26.70657275	21.82884884	21.98386472	23.11322	-0.068726798	6.049745429	-0.026704929	1.338558581	-0.233572203	0.041083263	-0.267422855	0.208002095	-0.138308384	0.01385932	0.744329711	4.24007556	-0.091647074	0.034916453	-0.09827
69561	8/8/2012 11:09	18.976701	28.34639625	21.40689257	23.84182949	21.43907004	21.8279862	21.93201605	19.58647133	20.49905418	20.90876979	23.06271622	26.57295837	21.82653844	21.96050147	23.11322	-0.081548804	6.011406471	-0.018231273	1.393519611	-0.220995658	0.007189534	-0.250485003	0.214157719	-0.072875642	-0.022328781	0.720978676	4.106461182	-0.093957472	0.011553197	-0.09827
69562	8/8/2012 11:09	18.95387795	28.4125248	21.45593749	23.81897175	21.41212036	21.86444765	21.91328177	19.61237637	20.41925207	20.91775261	23.07580305	26.51863884	21.84399482	22.00337702	23.11685	-0.104371853	6.077535018	0.030813648	1.370661876	-0.24794534	0.043650984	-0.269219289	0.240062763	-0.152677753	-0.013345956	0.734065499	4.052141656	-0.076501094	0.054428749	-0.09464
69563	8/8/2012 11:09	19.01106409	28.47839735	21.36940323	23.81691713	21.40159721	21.85828512	21.94510445	19.59134454	20.46569615	20.91775261	23.03782574	26.56523516	21.85657374	21.96537949	23.1134	-0.047185716	6.143407568	-0.055720616	1.368607256	-0.25846849	0.037488457	-0.237396604	0.219030929	-0.106233672	-0.013345956	0.696088192	4.098737972	-0.063922176	0.016431226	-0.09809
69564	8/8/2012 11:09	18.92438773	28.44211582	21.40509513	23.79765513	21.42906014	21.86855601	21.95973272	19.58288055	20.41925207	20.90517666	23.10967507	26.61595123	21.79753025	21.98643212	23.1134	-0.133862076	6.107126041	-0.020028717	1.349345253	-0.231005565	0.047759341	-0.222768332	0.210566937	-0.152677753	-0.025921904	0.767937518	4.149454045	-0.122965662	0.037483854	-0.09809
69565	8/8/2012 11:09	18.97311085	28.44031462	21.43282723	23.84234314	21.44805332	21.87086696	21.93689212	19.57441658	20.49109954	20.93905484	23.03782574	26.6244469	21.82705186	21.98643212	23.11685	-0.085138957	6.10532484	0.007703385	1.39403327	-0.212012382	0.050070295	-0.245608939	0.202102965	-0.08083028	0.007956269	0.696088192	4.157949707	-0.09344405	0.037483854	-0.09464
69566	8/8/2012 11:10	19.00696102	28.50798896	21.44977474	23.83386778	21.40596047	21.84570333	21.93689212	19.60827259	20.41925207	20.91775261	23.08427102	26.62882346	21.84399482	22.020322	23.11685	-0.05128879	6.172999178	0.024650896	1.38555791	-0.254105237	0.024906667	-0.245608939	0.23595898	-0.152677753	-0.013345956	0.742533472	4.162326268	-0.076501094	0.071373731	-0.09464
69567	8/8/2012 11:10	18.98003472	28.45575352	21.41870437	23.8366929	21.39158742	21.88216498	21.97744072	19.60211693	20.45132664	20.8695023	23.08247478	26.68623418	21.79573329	21.98874278	23.1167	-0.078215087	6.120763731	-0.006419474	1.388383028	-0.268478284	0.061368312	-0.205060337	0.229803315	-0.120603182	-0.061596271	0.740737233	4.219736993	-0.124762622	0.039794516	-0.09479
69568	8/8/2012 11:10	18.97977828	28.45961325	21.38455298	23.84465461	21.40827043	21.83954084	21.93483904	19.57262119	20.5018768	20.92853203	23.11634687	26.715841	21.82089081	21.96769014	23.11322	-0.078471527	6.124623465	-0.040570864	1.396344736	-0.251795277	0.018744175	-0.247662019	0.20030758	-0.070053024	-0.002566534	0.77460932	4.249343809	-0.099605104	0.018741874	-0.09827
69569	8/8/2012 11:10	18.93336299	28.5018133	21.44797727	23.87008084	21.395694	21.85212261	21.93073288	19.64033353	20.4556888	20.88259141	23.09556168	26.7163559	21.80446139	22.00183657	23.1167	-0.124886819	6.166823516	0.022853428	1.421770963	-0.264371706	0.031325942	-0.251768177	0.268019918	-0.116241016	-0.048507159	0.753824135	4.249858713	-0.116034525	0.052888301	-0.09479
69570	8/8/2012 11:10	18.99054877	28.56357044	21.37839036	23.83849071	21.40211054	21.85443355	21.96691857	19.61288935	20.47878272	20.91826592	23.05091247	26.70116628	21.84861564	21.9995259	23.1167	-0.067701035	6.228580655	-0.046733483	1.390180831	-0.257955166	0.033636884	-0.21558249	0.240575736	-0.093147101	-0.012832651	0.709174918	4.234669093	-0.071880272	0.050577629	-0.09479
69571	8/8/2012 11:10	18.97157221	28.46424494	21.41433913	23.84080217	21.37901105	21.87779983	21.96897167	19.61519773	20.46005098	20.88669781	23.10813542	26.68649163	21.8129328	21.99336411	23.12036	-0.086677593	6.129255152	-0.010784709	1.392492294	-0.28105465	0.057003164	-0.21352939	0.242884116	-0.111878844	-0.044400761	0.766397874	4.219994442	-0.107563115	0.044415846	-0.09113
69572	8/8/2012 11:11	18.97593168	28.40480545	21.40586546	23.88317927	21.40852709	21.88627336	21.94792745	19.56031001	20.47698652	20.95009098	23.12507155	26.67387663	21.82140423	21.97231144	23.12036	-0.082318123	6.069815665	-0.019258384	1.434869399	-0.251538615	0.065476692	-0.234573609	0.187996395	-0.0949433	0.018992416	0.783334005	4.207379443	-0.099091683	0.023363174	-0.09113
69573	8/8/2012 11:11	18.96131466	28.3479401	21.41254169	23.8556983	21.41930692	21.86316379	21.92072414	19.65957024	20.51291069	20.91005305	23.09787114	26.71429629	21.827822	22.00414724	23.12036	-0.096935146	6.012950313	-0.012582157	1.407388427	-0.24075878	0.042367123	-0.261776914	0.287256629	-0.05901913	-0.021045522	0.756133594	4.247799099	-0.092673918	0.055198974	-0.09113
69574	8/8/2012 11:11	18.99670335	28.32401062	21.42255605	23.83617924	21.38286096	21.85212261	21.95613981	19.56441373	20.46005098	20.9162127	23.10813542	26.79668183	21.85092606	21.99772871	23.12036	-0.061546453	5.989020841	-0.002567791	1.38786937	-0.277204747	0.031325942	-0.226361247	0.192100118	-0.111878844	-0.014885871	0.766397874	4.330184638	-0.069569859	0.048780441	-0.09113
69575	8/8/2012 11:11	18.9313115	28.27538029	21.42050182	23.83412461	21.44856665	21.87548887	21.97102477	19.6236618	20.41360697	20.89953033	23.12096582	26.82217027	21.79599	21.98489168	23.12384	-0.126938308	5.940390511	-0.004622022	1.385814739	-0.211499051	0.054692206	-0.211476288	0.251348191	-0.158322845	-0.031568233	0.779228268	4.355673079	-0.124505913	0.035943413	-0.08765
69576	8/8/2012 11:11	18.9754188	28.25196595	21.40560868	23.87855629	21.43368009	21.89012497	21.95613981	19.58313703	20.4451683	20.93931149	23.11865634	26.79024538	21.83167266	21.98258102	23.12366	-0.082831002	5.916976162	-0.019515162	1.430246416	-0.226385612	0.069328302	-0.226361247	0.210823421	-0.126761523	0.008212923	0.776918793	4.323748194	-0.088823253	0.033632754	-0.08783
69577	8/8/2012 11:11	18.9754188	28.18867084	21.43513825	23.88266561	21.45061998	21.83106743	21.95177699	19.62314883	20.49340895	20.89901703	23.09530508	26.82603217	21.82089081	21.95921778	23.12366	-0.082831002	5.853681057	0.010014404	1.434355734	-0.209445727	0.010270768	-0.230724067	0.250835217	-0.078520871	-0.032081535	0.753567529	4.359534981	-0.099605104	0.010269507	-0.08783
69578	8/8/2012 11:12	18.96310973	28.32015105	21.43128655	23.88317927	21.42983013	21.86932632	21.93098951	19.66110918	20.52291821	20.89054756	23.09530508	26.79642437	21.82936226	21.99721523	23.12366	-0.095140077	5.985161265	0.006162707	1.434869399	-0.230235574	0.048529659	-0.251511542	0.288795571	-0.049011612	-0.040551008	0.753567529	4.32992718	-0.091133652	0.048266959	-0.08783
69579	8/8/2012 11:12	19.00516592	28.34536703	21.39713503	23.86160541	21.4208469	21.84364917	21.97718408	19.64469384	20.46851874	20.9162127	23.07452002	26.69936413	21.84245455	21.96794688	23.12366	-0.053083883	6.010377243	-0.027988814	1.413295533	-0.2392188	0.022852502	-0.205316975	0.272380229	-0.103411083	-0.014885871	0.732782475	4.23286694	-0.078041366	0.018998613	-0.08783
69580	8/8/2012 11:12	18.93720953	28.31526226	21.42640774	23.82744707	21.43316676	21.87292114	21.98539652	19.63392132	20.41540314	20.90132689	23.13123017	26.68855123	21.79778696	21.98258102	23.12717	-0.121040272	5.980272475	0.001283896	1.379137198	-0.22689894	0.052124477	-0.19710454	0.261607706	-0.15652668	-0.029771675	0.789492619	4.222054038	-0.122708954	0.033632754	-0.08432
69581	8/8/2012 11:12	18.97772676	28.38550714	21.43744927	23.8849771	21.44856665	21.86727214	21.9581929	19.58544539	20.46851874	20.95856061	23.07015774	26.72459437	21.83398306	21.97231144	23.12701	-0.080523046	6.050517359	0.012325425	1.436667228	-0.211499051	0.046475479	-0.224308153	0.213131781	-0.103411083	0.027462042	0.728420197	4.258097179	-0.086512851	0.023363174	-0.08448
69582	8/8/2012 11:12	18.95669877	28.48714615	21.42897553	23.88908643	21.42752015	21.85879867	21.94151155	19.67855057	20.51496351	20.88259141	23.11249775	26.67799581	21.83809045	21.99336411	23.12701	-0.101551035	6.152156364	0.00385169	1.440776554	-0.232545548	0.038002	-0.240989503	0.306236961	-0.056966308	-0.048507159	0.770760202	4.211498621	-0.082405467	0.044415846	-0.08448
69583	8/8/2012 11:12	19.00080641	28.50618773	21.43950351	23.87419015	21.4293168	21.83106743	21.97282123	19.60006504	20.46620935	20.90979639	23.08888992	26.73489248	21.83167266	21.99541804	23.12701	-0.057443392	6.171197942	0.014379667	1.425880271	-0.230748901	0.010270768	-0.209679823	0.227751429	-0.105720474	-0.021302174	0.747152375	4.268395292	-0.088823253	0.046469772	-0.08448
69584	8/8/2012 11:13	18.97593168	28.50644505	21.45234255	23.87470381	21.39595066	21.87369146	22.00284801	19.64033353	20.46005098	20.89106086	23.13353965	26.69498747	21.82140423	21.98489168	23.12701	-0.082318123	6.171455261	0.027218708	1.426393935	-0.264115044	0.052894795	-0.179653049	0.268019918	-0.111878844	-0.040037707	0.791802103	4.228490285	-0.099091683	0.035943413	-0.08448
69585	8/8/2012 11:13	18.97567524	28.54838837	21.41819081	23.87419015	21.44215002	21.86059607	21.95177699	19.64264193	20.44953045	20.9398248	23.16535936	26.73978409	21.83192937	21.9830945	23.13052	-0.082574563	6.213398585	-0.006933031	1.425880271	-0.21791568	0.039799403	-0.230724067	0.270328317	-0.122399366	0.008726232	0.823621815	4.273286906	-0.088566541	0.034146233	-0.08097
69586	8/8/2012 11:13	18.97105933	28.53963941	21.46851981	23.87393331	21.42906014	21.8603393	21.96820175	19.67572916	20.49109954	20.96010054	23.10556935	26.73875428	21.81858042	21.97385188	23.13071	-0.087190471	6.204649627	0.043395971	1.425623439	-0.231005565	0.039542631	-0.214299302	0.303415553	-0.08083028	0.029001976	0.763831801	4.272257092	-0.101915496	0.024903609	-0.08078
69587	8/8/2012 11:13	18.96900782	28.62224079	21.43719249	23.88035412	21.43137011	21.85417678	21.94536109	19.71189466	20.47236773	20.92006248	23.11634687	26.74544808	21.85477675	21.97616253	23.13071	-0.089241984	6.287251003	0.012068645	1.432044242	-0.228695589	0.033380112	-0.237139968	0.339581048	-0.099562093	-0.011036083	0.77460932	4.27895089	-0.065719167	0.027214263	-0.08078
69588	8/8/2012 11:13	19.00285795	28.51648052	21.42435351	23.8888296	21.42290021	21.83286482	21.98744963	19.67188179	20.46620935	20.91390283	23.09735793	26.81547631	21.82756529	21.96563623	23.13422	-0.055391859	6.181490732	-0.000770338	1.440519721	-0.237165493	0.012068155	-0.195051428	0.299568183	-0.105720474	-0.017195741	0.755620381	4.348979126	-0.092930629	0.016687965	-0.07727
69589	8/8/2012 11:13	19.02157824	28.51828176	21.43898995	23.88240878	21.42906014	21.86881278	21.96820175	19.66957338	20.46389996	20.87797172	23.14149455	26.87675224	21.82089081	21.98874278	23.13422	-0.036671566	6.183291974	0.013866106	1.434098902	-0.231005565	0.048016114	-0.214299302	0.297259763	-0.108029864	-0.053126852	0.799757002	4.410255046	-0.099605104	0.039794516	-0.07727
69590	8/8/2012 11:14	18.9754188	28.58647234	21.43102977	23.92067704	21.4208469	21.87754306	21.97718408	19.62109693	20.47878272	20.94367461	23.16510275	26.80698016	21.83167266	21.97847319	23.13422	-0.082831002	6.251482554	0.005905927	1.472367169	-0.2392188	0.056746391	-0.205316975	0.248783318	-0.093147101	0.012576047	0.823365203	4.340482974	-0.088823253	0.029524918	-0.07727
69591	8/8/2012 11:14	18.9369531	28.58158315	21.46826303	23.90321228	21.39492401	21.85571741	21.96383892	19.69650504	20.48237512	20.93032861	23.12199225	26.75111207	21.79727354	21.99464782	23.13788	-0.121296709	6.246593371	0.043139188	1.454902402	-0.26514169	0.034920741	-0.218662138	0.324191428	-0.089554699	-0.00076996	0.780254702	4.284614884	-0.123222371	0.04569955	-0.07361
69592	8/8/2012 11:14	18.99849844	28.5970227	21.45824853	23.90988997	21.42700683	21.82875651	21.9833434	19.71779403	20.45697179	20.90902644	23.10941846	26.83607314	21.84784551	21.97359514	23.13788	-0.059751364	6.26203292	0.033124684	1.461580096	-0.233058876	0.007959842	-0.199157651	0.345480422	-0.114958025	-0.022072129	0.767680911	4.369575947	-0.072650409	0.02464687	-0.07361
69593	8/8/2012 11:14	18.998242	28.65595097	21.44951796	23.89704826	21.4057038	21.85802835	21.99129922	19.62084044	20.46159057	20.90953974	23.1140374	26.82371503	21.86940942	21.99490456	23.13788	-0.060007806	6.32096119	0.024394115	1.448738388	-0.254361899	0.037231685	-0.19120184	0.248526831	-0.110339253	-0.021558826	0.772299849	4.357217839	-0.051086496	0.045956291	-0.07361
69594	8/8/2012 11:14	19.00465304	28.56073988	21.44746371	23.90783529	21.43753006	21.87292114	22.00207809	19.68008952	20.45748499	20.86308608	23.13507931	26.78973047	21.81010899	21.98643212	23.13788	-0.053596767	6.225750095	0.022339866	1.459525419	-0.222535646	0.052124477	-0.180422969	0.307775911	-0.114444828	-0.068012482	0.793341759	4.323233279	-0.110386921	0.037483854	-0.07361
69595	8/8/2012 11:14	18.9154125	28.53886745	21.45542393	23.89858926	21.43265343	21.88498949	21.98052038	19.65623587	20.41694271	20.92801873	23.15355524	26.76604446	21.83732031	21.98386472	23.14117	-0.14283731	6.203877661	0.030300085	1.45027939	-0.227412269	0.064192823	-0.201980676	0.283922258	-0.15498711	-0.003079841	0.811817693	4.299547276	-0.083175602	0.034916453	-0.07032
69596	8/8/2012 11:15	18.97054646	28.55636538	21.47262834	23.93711456	21.4329101	21.86855601	21.98077702	19.63109995	20.46313016	20.97036679	23.09864096	26.82114043	21.83295622	21.97539231	23.14117	-0.08770335	6.221375596	0.047504495	1.488804682	-0.227155604	0.047759341	-0.201724037	0.258786336	-0.108799661	0.039268224	0.756903414	4.354643239	-0.087539696	0.026444045	-0.07032
69597	8/8/2012 11:15	18.95387795	28.64102581	21.460046	23.94559018	21.42880347	21.86008252	21.95126372	19.72164146	20.49905418	20.86667916	23.13020373	26.83143884	21.8434814	21.99849893	23.14117	-0.104371853	6.306036027	0.034922157	1.497280306	-0.231262229	0.039285859	-0.231237339	0.349327845	-0.072875642	-0.064419405	0.788466183	4.364941651	-0.077014518	0.049550664	-0.07032
69598	8/8/2012 11:15	19.01516717	28.6858015	21.47057408	23.92247489	21.42264355	21.84108146	21.99155586	19.63520376	20.47185453	20.90697322	23.10710899	26.89322999	21.85400661	22.00928208	23.14117	-0.043082637	6.350811718	0.045450232	1.474165018	-0.237422157	0.020284797	-0.190945201	0.262890147	-0.100075292	-0.024125343	0.765371444	4.426732798	-0.066489306	0.060333809	-0.07032
69599	8/8/2012 11:15	19.00029353	28.61992483	21.460046	23.91579717	21.4329101	21.87266437	21.99771521	19.68804078	20.46133397	20.87540522	23.13918506	26.88705082	21.80985228	21.98617538	23.14468	-0.057956275	6.284935049	0.034922157	1.467487298	-0.227155604	0.051867704	-0.18478585	0.315727167	-0.110595851	-0.055693345	0.797447513	4.420553632	-0.11064363	0.037227114	-0.06681
69600	8/8/2012 11:15	18.96387904	28.71050559	21.43642215	23.95560686	21.42213022	21.87446178	21.97821063	19.63546025	20.48032232	20.9534275	23.18768467	26.82139789	21.83732031	21.98001362	23.14801	-0.094370761	6.375515807	0.011298304	1.507296981	-0.237935484	0.053665114	-0.204290422	0.263146635	-0.0916075	0.022328933	0.845947118	4.354900699	-0.083175602	0.031065356	-0.06348
69601	8/8/2012 11:15	18.96593055	28.72517373	21.48058862	23.94481967	21.44497334	21.85956898	21.98026374	19.69188817	20.50726544	20.86205949	23.13841523	26.80595033	21.82217436	22.00671466	23.14801	-0.092319251	6.390183946	0.055464774	1.496509794	-0.215092365	0.038772316	-0.202237314	0.319574555	-0.064664382	-0.069039075	0.796677684	4.339453139	-0.098321552	0.05776639	-0.06348
69602	8/8/2012 11:16	18.97849608	28.78024417	21.49317103	23.88985693	21.43239677	21.84673042	21.99283905	19.67495969	20.45235303	20.91698265	23.13430948	26.7168708	21.85169619	22.01518715	23.14801	-0.079753726	6.445254383	0.068047191	1.441547053	-0.227668933	0.02593375	-0.189662004	0.302646079	-0.11957679	-0.014115914	0.792571931	4.250373616	-0.068799721	0.066238879	-0.06348
69603	8/8/2012 11:16	18.98516352	28.65981094	21.46158669	23.93043681	21.40929708	21.87009664	21.99951169	19.68573235	20.45876798	20.87283873	23.14072472	26.69807688	21.8370636	21.95844756	23.14801	-0.073086286	6.324821157	0.036462848	1.482126932	-0.250768628	0.049299977	-0.18298937	0.313418736	-0.113161836	-0.058259835	0.798987172	4.231579688	-0.083432314	0.009499293	-0.06348
69604	8/8/2012 11:16	18.93028575	28.58775897	21.46158669	23.90064394	21.45164664	21.87446178	22.01208707	19.6688039	20.43362144	20.91929253	23.16202341	26.63011068	21.81164925	21.98797256	23.14801	-0.127964053	6.252769182	0.036462848	1.452334061	-0.208419064	0.053665114	-0.170413986	0.29649029	-0.138308384	-0.011806041	0.820285863	4.163613493	-0.108846663	0.039024295	-0.06348
69605	8/8/2012 11:16	18.9754188	28.62018216	21.43077299	23.95868892	21.42906014	21.85186584	21.97692744	19.64033353	20.49777117	20.94983433	23.18819789	26.66924256	21.83809045	21.96794688	23.15201	-0.082831002	6.285192377	0.005649147	1.51037904	-0.231005565	0.03106917	-0.205573613	0.268019918	-0.074158649	0.018735761	0.846460345	4.202745374	-0.082405467	0.018998613	-0.05948
69606	8/8/2012 11:16	18.92464417	28.65826695	21.48572429	23.94173762	21.39954392	21.85186584	21.98539652	19.69291414	20.49135614	20.92647881	23.14790981	26.66692553	21.8103657	21.9951613	23.15201	-0.133605641	6.32327717	0.060600449	1.493427747	-0.260521784	0.03106917	-0.19710454	0.320600527	-0.080573679	-0.00461976	0.806172258	4.200428342	-0.110130211	0.046213032	-0.05948
69607	8/8/2012 11:16	18.99234386	28.7557969	21.43513825	23.94584702	21.43342343	21.83928407	21.99797185	19.63776864	20.46133397	20.90081359	23.10531274	26.72588163	21.86068115	22.00312028	23.15201	-0.06590595	6.420807114	0.010014404	1.497537143	-0.226642276	0.018487405	-0.18452921	0.265455031	-0.110595851	-0.030284977	0.763575194	4.259384442	-0.059814764	0.054172008	-0.05948
69608	8/8/2012 11:17	18.98772792	28.75528222	21.460046	23.89473676	21.42033358	21.87266437	21.99771521	19.67393372	20.45979438	20.92031914	23.17126144	26.68623418	21.85503346	21.98463494	23.15552	-0.070521882	6.420292436	0.034922157	1.446426886	-0.239732127	0.051867704	-0.18478585	0.301620113	-0.112135443	-0.010779431	0.829523892	4.219736993	-0.065462454	0.035686673	-0.05597
69609	8/8/2012 11:17	18.97952184	28.7727813	21.41382558	23.95432266	21.46293995	21.83081066	21.98975938	19.65905726	20.48699393	20.90953974	23.14380404	26.70090883	21.83578004	21.95279933	23.15552	-0.078727967	6.437791513	-0.011298266	1.50601279	-0.197125756	0.010013998	-0.192741676	0.286743649	-0.084935892	-0.021558826	0.802066493	4.234411643	-0.084715871	0.003851061	-0.05597
69610	8/8/2012 11:17	18.91669467	28.83685959	21.48623786	23.99721491	21.42110357	21.86085284	21.98180357	19.71215115	20.46851874	20.87412198	23.15868746	26.69498747	21.82114752	21.99747197	23.1553	-0.141555135	6.501869803	0.061114017	1.548905031	-0.238962137	0.040056175	-0.200697483	0.339837543	-0.103411083	-0.05697659	0.816949915	4.228490285	-0.099348394	0.0485237	-0.05619
69611	8/8/2012 11:17	18.97336729	28.84252118	21.42435351	23.95226796	21.42290021	21.82875651	21.99591873	19.71625507	20.47262433	20.92057579	23.12507155	26.71609845	21.85503346	21.98489168	23.1553	-0.084882518	6.507531399	-0.000770338	1.503958086	-0.237165493	0.007959842	-0.186582328	0.343941454	-0.099305494	-0.010522778	0.783334005	4.249601261	-0.065462454	0.035943413	-0.05619
69612	8/8/2012 11:17	18.98413776	28.8708293	21.46929016	23.95483634	21.40005724	21.86521797	21.99437889	19.67829408	20.46415655	20.89927368	23.2010286	26.78818572	21.86761242	21.98899953	23.15878	-0.074112047	6.53583952	0.044166319	1.506526466	-0.26000846	0.0444213	-0.188122166	0.305980469	-0.107773266	-0.031824884	0.859291048	4.321688534	-0.052883494	0.040051257	-0.05271
69613	8/8/2012 11:17	18.95054426	28.91303459	21.45234255	23.91682451	21.44651333	21.8988553	21.96050264	19.68034601	20.436444	20.93931149	23.14816642	26.76887648	21.84014414	21.98258102	23.15878	-0.107705543	6.578044803	0.027218708	1.468514639	-0.213552374	0.078058636	-0.221998421	0.308032403	-0.135485821	0.008212923	0.806428868	4.302379289	-0.080351773	0.033632754	-0.05271
69614	8/8/2012 11:18	18.96464836	28.85950603	21.42871875	23.97743817	21.41006706	21.84570333	21.97487434	19.65520991	20.48340152	20.94393127	23.20770058	26.80311828	21.84476496	21.97872993	23.16229	-0.093601445	6.524516242	0.003594911	1.5291283	-0.24999864	0.024906667	-0.207626719	0.282896298	-0.088528298	0.012832701	0.865963034	4.336621094	-0.075730957	0.029781658	-0.0492
69615	8/8/2012 11:18	18.97003358	28.86491031	21.48906249	23.96613724	21.44933665	21.86367733	21.98436996	19.70035244	20.49879758	20.95496743	23.12584138	26.86516636	21.8347532	21.99413434	23.16211	-0.088216228	6.529920529	0.063938642	1.517827364	-0.210729055	0.042880667	-0.198131096	0.328038826	-0.073132243	0.023868865	0.784103831	4.398669176	-0.085742717	0.045186068	-0.04938
69616	8/8/2012 11:18	18.99131809	28.92435805	21.45927565	23.97872237	21.43239677	21.85520386	21.95075044	19.77217136	20.43952316	20.91698265	23.15971391	26.89477478	21.8727467	21.97718949	23.16211	-0.066931713	6.589368264	0.034151811	1.5304125	-0.227668933	0.034407198	-0.231750612	0.399857749	-0.13240666	-0.014115914	0.81797636	4.428277592	-0.047749211	0.02824122	-0.04938
69617	8/8/2012 11:18	19.0354262	28.90917433	21.45285611	23.97230138	21.40467716	21.87831338	21.97359115	19.71292064	20.46082077	20.87899831	23.18922435	26.97973953	21.88121829	21.9856619	23.16211	-0.022823609	6.574184542	0.027732271	1.523991506	-0.255388547	0.057516711	-0.208909909	0.340607026	-0.111109049	-0.052100254	0.847486799	4.51324234	-0.039277627	0.036713634	-0.04938
69618	8/8/2012 11:18	18.9805476	28.93465214	21.41485269	23.97641082	21.42598017	21.83183774	21.97359115	19.68752779	20.51983897	20.92134575	23.20616089	26.98385909	21.84733208	21.95613692	23.16562	-0.077702208	6.599662352	-0.010271152	1.52810094	-0.234085531	0.011041077	-0.208909909	0.315214182	-0.052090852	-0.00975282	0.864423344	4.517361898	-0.073163834	0.007188651	-0.04587
69619	8/8/2012 11:18	18.91361745	28.96913756	21.47879113	23.98976651	21.3969773	21.85340646	21.97436106	19.74498259	20.46749234	20.92391228	23.1704916	26.9735602	21.8075419	21.97975688	23.16547	-0.144632353	6.63414778	0.05366729	1.541456638	-0.263088399	0.032609798	-0.208139995	0.372668974	-0.104437479	-0.007186291	0.828754055	4.507063012	-0.112954015	0.030808616	-0.04602
69620	8/8/2012 11:19	19.00208862	29.00310864	21.45773496	23.98129078	21.4264935	21.82387789	21.97846727	19.77447985	20.45491901	20.90261015	23.16202341	26.98205678	21.86684228	21.97975688	23.16547	-0.056161184	6.668118851	0.03261112	1.532980901	-0.233572203	0.003081227	-0.204033783	0.40216624	-0.11701081	-0.028488418	0.820285863	4.515559591	-0.053653636	0.030808616	-0.04602
69621	8/8/2012 11:19	18.983112	29.01752071	21.45542393	23.9705035	21.39466735	21.8724076	21.98052038	19.71779403	20.46133397	20.87951161	23.16433292	27.02685728	21.85631703	21.96101494	23.16898	-0.075137807	6.682530926	0.030300085	1.52219363	-0.265398351	0.051610931	-0.201980676	0.345480422	-0.110595851	-0.051586955	0.822595368	4.560360094	-0.064178889	0.012066674	-0.04251
69622	8/8/2012 11:19	18.98977945	29.12638537	21.47083086	23.95201112	21.42264355	21.88344885	22.00413121	19.72164146	20.44824747	20.91723931	23.19794922	27.03483905	21.84758879	21.98155406	23.16898	-0.068470357	6.791395584	0.045707015	1.503701248	-0.237422157	0.06265218	-0.178369847	0.349327845	-0.123682354	-0.013859261	0.856211675	4.568341857	-0.072907122	0.032605794	-0.04251
69623	8/8/2012 11:19	18.91361745	29.16396123	21.46184347	23.99824227	21.43907004	21.89166561	21.98283013	19.72805384	20.41694271	20.91107965	23.20436459	27.01192371	21.84989921	21.9882293	23.16898	-0.144632353	6.82897145	0.036719631	1.549932397	-0.220995658	0.070868948	-0.199670928	0.355740227	-0.15498711	-0.020018914	0.86262704	4.545426526	-0.070596709	0.039281036	-0.04251
69624	8/8/2012 11:19	18.97131577	29.18377881	21.43102977	24.00543384	21.46730328	21.84801427	21.97307787	19.70343036	20.48083552	20.91184961	23.1502193	27.0420484	21.84219784	21.95510997	23.16885	-0.086934032	6.848789029	0.005905927	1.557123967	-0.192762422	0.027217605	-0.209423185	0.331116748	-0.0910943	-0.019248958	0.808481753	4.575551207	-0.078298078	0.0061617	-0.04264
69625	8/8/2012 11:19	18.96105822	29.17348395	21.47134442	24.0118549	21.40211054	21.85879867	21.97949383	19.77935334	20.44696448	20.93289514	23.17972966	27.09714895	21.81241938	21.9720547	23.16885	-0.097191585	6.838494168	0.046220581	1.563545025	-0.257955166	0.038002	-0.20300723	0.407039727	-0.124965342	0.001796575	0.837992108	4.63065176	-0.108076534	0.023106435	-0.04264
69626	8/8/2012 11:20	18.91643824	29.28132421	21.51140278	23.96716459	21.42521018	21.86059607	21.96460883	19.73933966	20.45312282	20.90953974	23.18152595	27.06084428	21.83552333	21.99490456	23.17236	-0.14181157	6.946334427	0.086278941	1.51885472	-0.234855522	0.039799403	-0.217892226	0.367026049	-0.118806996	-0.021558826	0.839788399	4.594347087	-0.084972583	0.045956291	-0.03913
69627	8/8/2012 11:20	18.98618928	29.30474583	21.48829213	23.99490333	21.42315687	21.82927005	21.99643201	19.70163491	20.47057153	20.90979639	23.16510275	27.15868756	21.85297976	22.0038905	23.17584	-0.072060524	6.969756044	0.063168289	1.546593459	-0.23690883	0.008473381	-0.186069049	0.329321293	-0.101358289	-0.021302174	0.823365203	4.692190376	-0.067516157	0.054942232	-0.03565
69628	8/8/2012 11:20	19.00696102	29.21106035	21.47108764	23.99464649	21.40596047	21.88370562	21.9833434	19.7647329	20.46620935	20.87181214	23.17767675	27.12907679	21.87403028	21.95305607	23.17584	-0.05128879	6.876070567	0.045963798	1.546336618	-0.254105237	0.062908954	-0.199157651	0.392419289	-0.105720474	-0.059286431	0.835939205	4.662579602	-0.046465639	0.004107799	-0.03565
69629	8/8/2012 11:20	18.99029233	29.25352734	21.46672234	23.96921931	21.42290021	21.87112373	21.99617537	19.75421648	20.45132664	20.93289514	23.20513443	27.11002304	21.85066934	21.98463494	23.17227	-0.067957476	6.918537557	0.041598493	1.520909433	-0.237165493	0.050327067	-0.186325689	0.381902873	-0.120603182	0.001796575	0.863396884	4.643525853	-0.069826572	0.035686673	-0.03922
69630	8/8/2012 11:20	18.91233528	29.28132421	21.47339869	23.98411602	21.45472663	21.89449013	21.99001602	19.74985603	20.4174559	20.92878869	23.19666615	27.07165839	21.84630523	21.97616253	23.17578	-0.145914527	6.946334427	0.048274844	1.535806144	-0.205339075	0.073693466	-0.192485037	0.377542417	-0.15447392	-0.002309881	0.854928604	4.605161203	-0.074190684	0.027214263	-0.03571
69631	8/8/2012 11:20	18.96105822	29.30474583	21.45876209	24.03728241	21.43599007	21.85443355	21.99232577	19.73113179	20.47057153	20.93520503	23.22848647	27.12083732	21.84450825	21.96589297	23.17578	-0.097191585	6.969756044	0.033638247	1.588972537	-0.224075633	0.033636884	-0.190175282	0.358818174	-0.101358289	0.004106459	0.886748921	4.654340129	-0.075987669	0.016944703	-0.03571
69632	8/8/2012 11:21	18.95875028	29.31529848	21.51987673	24.01801913	21.46755995	21.86496119	21.99001602	19.7521645	20.50008058	20.93520503	23.1525288	27.12495705	21.84014414	21.99105345	23.17578	-0.09949953	6.980308695	0.094752888	1.569709252	-0.192505755	0.044164528	-0.192485037	0.379850893	-0.071849235	0.004106459	0.810791249	4.658459863	-0.080351773	0.04210518	-0.03571
69633	8/8/2012 11:21	18.93772241	29.36188497	21.50703743	24.00106753	21.43368009	21.86059607	21.98565315	19.78833083	20.52343141	20.91646935	23.19281694	27.1272744	21.82987568	22.00183657	23.17926	-0.120527399	7.026895189	0.081913584	1.552757655	-0.226385612	0.039799403	-0.196847901	0.416017221	-0.048498406	-0.014629219	0.851079392	4.660777216	-0.09062023	0.052888301	-0.03223
69634	8/8/2012 11:21	18.91643824	29.39148447	21.49034641	23.98000657	21.44651333	21.86085284	21.97718408	19.77755784	20.50008058	20.91826592	23.19050742	27.10384347	21.85297976	21.99978264	23.1792	-0.14181157	7.056494683	0.065222563	1.5316967	-0.213552374	0.040056175	-0.205316975	0.405244231	-0.071849235	-0.012832651	0.848769868	4.637346282	-0.067516157	0.05083437	-0.03229
69635	8/8/2012 11:21	18.9926003	29.35339125	21.52398532	24.02238546	21.43804339	21.83954084	22.00695425	19.76037243	20.40693551	20.90107024	23.19435662	27.12032235	21.85683045	22.01210624	23.18268	-0.065649509	7.01840147	0.098861476	1.574075587	-0.222022316	0.018744175	-0.175546802	0.388058819	-0.164994305	-0.030028326	0.852619076	4.653825163	-0.063665463	0.063157972	-0.02881
69636	8/8/2012 11:21	18.99670335	29.33228574	21.43950351	24.02238546	21.45061998	21.85648772	22.02363593	19.76268091	20.46415655	20.9033801	23.15868746	27.16924451	21.86324829	21.95921778	23.18268	-0.061546453	6.99729596	0.014379667	1.574075587	-0.209445727	0.035691055	-0.158865122	0.390367302	-0.107773266	-0.027718464	0.816949915	4.702747325	-0.057247629	0.010269507	-0.02881
69637	8/8/2012 11:21	19.02003958	29.35158956	21.48418359	24.02469705	21.43188344	21.87985402	22.00079489	19.76678489	20.45979438	20.87386533	23.21770859	27.12701692	21.88019143	21.9720547	23.18268	-0.038210224	7.016599775	0.059059746	1.576387178	-0.228182261	0.059057351	-0.18170617	0.394471276	-0.112135443	-0.057233239	0.875971037	4.660519732	-0.040304487	0.023106435	-0.02881
69638	8/8/2012 11:22	18.93156793	29.38118896	21.47981827	23.99516017	21.46986995	21.87985402	22.03441491	19.76062893	20.42823292	20.91415948	23.2243806	27.13345402	21.82756529	21.97436536	23.18619	-0.126681872	7.046199177	0.054694424	1.5468503	-0.190195753	0.059057351	-0.148086147	0.388315317	-0.143696904	-0.016939089	0.882643056	4.66695683	-0.092930629	0.025417088	-0.0253
69639	8/8/2012 11:22	18.95233933	29.30860655	21.44566624	24.01570754	21.46524995	21.86701537	21.97923719	19.75806395	20.48057892	20.93263849	23.2130895	27.13499892	21.84194112	21.97179796	23.18265	-0.10591048	6.973616766	0.0205424	1.567397666	-0.194815757	0.046218707	-0.203263868	0.385750338	-0.0913509	0.001539922	0.871351955	4.668501736	-0.07855479	0.022849696	-0.02884
69640	8/8/2012 11:22	18.96721275	29.28981775	21.46081635	24.05192258	21.45061998	21.85237938	22.01106051	19.73318375	20.47672992	20.93725826	23.24311365	27.13113666	21.84219784	21.9720547	23.18613	-0.091037057	6.954827961	0.035692502	1.603612708	-0.209445727	0.031582713	-0.17144055	0.360870141	-0.0951999	0.00615969	0.901376104	4.664639473	-0.078298078	0.023106435	-0.02536
69641	8/8/2012 11:22	18.95464727	29.2007654	21.50292886	24.072984	21.48450001	21.83954084	22.00259137	19.77524935	20.48930333	20.9033801	23.18409208	27.1437534	21.84219784	21.95510997	23.18613	-0.103602539	6.865775621	0.077805017	1.62467412	-0.175565697	0.018744175	-0.179909689	0.402935738	-0.082626486	-0.027718464	0.84235453	4.677256213	-0.078298078	0.0061617	-0.02536
69642	8/8/2012 11:22	18.92926001	29.22624545	21.51140278	24.02649496	21.41674029	21.86085284	22.00259137	19.79884736	20.50444281	20.92673546	23.20744397	27.14195101	21.82345792	21.99541804	23.18964	-0.128989797	6.89125567	0.086278941	1.578185084	-0.24332541	0.040056175	-0.179909689	0.426533745	-0.067487005	-0.004363107	0.865706419	4.675453819	-0.097038	0.046469772	-0.02185
69643	8/8/2012 11:22	18.91848972	29.28338325	21.53887899	24.01596438	21.45677996	21.85417678	21.99617537	19.75626847	20.436444	20.90953974	23.20718735	27.0992088	21.85272304	22.00363376	23.18961	-0.139760089	6.948393463	0.11375515	1.567654509	-0.203285747	0.033380112	-0.186325689	0.383954854	-0.135485821	-0.021558826	0.865449804	4.632711611	-0.06777287	0.054685491	-0.02188
69644	8/8/2012 11:23	18.95669877	29.29599487	21.47545295	24.03265921	21.45677996	21.85417678	21.98360004	19.83039713	20.46415655	20.91184961	23.20513443	27.11414276	21.863505	21.9720547	23.18961	-0.101551035	6.961005091	0.050329108	1.584349338	-0.203285747	0.033380112	-0.198901012	0.458083516	-0.107773266	-0.019248958	0.863396884	4.647645573	-0.056990915	0.023106435	-0.02188
69645	8/8/2012 11:23	18.98003472	29.30268678	21.53271609	24.03933717	21.44651333	21.84827104	22.01106051	19.75832045	20.41309378	20.90748653	23.20487782	27.09251429	21.85888416	22.00979556	23.18961	-0.078215087	6.967696994	0.107592242	1.591027294	-0.213552374	0.027474375	-0.17144055	0.386006836	-0.158836035	-0.02361204	0.863140269	4.626017098	-0.061611757	0.060847293	-0.02188
69646	8/8/2012 11:23	18.96721275	29.28569967	21.45645105	24.05192258	21.45498329	21.84390594	22.03236177	19.79448684	20.47493372	20.90158354	23.17357095	27.12495705	21.87403028	21.99541804	23.18961	-0.091037057	6.950709881	0.031327212	1.603612708	-0.205082409	0.023109272	-0.150139287	0.422173231	-0.096996098	-0.029515023	0.831833403	4.658459863	-0.046465639	0.046469772	-0.02188
69647	8/8/2012 11:23	18.95875028	29.28981775	21.46081635	24.04781305	21.45061998	21.84390594	22.03236177	19.78576583	20.47442052	20.90543331	23.16895193	27.12032235	21.865302	21.9951613	23.18961	-0.09949953	6.954827961	0.035692502	1.59950318	-0.209445727	0.023109272	-0.150139287	0.41345222	-0.097509297	-0.025665253	0.827214382	4.653825163	-0.055193919	0.046213032	-0.02188
69648	8/8/2012 11:23	18.95567302	29.26150605	21.46620877	24.05320681	21.45600996	21.84082469	22.03338834	19.80602939	20.46107737	20.91723931	23.18948096	27.11543018	21.87300342	21.98155406	23.19684	-0.102576787	6.926516264	0.041084928	1.604896937	-0.204055745	0.020028027	-0.149112717	0.43371578	-0.11085245	-0.013859261	0.847743413	4.648932987	-0.047492497	0.032605794	-0.01465
69649	8/8/2012 11:23	18.97695744	29.3037163	21.47031729	24.05731635	21.4519033	21.84493302	22.03775127	19.75780745	20.47185453	20.91544274	23.18332224	27.12624447	21.8709497	22.00928208	23.19336	-0.081292365	6.968726519	0.04519345	1.609006472	-0.208162399	0.024136355	-0.14474979	0.38549384	-0.100075292	-0.015655828	0.841584691	4.659747281	-0.049546211	0.060333809	-0.01813
69650	8/8/2012 11:24	18.98952301	29.31220989	21.46620877	24.06579228	21.4519033	21.84493302	22.04185756	19.75780745	20.47596012	20.91544274	23.18742805	27.15173545	21.87531385	22.00928208	23.19684	-0.068726798	6.977220111	0.041084928	1.617482404	-0.208162399	0.024136355	-0.1406435	0.38549384	-0.095969699	-0.015655828	0.845690504	4.685238257	-0.045182067	0.060333809	-0.01465
69651	8/8/2012 11:24	18.99362606	29.23602573	21.51268671	24.06168273	21.44753999	21.83671637	22.03338834	19.72369342	20.46723574	20.910823	23.1956397	27.17233436	21.86658556	22.00902534	23.19684	-0.064623746	6.901035944	0.087562871	1.613372858	-0.212525712	0.015919704	-0.149112717	0.351379806	-0.104694078	-0.020275566	0.853902147	4.70583717	-0.05391035	0.060077067	-0.01465
[truncated: 15,250 more rows]
