# Supplementary material for: Traceable Calibration, Performance Metrics, and Uncertainty Estimates of Minirhizotron Digital Imagery for Fine-Root Measurements
Source: PLoS One. 2014 Nov 12;9(11):e112362. doi: 10.1371/journal.pone.0112362 (PMC4229195; doi:10.1371/journal.pone.0112362)
Supplement: Data S1 — Data and uncertainty analyses for the procedures described in this manuscript. (ZIP) [file pone.0112362.s001.zip › Data for submission/Heat Dissipation/POLYNOMIALS.xlsx]

## Sheet: Sheet1
Asset Number	PolyA2	PolyA1	PolyA0
21000000050944	0.997512	2.35102	-245.274
21000000050943	0.000992376	2.35152	-245.311
21000000050942	0.000991018	2.35131	-245.267
21000000050941	0.000996084	2.35089	-245.275
21000000050940	0.000990675	2.35134	-245.29
21000000050934	0.00100041	2.35354	-245.418
21000000050933	0.000993425	2.35043	-245.227
21000000050932	0.000993395	2.35116	-245.249
21000000050931	0.000996248	2.35024	-245.294
21000000050265	0.000998922	2.34997	-245.305
21000000050263	0.00100041	2.35085	-245.229
21000000050262	0.000990899	2.34973	-245.206
21000000050261	0.000998413	2.35115	-245.287
21000000050260	0.00100033	2.34989	-245.266
Use the following to convert resistance to temeprature C.
Temp C = POLYA2*(ohms^2) + POLYA1*(ohms)+POLYA0
OHMS					TEMP C
99	9801	9.78545	232.764	-245.287	-2.73791
100	10000	9.98413	235.115	-245.287	-0.188084
101	10201	10.1848	237.466	-245.287	2.36374
102	10404	10.3875	239.817	-245.287	4.91757
103	10609	10.5922	242.168	-245.287	7.47339
104	10816	10.7988	244.519	-245.287	10.0312
105	11025	11.0075	246.87	-245.287	12.591
106	11236	11.2182	249.222	-245.287	15.1528
107	11449	11.4308	251.573	-245.287	17.7166
108	11664	11.6455	253.924	-245.287	20.2824
109.54	11999	11.98	257.545	-245.287	24.2377
110.54	12219.1	12.1997	259.896	-245.287	26.8086
111.54	12441.2	12.4214	262.247	-245.287	29.3814
112.54	12665.3	12.6452	264.598	-245.287	31.9563
113.54	12891.3	12.8709	266.949	-245.287	34.5332
114.54	13119.4	13.0986	269.3	-245.287	37.1121
115.54	13349.5	13.3283	271.651	-245.287	39.6929
116.54	13581.6	13.56	274.003	-245.287	42.2758
117.54	13815.7	13.7937	276.354	-245.287	44.8606
118.54	14051.7	14.0294	278.705	-245.287	47.4475
119.54	14289.8	14.2671	281.056	-245.287	50.0363
120.54	14529.9	14.5068	283.407	-245.287	52.6272
121.54	14772	14.7485	285.758	-245.287	55.22
122.54	15016.1	14.9922	288.11	-245.287	57.8149
123.54	15262.1	15.2379	290.461	-245.287	60.4117
124.54	15510.2	15.4856	292.812	-245.287	63.0105
125.54	15760.3	15.7353	295.163	-245.287	65.6114
126.54	16012.4	15.987	297.514	-245.287	68.2142
127.54	16266.5	16.2406	299.865	-245.287	70.819
128.54	16522.5	16.4963	302.216	-245.287	73.4258
129.54	16780.6	16.754	304.568	-245.287	76.0346
130.54	17040.7	17.0136	306.919	-245.287	78.6455
131.54	17302.8	17.2753	309.27	-245.287	81.2583
132.54	17566.9	17.539	311.621	-245.287	83.8731
133.54	17832.9	17.8046	313.972	-245.287	86.4899
134.54	18101	18.0723	316.323	-245.287	89.1087
135.54	18371.1	18.3419	318.674	-245.287	91.7295
136.54	18643.2	18.6136	321.026	-245.287	94.3523
137.54	18917.3	18.8872	323.377	-245.287	96.9771
138.54	19193.3	19.1629	325.728	-245.287	99.6039
139.54	19471.4	19.4405	328.079	-245.287	102.233

## Sheet: Sheet2
	DYNAMIC = PRT that was repositioned after each scan (tip was 2.0, 3.0, 7.0 cm from minirhizo tube)					PORTS
	ABOVE = prt ws located above the minirhizotron (see Figure 2)
	BELOW = prt was located below the minirhizotron (see Figure 2)			lX2	1		2		3		4		5		6		7		lXR
	PRT location	ASSET NUMBER		lX2	H	L	H	L	H	L	H	L	H	L	H	L	H	L	lXR
Rs(1)	d = 0.5 cm (middle level of sand / above the minirhizotron)	50942		W	W	R	R
Rs(2)	d = 30 cm above sand (monitoring motor of minirhizo)	50261				W	W	R	R
Rs(3)	d= dynamic ( top layer of sand / below minirhizo)	50263						W	W	R	R
Rs(4)	d = 0.5 cm (top level of sand / above the minirhizotron)	50931								W	W	R	R
Rs(5)	d= dynamic ( middle layer of sand / below minirhizo)	50932										W	W	R	R
Rs(6)	d = 0.5 cm (bottom level of sand / above the minirhizotron)	50944												W	W	R	R
Rs(7)	d= dynamic ( middle layer of sand / above minirhizo)	50933														W	W	R	R
				lX3	8		9		10		11		12		13		14		lXR
				lX3	H	L	H	L	H	L	H	L	H	L	H	L	H	L	lXR
Rss(1)	d= dynamic ( top layer of sand / above minirhizo)	50940		W	W	R	R
Rss(2)	d= dynamic (bottom layer of sand / below minirhizo)	50265				W	W	R	R
Rss(3)	d = 0.5 cm (bottom level of sand / below the minirhizotron)	50260						W	W	R	R
Rss(4)	d = 0.5 cm (top level of sand / below the minirhizotron)	50262								W	W	R	R
Rss(5)	d = 10 cm above sand (monitoring electrical components of minirhizo)	50934										W	W	R	R
Rss(6)	d= dynamic ( bottom layer of sand / above minirhizo)	50943												W	W	R	R
Rss(7)	d = 0.5 cm (middle level of sand / below the minirhizotron)	50941														W	W	R	R
