# Supplementary material for: Traceable Calibration, Performance Metrics, and Uncertainty Estimates of Minirhizotron Digital Imagery for Fine-Root Measurements
Source: PLoS One. 2014 Nov 12;9(11):e112362. doi: 10.1371/journal.pone.0112362 (PMC4229195; doi:10.1371/journal.pone.0112362)
Supplement: Data S1 — Data and uncertainty analyses for the procedures described in this manuscript. (ZIP) [file pone.0112362.s001.zip › Data for submission/Heat Dissipation/README.txt]

Files:
1. converted_standardized_RTD_data_TEST1.csv	- Column A: data record from CR3000,
						- Column B: Date (mm/dd/yyy HH:MM:SS MDT)
						- Columns C through Q: Temperatrue data for the 14 Platinum resistance thermometers (PRTs) and 									the CR3000 datalogger during TEST #1
						- Columns R through AF: Standardized temperature data for the 14 platinum resistance thermometers 							and the CR3000 datalogger during TEST #1						 

***Thermometer codes shown in spreadsheet, e.g., RS(1), and locations relative to the minirhizotron tube are given in sheet #2 of POLYNOMIALS.xlsx
    

2. converted_standardized_RTD_data_TEST3.csv	- Same as converted_standardized_RTD_data_TEST1.csv, except for TEST #3

***Thermometer codes shown in spreadsheet, e.g., RS(1), and locations relative to the minirhizotron tube are given in sheet #2 of POLYNOMIALS.xlsx


3. POLYNOMIALS.xlxs				- Sheet #1: Polynomials to convert resistance data to degrees Celsius for each PRT			 						- Sheet #2: PRT codes and locations relative to the minirhizotron tube.  Also shown is the wiring 							schematic of the CR3000 for all PRTs		  
  
