# Supplementary material for: Traceable Calibration, Performance Metrics, and Uncertainty Estimates of Minirhizotron Digital Imagery for Fine-Root Measurements
Source: PLoS One. 2014 Nov 12;9(11):e112362. doi: 10.1371/journal.pone.0112362 (PMC4229195; doi:10.1371/journal.pone.0112362)
Supplement: Data S1 — Data and uncertainty analyses for the procedures described in this manuscript. (ZIP) [file pone.0112362.s001.zip › Data for submission/README.txt]

#################################################################
##	README file for "Minirhizotron data associated with	#
##	Traceable calibration, performance metrics, and 	#
##	uncertainty estimates of minirhizotron digital imagery	#
##	for fine-root  measurements" 				#
#################################################################

Folders:
1. Camera Position 			- 1 data file containing repeatability and reproducibility (camera position) data of both minirhizotrons
2. Heat Dissipation 			- 3 data files containing heat dissipation data of the AMR-A minirhizotron
3. Root Color				- 19 files pertaining to the color quantification testing
4. Sensitivity and Root Diameter	- 2 folders and 3 files of data pertaining to camera sensitivity and quantification of root diameter
 	
Each folder has another README file to further explain the individual files within
