# Supplementary material for: Traceable Calibration, Performance Metrics, and Uncertainty Estimates of Minirhizotron Digital Imagery for Fine-Root Measurements
Source: PLoS One. 2014 Nov 12;9(11):e112362. doi: 10.1371/journal.pone.0112362 (PMC4229195; doi:10.1371/journal.pone.0112362)
Supplement: Data S1 — Data and uncertainty analyses for the procedures described in this manuscript. (ZIP) [file pone.0112362.s001.zip › Data for submission/Root Color/AMR_AMBER_DATA.xlsx]

## Sheet: AMBER_AMR1
COLUMN	ROW	RED	GREEN	BLUE
300	150	234	231	196
300	151	233	233	197
300	152	234	236	197
300	153	233	235	196
300	154	233	233	197
300	155	234	230	198
300	156	232	231	198
300	157	232	231	198
300	158	229	230	198
300	159	227	231	198
300	160	229	233	200
300	161	229	233	200
300	162	229	233	202
300	163	229	232	204
300	164	230	233	205
300	165	230	235	204
300	166	233	233	206
300	167	235	234	201
300	168	234	235	201
300	169	233	234	200
300	170	230	234	201
300	171	230	234	201
300	172	229	233	202
300	173	231	232	202
300	174	229	233	200
300	175	230	234	199
300	176	230	234	201
300	177	229	229	202
300	178	232	232	205
300	179	232	233	201
300	180	231	235	202
300	181	231	236	198
300	182	231	235	200
300	183	231	235	200
300	184	230	234	199
300	185	230	234	201
300	186	231	235	202
300	187	234	234	196
300	188	232	234	195
300	189	231	233	196
300	190	233	233	197
300	191	233	232	201
300	192	232	233	199
300	193	233	235	198
300	194	229	235	197
300	195	229	235	195
300	196	229	235	197
300	197	228	234	196
300	198	230	235	197
300	199	230	234	201
300	200	229	233	200
300	201	229	233	200
300	202	230	234	201
300	203	232	234	197
300	204	233	233	197
300	205	230	229	196
300	206	232	231	198
300	207	233	232	199
300	208	233	234	200
300	209	231	235	200
300	210	230	234	201
300	211	230	234	201
300	212	230	234	201
300	213	231	235	200
300	214	230	234	201
300	215	231	232	200
300	216	232	233	201
300	217	233	234	202
300	218	230	234	199
300	219	231	235	200
300	220	232	233	199
300	221	233	232	199
300	222	233	234	200
300	223	232	233	201
300	224	227	231	196
300	225	230	234	199
300	226	232	236	201
300	227	230	235	197
300	228	232	234	197
300	229	230	234	201
300	230	232	233	201
300	231	232	233	199
300	232	230	234	199
300	233	230	234	199
300	234	227	233	198
300	235	228	233	202
300	236	229	233	200
300	237	229	232	204
300	238	229	232	204
300	239	229	233	198
300	240	229	234	199
300	241	229	235	197
300	242	230	234	199
300	243	230	233	205
300	244	229	232	204
300	245	229	230	200
300	246	229	233	202
300	247	230	229	196
300	248	232	231	198
300	249	232	231	200
300	250	232	231	202
301	150	234	231	196
301	151	233	233	197
301	152	233	235	196
301	153	233	235	196
301	154	233	233	197
301	155	234	230	198
301	156	230	229	196
301	157	233	232	199
301	158	229	230	198
301	159	229	233	200
301	160	227	231	198
301	161	230	234	201
301	162	229	233	202
301	163	230	233	205
301	164	230	233	205
301	165	230	235	204
301	166	233	233	206
301	167	233	232	199
301	168	233	234	200
301	169	233	234	200
301	170	230	234	201
301	171	230	234	201
301	172	229	233	202
301	173	231	232	202
301	174	229	233	200
301	175	230	234	199
301	176	230	234	201
301	177	232	232	205
301	178	232	232	205
301	179	233	234	202
301	180	231	235	202
301	181	230	235	197
301	182	231	235	200
301	183	231	235	200
301	184	231	235	200
301	185	230	234	201
301	186	230	234	201
301	187	233	233	195
301	188	232	234	195
301	189	233	235	198
301	190	233	233	197
301	191	235	234	203
301	192	233	234	200
301	193	233	235	198
301	194	229	235	197
301	195	229	235	195
301	196	228	234	196
301	197	225	231	193
301	198	227	232	194
301	199	230	234	201
301	200	230	234	201
301	201	229	233	200
301	202	230	234	201
301	203	232	234	197
301	204	233	233	197
301	205	234	233	200
301	206	234	233	200
301	207	233	232	199
301	208	233	234	200
301	209	231	235	200
301	210	230	234	201
301	211	230	234	201
301	212	231	235	202
301	213	231	235	200
301	214	231	235	202
301	215	232	233	201
301	216	232	233	201
301	217	233	234	202
301	218	230	234	199
301	219	230	234	199
301	220	232	233	199
301	221	233	232	199
301	222	233	234	200
301	223	233	234	202
301	224	230	234	199
301	225	230	234	199
301	226	230	234	199
301	227	231	236	198
301	228	232	234	197
301	229	230	234	201
301	230	231	232	200
301	231	232	233	199
301	232	230	234	199
301	233	230	234	199
301	234	227	233	198
301	235	229	234	203
301	236	230	234	201
301	237	229	232	204
301	238	230	233	205
301	239	229	233	198
301	240	229	234	199
301	241	229	235	197
301	242	230	234	199
301	243	231	234	206
301	244	230	233	205
301	245	231	232	202
301	246	229	233	202
301	247	232	231	198
301	248	232	231	198
301	249	233	232	201
301	250	233	232	203
302	150	235	230	196
302	151	234	230	198
302	152	233	233	197
302	153	232	232	196
302	154	233	232	201
302	155	232	231	202
302	156	229	228	199
302	157	229	229	202
302	158	227	230	202
302	159	227	230	202
302	160	229	232	204
302	161	229	234	203
302	162	230	234	203
302	163	230	233	205
302	164	231	235	204
302	165	232	236	205
302	166	233	234	204
302	167	233	234	200
302	168	233	234	200
302	169	232	233	199
302	170	230	234	201
302	171	230	234	199
302	172	229	233	200
302	173	229	234	199
302	174	229	233	198
302	175	229	234	201
302	176	231	235	202
302	177	230	233	205
302	178	233	231	205
302	179	230	234	203
302	180	235	235	208
302	181	230	234	201
302	182	229	234	201
302	183	230	234	199
302	184	230	234	201
302	185	230	234	201
302	186	230	234	201
302	187	230	235	195
302	188	231	233	194
302	189	231	233	196
302	190	232	234	197
302	191	231	235	202
302	192	230	234	201
302	193	230	236	198
302	194	229	234	199
302	195	228	235	197
302	196	229	235	197
302	197	229	234	196
302	198	231	232	198
302	199	229	234	203
302	200	230	234	203
302	201	230	234	203
302	202	232	233	203
302	203	232	234	197
302	204	235	232	197
302	205	234	233	200
302	206	237	234	199
302	207	234	233	200
302	208	233	235	198
302	209	234	234	198
302	210	232	234	197
302	211	232	233	199
302	212	231	236	198
302	213	230	235	197
302	214	233	235	198
302	215	232	233	199
302	216	232	233	199
302	217	233	234	202
302	218	230	234	201
302	219	230	234	199
302	220	230	234	199
302	221	229	233	198
302	222	230	235	197
302	223	232	233	199
302	224	232	233	201
302	225	230	234	199
302	226	230	234	199
302	227	230	235	197
302	228	231	235	200
302	229	230	234	201
302	230	229	233	200
302	231	229	233	202
302	232	229	234	203
302	233	229	234	201
302	234	227	231	198
302	235	228	233	200
302	236	230	234	201
302	237	229	233	202
302	238	230	234	203
302	239	229	233	198
302	240	231	232	198
302	241	230	235	197
302	242	232	234	197
302	243	230	235	204
302	244	230	234	203
302	245	230	235	202
302	246	229	233	200
302	247	230	235	197
302	248	231	232	198
302	249	232	233	201
302	250	227	231	200
303	150	235	230	196
303	151	234	230	198
303	152	232	232	196
303	153	233	233	197
303	154	232	231	200
303	155	232	231	202
303	156	230	229	200
303	157	229	229	202
303	158	226	229	201
303	159	227	230	202
303	160	227	230	202
303	161	228	233	202
303	162	230	234	203
303	163	230	233	205
303	164	231	235	204
303	165	231	235	204
303	166	233	234	204
303	167	233	234	200
303	168	232	233	199
303	169	232	233	199
303	170	232	236	203
303	171	229	233	198
303	172	230	234	201
303	173	228	233	198
303	174	229	233	198
303	175	229	234	201
303	176	231	235	202
303	177	230	233	205
303	178	233	231	205
303	179	230	234	203
303	180	232	232	205
303	181	231	235	202
303	182	229	234	201
303	183	230	234	199
303	184	230	234	201
303	185	230	234	201
303	186	231	235	202
303	187	230	235	195
303	188	231	233	194
303	189	232	234	197
303	190	232	234	197
303	191	230	234	201
303	192	230	234	201
303	193	229	235	197
303	194	229	234	199
303	195	228	235	197
303	196	229	235	197
303	197	230	235	197
303	198	232	233	199
303	199	229	234	203
303	200	230	234	203
303	201	230	234	203
303	202	232	233	203
303	203	233	235	198
303	204	236	233	198
303	205	233	232	199
303	206	236	233	198
303	207	234	233	200
303	208	233	235	198
303	209	235	235	199
303	210	232	234	197
303	211	232	233	199
303	212	231	236	198
303	213	231	236	198
303	214	233	235	198
303	215	232	233	199
303	216	232	233	199
303	217	233	234	202
303	218	230	234	201
303	219	230	234	199
303	220	230	234	199
303	221	229	233	198
303	222	227	232	194
303	223	232	233	199
303	224	234	235	203
303	225	231	235	200
303	226	227	231	196
303	227	230	235	197
303	228	232	236	201
303	229	230	234	201
303	230	226	230	197
303	231	230	234	203
303	232	229	234	203
303	233	229	234	201
303	234	230	234	201
303	235	228	233	200
303	236	229	233	200
303	237	230	234	203
303	238	230	234	203
303	239	229	233	198
303	240	231	232	198
303	241	230	235	197
303	242	232	234	197
303	243	229	234	203
303	244	230	234	203
303	245	229	234	201
303	246	230	234	201
303	247	229	234	196
303	248	231	232	198
303	249	232	233	201
303	250	229	233	202
304	150	234	231	196
304	151	234	231	196
304	152	233	233	197
304	153	233	232	199
304	154	229	233	200
304	155	229	233	202
304	156	228	233	202
304	157	227	230	204
304	158	227	230	202
304	159	229	229	204
304	160	227	230	202
304	161	229	230	200
304	162	219	224	193
304	163	231	232	202
304	164	234	235	203
304	165	231	235	202
304	166	231	235	202
304	167	232	233	201
304	168	232	233	203
304	169	230	234	201
304	170	230	234	201
304	171	229	233	198
304	172	228	234	196
304	173	228	233	198
304	174	229	233	198
304	175	229	234	201
304	176	232	237	204
304	177	231	235	204
304	178	230	234	203
304	179	230	234	203
304	180	230	233	205
304	181	230	234	203
304	182	229	234	203
304	183	228	234	201
304	184	229	234	201
304	185	229	234	201
304	186	230	234	201
304	187	230	234	199
304	188	229	233	198
304	189	230	234	203
304	190	230	234	203
304	191	230	234	203
304	192	229	233	202
304	193	230	234	201
304	194	230	235	202
304	195	229	233	200
304	196	230	234	199
304	197	232	233	199
304	198	231	232	198
304	199	230	234	201
304	200	232	233	203
304	201	233	234	204
304	202	232	233	203
304	203	233	234	202
304	204	234	233	202
304	205	234	233	200
304	206	234	233	200
304	207	233	233	197
304	208	233	232	199
304	209	233	233	195
304	210	233	233	195
304	211	233	233	195
304	212	234	235	194
304	213	233	235	196
304	214	233	235	196
304	215	232	234	197
304	216	233	232	199
304	217	232	233	201
304	218	233	234	202
304	219	233	232	199
304	220	231	232	198
304	221	232	234	197
304	222	232	234	195
304	223	233	233	197
304	224	233	234	200
304	225	233	234	200
304	226	233	232	199
304	227	234	235	203
304	228	233	234	200
304	229	233	234	202
304	230	229	233	200
304	231	229	233	202
304	232	229	234	201
304	233	230	235	200
304	234	230	234	201
304	235	229	230	196
304	236	229	233	198
304	237	229	233	198
304	238	230	234	199
304	239	230	235	197
304	240	232	234	197
304	241	232	237	199
304	242	231	236	198
304	243	230	234	199
304	244	230	234	201
304	245	229	233	198
304	246	230	234	199
304	247	231	232	198
304	248	231	232	198
304	249	232	233	201
304	250	229	233	200
305	150	235	232	197
305	151	234	231	196
305	152	232	232	196
305	153	233	232	199
305	154	230	234	201
305	155	230	234	203
305	156	228	233	202
305	157	227	230	204
305	158	229	232	204
305	159	231	231	206
305	160	229	232	204
305	161	231	232	202
305	162	226	231	200
305	163	229	230	200
305	164	233	234	202
305	165	231	235	202
305	166	231	235	202
305	167	232	233	201
305	168	232	233	203
305	169	230	234	201
305	170	230	234	201
305	171	230	234	199
305	172	229	235	197
305	173	229	234	199
305	174	230	234	199
305	175	229	234	201
305	176	231	236	203
305	177	230	234	203
305	178	231	235	204
305	179	230	234	203
305	180	230	233	205
305	181	230	234	203
305	182	229	234	203
305	183	227	233	200
305	184	229	234	201
305	185	229	234	201
305	186	230	234	201
305	187	231	235	200
305	188	231	235	200
305	189	230	234	203
305	190	230	234	203
305	191	230	234	203
305	192	230	234	203
305	193	230	234	201
305	194	229	234	201
305	195	230	234	201
305	196	231	235	200
305	197	232	233	199
305	198	232	233	199
305	199	230	234	201
305	200	232	233	203
305	201	232	233	203
305	202	232	233	203
305	203	232	233	201
305	204	234	233	202
305	205	234	233	200
305	206	234	233	200
305	207	234	234	198
305	208	233	232	199
305	209	234	234	196
305	210	232	232	194
305	211	233	233	195
305	212	232	233	192
305	213	233	235	196
305	214	233	235	196
305	215	232	234	197
305	216	233	232	199
305	217	231	232	200
305	218	232	233	201
305	219	233	232	199
305	220	233	234	200
305	221	232	234	197
305	222	232	234	195
305	223	233	233	197
305	224	233	234	200
305	225	233	234	200
305	226	235	234	201
305	227	234	235	203
305	228	233	234	200
305	229	232	233	201
305	230	230	234	201
305	231	230	234	203
305	232	229	234	201
305	233	229	234	199
305	234	231	235	202
305	235	231	232	198
305	236	227	231	196
305	237	227	231	196
305	238	229	233	198
305	239	229	234	196
305	240	232	234	197
305	241	231	236	198
305	242	232	237	199
305	243	230	234	199
305	244	230	234	201
305	245	227	231	196
305	246	229	233	198
305	247	232	233	199
305	248	232	233	199
305	249	231	232	200
305	250	230	234	201
306	150	231	232	200
306	151	232	233	199
306	152	231	232	198
306	153	230	234	201
306	154	229	233	200
306	155	229	233	202
306	156	228	232	204
306	157	228	232	204
306	158	229	230	200
306	159	229	233	202
306	160	231	232	202
306	161	231	232	200
306	162	232	231	200
306	163	232	233	201
306	164	232	233	201
306	165	231	235	200
306	166	231	235	200
306	167	232	233	203
306	168	232	233	203
306	169	233	234	202
306	170	231	235	202
306	171	230	234	199
306	172	229	233	198
306	173	229	234	199
306	174	230	235	197
306	175	230	234	201
306	176	231	235	200
306	177	233	234	202
306	178	230	235	202
306	179	230	234	203
306	180	232	233	203
306	181	230	234	203
306	182	231	235	202
306	183	232	233	201
306	184	229	233	202
306	185	229	233	200
306	186	229	233	202
306	187	230	234	201
306	188	230	234	203
306	189	232	232	205
306	190	231	234	206
306	191	231	235	204
306	192	229	233	202
306	193	229	234	203
306	194	230	235	204
306	195	231	236	203
306	196	231	235	202
306	197	230	235	197
306	198	232	234	197
306	199	230	234	201
306	200	232	231	200
306	201	232	233	203
306	202	233	234	204
306	203	233	233	206
306	204	232	233	203
306	205	233	234	202
306	206	231	235	202
306	207	231	236	198
306	208	230	235	197
306	209	230	235	195
306	210	232	234	195
306	211	231	233	194
306	212	232	232	194
306	213	232	234	197
306	214	231	236	198
306	215	230	234	199
306	216	232	231	200
306	217	230	229	200
306	218	234	230	202
306	219	233	232	201
306	220	234	233	200
306	221	235	232	197
306	222	233	233	197
306	223	233	232	199
306	224	232	233	199
306	225	231	235	200
306	226	231	235	202
306	227	231	235	202
306	228	231	235	202
306	229	232	233	199
306	230	232	233	201
306	231	231	232	198
306	232	230	234	199
306	233	229	235	197
306	234	230	235	197
306	235	231	232	200
306	236	229	233	198
306	237	230	234	199
306	238	229	233	198
306	239	229	233	198
306	240	230	235	195
306	241	231	236	196
306	242	233	235	196
306	243	233	233	197
306	244	232	234	197
306	245	233	232	199
306	246	233	233	197
306	247	233	232	201
306	248	233	232	199
306	249	234	233	200
306	250	233	232	201
307	150	232	233	201
307	151	232	233	199
307	152	232	233	199
307	153	230	234	201
307	154	230	234	201
307	155	230	234	203
307	156	228	232	204
307	157	228	232	204
307	158	232	233	203
307	159	230	234	203
307	160	232	233	203
307	161	231	232	200
307	162	232	231	200
307	163	232	233	201
307	164	233	234	202
307	165	231	235	200
307	166	232	236	201
307	167	233	234	204
307	168	232	233	203
307	169	233	234	202
307	170	231	235	202
307	171	230	234	199
307	172	230	234	199
307	173	229	234	199
307	174	230	235	197
307	175	231	235	202
307	176	231	235	200
307	177	233	234	202
307	178	229	234	201
307	179	230	234	203
307	180	232	233	203
307	181	230	234	203
307	182	230	234	201
307	183	232	233	201
307	184	229	233	202
307	185	229	233	200
307	186	229	233	202
307	187	231	235	202
307	188	230	234	203
307	189	232	232	205
307	190	229	232	204
307	191	231	235	204
307	192	230	234	203
307	193	229	234	203
307	194	230	235	204
307	195	230	235	202
307	196	230	234	201
307	197	231	236	198
307	198	232	234	197
307	199	230	234	201
307	200	232	231	200
307	201	232	233	203
307	202	232	233	203
307	203	232	232	205
307	204	232	233	203
307	205	233	234	202
307	206	231	235	202
307	207	231	236	198
307	208	230	235	197
307	209	230	235	195
307	210	232	234	195
307	211	232	234	195
307	212	232	232	194
307	213	229	231	194
307	214	229	234	196
307	215	230	234	199
307	216	232	231	200
307	217	232	231	202
307	218	234	230	202
307	219	232	231	200
307	220	233	232	199
307	221	235	232	197
307	222	233	233	197
307	223	233	232	199
307	224	232	233	199
307	225	231	235	200
307	226	231	235	202
307	227	231	235	202
307	228	230	234	201
307	229	232	233	199
307	230	232	233	201
307	231	231	232	198
307	232	230	234	199
307	233	231	237	199
307	234	227	232	194
307	235	231	232	200
307	236	232	236	201
307	237	232	236	201
307	238	230	234	199
307	239	229	233	198
307	240	230	235	195
307	241	231	236	196
307	242	233	235	196
307	243	233	233	197
307	244	232	234	197
307	245	234	233	200
307	246	233	233	197
307	247	233	232	201
307	248	234	233	200
307	249	234	233	200
307	250	233	232	201
308	150	232	233	203
308	151	232	233	203
308	152	233	234	204
308	153	233	233	206
308	154	232	232	205
308	155	233	232	203
308	156	229	233	202
308	157	229	234	201
308	158	230	234	199
308	159	230	234	199
308	160	232	233	201
308	161	233	232	201
308	162	233	232	201
308	163	232	233	201
308	164	233	232	201
308	165	231	235	202
308	166	232	236	203
308	167	231	235	202
308	168	233	232	201
308	169	233	234	200
308	170	231	235	200
308	171	230	234	199
308	172	230	234	201
308	173	229	233	198
308	174	233	232	199
308	175	234	234	198
308	176	234	233	200
308	177	234	233	200
308	178	230	234	199
308	179	230	234	201
308	180	232	233	201
308	181	232	231	202
308	182	231	232	202
308	183	229	230	200
308	184	230	234	203
308	185	232	232	205
308	186	232	232	205
308	187	232	233	203
308	188	231	235	204
308	189	233	234	204
308	190	230	229	200
308	191	232	233	203
308	192	230	235	204
308	193	230	233	205
308	194	229	234	203
308	195	229	234	203
308	196	230	234	203
308	197	230	235	197
308	198	230	234	199
308	199	232	233	203
308	200	231	232	202
308	201	232	230	204
308	202	233	232	203
308	203	235	230	205
308	204	231	231	204
308	205	232	233	203
308	206	229	234	201
308	207	229	236	196
308	208	230	236	196
308	209	230	235	195
308	210	230	235	195
308	211	230	235	197
308	212	233	235	196
308	213	230	234	199
308	214	232	233	199
308	215	232	233	201
308	216	232	231	202
308	217	232	230	206
308	218	232	230	206
308	219	232	231	202
308	220	233	232	203
308	221	233	232	201
308	222	233	232	201
308	223	233	232	201
308	224	231	235	202
308	225	231	235	202
308	226	231	235	202
308	227	230	235	202
308	228	230	234	203
308	229	230	234	201
308	230	231	235	202
308	231	232	233	199
308	232	233	232	199
308	233	232	233	199
308	234	230	235	197
308	235	232	233	199
308	236	234	233	200
308	237	233	234	200
308	238	233	234	200
308	239	233	232	201
308	240	232	233	199
308	241	233	235	198
308	242	233	234	200
308	243	234	231	196
308	244	234	231	196
308	245	234	233	200
308	246	233	232	199
308	247	234	233	204
308	248	233	234	202
308	249	233	234	200
308	250	236	232	202
309	150	231	232	202
309	151	232	233	203
309	152	233	234	204
309	153	233	233	206
309	154	232	232	205
309	155	233	232	203
309	156	231	235	204
309	157	229	234	201
309	158	230	234	199
309	159	230	234	199
309	160	232	233	201
309	161	233	232	201
309	162	232	231	200
309	163	232	233	201
309	164	234	233	202
309	165	231	235	202
309	166	232	236	203
309	167	231	235	202
309	168	235	234	203
309	169	233	234	200
309	170	231	235	200
309	171	230	234	199
309	172	229	233	200
309	173	229	233	198
309	174	234	233	200
309	175	234	234	198
309	176	234	233	200
309	177	233	232	199
309	178	230	234	199
309	179	231	235	202
309	180	231	232	200
309	181	233	232	203
309	182	232	233	203
309	183	231	232	202
309	184	231	235	204
309	185	232	232	205
309	186	233	233	206
309	187	232	233	203
309	188	231	235	204
309	189	234	235	205
309	190	234	233	204
309	191	232	233	203
309	192	229	234	203
309	193	230	233	205
309	194	230	235	204
309	195	229	234	203
309	196	230	234	203
309	197	231	236	198
309	198	230	234	199
309	199	232	233	203
309	200	231	232	202
309	201	232	230	204
309	202	233	232	203
309	203	235	230	205
309	204	232	232	205
309	205	231	232	202
309	206	229	234	201
309	207	228	235	195
309	208	229	235	195
309	209	230	235	195
309	210	230	235	195
309	211	230	235	197
309	212	234	236	197
309	213	231	235	200
309	214	233	234	200
309	215	232	233	201
309	216	233	232	203
309	217	232	230	206
309	218	232	230	206
309	219	232	231	202
309	220	232	231	202
309	221	233	232	201
309	222	233	232	201
309	223	234	233	202
309	224	231	235	202
309	225	231	235	202
309	226	232	236	203
309	227	230	235	202
309	228	232	236	205
309	229	229	233	200
309	230	230	234	201
309	231	233	234	200
309	232	233	232	199
309	233	232	233	199
309	234	230	235	197
309	235	233	234	200
309	236	234	233	200
309	237	233	234	200
309	238	233	234	200
309	239	233	232	201
309	240	232	233	199
309	241	233	235	198
309	242	233	234	200
309	243	234	231	196
309	244	235	232	197
309	245	233	232	199
309	246	233	232	199
309	247	233	232	203
309	248	234	235	203
309	249	234	235	201
309	250	237	233	203
310	150	230	234	201
310	151	231	235	204
310	152	233	234	204
310	153	233	234	204
310	154	232	235	207
310	155	232	233	203
310	156	231	235	202
310	157	233	238	200
310	158	233	234	200
310	159	229	230	196
310	160	232	234	197
310	161	232	233	201
310	162	233	232	201
310	163	233	233	206
310	164	233	234	204
310	165	233	234	204
310	166	234	235	205
310	167	234	235	203
310	168	235	234	203
310	169	235	234	201
310	170	233	234	200
310	171	231	236	198
310	172	229	233	200
310	173	230	234	201
310	174	234	233	200
310	175	234	234	198
310	176	234	233	200
310	177	233	233	197
310	178	229	230	196
310	179	230	234	201
310	180	230	234	201
310	181	230	234	203
310	182	233	234	204
310	183	231	234	206
310	184	230	234	206
310	185	230	234	206
310	186	231	234	206
310	187	231	235	204
310	188	231	235	202
310	189	232	236	203
310	190	233	234	202
310	191	231	235	204
310	192	234	235	203
310	193	231	235	204
310	194	230	235	204
310	195	230	235	204
310	196	232	233	203
310	197	231	235	202
310	198	231	235	202
310	199	230	234	203
310	200	229	233	202
310	201	230	234	203
310	202	233	232	201
310	203	233	234	204
310	204	232	233	203
310	205	232	231	202
310	206	230	234	201
310	207	233	235	198
310	208	233	235	198
310	209	233	233	197
310	210	231	233	196
310	211	233	233	197
310	212	232	237	197
310	213	231	235	200
310	214	233	234	200
310	215	231	235	204
310	216	230	234	203
310	217	230	233	207
310	218	233	233	206
310	219	232	232	205
310	220	235	231	203
310	221	233	232	201
310	222	233	232	201
310	223	231	235	202
310	224	232	236	201
310	225	231	236	203
310	226	232	236	203
310	227	231	235	204
310	228	235	236	206
310	229	232	233	203
310	230	230	228	202
310	231	230	234	203
310	232	231	235	202
310	233	233	234	202
310	234	232	233	201
310	235	230	234	199
310	236	230	234	199
310	237	231	235	200
310	238	231	235	202
310	239	233	234	202
310	240	232	233	201
310	241	230	234	199
310	242	231	235	202
310	243	232	233	199
310	244	233	234	200
310	245	232	233	199
310	246	231	232	198
310	247	231	231	204
310	248	233	234	204
310	249	231	235	204
310	250	232	236	205
311	150	231	235	202
311	151	230	234	203
311	152	233	234	204
311	153	233	234	204
311	154	231	234	206
311	155	232	233	203
311	156	231	235	202
311	157	232	237	199
311	158	233	234	200
311	159	232	233	199
311	160	233	235	198
311	161	233	234	202
311	162	234	233	202
311	163	232	232	205
311	164	233	234	204
311	165	233	234	204
311	166	234	235	205
311	167	234	235	203
311	168	235	234	203
311	169	235	234	201
311	170	234	235	201
311	171	231	236	198
311	172	230	234	201
311	173	230	234	201
311	174	234	233	200
311	175	235	235	199
311	176	235	234	201
311	177	234	234	198
311	178	232	233	199
311	179	230	234	201
311	180	230	234	201
311	181	230	234	203
311	182	233	234	204
311	183	232	235	207
311	184	230	234	206
311	185	231	235	207
311	186	232	235	207
311	187	231	235	204
311	188	233	237	204
311	189	232	236	203
311	190	233	234	202
311	191	231	235	204
311	192	233	234	202
311	193	231	235	204
311	194	231	236	205
311	195	230	235	204
311	196	232	233	203
311	197	231	235	202
311	198	231	235	202
311	199	231	235	204
311	200	230	234	203
311	201	231	235	204
311	202	234	233	202
311	203	232	233	203
311	204	232	233	203
311	205	233	232	203
311	206	230	234	201
311	207	232	234	197
311	208	232	234	197
311	209	234	234	198
311	210	233	235	198
311	211	233	233	197
311	212	231	236	196
311	213	232	236	201
311	214	233	234	200
311	215	231	235	204
311	216	231	235	204
311	217	230	233	207
311	218	234	234	207
311	219	232	232	205
311	220	236	232	204
311	221	234	233	202
311	222	234	233	202
311	223	231	235	202
311	224	232	236	201
311	225	232	237	204
311	226	232	236	203
311	227	231	235	204
311	228	233	234	204
311	229	232	233	203
311	230	232	230	204
311	231	230	234	203
311	232	231	235	202
311	233	233	234	202
311	234	232	233	201
311	235	229	233	198
311	236	230	234	199
311	237	231	235	200
311	238	231	235	202
311	239	233	234	202
311	240	233	234	202
311	241	230	234	199
311	242	231	235	202
311	243	232	233	199
311	244	232	233	199
311	245	233	234	200
311	246	232	233	199
311	247	233	233	206
311	248	233	234	204
311	249	231	235	204
311	250	231	235	204
312	150	232	233	201
312	151	231	232	198
312	152	230	234	199
312	153	230	234	199
312	154	230	234	201
312	155	230	234	203
312	156	231	235	202
312	157	231	235	200
312	158	231	235	202
312	159	233	233	197
312	160	233	233	197
312	161	233	234	202
312	162	233	234	202
312	163	233	233	206
312	164	231	234	206
312	165	231	234	206
312	166	233	236	208
312	167	232	237	204
312	168	232	236	203
312	169	233	237	204
312	170	231	236	203
312	171	231	236	201
312	172	230	234	201
312	173	230	235	202
312	174	234	233	202
312	175	235	234	201
312	176	232	236	201
312	177	233	234	200
312	178	229	234	201
312	179	229	234	201
312	180	230	235	204
312	181	230	234	203
312	182	231	235	202
312	183	231	235	204
312	184	230	235	204
312	185	230	235	204
312	186	231	235	204
312	187	231	236	205
312	188	232	237	206
312	189	231	235	200
312	190	232	233	201
312	191	232	231	198
312	192	231	235	200
312	193	231	235	202
312	194	231	236	201
312	195	231	235	202
312	196	233	234	202
312	197	231	235	202
312	198	231	235	202
312	199	231	235	202
312	200	230	234	201
312	201	230	235	202
312	202	232	236	201
312	203	231	235	202
312	204	233	234	202
312	205	233	232	201
312	206	232	233	199
312	207	231	235	200
312	208	234	233	200
312	209	233	234	200
312	210	235	234	203
312	211	234	234	198
312	212	234	234	198
312	213	234	233	200
312	214	233	234	202
312	215	231	235	202
312	216	231	235	202
312	217	231	235	204
312	218	234	235	205
312	219	233	234	204
312	220	234	233	204
312	221	234	233	202
312	222	233	237	202
312	223	234	235	203
312	224	231	235	200
312	225	232	236	201
312	226	234	235	203
312	227	232	233	201
312	228	232	233	203
312	229	232	232	205
312	230	232	230	204
312	231	233	231	205
312	232	230	234	203
312	233	230	234	203
312	234	230	235	202
312	235	229	233	200
312	236	231	235	202
312	237	230	235	202
312	238	231	235	202
312	239	231	235	200
312	240	230	234	201
312	241	232	233	199
312	242	230	234	199
312	243	230	235	197
312	244	229	234	196
312	245	231	236	198
312	246	234	234	198
312	247	231	235	204
312	248	233	234	204
312	249	233	234	202
312	250	230	235	204
313	150	231	232	200
313	151	232	233	199
313	152	230	234	199
313	153	230	234	199
313	154	230	234	201
313	155	230	234	203
313	156	231	235	202
313	157	231	235	200
313	158	230	234	201
313	159	233	233	197
313	160	234	234	198
313	161	233	234	202
313	162	233	234	202
313	163	234	234	207
313	164	231	234	206
313	165	231	234	206
313	166	231	234	206
313	167	232	237	204
313	168	232	236	203
313	169	232	236	203
313	170	230	235	202
313	171	230	235	200
313	172	230	234	201
313	173	230	235	202
313	174	233	232	201
313	175	235	234	201
313	176	232	236	201
313	177	233	234	200
313	178	229	234	201
313	179	229	234	201
313	180	228	233	202
313	181	230	234	203
313	182	231	235	202
313	183	231	235	204
313	184	230	235	204
313	185	229	234	203
313	186	230	234	203
313	187	230	235	204
313	188	230	235	204
313	189	232	236	201
313	190	232	233	201
313	191	233	232	199
313	192	230	234	199
313	193	231	235	202
313	194	230	235	200
313	195	231	235	202
313	196	233	234	202
313	197	231	235	202
313	198	231	235	202
313	199	231	235	202
313	200	231	235	202
313	201	229	234	201
313	202	231	235	200
313	203	231	235	202
313	204	233	234	202
313	205	233	232	201
313	206	233	234	200
313	207	231	235	200
313	208	234	233	200
313	209	232	233	199
313	210	234	233	202
313	211	234	234	198
313	212	234	234	198
313	213	234	233	200
313	214	232	233	201
313	215	231	235	202
313	216	231	235	202
313	217	231	235	204
313	218	233	234	204
313	219	234	235	205
313	220	234	233	204
313	221	234	233	202
313	222	231	235	200
313	223	234	235	203
313	224	232	236	201
313	225	232	236	201
313	226	233	234	202
313	227	233	234	202
313	228	231	232	202
313	229	232	232	205
313	230	234	232	206
313	231	233	231	205
313	232	231	235	204
313	233	229	233	202
313	234	225	230	197
313	235	230	234	201
313	236	232	236	203
313	237	230	235	202
313	238	232	236	203
313	239	231	235	200
313	240	231	235	202
313	241	231	232	198
313	242	230	234	199
313	243	230	235	197
313	244	229	234	196
313	245	231	236	198
313	246	235	235	199
313	247	231	235	204
313	248	233	234	204
313	249	233	234	202
313	250	228	233	202
314	150	232	231	200
314	151	232	233	199
314	152	232	233	199
314	153	231	235	200
314	154	232	233	199
314	155	230	235	204
314	156	231	235	202
314	157	231	235	202
314	158	231	235	202
314	159	233	234	200
314	160	234	234	198
314	161	233	232	201
314	162	233	232	201
314	163	233	234	204
314	164	230	234	206
314	165	230	235	204
314	166	230	235	204
314	167	230	235	204
314	168	231	236	205
314	169	230	235	204
314	170	230	234	206
314	171	230	234	203
314	172	229	234	203
314	173	229	233	202
314	174	233	234	202
314	175	233	234	202
314	176	232	236	201
314	177	232	236	203
314	178	230	234	201
314	179	230	234	203
314	180	231	232	202
314	181	230	234	203
314	182	231	235	202
314	183	231	235	200
314	184	231	235	202
314	185	231	235	202
314	186	231	236	201
314	187	231	235	204
314	188	232	236	203
314	189	231	235	202
314	190	233	234	202
314	191	233	234	200
314	192	232	233	199
314	193	233	234	200
314	194	231	236	198
314	195	231	235	202
314	196	231	235	200
314	197	231	236	205
314	198	231	235	204
314	199	231	235	202
314	200	232	236	201
314	201	233	234	200
314	202	234	235	201
314	203	233	234	202
314	204	233	232	199
314	205	233	234	202
314	206	230	234	201
314	207	231	235	202
314	208	231	235	202
314	209	231	235	204
314	210	233	232	203
314	211	233	234	202
314	212	235	234	201
314	213	234	234	198
314	214	233	232	199
314	215	233	234	202
314	216	234	235	201
314	217	233	234	200
314	218	231	235	200
314	219	231	235	202
314	220	231	235	202
314	221	231	235	200
314	222	231	235	200
314	223	232	236	201
314	224	232	236	201
314	225	231	235	200
314	226	233	234	200
314	227	233	233	197
314	228	234	230	198
314	229	233	234	204
314	230	234	235	203
314	231	234	235	203
314	232	231	235	202
314	233	230	234	201
314	234	231	232	200
314	235	231	236	205
314	236	234	235	203
314	237	231	235	202
314	238	232	236	203
314	239	232	236	201
314	240	230	235	202
314	241	230	234	201
314	242	230	234	201
314	243	230	234	199
314	244	232	234	197
314	245	231	235	200
314	246	234	236	199
314	247	233	234	200
314	248	230	235	202
314	249	230	235	200
314	250	229	234	201
315	150	233	232	201
315	151	231	232	198
315	152	232	233	199
315	153	230	234	199
315	154	232	233	199
315	155	229	234	203
315	156	230	234	201
315	157	231	235	202
315	158	231	235	202
315	159	234	235	201
315	160	234	234	198
315	161	234	233	202
315	162	233	232	201
315	163	234	235	205
315	164	230	234	206
315	165	230	235	204
315	166	229	234	203
315	167	230	235	204
315	168	229	234	203
315	169	230	235	204
315	170	229	233	205
315	171	230	234	203
315	172	229	234	203
315	173	230	234	203
315	174	233	234	202
315	175	233	234	202
315	176	232	236	201
315	177	231	235	202
315	178	231	235	202
315	179	231	235	204
315	180	232	233	203
315	181	230	234	203
315	182	231	235	202
315	183	231	235	200
315	184	231	235	202
315	185	230	234	201
315	186	229	234	199
315	187	232	236	205
315	188	232	236	203
315	189	232	236	203
315	190	234	235	203
315	191	232	233	199
315	192	232	233	199
315	193	233	234	200
315	194	230	235	197
315	195	231	235	202
315	196	231	235	200
315	197	231	236	205
315	198	232	236	205
315	199	231	235	202
315	200	232	236	201
315	201	234	235	201
315	202	234	235	201
315	203	234	235	203
315	204	234	233	200
315	205	233	234	202
315	206	230	234	201
315	207	231	235	202
315	208	231	235	202
315	209	231	235	204
315	210	232	231	202
315	211	233	234	202
315	212	235	234	201
315	213	234	234	198
315	214	234	233	200
315	215	233	234	202
315	216	233	234	200
315	217	234	235	201
315	218	231	235	200
315	219	231	235	202
315	220	231	235	202
315	221	231	235	200
315	222	231	235	200
315	223	231	235	200
315	224	231	235	200
315	225	231	235	200
315	226	233	234	200
315	227	234	234	198
315	228	236	232	200
315	229	233	234	204
315	230	233	234	202
315	231	233	234	202
315	232	231	235	202
315	233	231	235	202
315	234	233	234	202
315	235	229	234	203
315	236	233	234	202
315	237	231	235	202
315	238	231	235	202
315	239	232	236	201
315	240	230	235	202
315	241	230	234	201
315	242	231	235	202
315	243	231	235	200
315	244	233	235	198
315	245	231	235	200
315	246	233	235	198
315	247	233	234	200
315	248	230	235	202
315	249	229	234	199
315	250	229	234	201
316	150	232	233	201
316	151	233	232	201
316	152	230	234	199
316	153	230	234	201
316	154	230	234	201
316	155	231	232	202
316	156	231	235	204
316	157	231	235	204
316	158	233	234	202
316	159	231	235	200
316	160	232	236	201
316	161	231	235	202
316	162	233	234	200
316	163	232	236	203
316	164	231	235	202
316	165	230	235	202
316	166	230	234	203
316	167	230	233	205
316	168	231	234	206
316	169	233	233	206
316	170	230	233	207
316	171	230	234	203
316	172	232	233	203
316	173	230	234	203
316	174	232	233	201
316	175	233	234	204
316	176	231	235	202
316	177	233	234	204
316	178	231	235	204
316	179	230	233	205
316	180	232	236	205
316	181	231	235	204
316	182	231	235	204
316	183	233	234	200
316	184	233	234	200
316	185	233	235	198
316	186	232	233	199
316	187	232	233	199
316	188	231	235	200
316	189	232	236	203
316	190	231	235	202
316	191	231	235	202
316	192	233	234	202
316	193	232	233	199
316	194	232	233	199
316	195	231	235	202
316	196	230	235	202
316	197	231	236	205
316	198	230	236	205
316	199	231	236	201
316	200	232	236	201
316	201	234	235	201
316	202	235	234	201
316	203	233	234	202
316	204	232	236	201
316	205	233	234	204
316	206	233	234	204
316	207	231	234	206
316	208	233	234	204
316	209	233	233	206
316	210	234	232	206
316	211	234	235	205
316	212	232	236	201
316	213	235	235	199
316	214	235	235	199
316	215	235	235	199
316	216	234	233	200
316	217	233	232	199
316	218	230	234	199
316	219	231	235	200
316	220	233	234	200
316	221	232	233	199
316	222	233	232	199
316	223	234	233	200
316	224	231	235	202
316	225	233	235	198
316	226	233	235	198
316	227	233	235	198
316	228	234	234	198
316	229	234	235	203
316	230	235	234	201
316	231	235	234	201
316	232	233	234	200
316	233	233	234	200
316	234	230	234	201
316	235	230	235	202
316	236	231	235	202
316	237	232	233	199
316	238	233	234	200
316	239	233	234	200
316	240	231	236	198
316	241	231	235	202
316	242	233	234	202
316	243	233	234	202
316	244	234	233	202
316	245	234	233	202
316	246	233	234	202
316	247	235	231	201
316	248	230	234	201
316	249	230	234	199
316	250	228	233	200
317	150	233	234	202
317	151	234	233	202
317	152	231	235	200
317	153	230	234	201
317	154	231	235	202
317	155	233	234	204
317	156	231	235	204
317	157	231	235	204
317	158	234	235	203
317	159	230	234	199
317	160	231	235	200
317	161	231	235	202
317	162	234	235	201
317	163	231	235	202
317	164	231	235	202
317	165	230	235	202
317	166	229	233	202
317	167	230	233	205
317	168	230	233	205
317	169	233	233	206
317	170	230	233	207
317	171	230	234	203
317	172	232	233	203
317	173	231	235	204
317	174	233	234	202
317	175	232	233	203
317	176	229	233	200
317	177	233	234	204
317	178	230	234	203
317	179	231	234	206
317	180	231	235	204
317	181	231	235	204
317	182	231	235	204
317	183	233	234	200
317	184	233	234	200
317	185	233	235	198
317	186	233	234	200
317	187	232	233	199
317	188	230	234	199
317	189	231	235	202
317	190	231	235	202
317	191	230	234	201
317	192	232	233	201
317	193	232	233	199
317	194	233	234	200
317	195	231	235	202
317	196	229	234	201
317	197	230	235	204
317	198	230	236	205
317	199	231	236	201
317	200	231	235	200
317	201	233	234	200
317	202	234	233	200
317	203	234	235	203
317	204	232	236	201
317	205	233	234	204
317	206	233	234	204
317	207	231	234	206
317	208	234	235	205
317	209	233	233	206
317	210	234	232	206
317	211	233	234	204
317	212	232	236	201
317	213	235	235	199
317	214	236	236	200
317	215	235	235	199
317	216	234	233	200
317	217	230	229	196
317	218	230	234	199
317	219	231	235	200
317	220	233	234	200
317	221	232	233	199
317	222	233	232	199
317	223	234	233	200
317	224	231	235	202
317	225	232	234	197
317	226	233	235	198
317	227	233	235	198
317	228	235	235	199
317	229	236	237	205
317	230	235	234	201
317	231	236	235	202
317	232	234	235	201
317	233	233	234	200
317	234	231	235	202
317	235	230	235	202
317	236	230	234	201
317	237	232	233	199
317	238	233	234	200
317	239	233	234	200
317	240	232	237	199
317	241	232	236	203
317	242	234	235	203
317	243	233	234	202
317	244	233	232	201
317	245	234	233	202
317	246	233	234	202
317	247	236	232	202
317	248	230	234	201
317	249	230	234	199
317	250	228	233	200
318	150	231	235	202
318	151	231	235	200
318	152	233	234	200
318	153	232	236	203
318	154	231	235	202
318	155	231	234	206
318	156	233	233	206
318	157	231	234	206
318	158	232	235	207
318	159	233	234	204
318	160	231	235	204
318	161	231	236	203
318	162	231	235	200
318	163	231	235	202
318	164	230	235	202
318	165	230	234	201
318	166	230	235	204
318	167	230	233	205
318	168	230	233	205
318	169	230	233	205
318	170	229	233	205
318	171	229	234	203
318	172	230	234	201
318	173	231	235	202
318	174	231	235	202
318	175	233	234	204
318	176	233	234	204
318	177	233	234	204
318	178	233	234	204
318	179	231	235	204
318	180	230	235	202
318	181	230	235	202
318	182	230	234	203
318	183	230	234	201
318	184	231	235	200
318	185	232	233	199
318	186	234	233	200
318	187	233	233	197
318	188	230	234	199
318	189	231	235	202
318	190	229	234	201
318	191	229	233	202
318	192	232	232	205
318	193	232	233	201
318	194	231	235	202
318	195	233	234	202
318	196	230	234	203
318	197	230	234	203
318	198	231	235	202
318	199	231	235	202
318	200	234	235	201
318	201	233	234	200
318	202	234	235	203
318	203	232	236	201
318	204	231	235	200
318	205	231	236	203
318	206	233	234	202
318	207	232	235	207
318	208	234	235	205
318	209	235	233	207
318	210	234	232	206
318	211	234	235	203
318	212	235	234	201
318	213	234	233	200
318	214	235	234	201
318	215	235	235	199
318	216	231	235	200
318	217	232	233	203
318	218	234	230	202
318	219	233	232	201
318	220	235	234	203
318	221	234	233	200
318	222	233	234	200
318	223	231	235	202
318	224	233	234	202
318	225	233	234	200
318	226	234	234	198
318	227	233	232	199
318	228	233	234	200
318	229	231	235	202
318	230	234	235	203
318	231	234	235	201
318	232	235	236	202
318	233	233	235	198
318	234	230	235	200
318	235	230	236	198
318	236	231	236	198
318	237	232	233	199
318	238	233	233	197
318	239	233	234	200
318	240	234	235	201
318	241	233	237	204
318	242	234	235	203
318	243	234	235	203
318	244	233	232	203
318	245	234	233	204
318	246	233	234	204
318	247	232	233	203
318	248	233	232	203
318	249	234	235	203
318	250	233	234	202
319	150	231	235	202
319	151	231	235	200
319	152	233	234	200
319	153	232	236	203
319	154	232	236	203
319	155	231	234	206
319	156	233	233	206
319	157	232	235	207
319	158	232	235	207
319	159	233	234	204
319	160	232	236	205
319	161	231	236	203
319	162	231	235	200
319	163	232	236	203
319	164	229	234	201
319	165	231	235	202
319	166	231	236	205
319	167	231	234	206
319	168	230	233	205
319	169	230	233	205
319	170	229	233	205
319	171	229	234	203
319	172	231	235	202
319	173	231	235	202
319	174	233	237	204
319	175	233	234	204
319	176	233	234	204
319	177	233	234	204
319	178	234	235	205
319	179	231	235	204
319	180	230	235	202
319	181	229	234	201
319	182	230	234	203
319	183	230	234	201
319	184	230	234	199
319	185	232	233	199
319	186	233	232	199
319	187	233	233	197
319	188	230	234	199
319	189	231	235	202
319	190	229	234	201
319	191	229	233	202
319	192	229	229	202
319	193	232	233	201
319	194	231	235	202
319	195	233	234	202
319	196	230	234	203
319	197	231	235	204
319	198	231	235	202
319	199	231	235	202
319	200	233	234	200
319	201	233	234	200
319	202	233	234	202
319	203	231	235	200
319	204	232	236	201
319	205	231	236	203
319	206	233	234	202
319	207	231	234	206
319	208	233	234	204
319	209	235	233	207
319	210	235	233	207
319	211	233	234	202
319	212	235	234	201
319	213	234	233	200
319	214	234	233	200
319	215	234	234	198
319	216	232	236	201
319	217	233	234	204
319	218	235	231	203
319	219	233	232	201
319	220	234	233	202
319	221	234	233	200
319	222	233	234	200
319	223	231	235	202
319	224	234	235	203
319	225	234	235	201
319	226	235	235	199
319	227	234	233	200
319	228	233	234	200
319	229	232	236	203
[truncated: 38,807 more rows]
[truncated: 1 more columns]
