# Supplementary material for: Traceable Calibration, Performance Metrics, and Uncertainty Estimates of Minirhizotron Digital Imagery for Fine-Root Measurements
Source: PLoS One. 2014 Nov 12;9(11):e112362. doi: 10.1371/journal.pone.0112362 (PMC4229195; doi:10.1371/journal.pone.0112362)
Supplement: Data S1 — Data and uncertainty analyses for the procedures described in this manuscript. (ZIP) [file pone.0112362.s001.zip › Data for submission/Root Color/AMR_BLUE_DATA.xlsx]

## Sheet: BLUE_AMR1
COLUMN	ROW	RED	GREEN	BLUE
300	150	0	0	179
300	151	0	0	177
300	152	0	0	177
300	153	0	0	176
300	154	0	0	176
300	155	0	0	176
300	156	0	0	176
300	157	0	0	176
300	158	0	0	176
300	159	0	0	177
300	160	0	0	177
300	161	0	0	179
300	162	0	0	179
300	163	0	0	181
300	164	0	0	181
300	165	0	0	181
300	166	0	0	182
300	167	0	0	179
300	168	0	0	181
300	169	0	0	179
300	170	0	0	179
300	171	0	0	183
300	172	0	0	184
300	173	0	0	188
300	174	0	0	188
300	175	0	0	186
300	176	0	0	186
300	177	0	0	183
300	178	0	0	184
300	179	0	0	186
300	180	0	0	188
300	181	0	0	191
300	182	0	0	191
300	183	0	0	191
300	184	0	0	191
300	185	0	0	192
300	186	0	0	193
300	187	0	0	190
300	188	0	0	191
300	189	0	0	188
300	190	0	0	189
300	191	0	0	191
300	192	0	0	191
300	193	0	0	191
300	194	0	0	190
300	195	0	0	189
300	196	0	0	188
300	197	0	0	188
300	198	0	0	188
300	199	0	0	186
300	200	0	0	186
300	201	0	0	188
300	202	0	0	188
300	203	0	0	185
300	204	0	0	186
300	205	0	0	183
300	206	0	0	186
300	207	0	0	186
300	208	0	0	188
300	209	0	0	188
300	210	0	0	188
300	211	0	0	184
300	212	0	0	183
300	213	0	0	181
300	214	0	0	183
300	215	0	0	183
300	216	0	0	183
300	217	0	0	181
300	218	0	0	181
300	219	0	0	181
300	220	0	0	181
300	221	0	0	183
300	222	0	0	183
300	223	0	0	183
300	224	0	0	183
300	225	0	0	181
300	226	0	0	181
300	227	0	0	181
300	228	0	0	181
300	229	0	0	181
300	230	0	0	181
300	231	0	0	181
300	232	0	0	181
300	233	0	0	184
300	234	0	0	183
300	235	0	0	188
300	236	0	0	188
300	237	0	0	186
300	238	0	0	188
300	239	0	0	186
300	240	0	0	186
300	241	0	0	183
300	242	0	0	185
300	243	0	0	183
300	244	0	0	183
300	245	0	0	183
300	246	0	0	183
300	247	0	0	181
300	248	0	0	183
300	249	0	0	183
300	250	0	0	183
301	150	0	0	179
301	151	0	0	177
301	152	0	0	177
301	153	0	0	177
301	154	0	0	177
301	155	0	0	177
301	156	0	0	177
301	157	0	0	177
301	158	0	0	177
301	159	0	0	177
301	160	0	0	177
301	161	0	0	179
301	162	0	0	179
301	163	0	0	181
301	164	0	0	181
301	165	0	0	181
301	166	0	0	181
301	167	0	0	179
301	168	0	0	181
301	169	0	0	179
301	170	0	0	179
301	171	0	0	183
301	172	0	0	183
301	173	0	0	187
301	174	0	0	187
301	175	0	0	185
301	176	0	0	185
301	177	0	0	184
301	178	0	0	184
301	179	0	0	186
301	180	0	0	188
301	181	0	0	190
301	182	0	0	191
301	183	0	0	191
301	184	0	0	191
301	185	0	0	193
301	186	0	0	192
301	187	0	0	191
301	188	0	0	191
301	189	0	0	188
301	190	0	0	188
301	191	0	0	191
301	192	0	0	191
301	193	0	0	191
301	194	0	0	191
301	195	0	0	188
301	196	0	0	189
301	197	0	0	188
301	198	0	0	188
301	199	0	0	186
301	200	0	0	186
301	201	0	0	188
301	202	0	0	188
301	203	0	0	184
301	204	0	0	186
301	205	0	0	184
301	206	0	0	185
301	207	0	0	186
301	208	0	0	188
301	209	0	0	188
301	210	0	0	188
301	211	0	0	183
301	212	0	0	183
301	213	0	0	182
301	214	0	0	183
301	215	0	0	183
301	216	0	0	183
301	217	0	0	181
301	218	0	0	181
301	219	0	0	181
301	220	0	0	181
301	221	0	0	183
301	222	0	0	183
301	223	0	0	184
301	224	0	0	184
301	225	0	0	181
301	226	0	0	181
301	227	0	0	181
301	228	0	0	181
301	229	0	0	181
301	230	0	0	181
301	231	0	0	181
301	232	0	0	181
301	233	0	0	183
301	234	0	0	183
301	235	0	0	188
301	236	0	0	188
301	237	0	0	186
301	238	0	0	188
301	239	0	0	186
301	240	0	0	186
301	241	0	0	184
301	242	0	0	186
301	243	0	0	183
301	244	0	0	183
301	245	0	0	183
301	246	0	0	183
301	247	0	0	181
301	248	0	0	183
301	249	0	0	183
301	250	0	0	183
302	150	0	0	179
302	151	0	0	177
302	152	0	0	177
302	153	0	0	177
302	154	0	0	177
302	155	0	0	179
302	156	0	0	179
302	157	0	0	181
302	158	0	0	181
302	159	0	0	179
302	160	0	0	179
302	161	0	0	181
302	162	0	0	181
302	163	0	0	181
302	164	0	0	183
302	165	0	0	181
302	166	0	0	182
302	167	0	0	182
302	168	0	0	181
302	169	0	0	181
302	170	0	0	179
302	171	0	0	181
302	172	0	0	181
302	173	0	0	184
302	174	0	0	183
302	175	0	0	184
302	176	0	0	183
302	177	0	0	186
302	178	0	0	186
302	179	0	0	190
302	180	0	0	190
302	181	0	0	191
302	182	0	0	191
302	183	0	0	191
302	184	0	0	191
302	185	0	0	193
302	186	0	0	191
302	187	0	0	190
302	188	0	0	190
302	189	0	0	191
302	190	0	0	191
302	191	0	0	191
302	192	0	0	191
302	193	0	0	193
302	194	0	0	193
302	195	0	0	191
302	196	0	0	189
302	197	0	0	188
302	198	0	0	188
302	199	0	0	195
302	200	0	0	188
302	201	0	0	188
302	202	0	0	188
302	203	0	0	184
302	204	0	0	184
302	205	0	0	184
302	206	0	0	183
302	207	0	0	187
302	208	0	0	186
302	209	0	0	186
302	210	0	0	186
302	211	0	0	183
302	212	0	0	183
302	213	0	0	180
302	214	0	0	181
302	215	0	0	183
302	216	0	0	183
302	217	0	0	180
302	218	0	0	179
302	219	0	0	182
302	220	0	0	181
302	221	0	0	183
302	222	0	0	183
302	223	0	0	186
302	224	0	0	186
302	225	0	0	186
302	226	0	0	185
302	227	0	0	184
302	228	0	0	185
302	229	0	0	183
302	230	0	0	183
302	231	0	0	181
302	232	0	0	181
302	233	0	0	183
302	234	0	0	183
302	235	0	0	185
302	236	0	0	186
302	237	0	0	186
302	238	0	0	186
302	239	0	0	185
302	240	0	0	186
302	241	0	0	186
302	242	0	0	184
302	243	0	0	184
302	244	0	0	185
302	245	0	0	186
302	246	0	0	183
302	247	0	0	184
302	248	0	0	185
302	249	0	0	183
302	250	0	0	183
303	150	0	0	179
303	151	0	0	177
303	152	0	0	176
303	153	0	0	177
303	154	0	0	177
303	155	0	0	179
303	156	0	0	179
303	157	0	0	181
303	158	0	0	181
303	159	0	0	179
303	160	0	0	179
303	161	0	0	181
303	162	0	0	182
303	163	0	0	182
303	164	0	0	183
303	165	0	0	181
303	166	0	0	182
303	167	0	0	181
303	168	0	0	182
303	169	0	0	181
303	170	0	0	180
303	171	0	0	181
303	172	0	0	182
303	173	0	0	184
303	174	0	0	183
303	175	0	0	183
303	176	0	0	183
303	177	0	0	186
303	178	0	0	186
303	179	0	0	191
303	180	0	0	191
303	181	0	0	191
303	182	0	0	191
303	183	0	0	191
303	184	0	0	191
303	185	0	0	193
303	186	0	0	191
303	187	0	0	191
303	188	0	0	191
303	189	0	0	191
303	190	0	0	191
303	191	0	0	191
303	192	0	0	191
303	193	0	0	193
303	194	0	0	193
303	195	0	0	189
303	196	0	0	189
303	197	0	0	188
303	198	0	0	188
303	199	0	0	189
303	200	0	0	189
303	201	0	0	188
303	202	0	0	188
303	203	0	0	184
303	204	0	0	183
303	205	0	0	184
303	206	0	0	184
303	207	0	0	187
303	208	0	0	187
303	209	0	0	185
303	210	0	0	185
303	211	0	0	183
303	212	0	0	183
303	213	0	0	180
303	214	0	0	181
303	215	0	0	183
303	216	0	0	183
303	217	0	0	179
303	218	0	0	179
303	219	0	0	181
303	220	0	0	181
303	221	0	0	183
303	222	0	0	183
303	223	0	0	186
303	224	0	0	186
303	225	0	0	186
303	226	0	0	186
303	227	0	0	184
303	228	0	0	186
303	229	0	0	183
303	230	0	0	184
303	231	0	0	181
303	232	0	0	181
303	233	0	0	183
303	234	0	0	183
303	235	0	0	185
303	236	0	0	185
303	237	0	0	185
303	238	0	0	185
303	239	0	0	185
303	240	0	0	185
303	241	0	0	185
303	242	0	0	184
303	243	0	0	183
303	244	0	0	186
303	245	0	0	186
303	246	0	0	183
303	247	0	0	184
303	248	0	0	186
303	249	0	0	183
303	250	0	0	184
304	150	0	0	181
304	151	0	0	177
304	152	0	0	176
304	153	0	0	179
304	154	0	0	177
304	155	0	0	179
304	156	0	0	179
304	157	0	0	181
304	158	0	0	181
304	159	0	0	181
304	160	0	0	181
304	161	0	0	182
304	162	0	0	182
304	163	0	0	182
304	164	0	0	183
304	165	0	0	181
304	166	0	0	180
304	167	0	0	181
304	168	0	0	182
304	169	0	0	183
304	170	0	0	181
304	171	0	0	183
304	172	0	0	182
304	173	0	0	184
304	174	0	0	185
304	175	0	0	186
304	176	0	0	185
304	177	0	0	188
304	178	0	0	188
304	179	0	0	191
304	180	0	0	191
304	181	0	0	191
304	182	0	0	191
304	183	0	0	191
304	184	0	0	191
304	185	0	0	188
304	186	0	0	187
304	187	0	0	188
304	188	0	0	189
304	189	0	0	194
304	190	0	0	193
304	191	0	0	193
304	192	0	0	192
304	193	0	0	194
304	194	0	0	195
304	195	0	0	191
304	196	0	0	191
304	197	0	0	188
304	198	0	0	188
304	199	0	0	191
304	200	0	0	190
304	201	0	0	188
304	202	0	0	188
304	203	0	0	188
304	204	0	0	186
304	205	0	0	186
304	206	0	0	186
304	207	0	0	184
304	208	0	0	184
304	209	0	0	183
304	210	0	0	184
304	211	0	0	183
304	212	0	0	181
304	213	0	0	181
304	214	0	0	181
304	215	0	0	181
304	216	0	0	181
304	217	0	0	179
304	218	0	0	179
304	219	0	0	179
304	220	0	0	179
304	221	0	0	181
304	222	0	0	183
304	223	0	0	185
304	224	0	0	184
304	225	0	0	188
304	226	0	0	188
304	227	0	0	189
304	228	0	0	188
304	229	0	0	186
304	230	0	0	188
304	231	0	0	183
304	232	0	0	183
304	233	0	0	181
304	234	0	0	179
304	235	0	0	181
304	236	0	0	181
304	237	0	0	186
304	238	0	0	185
304	239	0	0	184
304	240	0	0	183
304	241	0	0	184
304	242	0	0	184
304	243	0	0	184
304	244	0	0	186
304	245	0	0	183
304	246	0	0	184
304	247	0	0	183
304	248	0	0	186
304	249	0	0	186
304	250	0	0	184
305	150	0	0	181
305	151	0	0	177
305	152	0	0	177
305	153	0	0	179
305	154	0	0	177
305	155	0	0	179
305	156	0	0	179
305	157	0	0	181
305	158	0	0	181
305	159	0	0	181
305	160	0	0	181
305	161	0	0	181
305	162	0	0	182
305	163	0	0	181
305	164	0	0	183
305	165	0	0	181
305	166	0	0	179
305	167	0	0	182
305	168	0	0	181
305	169	0	0	183
305	170	0	0	181
305	171	0	0	183
305	172	0	0	181
305	173	0	0	184
305	174	0	0	186
305	175	0	0	186
305	176	0	0	186
305	177	0	0	188
305	178	0	0	188
305	179	0	0	190
305	180	0	0	190
305	181	0	0	190
305	182	0	0	190
305	183	0	0	190
305	184	0	0	190
305	185	0	0	188
305	186	0	0	187
305	187	0	0	189
305	188	0	0	188
305	189	0	0	194
305	190	0	0	193
305	191	0	0	193
305	192	0	0	192
305	193	0	0	194
305	194	0	0	194
305	195	0	0	191
305	196	0	0	191
305	197	0	0	188
305	198	0	0	188
305	199	0	0	191
305	200	0	0	190
305	201	0	0	188
305	202	0	0	188
305	203	0	0	188
305	204	0	0	186
305	205	0	0	186
305	206	0	0	186
305	207	0	0	183
305	208	0	0	183
305	209	0	0	184
305	210	0	0	183
305	211	0	0	183
305	212	0	0	182
305	213	0	0	181
305	214	0	0	181
305	215	0	0	181
305	216	0	0	181
305	217	0	0	179
305	218	0	0	179
305	219	0	0	180
305	220	0	0	179
305	221	0	0	181
305	222	0	0	183
305	223	0	0	185
305	224	0	0	183
305	225	0	0	188
305	226	0	0	188
305	227	0	0	188
305	228	0	0	188
305	229	0	0	186
305	230	0	0	188
305	231	0	0	183
305	232	0	0	183
305	233	0	0	181
305	234	0	0	179
305	235	0	0	181
305	236	0	0	181
305	237	0	0	186
305	238	0	0	186
305	239	0	0	183
305	240	0	0	183
305	241	0	0	183
305	242	0	0	183
305	243	0	0	183
305	244	0	0	185
305	245	0	0	183
305	246	0	0	183
305	247	0	0	183
305	248	0	0	185
305	249	0	0	186
305	250	0	0	183
306	150	0	0	181
306	151	0	0	179
306	152	0	0	179
306	153	0	0	179
306	154	0	0	179
306	155	0	0	180
306	156	0	0	179
306	157	0	0	179
306	158	0	0	179
306	159	0	0	179
306	160	0	0	179
306	161	0	0	179
306	162	0	0	179
306	163	0	0	181
306	164	0	0	181
306	165	0	0	177
306	166	0	0	177
306	167	0	0	179
306	168	0	0	179
306	169	0	0	183
306	170	0	0	183
306	171	0	0	183
306	172	0	0	183
306	173	0	0	186
306	174	0	0	186
306	175	0	0	188
306	176	0	0	188
306	177	0	0	188
306	178	0	0	188
306	179	0	0	188
306	180	0	0	188
306	181	0	0	188
306	182	0	0	188
306	183	0	0	188
306	184	0	0	188
306	185	0	0	186
306	186	0	0	186
306	187	0	0	190
306	188	0	0	190
306	189	0	0	193
306	190	0	0	193
306	191	0	0	191
306	192	0	0	190
306	193	0	0	194
306	194	0	0	194
306	195	0	0	190
306	196	0	0	191
306	197	0	0	188
306	198	0	0	186
306	199	0	0	188
306	200	0	0	190
306	201	0	0	188
306	202	0	0	188
306	203	0	0	188
306	204	0	0	188
306	205	0	0	184
306	206	0	0	186
306	207	0	0	183
306	208	0	0	183
306	209	0	0	181
306	210	0	0	183
306	211	0	0	182
306	212	0	0	182
306	213	0	0	183
306	214	0	0	183
306	215	0	0	183
306	216	0	0	183
306	217	0	0	183
306	218	0	0	182
306	219	0	0	182
306	220	0	0	181
306	221	0	0	183
306	222	0	0	183
306	223	0	0	183
306	224	0	0	183
306	225	0	0	188
306	226	0	0	188
306	227	0	0	188
306	228	0	0	188
306	229	0	0	188
306	230	0	0	186
306	231	0	0	184
306	232	0	0	183
306	233	0	0	181
306	234	0	0	179
306	235	0	0	181
306	236	0	0	183
306	237	0	0	186
306	238	0	0	186
306	239	0	0	183
306	240	0	0	184
306	241	0	0	183
306	242	0	0	184
306	243	0	0	183
306	244	0	0	183
306	245	0	0	183
306	246	0	0	183
306	247	0	0	183
306	248	0	0	183
306	249	0	0	185
306	250	0	0	183
307	150	0	0	181
307	151	0	0	179
307	152	0	0	179
307	153	0	0	179
307	154	0	0	180
307	155	0	0	180
307	156	0	0	180
307	157	0	0	179
307	158	0	0	179
307	159	0	0	179
307	160	0	0	179
307	161	0	0	179
307	162	0	0	179
307	163	0	0	181
307	164	0	0	181
307	165	0	0	176
307	166	0	0	176
307	167	0	0	179
307	168	0	0	179
307	169	0	0	183
307	170	0	0	183
307	171	0	0	183
307	172	0	0	183
307	173	0	0	186
307	174	0	0	186
307	175	0	0	188
307	176	0	0	188
307	177	0	0	188
307	178	0	0	188
307	179	0	0	188
307	180	0	0	188
307	181	0	0	188
307	182	0	0	188
307	183	0	0	188
307	184	0	0	188
307	185	0	0	187
307	186	0	0	186
307	187	0	0	191
307	188	0	0	191
307	189	0	0	193
307	190	0	0	192
307	191	0	0	190
307	192	0	0	190
307	193	0	0	194
307	194	0	0	194
307	195	0	0	190
307	196	0	0	190
307	197	0	0	188
307	198	0	0	186
307	199	0	0	188
307	200	0	0	190
307	201	0	0	188
307	202	0	0	188
307	203	0	0	188
307	204	0	0	188
307	205	0	0	183
307	206	0	0	185
307	207	0	0	183
307	208	0	0	183
307	209	0	0	181
307	210	0	0	183
307	211	0	0	182
307	212	0	0	182
307	213	0	0	183
307	214	0	0	184
307	215	0	0	184
307	216	0	0	184
307	217	0	0	184
307	218	0	0	182
307	219	0	0	182
307	220	0	0	182
307	221	0	0	183
307	222	0	0	183
307	223	0	0	183
307	224	0	0	183
307	225	0	0	188
307	226	0	0	188
307	227	0	0	188
307	228	0	0	188
307	229	0	0	188
307	230	0	0	186
307	231	0	0	183
307	232	0	0	183
307	233	0	0	181
307	234	0	0	179
307	235	0	0	181
307	236	0	0	184
307	237	0	0	186
307	238	0	0	186
307	239	0	0	183
307	240	0	0	183
307	241	0	0	183
307	242	0	0	183
307	243	0	0	183
307	244	0	0	183
307	245	0	0	184
307	246	0	0	184
307	247	0	0	183
307	248	0	0	183
307	249	0	0	185
307	250	0	0	183
308	150	0	0	181
308	151	0	0	181
308	152	0	0	181
308	153	0	0	181
308	154	0	0	181
308	155	0	0	181
308	156	0	0	182
308	157	0	0	179
308	158	0	0	179
308	159	0	0	179
308	160	0	0	179
308	161	0	0	180
308	162	0	0	179
308	163	0	0	179
308	164	0	0	179
308	165	0	0	177
308	166	0	0	176
308	167	0	0	179
308	168	0	0	179
308	169	0	0	183
308	170	0	0	183
308	171	0	0	184
308	172	0	0	183
308	173	0	0	183
308	174	0	0	184
308	175	0	0	186
308	176	0	0	186
308	177	0	0	188
308	178	0	0	188
308	179	0	0	188
308	180	0	0	188
308	181	0	0	188
308	182	0	0	188
308	183	0	0	190
308	184	0	0	190
308	185	0	0	191
308	186	0	0	190
308	187	0	0	190
308	188	0	0	191
308	189	0	0	186
308	190	0	0	188
308	191	0	0	188
308	192	0	0	188
308	193	0	0	194
308	194	0	0	194
308	195	0	0	188
308	196	0	0	188
308	197	0	0	185
308	198	0	0	186
308	199	0	0	188
308	200	0	0	188
308	201	0	0	188
308	202	0	0	188
308	203	0	0	185
308	204	0	0	186
308	205	0	0	183
308	206	0	0	183
308	207	0	0	183
308	208	0	0	181
308	209	0	0	184
308	210	0	0	183
308	211	0	0	183
308	212	0	0	184
308	213	0	0	186
308	214	0	0	185
308	215	0	0	186
308	216	0	0	186
308	217	0	0	186
308	218	0	0	186
308	219	0	0	184
308	220	0	0	184
308	221	0	0	184
308	222	0	0	183
308	223	0	0	186
308	224	0	0	186
308	225	0	0	188
308	226	0	0	188
308	227	0	0	188
308	228	0	0	188
308	229	0	0	186
308	230	0	0	184
308	231	0	0	182
308	232	0	0	181
308	233	0	0	183
308	234	0	0	183
308	235	0	0	186
308	236	0	0	188
308	237	0	0	188
308	238	0	0	186
308	239	0	0	186
308	240	0	0	185
308	241	0	0	183
308	242	0	0	183
308	243	0	0	184
308	244	0	0	185
308	245	0	0	188
308	246	0	0	186
308	247	0	0	184
308	248	0	0	184
308	249	0	0	184
308	250	0	0	184
309	150	0	0	181
309	151	0	0	181
309	152	0	0	181
309	153	0	0	181
309	154	0	0	181
309	155	0	0	181
309	156	0	0	181
309	157	0	0	179
309	158	0	0	179
309	159	0	0	180
309	160	0	0	179
309	161	0	0	179
309	162	0	0	180
309	163	0	0	179
309	164	0	0	180
309	165	0	0	177
309	166	0	0	177
309	167	0	0	179
309	168	0	0	179
309	169	0	0	183
309	170	0	0	183
309	171	0	0	183
309	172	0	0	183
309	173	0	0	183
309	174	0	0	183
309	175	0	0	185
309	176	0	0	185
309	177	0	0	188
309	178	0	0	188
309	179	0	0	188
309	180	0	0	188
309	181	0	0	188
309	182	0	0	188
309	183	0	0	190
309	184	0	0	190
309	185	0	0	191
309	186	0	0	191
309	187	0	0	191
309	188	0	0	191
309	189	0	0	187
309	190	0	0	188
309	191	0	0	188
309	192	0	0	188
309	193	0	0	194
309	194	0	0	194
309	195	0	0	188
309	196	0	0	188
309	197	0	0	185
309	198	0	0	185
309	199	0	0	188
309	200	0	0	188
309	201	0	0	188
309	202	0	0	188
309	203	0	0	185
309	204	0	0	185
309	205	0	0	183
309	206	0	0	183
309	207	0	0	183
309	208	0	0	182
309	209	0	0	184
309	210	0	0	184
309	211	0	0	184
309	212	0	0	184
309	213	0	0	186
309	214	0	0	186
309	215	0	0	186
309	216	0	0	186
309	217	0	0	186
309	218	0	0	186
309	219	0	0	184
309	220	0	0	184
309	221	0	0	184
309	222	0	0	184
309	223	0	0	186
309	224	0	0	186
309	225	0	0	189
309	226	0	0	189
309	227	0	0	188
309	228	0	0	188
309	229	0	0	185
309	230	0	0	183
309	231	0	0	182
309	232	0	0	182
309	233	0	0	183
309	234	0	0	183
309	235	0	0	186
309	236	0	0	188
309	237	0	0	188
309	238	0	0	186
309	239	0	0	186
309	240	0	0	186
309	241	0	0	183
309	242	0	0	184
309	243	0	0	185
309	244	0	0	186
309	245	0	0	188
309	246	0	0	186
309	247	0	0	184
309	248	0	0	184
309	249	0	0	184
309	250	0	0	184
310	150	0	0	181
310	151	0	0	183
310	152	0	0	183
310	153	0	0	183
310	154	0	0	183
310	155	0	0	181
310	156	0	0	181
310	157	0	0	181
310	158	0	0	181
310	159	0	0	182
310	160	0	0	182
310	161	0	0	184
310	162	0	0	183
310	163	0	0	182
310	164	0	0	182
310	165	0	0	180
310	166	0	0	181
310	167	0	0	185
310	168	0	0	185
310	169	0	0	184
310	170	0	0	183
310	171	0	0	181
310	172	0	0	181
310	173	0	0	181
310	174	0	0	181
310	175	0	0	183
310	176	0	0	184
310	177	0	0	186
310	178	0	0	184
310	179	0	0	186
310	180	0	0	186
310	181	0	0	188
310	182	0	0	188
310	183	0	0	190
310	184	0	0	190
310	185	0	0	193
310	186	0	0	193
310	187	0	0	190
310	188	0	0	190
310	189	0	0	184
310	190	0	0	186
310	191	0	0	187
310	192	0	0	188
310	193	0	0	192
310	194	0	0	192
310	195	0	0	186
310	196	0	0	186
310	197	0	0	185
310	198	0	0	185
310	199	0	0	188
310	200	0	0	188
310	201	0	0	186
310	202	0	0	186
310	203	0	0	183
310	204	0	0	183
310	205	0	0	181
310	206	0	0	181
310	207	0	0	186
310	208	0	0	184
310	209	0	0	186
310	210	0	0	188
310	211	0	0	188
310	212	0	0	186
310	213	0	0	184
310	214	0	0	184
310	215	0	0	184
310	216	0	0	184
310	217	0	0	188
310	218	0	0	188
310	219	0	0	186
310	220	0	0	186
310	221	0	0	186
310	222	0	0	186
310	223	0	0	186
310	224	0	0	184
310	225	0	0	185
310	226	0	0	187
310	227	0	0	186
310	228	0	0	186
310	229	0	0	183
310	230	0	0	183
310	231	0	0	182
310	232	0	0	182
310	233	0	0	183
310	234	0	0	183
310	235	0	0	188
310	236	0	0	188
310	237	0	0	189
310	238	0	0	188
310	239	0	0	186
310	240	0	0	186
310	241	0	0	183
310	242	0	0	183
310	243	0	0	186
310	244	0	0	186
310	245	0	0	186
310	246	0	0	186
310	247	0	0	183
310	248	0	0	182
310	249	0	0	182
310	250	0	0	182
311	150	0	0	181
311	151	0	0	183
311	152	0	0	183
311	153	0	0	183
311	154	0	0	184
311	155	0	0	181
311	156	0	0	181
311	157	0	0	181
311	158	0	0	182
311	159	0	0	182
311	160	0	0	182
311	161	0	0	184
311	162	0	0	184
311	163	0	0	181
311	164	0	0	181
311	165	0	0	180
311	166	0	0	182
311	167	0	0	186
311	168	0	0	186
311	169	0	0	183
311	170	0	0	183
311	171	0	0	181
311	172	0	0	181
311	173	0	0	181
311	174	0	0	181
311	175	0	0	183
311	176	0	0	184
311	177	0	0	186
311	178	0	0	184
311	179	0	0	186
311	180	0	0	186
311	181	0	0	188
311	182	0	0	189
311	183	0	0	190
311	184	0	0	190
311	185	0	0	192
311	186	0	0	193
311	187	0	0	191
311	188	0	0	190
311	189	0	0	184
311	190	0	0	186
311	191	0	0	188
311	192	0	0	188
311	193	0	0	192
311	194	0	0	192
311	195	0	0	186
311	196	0	0	186
311	197	0	0	186
311	198	0	0	186
311	199	0	0	188
311	200	0	0	188
311	201	0	0	185
311	202	0	0	186
311	203	0	0	183
311	204	0	0	183
311	205	0	0	181
311	206	0	0	181
311	207	0	0	186
311	208	0	0	184
311	209	0	0	186
311	210	0	0	188
311	211	0	0	188
311	212	0	0	186
311	213	0	0	184
311	214	0	0	184
311	215	0	0	184
311	216	0	0	184
311	217	0	0	188
311	218	0	0	189
311	219	0	0	186
311	220	0	0	186
311	221	0	0	186
311	222	0	0	186
311	223	0	0	186
311	224	0	0	184
311	225	0	0	187
311	226	0	0	187
311	227	0	0	185
311	228	0	0	186
311	229	0	0	183
311	230	0	0	184
311	231	0	0	182
311	232	0	0	182
311	233	0	0	184
311	234	0	0	184
311	235	0	0	188
311	236	0	0	188
311	237	0	0	189
311	238	0	0	189
311	239	0	0	186
311	240	0	0	186
311	241	0	0	184
311	242	0	0	183
311	243	0	0	186
311	244	0	0	186
311	245	0	0	187
311	246	0	0	187
311	247	0	0	182
311	248	0	0	182
311	249	0	0	182
311	250	0	0	182
312	150	0	0	183
312	151	0	0	185
312	152	0	0	185
312	153	0	0	184
312	154	0	0	184
312	155	0	0	182
312	156	0	0	183
312	157	0	0	183
312	158	0	0	183
312	159	0	0	184
312	160	0	0	184
312	161	0	0	184
312	162	0	0	184
312	163	0	0	184
312	164	0	0	183
312	165	0	0	183
312	166	0	0	184
312	167	0	0	188
312	168	0	0	188
312	169	0	0	184
312	170	0	0	183
312	171	0	0	179
312	172	0	0	179
312	173	0	0	181
312	174	0	0	181
312	175	0	0	185
312	176	0	0	183
312	177	0	0	185
312	178	0	0	184
312	179	0	0	184
312	180	0	0	184
312	181	0	0	189
312	182	0	0	188
312	183	0	0	191
312	184	0	0	190
312	185	0	0	190
312	186	0	0	191
312	187	0	0	190
312	188	0	0	190
312	189	0	0	186
312	190	0	0	188
312	191	0	0	188
312	192	0	0	188
312	193	0	0	190
312	194	0	0	192
312	195	0	0	186
312	196	0	0	186
312	197	0	0	185
312	198	0	0	186
312	199	0	0	188
312	200	0	0	188
312	201	0	0	186
312	202	0	0	185
312	203	0	0	185
312	204	0	0	185
312	205	0	0	183
312	206	0	0	183
312	207	0	0	186
312	208	0	0	186
312	209	0	0	188
312	210	0	0	188
312	211	0	0	188
312	212	0	0	186
312	213	0	0	184
312	214	0	0	183
312	215	0	0	184
312	216	0	0	184
312	217	0	0	190
312	218	0	0	190
312	219	0	0	186
312	220	0	0	188
312	221	0	0	186
312	222	0	0	186
312	223	0	0	184
312	224	0	0	185
312	225	0	0	181
312	226	0	0	185
312	227	0	0	184
312	228	0	0	183
312	229	0	0	184
312	230	0	0	184
312	231	0	0	186
312	232	0	0	186
312	233	0	0	184
312	234	0	0	184
312	235	0	0	188
312	236	0	0	188
312	237	0	0	191
312	238	0	0	191
312	239	0	0	186
312	240	0	0	186
312	241	0	0	184
312	242	0	0	185
312	243	0	0	185
312	244	0	0	186
312	245	0	0	184
312	246	0	0	184
312	247	0	0	182
312	248	0	0	182
312	249	0	0	182
312	250	0	0	182
313	150	0	0	183
313	151	0	0	186
313	152	0	0	186
313	153	0	0	184
313	154	0	0	184
313	155	0	0	182
313	156	0	0	183
313	157	0	0	184
313	158	0	0	184
313	159	0	0	184
313	160	0	0	184
313	161	0	0	184
313	162	0	0	183
313	163	0	0	183
313	164	0	0	183
313	165	0	0	184
313	166	0	0	184
313	167	0	0	188
313	168	0	0	188
313	169	0	0	183
313	170	0	0	183
313	171	0	0	179
313	172	0	0	179
313	173	0	0	181
313	174	0	0	182
313	175	0	0	184
313	176	0	0	185
313	177	0	0	185
313	178	0	0	184
313	179	0	0	184
313	180	0	0	184
313	181	0	0	188
313	182	0	0	188
313	183	0	0	191
313	184	0	0	190
313	185	0	0	190
313	186	0	0	190
313	187	0	0	190
313	188	0	0	191
313	189	0	0	186
313	190	0	0	188
313	191	0	0	188
313	192	0	0	188
313	193	0	0	190
313	194	0	0	192
313	195	0	0	186
313	196	0	0	186
313	197	0	0	186
313	198	0	0	186
313	199	0	0	188
313	200	0	0	188
313	201	0	0	186
313	202	0	0	186
313	203	0	0	186
313	204	0	0	186
313	205	0	0	184
313	206	0	0	184
313	207	0	0	186
313	208	0	0	186
313	209	0	0	188
313	210	0	0	188
313	211	0	0	188
313	212	0	0	186
313	213	0	0	184
313	214	0	0	183
313	215	0	0	184
313	216	0	0	184
313	217	0	0	190
313	218	0	0	190
313	219	0	0	186
313	220	0	0	188
313	221	0	0	186
313	222	0	0	186
313	223	0	0	184
313	224	0	0	185
313	225	0	0	183
313	226	0	0	185
313	227	0	0	184
313	228	0	0	184
313	229	0	0	185
313	230	0	0	185
313	231	0	0	186
313	232	0	0	186
313	233	0	0	185
313	234	0	0	184
313	235	0	0	189
313	236	0	0	189
313	237	0	0	190
313	238	0	0	190
313	239	0	0	186
313	240	0	0	186
313	241	0	0	184
313	242	0	0	186
313	243	0	0	185
313	244	0	0	185
313	245	0	0	184
313	246	0	0	184
313	247	0	0	182
313	248	0	0	182
313	249	0	0	182
313	250	0	0	182
314	150	0	0	185
314	151	0	0	188
314	152	0	0	188
314	153	0	0	186
314	154	0	0	186
314	155	0	0	182
314	156	0	0	184
314	157	0	0	186
314	158	0	0	185
314	159	0	0	186
314	160	0	0	185
314	161	0	0	184
314	162	0	0	183
314	163	0	0	184
314	164	0	0	184
314	165	0	0	185
314	166	0	0	186
314	167	0	0	186
314	168	0	0	187
314	169	0	0	184
314	170	0	0	183
314	171	0	0	179
314	172	0	0	179
314	173	0	0	183
314	174	0	0	182
314	175	0	0	185
314	176	0	0	185
314	177	0	0	184
314	178	0	0	184
314	179	0	0	183
314	180	0	0	184
314	181	0	0	190
314	182	0	0	190
314	183	0	0	191
314	184	0	0	191
314	185	0	0	187
314	186	0	0	188
314	187	0	0	190
314	188	0	0	191
314	189	0	0	191
314	190	0	0	190
314	191	0	0	190
314	192	0	0	188
314	193	0	0	188
314	194	0	0	190
314	195	0	0	186
314	196	0	0	186
314	197	0	0	187
314	198	0	0	186
314	199	0	0	188
314	200	0	0	186
314	201	0	0	185
314	202	0	0	186
314	203	0	0	186
314	204	0	0	186
314	205	0	0	186
314	206	0	0	185
314	207	0	0	185
314	208	0	0	184
314	209	0	0	183
314	210	0	0	184
314	211	0	0	186
314	212	0	0	186
314	213	0	0	183
314	214	0	0	183
314	215	0	0	183
314	216	0	0	186
314	217	0	0	188
314	218	0	0	188
314	219	0	0	184
314	220	0	0	186
314	221	0	0	187
314	222	0	0	184
314	223	0	0	186
314	224	0	0	187
314	225	0	0	185
314	226	0	0	187
314	227	0	0	187
314	228	0	0	186
314	229	0	0	187
314	230	0	0	187
314	231	0	0	189
314	232	0	0	188
314	233	0	0	188
314	234	0	0	188
314	235	0	0	190
314	236	0	0	191
314	237	0	0	191
314	238	0	0	190
314	239	0	0	188
314	240	0	0	188
314	241	0	0	184
314	242	0	0	186
314	243	0	0	186
314	244	0	0	185
314	245	0	0	184
314	246	0	0	182
314	247	0	0	182
314	248	0	0	184
314	249	0	0	184
314	250	0	0	184
315	150	0	0	186
315	151	0	0	188
315	152	0	0	188
315	153	0	0	186
315	154	0	0	186
315	155	0	0	182
315	156	0	0	184
315	157	0	0	186
315	158	0	0	186
315	159	0	0	186
315	160	0	0	184
315	161	0	0	184
315	162	0	0	183
315	163	0	0	184
315	164	0	0	184
315	165	0	0	185
315	166	0	0	185
315	167	0	0	186
315	168	0	0	185
315	169	0	0	184
315	170	0	0	184
315	171	0	0	180
315	172	0	0	179
315	173	0	0	183
315	174	0	0	181
315	175	0	0	184
315	176	0	0	184
315	177	0	0	184
315	178	0	0	184
315	179	0	0	184
315	180	0	0	184
315	181	0	0	190
315	182	0	0	190
315	183	0	0	190
315	184	0	0	191
315	185	0	0	186
315	186	0	0	188
315	187	0	0	190
315	188	0	0	190
315	189	0	0	193
315	190	0	0	191
315	191	0	0	190
315	192	0	0	188
315	193	0	0	188
315	194	0	0	190
315	195	0	0	186
315	196	0	0	186
315	197	0	0	188
315	198	0	0	186
315	199	0	0	188
315	200	0	0	186
315	201	0	0	185
315	202	0	0	185
315	203	0	0	185
315	204	0	0	186
315	205	0	0	186
315	206	0	0	185
315	207	0	0	185
315	208	0	0	184
315	209	0	0	183
315	210	0	0	183
315	211	0	0	185
315	212	0	0	185
315	213	0	0	183
315	214	0	0	183
315	215	0	0	183
315	216	0	0	185
315	217	0	0	188
315	218	0	0	188
315	219	0	0	184
315	220	0	0	187
315	221	0	0	186
315	222	0	0	184
315	223	0	0	186
315	224	0	0	186
315	225	0	0	185
315	226	0	0	189
315	227	0	0	187
315	228	0	0	186
315	229	0	0	186
315	230	0	0	187
315	231	0	0	191
315	232	0	0	189
315	233	0	0	188
315	234	0	0	188
315	235	0	0	191
315	236	0	0	191
315	237	0	0	191
315	238	0	0	190
315	239	0	0	188
315	240	0	0	188
315	241	0	0	184
315	242	0	0	186
315	243	0	0	186
315	244	0	0	186
315	245	0	0	183
315	246	0	0	182
315	247	0	0	182
315	248	0	0	184
315	249	0	0	184
315	250	0	0	184
316	150	0	0	186
316	151	0	0	188
316	152	0	0	188
316	153	0	0	188
316	154	0	0	186
316	155	0	0	184
316	156	0	0	184
316	157	0	0	186
316	158	0	0	186
316	159	0	0	184
316	160	0	0	184
316	161	0	0	184
316	162	0	0	184
316	163	0	0	184
316	164	0	0	184
316	165	0	0	184
316	166	0	0	183
316	167	0	0	186
316	168	0	0	184
316	169	0	0	184
316	170	0	0	184
316	171	0	0	182
316	172	0	0	183
316	173	0	0	186
316	174	0	0	185
316	175	0	0	184
316	176	0	0	184
316	177	0	0	183
316	178	0	0	184
316	179	0	0	188
316	180	0	0	188
316	181	0	0	190
316	182	0	0	190
316	183	0	0	190
316	184	0	0	191
316	185	0	0	186
316	186	0	0	187
316	187	0	0	188
316	188	0	0	189
316	189	0	0	191
316	190	0	0	189
316	191	0	0	190
316	192	0	0	190
316	193	0	0	188
316	194	0	0	188
316	195	0	0	186
316	196	0	0	186
316	197	0	0	186
316	198	0	0	186
316	199	0	0	185
316	200	0	0	186
316	201	0	0	183
316	202	0	0	184
316	203	0	0	184
316	204	0	0	185
316	205	0	0	183
316	206	0	0	183
316	207	0	0	183
316	208	0	0	182
316	209	0	0	181
316	210	0	0	182
316	211	0	0	183
316	212	0	0	183
316	213	0	0	184
316	214	0	0	184
316	215	0	0	183
316	216	0	0	183
316	217	0	0	186
316	218	0	0	186
316	219	0	0	186
316	220	0	0	185
316	221	0	0	184
316	222	0	0	185
316	223	0	0	190
316	224	0	0	190
316	225	0	0	191
316	226	0	0	191
316	227	0	0	189
316	228	0	0	189
316	229	0	0	191
316	230	0	0	191
316	231	0	0	195
316	232	0	0	191
316	233	0	0	191
316	234	0	0	189
316	235	0	0	189
316	236	0	0	191
316	237	0	0	188
316	238	0	0	188
316	239	0	0	186
316	240	0	0	186
316	241	0	0	186
316	242	0	0	186
316	243	0	0	186
316	244	0	0	188
316	245	0	0	186
316	246	0	0	184
316	247	0	0	184
316	248	0	0	184
316	249	0	0	184
316	250	0	0	186
317	150	0	0	186
317	151	0	0	188
317	152	0	0	188
317	153	0	0	188
317	154	0	0	186
317	155	0	0	184
317	156	0	0	184
317	157	0	0	186
317	158	0	0	186
317	159	0	0	184
317	160	0	0	183
317	161	0	0	184
317	162	0	0	184
317	163	0	0	184
317	164	0	0	185
317	165	0	0	185
317	166	0	0	184
317	167	0	0	186
317	168	0	0	184
317	169	0	0	184
317	170	0	0	184
317	171	0	0	182
317	172	0	0	184
317	173	0	0	186
317	174	0	0	186
317	175	0	0	184
317	176	0	0	184
317	177	0	0	184
317	178	0	0	184
317	179	0	0	188
317	180	0	0	188
317	181	0	0	190
317	182	0	0	190
317	183	0	0	190
317	184	0	0	190
317	185	0	0	186
317	186	0	0	186
317	187	0	0	188
317	188	0	0	188
317	189	0	0	188
317	190	0	0	188
317	191	0	0	190
317	192	0	0	190
317	193	0	0	188
317	194	0	0	188
317	195	0	0	185
317	196	0	0	186
317	197	0	0	185
317	198	0	0	185
317	199	0	0	185
317	200	0	0	185
317	201	0	0	183
317	202	0	0	183
317	203	0	0	183
317	204	0	0	185
317	205	0	0	183
317	206	0	0	184
317	207	0	0	183
317	208	0	0	182
317	209	0	0	182
317	210	0	0	181
317	211	0	0	183
317	212	0	0	184
317	213	0	0	183
317	214	0	0	184
317	215	0	0	183
317	216	0	0	183
317	217	0	0	186
317	218	0	0	186
317	219	0	0	186
317	220	0	0	184
317	221	0	0	185
317	222	0	0	184
317	223	0	0	190
317	224	0	0	191
317	225	0	0	191
317	226	0	0	191
317	227	0	0	189
317	228	0	0	189
317	229	0	0	191
317	230	0	0	191
317	231	0	0	191
317	232	0	0	193
317	233	0	0	191
317	234	0	0	191
317	235	0	0	189
317	236	0	0	190
317	237	0	0	188
317	238	0	0	188
317	239	0	0	185
317	240	0	0	186
317	241	0	0	186
317	242	0	0	186
317	243	0	0	186
317	244	0	0	188
317	245	0	0	186
317	246	0	0	184
317	247	0	0	184
317	248	0	0	184
317	249	0	0	184
317	250	0	0	186
318	150	0	0	186
318	151	0	0	188
318	152	0	0	188
318	153	0	0	188
318	154	0	0	186
318	155	0	0	189
318	156	0	0	188
318	157	0	0	188
318	158	0	0	190
318	159	0	0	184
318	160	0	0	186
318	161	0	0	184
318	162	0	0	184
318	163	0	0	187
318	164	0	0	186
318	165	0	0	186
318	166	0	0	186
318	167	0	0	187
318	168	0	0	186
318	169	0	0	187
318	170	0	0	186
318	171	0	0	188
318	172	0	0	188
318	173	0	0	188
318	174	0	0	188
318	175	0	0	186
318	176	0	0	186
318	177	0	0	188
318	178	0	0	188
318	179	0	0	191
318	180	0	0	190
318	181	0	0	188
318	182	0	0	188
318	183	0	0	188
318	184	0	0	188
318	185	0	0	188
318	186	0	0	188
318	187	0	0	188
318	188	0	0	189
318	189	0	0	188
318	190	0	0	188
318	191	0	0	188
318	192	0	0	188
318	193	0	0	186
318	194	0	0	186
318	195	0	0	183
318	196	0	0	184
318	197	0	0	184
318	198	0	0	183
318	199	0	0	183
318	200	0	0	183
318	201	0	0	183
318	202	0	0	183
318	203	0	0	183
318	204	0	0	183
318	205	0	0	182
318	206	0	0	183
318	207	0	0	183
318	208	0	0	183
318	209	0	0	183
318	210	0	0	183
318	211	0	0	184
318	212	0	0	184
318	213	0	0	184
318	214	0	0	184
318	215	0	0	186
318	216	0	0	185
318	217	0	0	186
318	218	0	0	186
318	219	0	0	184
318	220	0	0	184
318	221	0	0	186
318	222	0	0	186
318	223	0	0	194
318	224	0	0	193
318	225	0	0	191
318	226	0	0	191
318	227	0	0	191
318	228	0	0	191
318	229	0	0	191
318	230	0	0	193
318	231	0	0	189
318	232	0	0	189
318	233	0	0	196
318	234	0	0	191
318	235	0	0	187
318	236	0	0	188
318	237	0	0	186
318	238	0	0	186
318	239	0	0	186
318	240	0	0	186
318	241	0	0	188
318	242	0	0	188
318	243	0	0	188
318	244	0	0	188
318	245	0	0	186
318	246	0	0	184
318	247	0	0	184
318	248	0	0	184
318	249	0	0	184
318	250	0	0	184
319	150	0	0	186
319	151	0	0	188
319	152	0	0	188
319	153	0	0	188
319	154	0	0	186
319	155	0	0	188
319	156	0	0	188
319	157	0	0	189
319	158	0	0	191
319	159	0	0	184
319	160	0	0	186
319	161	0	0	184
319	162	0	0	185
319	163	0	0	187
319	164	0	0	186
319	165	0	0	186
319	166	0	0	186
319	167	0	0	187
319	168	0	0	187
319	169	0	0	187
319	170	0	0	187
319	171	0	0	189
319	172	0	0	189
319	173	0	0	189
319	174	0	0	189
319	175	0	0	187
319	176	0	0	187
319	177	0	0	188
319	178	0	0	188
319	179	0	0	191
319	180	0	0	191
319	181	0	0	188
319	182	0	0	188
319	183	0	0	188
319	184	0	0	188
319	185	0	0	189
319	186	0	0	189
319	187	0	0	189
319	188	0	0	188
319	189	0	0	188
319	190	0	0	188
319	191	0	0	188
319	192	0	0	188
319	193	0	0	186
319	194	0	0	186
319	195	0	0	183
319	196	0	0	184
319	197	0	0	184
319	198	0	0	184
319	199	0	0	183
319	200	0	0	183
319	201	0	0	184
319	202	0	0	183
319	203	0	0	183
319	204	0	0	183
319	205	0	0	182
319	206	0	0	183
319	207	0	0	184
319	208	0	0	184
319	209	0	0	184
319	210	0	0	184
319	211	0	0	184
319	212	0	0	184
319	213	0	0	184
319	214	0	0	184
319	215	0	0	186
319	216	0	0	186
319	217	0	0	186
319	218	0	0	186
319	219	0	0	184
319	220	0	0	184
319	221	0	0	187
319	222	0	0	186
319	223	0	0	195
319	224	0	0	193
319	225	0	0	191
319	226	0	0	191
319	227	0	0	191
319	228	0	0	191
319	229	0	0	193
[truncated: 38,807 more rows]
[truncated: 1 more columns]
