# Supplementary material for: Traceable Calibration, Performance Metrics, and Uncertainty Estimates of Minirhizotron Digital Imagery for Fine-Root Measurements
Source: PLoS One. 2014 Nov 12;9(11):e112362. doi: 10.1371/journal.pone.0112362 (PMC4229195; doi:10.1371/journal.pone.0112362)
Supplement: Data S1 — Data and uncertainty analyses for the procedures described in this manuscript. (ZIP) [file pone.0112362.s001.zip › Data for submission/Root Color/AMR_CYAN_DATA.xlsx]

## Sheet: CYAN_AMR1
COLUMN	ROW	RED	GREEN	BLUE
300	150	0	111	247
300	151	0	109	242
300	152	0	114	245
300	153	0	111	243
300	154	0	104	240
300	155	0	108	241
300	156	0	109	244
300	157	0	112	244
300	158	0	113	242
300	159	0	109	242
300	160	0	104	242
300	161	0	103	244
300	162	0	108	248
300	163	0	99	242
300	164	0	98	241
300	165	0	104	242
300	166	0	109	246
300	167	0	106	241
300	168	0	111	245
300	169	0	109	242
300	170	0	104	240
300	171	0	108	243
300	172	0	112	246
300	173	0	109	244
300	174	0	102	241
300	175	0	103	246
300	176	0	101	243
300	177	0	100	240
300	178	0	108	245
300	179	0	100	238
300	180	0	106	241
300	181	0	109	242
300	182	0	113	242
300	183	0	110	240
300	184	0	102	237
300	185	0	104	238
300	186	0	108	241
300	187	0	105	239
300	188	0	110	243
300	189	0	109	237
300	190	0	110	240
300	191	0	104	238
300	192	0	104	242
300	193	0	110	243
300	194	0	110	240
300	195	0	115	243
300	196	0	110	240
300	197	0	108	241
300	198	0	106	239
300	199	0	109	242
300	200	0	108	241
300	201	0	109	239
300	202	0	109	242
300	203	0	104	238
300	204	0	110	240
300	205	0	107	237
300	206	0	110	240
300	207	0	104	238
300	208	0	109	242
300	209	0	110	240
300	210	0	109	239
300	211	0	107	237
300	212	0	111	241
300	213	0	111	241
300	214	0	110	240
300	215	0	106	241
300	216	0	106	241
300	217	0	104	238
300	218	0	113	242
300	219	0	115	241
300	220	0	116	239
300	221	0	111	243
300	222	0	109	244
300	223	0	104	240
300	224	0	108	243
300	225	0	109	244
300	226	0	109	242
300	227	0	111	241
300	228	0	110	243
300	229	0	108	241
300	230	0	110	240
300	231	0	110	240
300	232	0	109	239
300	233	0	109	239
300	234	0	110	240
300	235	0	111	243
300	236	0	109	242
300	237	0	109	242
300	238	0	111	243
300	239	0	114	242
300	240	0	112	241
300	241	0	109	242
300	242	0	110	243
300	243	0	109	242
300	244	0	104	240
300	245	0	102	237
300	246	0	106	241
300	247	0	105	243
300	248	0	108	241
300	249	0	110	240
300	250	0	108	241
301	150	0	105	241
301	151	0	108	241
301	152	0	112	243
301	153	0	110	242
301	154	0	107	243
301	155	0	109	242
301	156	0	108	243
301	157	0	112	244
301	158	0	112	241
301	159	0	109	242
301	160	0	104	242
301	161	0	103	244
301	162	0	102	242
301	163	0	101	244
301	164	0	100	243
301	165	0	104	242
301	166	0	103	240
301	167	0	105	240
301	168	0	110	244
301	169	0	110	243
301	170	0	108	244
301	171	0	105	240
301	172	0	110	244
301	173	0	109	244
301	174	0	104	243
301	175	0	103	246
301	176	0	100	242
301	177	0	102	242
301	178	0	105	242
301	179	0	102	240
301	180	0	109	244
301	181	0	106	239
301	182	0	112	241
301	183	0	110	240
301	184	0	106	241
301	185	0	107	241
301	186	0	105	238
301	187	0	107	241
301	188	0	108	241
301	189	0	111	239
301	190	0	110	240
301	191	0	108	242
301	192	0	102	240
301	193	0	106	239
301	194	0	111	241
301	195	0	113	241
301	196	0	111	241
301	197	0	109	242
301	198	0	108	241
301	199	0	108	241
301	200	0	106	239
301	201	0	110	240
301	202	0	106	239
301	203	0	104	238
301	204	0	105	235
301	205	0	110	240
301	206	0	110	240
301	207	0	108	242
301	208	0	110	243
301	209	0	112	242
301	210	0	111	241
301	211	0	109	239
301	212	0	111	241
301	213	0	112	242
301	214	0	110	240
301	215	0	108	243
301	216	0	103	238
301	217	0	108	242
301	218	0	111	240
301	219	0	113	239
301	220	0	116	239
301	221	0	111	243
301	222	0	109	244
301	223	0	108	244
301	224	0	110	245
301	225	0	108	243
301	226	0	110	243
301	227	0	111	241
301	228	0	106	239
301	229	0	106	239
301	230	0	110	240
301	231	0	112	242
301	232	0	109	239
301	233	0	109	239
301	234	0	109	239
301	235	0	110	242
301	236	0	109	242
301	237	0	109	242
301	238	0	110	242
301	239	0	114	242
301	240	0	113	242
301	241	0	109	242
301	242	0	108	241
301	243	0	110	243
301	244	0	108	244
301	245	0	104	239
301	246	0	109	244
301	247	0	105	243
301	248	0	110	243
301	249	0	111	241
301	250	0	111	244
302	150	0	104	242
302	151	0	108	243
302	152	0	109	244
302	153	0	106	241
302	154	0	108	245
302	155	0	102	239
302	156	0	105	241
302	157	0	111	243
302	158	0	109	246
302	159	0	104	242
302	160	0	103	244
302	161	0	99	244
302	162	0	92	242
302	163	0	99	242
302	164	0	105	247
302	165	0	101	243
302	166	0	106	243
302	167	0	104	240
302	168	0	106	239
302	169	0	111	243
302	170	0	112	244
302	171	0	109	244
302	172	0	108	243
302	173	0	105	241
302	174	0	101	243
302	175	0	103	244
302	176	0	103	244
302	177	0	103	244
302	178	0	104	242
302	179	0	117	252
302	180	0	108	245
302	181	0	108	243
302	182	0	108	243
302	183	0	106	239
302	184	0	108	241
302	185	0	105	241
302	186	0	106	241
302	187	0	108	241
302	188	0	106	237
302	189	0	110	238
302	190	0	109	239
302	191	0	106	239
302	192	0	99	237
302	193	0	110	243
302	194	0	111	239
302	195	0	114	238
302	196	0	112	239
302	197	0	109	239
302	198	0	109	239
302	199	0	112	244
302	200	0	109	242
302	201	0	108	243
302	202	0	109	242
302	203	0	111	246
302	204	0	100	236
302	205	0	104	238
302	206	0	113	242
302	207	0	117	244
302	208	0	112	239
302	209	0	123	247
302	210	0	112	239
302	211	0	110	238
302	212	0	114	238
302	213	0	115	241
302	214	0	110	238
302	215	0	105	239
302	216	0	104	240
302	217	0	106	241
302	218	0	110	240
302	219	0	114	240
302	220	0	113	242
302	221	0	111	241
302	222	0	109	242
302	223	0	114	247
302	224	0	110	245
302	225	0	112	246
302	226	0	109	244
302	227	0	108	241
302	228	0	108	241
302	229	0	106	241
302	230	0	108	243
302	231	0	109	242
302	232	0	108	243
302	233	0	108	241
302	234	0	106	239
302	235	0	109	242
302	236	0	111	243
302	237	0	109	242
302	238	0	106	239
302	239	0	110	240
302	240	0	115	241
302	241	0	110	240
302	242	0	109	239
302	243	0	113	242
302	244	0	110	240
302	245	0	108	241
302	246	0	110	240
302	247	0	113	242
302	248	0	111	241
302	249	0	114	240
302	250	0	113	240
303	150	0	107	245
303	151	0	108	243
303	152	0	109	244
303	153	0	109	244
303	154	0	105	242
303	155	0	103	240
303	156	0	108	244
303	157	0	109	241
303	158	0	104	241
303	159	0	104	242
303	160	0	103	244
303	161	0	99	244
303	162	0	94	244
303	163	0	101	244
303	164	0	103	245
303	165	0	100	242
303	166	0	109	246
303	167	0	108	244
303	168	0	110	243
303	169	0	111	243
303	170	0	112	244
303	171	0	110	245
303	172	0	109	244
303	173	0	105	241
303	174	0	98	240
303	175	0	103	244
303	176	0	103	244
303	177	0	104	245
303	178	0	108	246
303	179	0	110	245
303	180	0	108	245
303	181	0	109	244
303	182	0	105	240
303	183	0	106	239
303	184	0	108	241
303	185	0	107	243
303	186	0	110	245
303	187	0	109	242
303	188	0	110	241
303	189	0	110	238
303	190	0	110	240
303	191	0	106	239
303	192	0	105	243
303	193	0	109	242
303	194	0	112	240
303	195	0	114	238
303	196	0	111	238
303	197	0	109	239
303	198	0	110	240
303	199	0	111	243
303	200	0	109	242
303	201	0	105	240
303	202	0	109	242
303	203	0	110	245
303	204	0	106	242
303	205	0	103	237
303	206	0	112	241
303	207	0	117	244
303	208	0	117	244
303	209	0	117	241
303	210	0	112	239
303	211	0	112	240
303	212	0	115	239
303	213	0	113	239
303	214	0	109	237
303	215	0	104	238
303	216	0	105	241
303	217	0	106	241
303	218	0	111	241
303	219	0	113	239
303	220	0	110	239
303	221	0	111	241
303	222	0	110	243
303	223	0	112	245
303	224	0	110	245
303	225	0	111	245
303	226	0	108	243
303	227	0	108	241
303	228	0	109	242
303	229	0	109	244
303	230	0	108	243
303	231	0	106	239
303	232	0	105	240
303	233	0	105	238
303	234	0	105	238
303	235	0	109	242
303	236	0	109	241
303	237	0	109	242
303	238	0	109	242
303	239	0	111	241
303	240	0	114	240
303	241	0	112	242
303	242	0	112	242
303	243	0	113	242
303	244	0	112	242
303	245	0	108	241
303	246	0	111	241
303	247	0	115	244
303	248	0	112	242
303	249	0	114	240
303	250	0	115	242
304	150	0	108	243
304	151	0	112	246
304	152	0	111	245
304	153	0	109	244
304	154	0	109	244
304	155	0	112	248
304	156	0	109	244
304	157	0	108	243
304	158	0	103	244
304	159	0	99	244
304	160	0	101	243
304	161	0	101	243
304	162	0	99	246
304	163	0	99	244
304	164	0	100	243
304	165	0	104	245
304	166	0	108	245
304	167	0	111	244
304	168	0	109	242
304	169	0	109	242
304	170	0	111	243
304	171	0	112	244
304	172	0	111	243
304	173	0	109	244
304	174	0	104	242
304	175	0	104	240
304	176	0	104	240
304	177	0	108	245
304	178	0	108	243
304	179	0	104	245
304	180	0	108	248
304	181	0	104	242
304	182	0	102	241
304	183	0	104	242
304	184	0	109	244
304	185	0	111	243
304	186	0	106	239
304	187	0	110	243
304	188	0	109	242
304	189	0	109	242
304	190	0	111	243
304	191	0	108	241
304	192	0	106	237
304	193	0	111	241
304	194	0	115	241
304	195	0	112	239
304	196	0	112	241
304	197	0	109	237
304	198	0	108	241
304	199	0	106	239
304	200	0	109	244
304	201	0	108	243
304	202	0	105	241
304	203	0	108	243
304	204	0	112	244
304	205	0	109	244
304	206	0	109	242
304	207	0	116	244
304	208	0	119	246
304	209	0	112	237
304	210	0	110	240
304	211	0	112	239
304	212	0	113	237
304	213	0	113	237
304	214	0	106	237
304	215	0	102	239
304	216	0	105	239
304	217	0	109	244
304	218	0	110	243
304	219	0	109	239
304	220	0	108	241
304	221	0	111	241
304	222	0	112	239
304	223	0	113	242
304	224	0	113	242
304	225	0	109	242
304	226	0	108	243
304	227	0	110	247
304	228	0	111	243
304	229	0	112	244
304	230	0	109	242
304	231	0	106	241
304	232	0	109	244
304	233	0	104	238
304	234	0	106	239
304	235	0	105	239
304	236	0	106	239
304	237	0	107	237
304	238	0	108	241
304	239	0	109	242
304	240	0	113	242
304	241	0	123	249
304	242	0	112	241
304	243	0	117	242
304	244	0	113	242
304	245	0	108	241
304	246	0	109	239
304	247	0	112	241
304	248	0	109	242
304	249	0	119	246
304	250	0	113	242
305	150	0	110	245
305	151	0	111	245
305	152	0	110	244
305	153	0	108	243
305	154	0	110	245
305	155	0	109	245
305	156	0	108	243
305	157	0	110	245
305	158	0	103	244
305	159	0	100	245
305	160	0	105	247
305	161	0	105	247
305	162	0	101	248
305	163	0	97	242
305	164	0	100	243
305	165	0	101	242
305	166	0	101	238
305	167	0	110	243
305	168	0	109	242
305	169	0	109	242
305	170	0	110	242
305	171	0	111	243
305	172	0	111	243
305	173	0	109	244
305	174	0	107	245
305	175	0	105	241
305	176	0	108	244
305	177	0	105	242
305	178	0	105	240
305	179	0	103	244
305	180	0	102	242
305	181	0	104	242
305	182	0	104	243
305	183	0	103	241
305	184	0	106	241
305	185	0	111	243
305	186	0	109	242
305	187	0	109	242
305	188	0	105	238
305	189	0	108	241
305	190	0	110	242
305	191	0	110	243
305	192	0	110	241
305	193	0	111	241
305	194	0	113	239
305	195	0	112	239
305	196	0	113	242
305	197	0	114	242
305	198	0	108	241
305	199	0	109	242
305	200	0	108	243
305	201	0	109	244
305	202	0	105	241
305	203	0	105	240
305	204	0	110	242
305	205	0	109	244
305	206	0	109	242
305	207	0	112	240
305	208	0	113	240
305	209	0	114	239
305	210	0	110	240
305	211	0	111	238
305	212	0	114	238
305	213	0	115	239
305	214	0	109	240
305	215	0	103	240
305	216	0	108	242
305	217	0	106	241
305	218	0	105	238
305	219	0	110	240
305	220	0	106	239
305	221	0	110	240
305	222	0	114	241
305	223	0	113	242
305	224	0	112	241
305	225	0	109	242
305	226	0	109	244
305	227	0	106	243
305	228	0	110	242
305	229	0	112	244
305	230	0	111	244
305	231	0	109	244
305	232	0	108	243
305	233	0	107	241
305	234	0	110	243
305	235	0	107	241
305	236	0	108	241
305	237	0	111	241
305	238	0	109	242
305	239	0	108	241
305	240	0	112	241
305	241	0	116	242
305	242	0	113	242
305	243	0	114	239
305	244	0	110	239
305	245	0	108	241
305	246	0	109	239
305	247	0	111	240
305	248	0	106	239
305	249	0	113	240
305	250	0	108	237
306	150	0	108	248
306	151	0	108	243
306	152	0	109	244
306	153	0	111	245
306	154	0	109	242
306	155	0	104	242
306	156	0	103	244
306	157	0	106	241
306	158	0	108	245
306	159	0	112	248
306	160	0	109	244
306	161	0	111	245
306	162	0	106	243
306	163	0	107	247
306	164	0	104	242
306	165	0	96	240
306	166	0	99	242
306	167	0	108	243
306	168	0	111	243
306	169	0	109	242
306	170	0	109	242
306	171	0	108	241
306	172	0	109	242
306	173	0	108	241
306	174	0	106	241
306	175	0	108	241
306	176	0	109	239
306	177	0	104	242
306	178	0	106	243
306	179	0	99	242
306	180	0	98	243
306	181	0	105	243
306	182	0	109	246
306	183	0	104	240
306	184	0	102	239
306	185	0	106	239
306	186	0	109	244
306	187	0	102	239
306	188	0	104	240
306	189	0	102	241
306	190	0	109	244
306	191	0	114	243
306	192	0	104	238
306	193	0	106	239
306	194	0	108	241
306	195	0	112	241
306	196	0	111	243
306	197	0	112	241
306	198	0	109	244
306	199	0	105	243
306	200	0	104	242
306	201	0	109	242
306	202	0	108	243
306	203	0	108	243
306	204	0	109	242
306	205	0	109	242
306	206	0	111	243
306	207	0	110	240
306	208	0	109	242
306	209	0	106	237
306	210	0	109	239
306	211	0	114	242
306	212	0	112	241
306	213	0	110	240
306	214	0	110	243
306	215	0	110	245
306	216	0	111	243
306	217	0	106	241
306	218	0	106	241
306	219	0	104	238
306	220	0	100	236
306	221	0	109	242
306	222	0	113	242
306	223	0	111	241
306	224	0	110	240
306	225	0	109	242
306	226	0	111	243
306	227	0	108	243
306	228	0	109	242
306	229	0	118	248
306	230	0	115	243
306	231	0	109	242
306	232	0	108	241
306	233	0	114	242
306	234	0	111	241
306	235	0	111	241
306	236	0	107	237
306	237	0	110	240
306	238	0	112	244
306	239	0	110	243
306	240	0	109	239
306	241	0	103	235
306	242	0	115	243
306	243	0	113	242
306	244	0	110	240
306	245	0	105	241
306	246	0	106	241
306	247	0	104	240
306	248	0	106	243
306	249	0	101	236
306	250	0	106	239
307	150	0	104	244
307	151	0	108	243
307	152	0	109	244
307	153	0	111	245
307	154	0	109	242
307	155	0	108	246
307	156	0	102	243
307	157	0	106	241
307	158	0	110	247
307	159	0	110	246
307	160	0	109	244
307	161	0	110	244
307	162	0	109	246
307	163	0	109	249
307	164	0	107	245
307	165	0	99	243
307	166	0	104	247
307	167	0	108	243
307	168	0	111	243
307	169	0	109	242
307	170	0	109	242
307	171	0	109	242
307	172	0	109	242
307	173	0	106	239
307	174	0	105	240
307	175	0	108	241
307	176	0	109	239
307	177	0	107	245
307	178	0	105	242
307	179	0	101	244
307	180	0	101	246
307	181	0	104	242
307	182	0	106	243
307	183	0	107	243
307	184	0	106	243
307	185	0	108	241
307	186	0	105	240
307	187	0	104	241
307	188	0	104	240
307	189	0	101	240
307	190	0	106	241
307	191	0	112	241
307	192	0	107	241
307	193	0	105	238
307	194	0	105	238
307	195	0	112	241
307	196	0	110	242
307	197	0	111	240
307	198	0	106	241
307	199	0	104	242
307	200	0	103	241
307	201	0	109	242
307	202	0	108	243
307	203	0	106	241
307	204	0	108	241
307	205	0	108	241
307	206	0	110	242
307	207	0	110	240
307	208	0	106	239
307	209	0	106	237
307	210	0	111	241
307	211	0	116	244
307	212	0	112	241
307	213	0	106	236
307	214	0	109	242
307	215	0	109	244
307	216	0	110	242
307	217	0	109	244
307	218	0	108	243
307	219	0	105	239
307	220	0	105	241
307	221	0	108	241
307	222	0	108	237
307	223	0	110	240
307	224	0	110	240
307	225	0	110	243
307	226	0	111	243
307	227	0	110	245
307	228	0	112	245
307	229	0	113	243
307	230	0	113	241
307	231	0	109	242
307	232	0	110	243
307	233	0	113	241
307	234	0	111	241
307	235	0	112	242
307	236	0	110	240
307	237	0	109	239
307	238	0	111	243
307	239	0	109	242
307	240	0	110	240
307	241	0	109	241
307	242	0	112	240
307	243	0	113	242
307	244	0	109	239
307	245	0	103	239
307	246	0	105	240
307	247	0	104	240
307	248	0	104	241
307	249	0	103	238
307	250	0	106	239
308	150	0	103	246
308	151	0	100	244
308	152	0	108	248
308	153	0	115	246
308	154	0	109	244
308	155	0	108	245
308	156	0	103	244
308	157	0	109	246
308	158	0	111	243
308	159	0	111	243
308	160	0	109	244
308	161	0	108	245
308	162	0	108	245
308	163	0	108	243
308	164	0	101	243
308	165	0	106	243
308	166	0	105	241
308	167	0	111	243
308	168	0	109	242
308	169	0	109	244
308	170	0	109	244
308	171	0	109	242
308	172	0	109	242
308	173	0	108	241
308	174	0	105	241
308	175	0	106	239
308	176	0	109	242
308	177	0	108	245
308	178	0	108	245
308	179	0	112	251
308	180	0	100	242
308	181	0	102	241
308	182	0	100	240
308	183	0	104	242
308	184	0	109	244
308	185	0	109	242
308	186	0	106	239
308	187	0	106	241
308	188	0	104	240
308	189	0	105	243
308	190	0	102	241
308	191	0	106	239
308	192	0	108	243
308	193	0	94	238
308	194	0	106	241
308	195	0	111	243
308	196	0	111	243
308	197	0	112	241
308	198	0	110	243
308	199	0	104	242
308	200	0	105	243
308	201	0	109	246
308	202	0	108	243
308	203	0	109	242
308	204	0	108	241
308	205	0	104	240
308	206	0	106	239
308	207	0	109	239
308	208	0	109	244
308	209	0	109	242
308	210	0	110	240
308	211	0	113	242
308	212	0	109	242
308	213	0	106	243
308	214	0	109	246
308	215	0	109	244
308	216	0	109	242
308	217	0	109	242
308	218	0	105	241
308	219	0	108	241
308	220	0	109	242
308	221	0	108	241
308	222	0	105	239
308	223	0	105	239
308	224	0	109	242
308	225	0	109	242
308	226	0	108	241
308	227	0	115	246
308	228	0	111	243
308	229	0	109	242
308	230	0	112	244
308	231	0	109	242
308	232	0	111	241
308	233	0	110	240
308	234	0	111	241
308	235	0	110	240
308	236	0	110	243
308	237	0	109	242
308	238	0	109	242
308	239	0	111	243
308	240	0	109	242
308	241	0	105	239
308	242	0	104	238
308	243	0	109	242
308	244	0	108	243
308	245	0	102	241
308	246	0	108	245
308	247	0	104	242
308	248	0	104	240
308	249	0	109	244
308	250	0	106	239
309	150	0	107	250
309	151	0	100	244
309	152	0	107	247
309	153	0	112	243
309	154	0	110	245
309	155	0	105	242
309	156	0	106	247
309	157	0	109	246
309	158	0	112	244
309	159	0	110	242
309	160	0	105	240
309	161	0	104	241
309	162	0	103	240
309	163	0	105	240
309	164	0	98	240
309	165	0	108	245
309	166	0	107	243
309	167	0	111	243
309	168	0	109	242
309	169	0	108	243
309	170	0	106	241
309	171	0	109	242
309	172	0	110	243
309	173	0	108	241
309	174	0	104	240
309	175	0	106	239
309	176	0	109	242
309	177	0	106	243
309	178	0	108	245
309	179	0	108	247
309	180	0	102	244
309	181	0	106	245
309	182	0	100	240
309	183	0	102	240
309	184	0	106	241
309	185	0	109	242
309	186	0	108	241
309	187	0	108	243
309	188	0	108	244
309	189	0	105	243
309	190	0	102	241
309	191	0	108	241
309	192	0	104	239
309	193	0	93	237
309	194	0	105	240
309	195	0	110	242
309	196	0	111	243
309	197	0	113	242
309	198	0	111	244
309	199	0	104	242
309	200	0	107	245
309	201	0	104	241
309	202	0	108	243
309	203	0	110	243
309	204	0	106	239
309	205	0	104	240
309	206	0	105	238
309	207	0	107	237
309	208	0	105	240
309	209	0	108	241
309	210	0	109	239
309	211	0	112	241
309	212	0	109	242
309	213	0	106	243
309	214	0	104	241
309	215	0	108	243
309	216	0	109	242
309	217	0	109	242
309	218	0	105	241
309	219	0	109	242
309	220	0	110	243
309	221	0	109	242
309	222	0	107	241
309	223	0	107	241
309	224	0	109	242
309	225	0	106	239
309	226	0	106	239
309	227	0	112	243
309	228	0	111	243
309	229	0	110	243
309	230	0	109	241
309	231	0	110	243
309	232	0	111	241
309	233	0	111	241
309	234	0	110	240
309	235	0	110	240
309	236	0	109	242
309	237	0	105	238
309	238	0	106	239
309	239	0	110	242
309	240	0	105	238
309	241	0	105	239
309	242	0	105	239
309	243	0	105	238
309	244	0	102	237
309	245	0	101	240
309	246	0	103	240
309	247	0	105	243
309	248	0	108	244
309	249	0	109	244
309	250	0	109	242
310	150	0	111	247
310	151	0	104	249
310	152	0	108	245
310	153	0	112	244
310	154	0	114	245
310	155	0	109	244
310	156	0	104	240
310	157	0	109	244
310	158	0	112	244
310	159	0	108	241
310	160	0	105	243
310	161	0	101	243
310	162	0	101	245
310	163	0	96	240
310	164	0	107	247
310	165	0	108	245
310	166	0	109	242
310	167	0	115	243
310	168	0	111	243
310	169	0	109	244
310	170	0	104	242
310	171	0	106	241
310	172	0	109	242
310	173	0	106	239
310	174	0	100	240
310	175	0	104	242
310	176	0	108	243
310	177	0	104	242
310	178	0	109	244
310	179	0	108	243
310	180	0	106	243
310	181	0	104	242
310	182	0	102	241
310	183	0	102	241
310	184	0	104	242
310	185	0	106	239
310	186	0	108	241
310	187	0	108	243
310	188	0	110	243
310	189	0	109	242
310	190	0	108	241
310	191	0	109	242
310	192	0	112	241
310	193	0	105	243
310	194	0	100	238
310	195	0	108	241
310	196	0	112	241
310	197	0	112	239
310	198	0	110	240
310	199	0	108	241
310	200	0	108	243
310	201	0	102	241
310	202	0	109	244
310	203	0	109	242
310	204	0	110	243
310	205	0	106	243
310	206	0	108	243
310	207	0	104	238
310	208	0	102	239
310	209	0	108	241
310	210	0	108	241
310	211	0	105	241
310	212	0	109	244
310	213	0	104	242
310	214	0	99	242
310	215	0	104	240
310	216	0	109	244
310	217	0	109	244
310	218	0	109	244
310	219	0	109	244
310	220	0	110	240
310	221	0	111	243
310	222	0	109	242
310	223	0	110	243
310	224	0	109	242
310	225	0	110	243
310	226	0	109	242
310	227	0	108	243
310	228	0	109	244
310	229	0	108	243
310	230	0	108	245
310	231	0	112	241
310	232	0	110	240
310	233	0	109	242
310	234	0	109	244
310	235	0	109	244
310	236	0	109	244
310	237	0	104	240
310	238	0	108	243
310	239	0	104	240
310	240	0	109	244
310	241	0	108	243
310	242	0	108	241
310	243	0	101	240
310	244	0	103	244
310	245	0	99	237
310	246	0	97	236
310	247	0	104	240
310	248	0	109	242
310	249	0	109	242
310	250	0	109	242
311	150	0	110	246
311	151	0	104	249
311	152	0	110	247
311	153	0	112	244
311	154	0	114	245
311	155	0	110	245
311	156	0	109	245
311	157	0	108	243
311	158	0	109	241
311	159	0	109	242
311	160	0	105	243
311	161	0	101	243
311	162	0	101	245
311	163	0	97	241
311	164	0	107	247
311	165	0	105	242
311	166	0	112	245
311	167	0	113	241
311	168	0	111	243
311	169	0	108	243
311	170	0	104	242
311	171	0	106	241
311	172	0	106	239
311	173	0	109	242
311	174	0	101	241
311	175	0	104	242
311	176	0	106	241
311	177	0	107	245
311	178	0	109	244
311	179	0	111	246
311	180	0	109	246
311	181	0	104	242
311	182	0	107	246
311	183	0	104	243
311	184	0	104	242
311	185	0	108	241
311	186	0	108	241
311	187	0	108	243
311	188	0	110	243
311	189	0	110	243
311	190	0	110	243
311	191	0	109	242
311	192	0	117	246
311	193	0	108	246
311	194	0	106	244
311	195	0	108	241
311	196	0	110	239
311	197	0	111	238
311	198	0	110	240
311	199	0	110	243
311	200	0	106	241
311	201	0	106	245
311	202	0	109	244
311	203	0	105	238
311	204	0	106	239
311	205	0	104	241
311	206	0	106	241
311	207	0	107	241
311	208	0	106	243
311	209	0	109	242
311	210	0	109	242
311	211	0	104	240
311	212	0	106	241
311	213	0	105	243
311	214	0	100	243
311	215	0	108	244
311	216	0	109	244
311	217	0	109	244
311	218	0	108	243
311	219	0	109	244
311	220	0	112	242
311	221	0	111	243
311	222	0	110	243
311	223	0	109	242
311	224	0	110	243
311	225	0	110	243
311	226	0	110	243
311	227	0	105	240
311	228	0	106	241
311	229	0	106	241
311	230	0	105	242
311	231	0	112	241
311	232	0	111	241
311	233	0	109	242
311	234	0	108	243
311	235	0	106	241
311	236	0	106	241
311	237	0	108	244
311	238	0	106	241
311	239	0	105	241
311	240	0	108	243
311	241	0	106	241
311	242	0	109	242
311	243	0	102	241
311	244	0	101	242
311	245	0	103	241
311	246	0	102	241
311	247	0	105	241
311	248	0	109	242
311	249	0	108	241
311	250	0	108	241
312	150	0	109	246
312	151	0	105	245
312	152	0	111	245
312	153	0	114	245
312	154	0	115	243
312	155	0	117	244
312	156	0	111	243
312	157	0	108	243
312	158	0	106	241
312	159	0	109	244
312	160	0	106	241
312	161	0	108	245
312	162	0	108	245
312	163	0	107	247
312	164	0	104	240
312	165	0	109	246
312	166	0	112	244
312	167	0	109	242
312	168	0	111	243
312	169	0	104	240
312	170	0	109	246
312	171	0	108	245
312	172	0	109	244
312	173	0	109	244
312	174	0	105	243
312	175	0	109	246
312	176	0	109	244
312	177	0	111	245
312	178	0	108	241
312	179	0	120	247
312	180	0	111	243
312	181	0	110	243
312	182	0	112	241
312	183	0	109	242
312	184	0	106	239
312	185	0	110	243
312	186	0	110	240
312	187	0	109	244
312	188	0	109	242
312	189	0	112	241
312	190	0	111	241
312	191	0	113	242
312	192	0	114	238
312	193	0	112	241
312	194	0	112	241
312	195	0	111	241
312	196	0	105	236
312	197	0	109	237
312	198	0	110	240
312	199	0	110	240
312	200	0	105	239
312	201	0	109	242
312	202	0	109	242
312	203	0	110	240
312	204	0	106	239
312	205	0	98	237
312	206	0	106	239
312	207	0	108	241
312	208	0	106	239
312	209	0	110	243
312	210	0	109	242
312	211	0	108	243
312	212	0	106	239
312	213	0	104	240
312	214	0	104	242
312	215	0	109	244
312	216	0	109	242
312	217	0	109	244
312	218	0	108	243
312	219	0	113	245
312	220	0	115	243
312	221	0	112	241
312	222	0	109	242
312	223	0	110	243
312	224	0	111	241
312	225	0	111	241
312	226	0	109	242
312	227	0	108	243
312	228	0	109	244
312	229	0	104	240
312	230	0	104	240
312	231	0	112	244
312	232	0	112	244
312	233	0	110	245
312	234	0	106	243
312	235	0	104	240
312	236	0	106	241
312	237	0	106	241
312	238	0	109	242
312	239	0	112	241
312	240	0	105	239
312	241	0	110	240
312	242	0	112	241
312	243	0	106	241
312	244	0	98	239
312	245	0	108	241
312	246	0	109	239
312	247	0	110	243
312	248	0	106	239
312	249	0	106	239
312	250	0	108	241
313	150	0	108	245
313	151	0	107	247
313	152	0	110	244
313	153	0	113	244
313	154	0	115	243
313	155	0	117	244
313	156	0	112	244
313	157	0	109	244
313	158	0	108	243
313	159	0	108	243
313	160	0	108	243
313	161	0	109	246
313	162	0	109	246
313	163	0	108	248
313	164	0	109	245
313	165	0	109	246
313	166	0	109	241
313	167	0	110	243
313	168	0	109	241
313	169	0	107	243
313	170	0	109	246
313	171	0	104	241
313	172	0	109	244
313	173	0	108	243
313	174	0	108	246
313	175	0	108	245
313	176	0	110	245
313	177	0	111	245
313	178	0	111	244
313	179	0	114	241
313	180	0	110	242
313	181	0	110	243
313	182	0	114	243
313	183	0	111	244
313	184	0	112	245
313	185	0	110	243
313	186	0	111	241
313	187	0	109	244
313	188	0	110	243
313	189	0	113	242
313	190	0	111	241
313	191	0	113	242
313	192	0	113	237
313	193	0	113	242
313	194	0	112	241
313	195	0	110	240
313	196	0	109	240
313	197	0	110	238
313	198	0	110	240
313	199	0	110	240
313	200	0	109	243
313	201	0	108	241
313	202	0	109	242
313	203	0	112	242
313	204	0	109	242
313	205	0	102	241
313	206	0	108	241
313	207	0	108	241
313	208	0	110	243
313	209	0	109	242
313	210	0	108	241
313	211	0	108	243
313	212	0	106	239
313	213	0	105	241
313	214	0	108	246
313	215	0	109	244
313	216	0	111	244
313	217	0	110	245
313	218	0	109	244
313	219	0	111	243
313	220	0	115	243
313	221	0	112	241
313	222	0	109	242
313	223	0	110	243
313	224	0	111	241
313	225	0	111	241
313	226	0	109	242
313	227	0	109	244
313	228	0	108	243
313	229	0	107	243
313	230	0	108	244
313	231	0	110	242
313	232	0	111	243
313	233	0	108	243
313	234	0	105	242
313	235	0	108	244
313	236	0	106	241
313	237	0	106	241
313	238	0	111	244
313	239	0	114	243
313	240	0	109	243
313	241	0	110	240
313	242	0	111	240
313	243	0	106	241
313	244	0	100	241
313	245	0	108	241
313	246	0	111	241
313	247	0	110	243
313	248	0	110	243
313	249	0	109	242
313	250	0	106	239
314	150	0	109	246
314	151	0	108	248
314	152	0	106	243
314	153	0	109	242
314	154	0	112	244
314	155	0	111	243
314	156	0	114	245
314	157	0	111	243
314	158	0	111	243
314	159	0	111	245
314	160	0	108	243
314	161	0	109	244
314	162	0	108	241
314	163	0	111	243
314	164	0	109	242
314	165	0	108	243
314	166	0	104	242
314	167	0	108	243
314	168	0	104	242
314	169	0	103	244
314	170	0	103	244
314	171	0	104	242
314	172	0	104	242
314	173	0	102	241
314	174	0	107	247
314	175	0	108	243
314	176	0	111	243
314	177	0	114	245
314	178	0	111	245
314	179	0	106	239
314	180	0	104	240
314	181	0	111	241
314	182	0	112	241
314	183	0	113	240
314	184	0	118	240
314	185	0	117	244
314	186	0	112	239
314	187	0	110	243
314	188	0	111	243
314	189	0	113	242
314	190	0	112	241
314	191	0	113	242
314	192	0	113	242
314	193	0	110	240
314	194	0	110	240
314	195	0	112	239
314	196	0	112	241
314	197	0	111	241
314	198	0	110	240
314	199	0	112	244
314	200	0	109	242
314	201	0	106	239
314	202	0	110	243
314	203	0	114	238
314	204	0	109	239
314	205	0	109	242
314	206	0	109	239
314	207	0	114	242
314	208	0	113	242
314	209	0	110	240
314	210	0	110	240
314	211	0	109	242
314	212	0	108	241
314	213	0	109	244
314	214	0	108	241
314	215	0	109	242
314	216	0	112	244
314	217	0	115	246
314	218	0	108	243
314	219	0	112	241
314	220	0	117	242
314	221	0	115	243
314	222	0	113	242
314	223	0	115	243
314	224	0	112	241
314	225	0	111	243
314	226	0	109	244
314	227	0	104	240
314	228	0	106	241
314	229	0	110	243
314	230	0	110	243
314	231	0	111	243
314	232	0	109	244
314	233	0	108	243
314	234	0	108	245
314	235	0	109	244
314	236	0	108	241
314	237	0	111	245
314	238	0	109	242
314	239	0	112	239
314	240	0	109	242
314	241	0	109	239
314	242	0	110	240
314	243	0	111	241
314	244	0	108	241
314	245	0	108	241
314	246	0	111	239
314	247	0	110	240
314	248	0	110	240
314	249	0	106	239
314	250	0	106	239
315	150	0	109	246
315	151	0	105	245
315	152	0	106	243
315	153	0	110	243
315	154	0	109	241
315	155	0	111	243
315	156	0	111	242
315	157	0	112	244
315	158	0	113	245
315	159	0	112	246
315	160	0	111	246
315	161	0	109	244
315	162	0	109	242
315	163	0	112	244
315	164	0	109	242
315	165	0	109	244
315	166	0	104	242
315	167	0	108	243
315	168	0	103	241
315	169	0	101	242
315	170	0	100	241
315	171	0	105	243
315	172	0	100	238
315	173	0	101	240
315	174	0	101	241
315	175	0	108	243
315	176	0	111	243
315	177	0	111	242
315	178	0	109	243
315	179	0	109	242
315	180	0	107	243
315	181	0	110	240
315	182	0	111	240
315	183	0	112	239
315	184	0	116	238
315	185	0	115	242
315	186	0	112	239
315	187	0	109	242
315	188	0	110	242
315	189	0	113	242
315	190	0	113	242
315	191	0	112	241
315	192	0	111	240
315	193	0	109	239
315	194	0	109	239
315	195	0	111	238
315	196	0	111	240
315	197	0	110	240
315	198	0	111	241
315	199	0	111	243
315	200	0	108	241
315	201	0	108	241
315	202	0	108	241
315	203	0	113	237
315	204	0	111	241
315	205	0	108	241
315	206	0	109	239
315	207	0	113	241
315	208	0	112	241
315	209	0	110	240
315	210	0	110	240
315	211	0	108	241
315	212	0	110	243
315	213	0	109	244
315	214	0	109	242
315	215	0	109	242
315	216	0	110	242
315	217	0	111	242
315	218	0	106	241
315	219	0	111	240
315	220	0	115	240
315	221	0	116	244
315	222	0	115	244
315	223	0	113	241
315	224	0	114	243
315	225	0	111	243
315	226	0	109	244
315	227	0	105	241
315	228	0	106	241
315	229	0	110	243
315	230	0	110	243
315	231	0	110	242
315	232	0	108	243
315	233	0	110	245
315	234	0	109	246
315	235	0	106	241
315	236	0	110	243
315	237	0	110	244
315	238	0	109	242
315	239	0	112	239
315	240	0	106	239
315	241	0	109	239
315	242	0	110	240
315	243	0	114	244
315	244	0	110	243
315	245	0	108	241
315	246	0	112	240
315	247	0	110	240
315	248	0	109	239
315	249	0	106	239
315	250	0	108	241
316	150	0	108	245
316	151	0	101	245
316	152	0	107	249
316	153	0	106	241
316	154	0	108	243
316	155	0	108	243
316	156	0	111	245
316	157	0	112	246
316	158	0	112	244
316	159	0	114	245
316	160	0	112	244
316	161	0	112	244
316	162	0	111	243
316	163	0	111	243
316	164	0	109	242
316	165	0	109	242
316	166	0	106	241
316	167	0	108	243
316	168	0	108	245
316	169	0	101	243
316	170	0	96	242
316	171	0	97	238
316	172	0	102	241
316	173	0	101	240
316	174	0	98	239
316	175	0	106	241
316	176	0	108	241
316	177	0	108	241
316	178	0	111	245
316	179	0	109	242
316	180	0	105	239
316	181	0	109	242
316	182	0	110	245
316	183	0	108	241
316	184	0	113	240
316	185	0	115	241
316	186	0	112	241
316	187	0	102	237
316	188	0	108	241
316	189	0	111	243
316	190	0	115	243
316	191	0	111	241
316	192	0	109	242
316	193	0	105	239
316	194	0	108	241
316	195	0	106	237
316	196	0	110	240
316	197	0	109	242
316	198	0	110	243
316	199	0	110	240
316	200	0	110	243
316	201	0	105	239
316	202	0	102	237
316	203	0	110	238
316	204	0	113	242
316	205	0	106	239
316	206	0	106	239
316	207	0	105	239
316	208	0	109	244
316	209	0	105	239
316	210	0	108	241
316	211	0	108	241
316	212	0	112	244
316	213	0	111	243
316	214	0	111	243
316	215	0	109	242
316	216	0	109	242
316	217	0	108	241
316	218	0	105	241
316	219	0	105	241
316	220	0	113	242
316	221	0	115	243
316	222	0	117	242
316	223	0	117	244
316	224	0	111	243
316	225	0	109	242
316	226	0	109	244
316	227	0	104	242
316	228	0	106	241
316	229	0	111	243
316	230	0	111	243
316	231	0	109	242
316	232	0	109	244
316	233	0	108	243
316	234	0	108	243
316	235	0	111	243
316	236	0	112	241
316	237	0	110	240
316	238	0	110	243
316	239	0	105	239
316	240	0	111	241
316	241	0	109	242
316	242	0	109	239
316	243	0	112	239
316	244	0	111	241
316	245	0	116	244
316	246	0	112	241
316	247	0	109	239
316	248	0	110	240
316	249	0	109	242
316	250	0	108	241
317	150	0	109	246
317	151	0	102	246
317	152	0	104	246
317	153	0	108	243
317	154	0	110	245
317	155	0	109	244
317	156	0	110	244
317	157	0	110	244
317	158	0	112	244
317	159	0	114	245
317	160	0	112	244
317	161	0	111	243
317	162	0	111	243
317	163	0	110	242
317	164	0	109	242
317	165	0	108	241
317	166	0	108	243
317	167	0	109	244
317	168	0	109	246
317	169	0	106	248
317	170	0	98	244
317	171	0	100	241
317	172	0	106	245
317	173	0	104	243
317	174	0	102	243
317	175	0	106	241
317	176	0	109	242
317	177	0	109	242
317	178	0	110	244
317	179	0	109	242
317	180	0	109	243
317	181	0	106	239
317	182	0	103	238
317	183	0	104	237
317	184	0	112	239
317	185	0	116	242
317	186	0	112	241
317	187	0	104	239
317	188	0	109	242
317	189	0	110	242
317	190	0	114	242
317	191	0	111	241
317	192	0	108	241
317	193	0	105	239
317	194	0	105	238
317	195	0	108	239
317	196	0	110	240
317	197	0	106	239
317	198	0	108	241
317	199	0	111	241
317	200	0	109	242
317	201	0	105	239
317	202	0	103	238
317	203	0	110	238
317	204	0	111	240
317	205	0	106	239
317	206	0	106	239
317	207	0	105	239
317	208	0	105	240
317	209	0	108	242
317	210	0	105	238
317	211	0	108	241
317	212	0	110	242
317	213	0	109	241
317	214	0	110	242
317	215	0	108	241
317	216	0	108	241
317	217	0	109	242
317	218	0	104	240
317	219	0	103	239
317	220	0	108	237
317	221	0	113	241
317	222	0	115	240
317	223	0	116	243
317	224	0	110	242
317	225	0	110	243
317	226	0	108	243
317	227	0	104	242
317	228	0	108	243
317	229	0	110	242
317	230	0	111	243
317	231	0	110	243
317	232	0	108	243
317	233	0	108	243
317	234	0	110	245
317	235	0	113	245
317	236	0	112	241
317	237	0	110	240
317	238	0	109	242
317	239	0	105	239
317	240	0	111	241
317	241	0	110	243
317	242	0	111	241
317	243	0	112	239
317	244	0	112	242
317	245	0	113	241
317	246	0	110	239
317	247	0	107	237
317	248	0	109	239
317	249	0	108	241
317	250	0	109	242
318	150	0	110	245
318	151	0	108	248
318	152	0	101	243
318	153	0	108	248
318	154	0	112	248
318	155	0	112	246
318	156	0	108	243
318	157	0	109	244
318	158	0	112	246
318	159	0	109	242
318	160	0	112	244
318	161	0	111	243
318	162	0	109	242
318	163	0	108	243
318	164	0	109	246
318	165	0	104	240
318	166	0	104	240
318	167	0	108	243
318	168	0	109	244
318	169	0	109	244
318	170	0	103	244
318	171	0	104	242
318	172	0	110	240
318	173	0	113	242
318	174	0	106	239
318	175	0	110	243
318	176	0	111	243
318	177	0	108	241
318	178	0	105	239
318	179	0	111	243
318	180	0	117	244
318	181	0	109	239
318	182	0	98	237
318	183	0	95	236
318	184	0	110	240
318	185	0	112	239
318	186	0	111	241
318	187	0	110	243
318	188	0	109	242
318	189	0	111	243
318	190	0	109	242
318	191	0	110	240
318	192	0	108	241
318	193	0	104	238
318	194	0	108	241
318	195	0	110	240
318	196	0	109	239
318	197	0	106	239
318	198	0	104	240
318	199	0	105	239
318	200	0	106	239
318	201	0	108	241
318	202	0	108	241
318	203	0	109	239
318	204	0	109	239
318	205	0	109	242
318	206	0	108	243
318	207	0	105	243
318	208	0	108	243
318	209	0	109	244
318	210	0	108	243
318	211	0	109	242
318	212	0	104	240
318	213	0	104	240
318	214	0	109	246
318	215	0	104	240
318	216	0	108	243
318	217	0	108	241
318	218	0	104	240
318	219	0	104	240
318	220	0	106	239
318	221	0	110	240
318	222	0	113	242
318	223	0	110	240
318	224	0	111	243
318	225	0	108	243
318	226	0	109	242
318	227	0	108	245
318	228	0	104	240
318	229	0	109	244
318	230	0	108	245
318	231	0	108	241
318	232	0	109	244
318	233	0	111	245
318	234	0	109	242
318	235	0	113	240
318	236	0	110	240
318	237	0	110	238
318	238	0	110	240
318	239	0	109	244
318	240	0	111	241
318	241	0	112	244
318	242	0	114	245
318	243	0	115	243
318	244	0	114	242
318	245	0	112	239
318	246	0	110	240
318	247	0	102	237
318	248	0	109	239
318	249	0	109	242
318	250	0	109	244
319	150	0	115	250
319	151	0	110	250
319	152	0	106	248
319	153	0	108	248
319	154	0	112	248
319	155	0	112	246
319	156	0	111	246
319	157	0	110	245
319	158	0	110	244
319	159	0	109	242
319	160	0	112	244
319	161	0	111	243
319	162	0	109	242
319	163	0	108	243
319	164	0	104	241
319	165	0	104	240
319	166	0	104	240
319	167	0	106	241
319	168	0	109	244
319	169	0	110	245
319	170	0	106	247
319	171	0	105	243
319	172	0	114	244
319	173	0	115	244
319	174	0	111	244
319	175	0	110	243
319	176	0	111	243
319	177	0	108	241
319	178	0	108	242
319	179	0	111	243
319	180	0	115	242
319	181	0	112	242
319	182	0	104	243
319	183	0	99	240
319	184	0	107	237
319	185	0	112	239
319	186	0	112	242
319	187	0	110	243
319	188	0	110	243
319	189	0	110	242
319	190	0	108	241
319	191	0	111	241
319	192	0	106	239
319	193	0	107	241
319	194	0	109	242
319	195	0	110	240
319	196	0	110	240
319	197	0	109	242
319	198	0	102	238
319	199	0	104	238
319	200	0	105	238
319	201	0	108	241
319	202	0	108	241
319	203	0	109	239
319	204	0	111	241
319	205	0	109	242
319	206	0	106	241
319	207	0	104	242
319	208	0	109	244
319	209	0	106	241
319	210	0	110	245
319	211	0	109	242
319	212	0	105	241
319	213	0	104	240
319	214	0	102	239
319	215	0	101	237
319	216	0	105	240
319	217	0	108	241
319	218	0	107	243
319	219	0	107	243
319	220	0	109	242
319	221	0	111	241
319	222	0	112	241
319	223	0	111	241
319	224	0	111	243
319	225	0	108	243
319	226	0	110	243
319	227	0	108	245
319	228	0	107	243
319	229	0	109	244
[truncated: 38,807 more rows]
[truncated: 1 more columns]
