# Supplementary material for: Traceable Calibration, Performance Metrics, and Uncertainty Estimates of Minirhizotron Digital Imagery for Fine-Root Measurements
Source: PLoS One. 2014 Nov 12;9(11):e112362. doi: 10.1371/journal.pone.0112362 (PMC4229195; doi:10.1371/journal.pone.0112362)
Supplement: Data S1 — Data and uncertainty analyses for the procedures described in this manuscript. (ZIP) [file pone.0112362.s001.zip › Data for submission/Root Color/AMR_GREEN_DATA.xlsx]

## Sheet: GREEN_AMR1
COLUMN	ROW	RED	GREEN	BLUE
300	150	0	81	15
300	151	0	80	16
300	152	0	80	21
300	153	0	79	20
300	154	0	81	17
300	155	0	88	12
300	156	0	87	14
300	157	0	88	5
300	158	0	88	5
300	159	0	84	3
300	160	0	82	6
300	161	0	83	16
300	162	0	90	16
300	163	0	85	21
300	164	0	80	21
300	165	0	85	21
300	166	0	84	25
300	167	0	81	17
300	168	0	81	19
300	169	0	79	16
300	170	0	78	17
300	171	0	83	20
300	172	0	85	19
300	173	0	86	18
300	174	0	90	18
300	175	0	91	10
300	176	0	91	12
300	177	0	84	17
300	178	0	86	15
300	179	0	81	19
300	180	0	75	19
300	181	0	73	20
300	182	0	75	19
300	183	0	80	14
300	184	0	79	16
300	185	0	81	15
300	186	0	91	14
300	187	0	85	13
300	188	0	86	15
300	189	0	81	15
300	190	0	78	15
300	191	0	82	13
300	192	0	85	19
300	193	0	81	8
300	194	0	80	7
300	195	0	88	12
300	196	0	92	11
300	197	0	84	12
300	198	0	83	16
300	199	0	79	14
300	200	0	87	20
300	201	0	85	21
300	202	0	80	23
300	203	0	80	14
300	204	0	81	15
300	205	0	75	17
300	206	0	81	19
300	207	0	79	27
300	208	0	79	29
300	209	0	79	16
300	210	0	81	19
300	211	0	83	7
300	212	0	85	8
300	213	0	88	8
300	214	0	82	6
300	215	0	83	16
300	216	0	84	14
300	217	0	85	8
300	218	0	86	9
300	219	0	87	9
300	220	0	91	14
300	221	0	89	20
300	222	0	83	18
300	223	0	86	22
300	224	0	82	24
300	225	0	85	10
300	226	0	83	9
300	227	0	82	8
300	228	0	80	10
300	229	0	78	13
300	230	0	79	16
300	231	0	79	11
300	232	0	76	11
300	233	0	73	13
300	234	0	74	18
300	235	0	74	12
300	236	0	76	11
300	237	0	79	11
300	238	0	81	10
300	239	0	79	11
300	240	0	77	9
300	241	0	82	4
300	242	0	81	4
300	243	0	83	5
300	244	0	83	0
300	245	0	82	13
300	246	0	81	15
300	247	0	78	13
300	248	0	81	12
300	249	0	80	7
300	250	0	77	9
301	150	0	77	11
301	151	0	81	17
301	152	0	80	21
301	153	0	79	20
301	154	0	82	18
301	155	0	87	11
301	156	0	83	10
301	157	0	89	6
301	158	0	88	5
301	159	0	85	4
301	160	0	82	6
301	161	0	83	16
301	162	0	87	13
301	163	0	85	21
301	164	0	82	23
301	165	0	86	22
301	166	0	83	24
301	167	0	81	17
301	168	0	82	20
301	169	0	80	17
301	170	0	78	17
301	171	0	83	20
301	172	0	86	20
301	173	0	84	16
301	174	0	86	14
301	175	0	92	11
301	176	0	89	10
301	177	0	84	17
301	178	0	86	15
301	179	0	83	21
301	180	0	79	23
301	181	0	74	21
301	182	0	78	22
301	183	0	79	13
301	184	0	79	16
301	185	0	80	14
301	186	0	87	10
301	187	0	86	14
301	188	0	86	15
301	189	0	82	16
301	190	0	79	16
301	191	0	80	11
301	192	0	81	15
301	193	0	81	8
301	194	0	83	10
301	195	0	85	9
301	196	0	88	7
301	197	0	84	12
301	198	0	81	14
301	199	0	80	15
301	200	0	85	18
301	201	0	85	21
301	202	0	80	23
301	203	0	79	13
301	204	0	77	11
301	205	0	78	20
301	206	0	82	20
301	207	0	81	29
301	208	0	80	30
301	209	0	78	15
301	210	0	77	15
301	211	0	82	6
301	212	0	85	8
301	213	0	86	6
301	214	0	83	7
301	215	0	82	15
301	216	0	82	12
301	217	0	84	7
301	218	0	86	9
301	219	0	86	8
301	220	0	87	10
301	221	0	87	18
301	222	0	85	20
301	223	0	86	22
301	224	0	82	24
301	225	0	85	10
301	226	0	83	9
301	227	0	84	10
301	228	0	79	9
301	229	0	79	14
301	230	0	79	16
301	231	0	80	12
301	232	0	76	11
301	233	0	74	14
301	234	0	74	18
301	235	0	78	16
301	236	0	80	15
301	237	0	77	9
301	238	0	81	10
301	239	0	76	8
301	240	0	76	8
301	241	0	79	1
301	242	0	80	3
301	243	0	84	6
301	244	0	86	3
301	245	0	83	14
301	246	0	81	15
301	247	0	75	10
301	248	0	81	12
301	249	0	78	5
301	250	0	77	9
302	150	0	76	11
302	151	0	80	18
302	152	0	81	17
302	153	0	81	17
302	154	0	83	16
302	155	0	81	17
302	156	0	77	19
302	157	0	84	19
302	158	0	85	21
302	159	0	85	15
302	160	0	80	14
302	161	0	83	16
302	162	0	86	15
302	163	0	88	26
302	164	0	85	24
302	165	0	83	23
302	166	0	81	26
302	167	0	82	24
302	168	0	83	23
302	169	0	81	19
302	170	0	79	20
302	171	0	83	18
302	172	0	88	16
302	173	0	86	13
302	174	0	82	13
302	175	0	84	14
302	176	0	86	15
302	177	0	82	24
302	178	0	81	28
302	179	0	81	26
302	180	0	81	28
302	181	0	79	25
302	182	0	74	21
302	183	0	77	19
302	184	0	77	21
302	185	0	75	17
302	186	0	83	18
302	187	0	87	16
302	188	0	84	14
302	189	0	85	17
302	190	0	83	18
302	191	0	78	17
302	192	0	79	18
302	193	0	83	16
302	194	0	82	11
302	195	0	87	7
302	196	0	87	9
302	197	0	80	10
302	198	0	84	12
302	199	0	86	20
302	200	0	81	19
302	201	0	82	22
302	202	0	79	25
302	203	0	76	13
302	204	0	76	15
302	205	0	78	20
302	206	0	83	18
302	207	0	93	32
302	208	0	81	26
302	209	0	79	16
302	210	0	78	17
302	211	0	79	11
302	212	0	85	10
302	213	0	85	10
302	214	0	82	11
302	215	0	78	15
302	216	0	80	16
302	217	0	85	10
302	218	0	87	7
302	219	0	82	13
302	220	0	81	15
302	221	0	80	16
302	222	0	85	19
302	223	0	83	18
302	224	0	80	23
302	225	0	81	19
302	226	0	80	18
302	227	0	80	14
302	228	0	76	15
302	229	0	78	20
302	230	0	77	21
302	231	0	80	16
302	232	0	78	15
302	233	0	77	7
302	234	0	72	6
302	235	0	82	8
302	236	0	81	8
302	237	0	83	7
302	238	0	83	9
302	239	0	76	4
302	240	0	72	4
302	241	0	70	3
302	242	0	80	7
302	243	0	83	9
302	244	0	81	6
302	245	0	80	10
302	246	0	78	13
302	247	0	79	11
302	248	0	80	12
302	249	0	78	5
302	250	0	78	5
303	150	0	80	15
303	151	0	79	17
303	152	0	80	16
303	153	0	81	17
303	154	0	83	16
303	155	0	84	20
303	156	0	79	21
303	157	0	81	16
303	158	0	82	18
303	159	0	83	13
303	160	0	81	15
303	161	0	84	17
303	162	0	86	15
303	163	0	88	26
303	164	0	87	26
303	165	0	83	23
303	166	0	82	27
303	167	0	81	23
303	168	0	82	22
303	169	0	82	20
303	170	0	82	23
303	171	0	83	18
303	172	0	91	19
303	173	0	86	13
303	174	0	81	12
303	175	0	85	15
303	176	0	86	15
303	177	0	84	26
303	178	0	80	27
303	179	0	80	25
303	180	0	81	28
303	181	0	80	26
303	182	0	78	25
303	183	0	79	21
303	184	0	77	21
303	185	0	78	20
303	186	0	83	18
303	187	0	87	16
303	188	0	86	16
303	189	0	85	17
303	190	0	83	18
303	191	0	78	17
303	192	0	79	18
303	193	0	82	15
303	194	0	84	13
303	195	0	88	8
303	196	0	86	8
303	197	0	81	11
303	198	0	86	14
303	199	0	86	20
303	200	0	83	21
303	201	0	81	21
303	202	0	78	24
303	203	0	76	13
303	204	0	78	17
303	205	0	79	21
303	206	0	85	20
303	207	0	89	28
303	208	0	82	27
303	209	0	80	17
303	210	0	80	19
303	211	0	80	12
303	212	0	86	11
303	213	0	86	11
303	214	0	82	11
303	215	0	79	16
303	216	0	80	16
303	217	0	84	9
303	218	0	87	7
303	219	0	82	13
303	220	0	77	11
303	221	0	80	16
303	222	0	82	16
303	223	0	82	17
303	224	0	79	22
303	225	0	82	20
303	226	0	81	19
303	227	0	81	15
303	228	0	78	17
303	229	0	77	19
303	230	0	75	19
303	231	0	79	15
303	232	0	78	15
303	233	0	76	6
303	234	0	73	7
303	235	0	79	5
303	236	0	80	7
303	237	0	85	9
303	238	0	82	8
303	239	0	80	8
303	240	0	75	7
303	241	0	72	5
303	242	0	78	5
303	243	0	82	8
303	244	0	80	5
303	245	0	80	10
303	246	0	76	11
303	247	0	79	11
303	248	0	75	7
303	249	0	80	7
303	250	0	78	5
304	150	0	84	12
304	151	0	82	11
304	152	0	83	9
304	153	0	82	13
304	154	0	84	12
304	155	0	85	21
304	156	0	82	22
304	157	0	80	23
304	158	0	82	24
304	159	0	81	17
304	160	0	84	14
304	161	0	83	20
304	162	0	85	19
304	163	0	89	24
304	164	0	90	25
304	165	0	89	24
304	166	0	85	21
304	167	0	80	21
304	168	0	80	21
304	169	0	80	21
304	170	0	83	23
304	171	0	87	20
304	172	0	90	18
304	173	0	88	12
304	174	0	80	16
304	175	0	81	17
304	176	0	84	19
304	177	0	81	28
304	178	0	81	30
304	179	0	81	28
304	180	0	82	27
304	181	0	84	25
304	182	0	84	25
304	183	0	81	28
304	184	0	76	27
304	185	0	77	24
304	186	0	81	19
304	187	0	89	20
304	188	0	85	19
304	189	0	81	17
304	190	0	85	19
304	191	0	81	19
304	192	0	75	14
304	193	0	78	20
304	194	0	85	21
304	195	0	86	11
304	196	0	87	11
304	197	0	84	14
304	198	0	88	10
304	199	0	91	19
304	200	0	86	20
304	201	0	81	19
304	202	0	78	20
304	203	0	77	19
304	204	0	77	19
304	205	0	81	19
304	206	0	84	17
304	207	0	86	15
304	208	0	85	19
304	209	0	82	11
304	210	0	85	10
304	211	0	87	14
304	212	0	87	11
304	213	0	84	17
304	214	0	85	17
304	215	0	83	20
304	216	0	81	19
304	217	0	83	16
304	218	0	84	12
304	219	0	80	12
304	220	0	80	14
304	221	0	82	13
304	222	0	85	10
304	223	0	84	14
304	224	0	84	12
304	225	0	84	28
304	226	0	85	26
304	227	0	83	29
304	228	0	76	27
304	229	0	72	20
304	230	0	76	23
304	231	0	76	11
304	232	0	78	13
304	233	0	76	0
304	234	0	82	0
304	235	0	78	1
304	236	0	81	0
304	237	0	82	4
304	238	0	78	3
304	239	0	84	12
304	240	0	82	11
304	241	0	81	15
304	242	0	77	9
304	243	0	84	12
304	244	0	82	13
304	245	0	75	8
304	246	0	74	10
304	247	0	73	11
304	248	0	70	14
304	249	0	74	12
304	250	0	78	13
305	150	0	83	11
305	151	0	81	10
305	152	0	83	9
305	153	0	82	13
305	154	0	84	12
305	155	0	85	21
305	156	0	83	23
305	157	0	83	26
305	158	0	83	25
305	159	0	82	18
305	160	0	88	18
305	161	0	84	21
305	162	0	86	20
305	163	0	87	22
305	164	0	89	24
305	165	0	86	21
305	166	0	84	20
305	167	0	81	22
305	168	0	80	21
305	169	0	80	21
305	170	0	81	21
305	171	0	85	18
305	172	0	88	16
305	173	0	92	16
305	174	0	83	19
305	175	0	80	16
305	176	0	82	17
305	177	0	79	26
305	178	0	80	29
305	179	0	79	26
305	180	0	80	25
305	181	0	84	25
305	182	0	85	26
305	183	0	81	28
305	184	0	79	30
305	185	0	76	23
305	186	0	82	20
305	187	0	87	18
305	188	0	83	17
305	189	0	81	17
305	190	0	84	18
305	191	0	82	20
305	192	0	79	18
305	193	0	79	21
305	194	0	83	19
305	195	0	85	10
305	196	0	88	12
305	197	0	85	15
305	198	0	91	13
305	199	0	91	19
305	200	0	86	20
305	201	0	81	19
305	202	0	78	20
305	203	0	78	20
305	204	0	78	20
305	205	0	81	19
305	206	0	83	16
305	207	0	85	14
305	208	0	83	17
305	209	0	80	9
305	210	0	84	9
305	211	0	85	12
305	212	0	86	10
305	213	0	84	17
305	214	0	85	17
305	215	0	83	20
305	216	0	83	21
305	217	0	82	15
305	218	0	83	11
305	219	0	80	12
305	220	0	80	14
305	221	0	80	11
305	222	0	85	10
305	223	0	84	14
305	224	0	86	14
305	225	0	83	27
305	226	0	88	29
305	227	0	86	32
305	228	0	79	30
305	229	0	75	23
305	230	0	76	23
305	231	0	75	10
305	232	0	75	10
305	233	0	77	0
305	234	0	80	0
305	235	0	76	0
305	236	0	79	0
305	237	0	78	0
305	238	0	78	3
305	239	0	82	10
305	240	0	82	11
305	241	0	83	17
305	242	0	83	15
305	243	0	83	11
305	244	0	80	11
305	245	0	75	8
305	246	0	75	11
305	247	0	72	10
305	248	0	69	13
305	249	0	72	10
305	250	0	74	9
306	150	0	81	17
306	151	0	83	16
306	152	0	82	13
306	153	0	84	12
306	154	0	82	11
306	155	0	81	15
306	156	0	84	14
306	157	0	86	22
306	158	0	80	21
306	159	0	89	24
306	160	0	85	19
306	161	0	85	24
306	162	0	84	25
306	163	0	84	23
306	164	0	84	25
306	165	0	81	17
306	166	0	85	19
306	167	0	83	20
306	168	0	84	19
306	169	0	85	21
306	170	0	80	21
306	171	0	81	17
306	172	0	86	18
306	173	0	87	16
306	174	0	86	20
306	175	0	85	17
306	176	0	85	17
306	177	0	80	23
306	178	0	80	21
306	179	0	79	20
306	180	0	83	20
306	181	0	84	25
306	182	0	89	24
306	183	0	88	26
306	184	0	88	26
306	185	0	84	25
306	186	0	80	21
306	187	0	81	17
306	188	0	83	20
306	189	0	81	19
306	190	0	83	18
306	191	0	86	15
306	192	0	80	16
306	193	0	77	21
306	194	0	77	21
306	195	0	83	18
306	196	0	83	18
306	197	0	84	14
306	198	0	86	13
306	199	0	87	16
306	200	0	82	22
306	201	0	78	20
306	202	0	76	23
306	203	0	77	19
306	204	0	81	19
306	205	0	85	17
306	206	0	87	16
306	207	0	87	11
306	208	0	82	13
306	209	0	80	7
306	210	0	85	6
306	211	0	87	11
306	212	0	85	10
306	213	0	82	22
306	214	0	83	20
306	215	0	86	22
306	216	0	85	21
306	217	0	83	16
306	218	0	83	16
306	219	0	79	16
306	220	0	79	14
306	221	0	83	16
306	222	0	82	13
306	223	0	82	13
306	224	0	84	12
306	225	0	84	28
306	226	0	84	28
306	227	0	81	26
306	228	0	84	32
306	229	0	78	22
306	230	0	73	18
306	231	0	77	9
306	232	0	79	11
306	233	0	82	0
306	234	0	78	0
306	235	0	78	1
306	236	0	80	3
306	237	0	73	9
306	238	0	79	11
306	239	0	71	10
306	240	0	79	14
306	241	0	84	14
306	242	0	86	15
306	243	0	82	11
306	244	0	81	12
306	245	0	81	17
306	246	0	79	14
306	247	0	70	16
306	248	0	67	17
306	249	0	69	11
306	250	0	74	10
307	150	0	80	16
307	151	0	82	15
307	152	0	83	14
307	153	0	85	13
307	154	0	83	12
307	155	0	82	16
307	156	0	83	13
307	157	0	86	22
307	158	0	82	23
307	159	0	87	22
307	160	0	85	19
307	161	0	87	26
307	162	0	83	24
307	163	0	85	24
307	164	0	83	24
307	165	0	82	18
307	166	0	84	18
307	167	0	82	19
307	168	0	84	19
307	169	0	86	22
307	170	0	82	23
307	171	0	83	19
307	172	0	85	17
307	173	0	86	15
307	174	0	86	20
307	175	0	89	21
307	176	0	88	20
307	177	0	81	24
307	178	0	82	23
307	179	0	80	21
307	180	0	82	19
307	181	0	81	22
307	182	0	87	22
307	183	0	88	26
307	184	0	88	26
307	185	0	84	25
307	186	0	82	23
307	187	0	83	19
307	188	0	84	21
307	189	0	81	19
307	190	0	83	18
307	191	0	86	15
307	192	0	81	17
307	193	0	77	21
307	194	0	78	22
307	195	0	81	16
307	196	0	80	15
307	197	0	83	13
307	198	0	83	10
307	199	0	89	18
307	200	0	80	20
307	201	0	79	21
307	202	0	74	21
307	203	0	75	17
307	204	0	80	18
307	205	0	84	16
307	206	0	87	16
307	207	0	86	10
307	208	0	82	13
307	209	0	81	8
307	210	0	84	5
307	211	0	90	14
307	212	0	89	14
307	213	0	82	22
307	214	0	84	21
307	215	0	86	22
307	216	0	85	21
307	217	0	85	18
307	218	0	84	17
307	219	0	80	17
307	220	0	82	17
307	221	0	84	17
307	222	0	82	13
307	223	0	83	14
307	224	0	84	12
307	225	0	84	28
307	226	0	81	25
307	227	0	83	28
307	228	0	83	31
307	229	0	80	24
307	230	0	79	24
307	231	0	79	11
307	232	0	79	11
307	233	0	80	0
307	234	0	80	0
307	235	0	81	4
307	236	0	77	0
307	237	0	75	11
307	238	0	80	12
307	239	0	76	15
307	240	0	79	14
307	241	0	84	14
307	242	0	85	14
307	243	0	82	11
307	244	0	81	12
307	245	0	83	19
307	246	0	81	16
307	247	0	73	19
307	248	0	71	21
307	249	0	72	14
307	250	0	75	11
308	150	0	78	22
308	151	0	78	24
308	152	0	79	27
308	153	0	81	17
308	154	0	83	18
308	155	0	81	19
308	156	0	83	18
308	157	0	86	22
308	158	0	83	23
308	159	0	83	20
308	160	0	82	24
308	161	0	83	20
308	162	0	80	23
308	163	0	82	22
308	164	0	81	26
308	165	0	83	20
308	166	0	79	20
308	167	0	81	19
308	168	0	85	19
308	169	0	86	18
308	170	0	86	18
308	171	0	91	14
308	172	0	87	11
308	173	0	86	20
308	174	0	89	22
308	175	0	89	22
308	176	0	90	23
308	177	0	89	20
308	178	0	86	18
308	179	0	85	17
308	180	0	79	14
308	181	0	80	21
308	182	0	80	21
308	183	0	82	22
308	184	0	89	22
308	185	0	89	24
308	186	0	85	24
308	187	0	81	26
308	188	0	85	24
308	189	0	86	22
308	190	0	81	17
308	191	0	83	16
308	192	0	83	18
308	193	0	79	29
308	194	0	79	27
308	195	0	80	23
308	196	0	82	24
308	197	0	82	13
308	198	0	81	12
308	199	0	80	21
308	200	0	78	24
308	201	0	76	23
308	202	0	79	27
308	203	0	80	18
308	204	0	76	11
308	205	0	80	12
308	206	0	85	13
308	207	0	82	11
308	208	0	84	14
308	209	0	80	14
308	210	0	80	10
308	211	0	91	17
308	212	0	92	15
308	213	0	89	29
308	214	0	86	24
308	215	0	89	24
308	216	0	86	22
308	217	0	91	17
308	218	0	86	15
308	219	0	86	22
308	220	0	83	18
308	221	0	85	21
308	222	0	77	24
308	223	0	80	23
308	224	0	85	21
308	225	0	83	23
308	226	0	78	26
308	227	0	82	24
308	228	0	84	25
308	229	0	90	25
308	230	0	89	24
308	231	0	82	13
308	232	0	75	8
308	233	0	82	0
308	234	0	79	0
308	235	0	73	5
308	236	0	77	7
308	237	0	83	18
308	238	0	79	16
308	239	0	79	22
308	240	0	81	19
308	241	0	83	18
308	242	0	83	18
308	243	0	81	15
308	244	0	76	15
308	245	0	85	26
308	246	0	91	26
308	247	0	85	24
308	248	0	77	19
308	249	0	84	12
308	250	0	75	6
309	150	0	80	24
309	151	0	80	26
309	152	0	78	26
309	153	0	83	19
309	154	0	85	20
309	155	0	80	18
309	156	0	83	18
309	157	0	84	20
309	158	0	82	22
309	159	0	83	20
309	160	0	81	23
309	161	0	82	19
309	162	0	76	19
309	163	0	80	20
309	164	0	78	23
309	165	0	83	20
309	166	0	80	21
309	167	0	82	20
309	168	0	83	17
309	169	0	86	18
309	170	0	88	20
309	171	0	91	14
309	172	0	91	15
309	173	0	86	20
309	174	0	86	19
309	175	0	87	20
309	176	0	90	23
309	177	0	89	20
309	178	0	86	18
309	179	0	88	20
309	180	0	82	17
309	181	0	85	26
309	182	0	81	22
309	183	0	81	21
309	184	0	87	20
309	185	0	90	25
309	186	0	85	24
309	187	0	81	26
309	188	0	88	27
309	189	0	88	24
309	190	0	83	19
309	191	0	84	17
309	192	0	83	18
309	193	0	78	28
309	194	0	81	29
309	195	0	80	23
309	196	0	83	25
309	197	0	83	14
309	198	0	84	15
309	199	0	80	21
309	200	0	78	24
309	201	0	77	24
309	202	0	80	28
309	203	0	82	20
309	204	0	81	16
309	205	0	81	13
309	206	0	82	10
309	207	0	82	11
309	208	0	82	12
309	209	0	79	13
309	210	0	80	10
309	211	0	90	16
309	212	0	92	15
309	213	0	89	29
309	214	0	90	28
309	215	0	89	24
309	216	0	89	25
309	217	0	92	18
309	218	0	91	20
309	219	0	88	24
309	220	0	85	20
309	221	0	88	24
309	222	0	79	26
309	223	0	79	22
309	224	0	84	20
309	225	0	82	22
309	226	0	78	26
309	227	0	80	22
309	228	0	84	25
309	229	0	86	21
309	230	0	86	21
309	231	0	82	13
309	232	0	80	13
309	233	0	84	0
309	234	0	78	0
309	235	0	74	6
309	236	0	81	11
309	237	0	82	17
309	238	0	80	17
309	239	0	80	23
309	240	0	83	21
309	241	0	84	19
309	242	0	84	19
309	243	0	81	15
309	244	0	78	17
309	245	0	83	24
309	246	0	87	22
309	247	0	83	22
309	248	0	81	23
309	249	0	83	11
309	250	0	79	10
310	150	0	84	21
310	151	0	85	24
310	152	0	83	25
310	153	0	88	28
310	154	0	89	24
310	155	0	84	23
310	156	0	85	21
310	157	0	83	18
310	158	0	84	19
310	159	0	81	19
310	160	0	84	21
310	161	0	82	13
310	162	0	81	15
310	163	0	78	15
310	164	0	81	17
310	165	0	79	25
310	166	0	84	23
310	167	0	83	25
310	168	0	76	23
310	169	0	85	17
310	170	0	90	18
310	171	0	93	9
310	172	0	95	8
310	173	0	88	16
310	174	0	81	17
310	175	0	85	19
310	176	0	91	22
310	177	0	86	13
310	178	0	86	15
310	179	0	91	14
310	180	0	84	12
310	181	0	86	22
310	182	0	80	21
310	183	0	83	29
310	184	0	81	26
310	185	0	87	20
310	186	0	85	24
310	187	0	84	28
310	188	0	90	25
310	189	0	90	23
310	190	0	86	22
310	191	0	85	21
310	192	0	85	21
310	193	0	82	33
310	194	0	84	32
310	195	0	85	26
310	196	0	80	23
310	197	0	84	17
310	198	0	87	16
310	199	0	82	24
310	200	0	82	24
310	201	0	81	19
310	202	0	83	16
310	203	0	92	13
310	204	0	86	11
310	205	0	83	18
310	206	0	81	15
310	207	0	85	17
310	208	0	81	17
310	209	0	81	19
310	210	0	80	16
310	211	0	83	16
310	212	0	92	15
310	213	0	93	20
310	214	0	91	22
310	215	0	90	25
310	216	0	89	24
310	217	0	91	22
310	218	0	91	22
310	219	0	89	22
310	220	0	85	21
310	221	0	85	26
310	222	0	81	28
310	223	0	78	24
310	224	0	82	24
310	225	0	83	18
310	226	0	79	22
310	227	0	76	27
310	228	0	83	25
310	229	0	80	21
310	230	0	84	23
310	231	0	84	14
310	232	0	84	12
310	233	0	84	1
310	234	0	78	1
310	235	0	80	14
310	236	0	83	9
310	237	0	89	20
310	238	0	86	18
310	239	0	83	23
310	240	0	85	19
310	241	0	85	24
310	242	0	84	23
310	243	0	81	19
310	244	0	78	22
310	245	0	80	23
310	246	0	86	22
310	247	0	85	19
310	248	0	85	19
310	249	0	80	5
310	250	0	80	10
311	150	0	85	22
311	151	0	88	27
311	152	0	86	28
311	153	0	85	25
311	154	0	91	26
311	155	0	85	24
311	156	0	86	22
311	157	0	83	18
311	158	0	83	18
311	159	0	80	18
311	160	0	87	24
311	161	0	81	12
311	162	0	81	15
311	163	0	78	15
311	164	0	81	17
311	165	0	77	23
311	166	0	84	23
311	167	0	83	25
311	168	0	79	26
311	169	0	84	16
311	170	0	87	15
311	171	0	92	8
311	172	0	95	8
311	173	0	91	19
311	174	0	84	20
311	175	0	88	22
311	176	0	90	21
311	177	0	89	16
311	178	0	89	18
311	179	0	92	15
311	180	0	86	14
311	181	0	86	22
311	182	0	83	24
311	183	0	84	30
311	184	0	81	26
311	185	0	87	20
311	186	0	85	24
311	187	0	83	27
311	188	0	89	24
311	189	0	87	20
311	190	0	85	21
311	191	0	85	21
311	192	0	86	22
311	193	0	83	34
311	194	0	84	32
311	195	0	85	26
311	196	0	82	25
311	197	0	83	16
311	198	0	85	14
311	199	0	84	26
311	200	0	84	26
311	201	0	81	19
311	202	0	85	18
311	203	0	89	10
311	204	0	86	11
311	205	0	82	17
311	206	0	82	16
311	207	0	85	17
311	208	0	83	19
311	209	0	82	20
311	210	0	82	18
311	211	0	82	15
311	212	0	91	14
311	213	0	95	22
311	214	0	91	22
311	215	0	92	27
311	216	0	91	26
311	217	0	90	21
311	218	0	91	22
311	219	0	89	22
311	220	0	85	21
311	221	0	85	26
311	222	0	81	28
311	223	0	79	25
311	224	0	81	23
311	225	0	85	20
311	226	0	81	24
311	227	0	73	24
311	228	0	80	22
311	229	0	80	21
311	230	0	81	20
311	231	0	84	14
311	232	0	85	13
311	233	0	83	0
311	234	0	82	5
311	235	0	81	15
311	236	0	88	14
311	237	0	90	21
311	238	0	89	21
311	239	0	83	23
311	240	0	88	22
311	241	0	85	24
311	242	0	85	24
311	243	0	82	20
311	244	0	79	23
311	245	0	81	24
311	246	0	85	21
311	247	0	85	19
311	248	0	84	18
311	249	0	78	3
311	250	0	76	6
312	150	0	86	13
312	151	0	87	14
312	152	0	91	12
312	153	0	90	23
312	154	0	92	22
312	155	0	86	18
312	156	0	85	17
312	157	0	86	15
312	158	0	83	16
312	159	0	80	21
312	160	0	89	22
312	161	0	86	13
312	162	0	82	11
312	163	0	84	14
312	164	0	80	12
312	165	0	79	25
312	166	0	79	25
312	167	0	80	23
312	168	0	84	25
312	169	0	83	16
312	170	0	87	14
312	171	0	91	12
312	172	0	93	9
312	173	0	94	21
312	174	0	89	22
312	175	0	91	22
312	176	0	87	16
312	177	0	93	18
312	178	0	86	18
312	179	0	91	14
312	180	0	91	17
312	181	0	89	22
312	182	0	86	20
312	183	0	85	26
312	184	0	81	26
312	185	0	84	23
312	186	0	85	24
312	187	0	83	27
312	188	0	88	26
312	189	0	86	18
312	190	0	83	20
312	191	0	80	23
312	192	0	83	23
312	193	0	84	28
312	194	0	85	26
312	195	0	89	22
312	196	0	85	21
312	197	0	83	18
312	198	0	85	19
312	199	0	85	24
312	200	0	84	23
312	201	0	89	20
312	202	0	87	16
312	203	0	88	8
312	204	0	88	12
312	205	0	83	23
312	206	0	83	20
312	207	0	82	24
312	208	0	84	25
312	209	0	84	23
312	210	0	82	22
312	211	0	81	19
312	212	0	83	18
312	213	0	89	10
312	214	0	92	13
312	215	0	93	18
312	216	0	91	22
312	217	0	90	23
312	218	0	92	24
312	219	0	90	18
312	220	0	86	20
312	221	0	84	23
312	222	0	85	26
312	223	0	83	20
312	224	0	81	17
312	225	0	88	16
312	226	0	85	17
312	227	0	77	24
312	228	0	79	22
312	229	0	79	20
312	230	0	78	22
312	231	0	81	17
312	232	0	83	16
312	233	0	83	9
312	234	0	85	10
312	235	0	83	16
312	236	0	85	13
312	237	0	90	18
312	238	0	87	18
312	239	0	89	20
312	240	0	90	18
312	241	0	86	20
312	242	0	86	22
312	243	0	85	17
312	244	0	81	19
312	245	0	83	16
312	246	0	86	13
312	247	0	88	12
312	248	0	90	16
312	249	0	83	5
312	250	0	74	5
313	150	0	87	14
313	151	0	84	11
313	152	0	91	12
313	153	0	91	24
313	154	0	90	20
313	155	0	88	20
313	156	0	88	20
313	157	0	87	16
313	158	0	83	16
313	159	0	80	21
313	160	0	87	20
313	161	0	89	16
313	162	0	87	16
313	163	0	85	15
313	164	0	82	14
313	165	0	79	25
313	166	0	75	21
313	167	0	81	24
313	168	0	84	25
313	169	0	83	16
313	170	0	87	14
313	171	0	89	10
313	172	0	93	9
313	173	0	92	19
313	174	0	90	23
313	175	0	91	22
313	176	0	92	21
313	177	0	95	20
313	178	0	88	20
313	179	0	87	10
313	180	0	87	13
313	181	0	89	22
313	182	0	88	22
313	183	0	87	28
313	184	0	85	30
313	185	0	87	26
313	186	0	87	26
313	187	0	81	25
313	188	0	85	23
313	189	0	89	21
313	190	0	85	22
313	191	0	81	24
313	192	0	83	23
313	193	0	86	30
313	194	0	85	26
313	195	0	89	22
313	196	0	86	22
313	197	0	83	18
313	198	0	85	19
313	199	0	87	26
313	200	0	88	27
313	201	0	87	18
313	202	0	89	18
313	203	0	91	11
313	204	0	88	12
313	205	0	83	23
313	206	0	84	21
313	207	0	83	25
313	208	0	84	25
313	209	0	84	23
313	210	0	83	23
313	211	0	82	20
313	212	0	83	18
313	213	0	89	10
313	214	0	89	10
313	215	0	93	18
313	216	0	89	20
313	217	0	90	23
313	218	0	91	23
313	219	0	91	19
313	220	0	88	22
313	221	0	81	20
313	222	0	83	24
313	223	0	84	21
313	224	0	84	20
313	225	0	88	16
313	226	0	86	18
313	227	0	77	24
313	228	0	76	19
313	229	0	81	22
313	230	0	79	23
313	231	0	79	15
313	232	0	81	14
313	233	0	84	10
313	234	0	83	8
313	235	0	84	17
313	236	0	85	13
313	237	0	88	16
313	238	0	86	17
313	239	0	89	20
313	240	0	88	16
313	241	0	85	19
313	242	0	84	20
313	243	0	85	17
313	244	0	82	20
313	245	0	83	16
313	246	0	87	14
313	247	0	86	10
313	248	0	86	12
313	249	0	85	7
313	250	0	78	9
314	150	0	88	12
314	151	0	82	11
314	152	0	87	9
314	153	0	86	13
314	154	0	87	16
314	155	0	88	12
314	156	0	91	14
314	157	0	88	12
314	158	0	87	11
314	159	0	85	24
314	160	0	83	20
314	161	0	89	22
314	162	0	87	20
314	163	0	86	20
314	164	0	85	21
314	165	0	80	21
314	166	0	74	21
314	167	0	78	22
314	168	0	86	22
314	169	0	90	16
314	170	0	87	11
314	171	0	86	13
314	172	0	88	14
314	173	0	84	23
314	174	0	90	28
314	175	0	95	28
314	176	0	99	27
314	177	0	97	21
314	178	0	89	20
314	179	0	84	14
314	180	0	83	16
314	181	0	83	16
314	182	0	87	18
314	183	0	89	22
314	184	0	91	22
314	185	0	93	27
314	186	0	90	25
314	187	0	81	28
314	188	0	83	27
314	189	0	88	26
314	190	0	85	24
314	191	0	88	31
314	192	0	83	27
314	193	0	86	22
314	194	0	86	20
314	195	0	91	14
314	196	0	88	14
314	197	0	85	19
314	198	0	86	18
314	199	0	90	25
314	200	0	90	25
314	201	0	87	22
314	202	0	89	24
314	203	0	90	16
314	204	0	85	17
314	205	0	85	21
314	206	0	87	22
314	207	0	86	24
314	208	0	89	24
314	209	0	89	24
314	210	0	89	24
314	211	0	86	18
314	212	0	83	16
314	213	0	85	8
314	214	0	88	8
314	215	0	88	8
314	216	0	91	14
314	217	0	87	14
314	218	0	94	14
314	219	0	95	13
314	220	0	93	12
314	221	0	88	16
314	222	0	83	16
314	223	0	83	18
314	224	0	87	14
314	225	0	91	17
314	226	0	87	16
314	227	0	79	16
314	228	0	76	15
314	229	0	83	20
314	230	0	80	21
314	231	0	80	21
314	232	0	81	19
314	233	0	79	14
314	234	0	81	15
314	235	0	87	14
314	236	0	86	13
314	237	0	84	14
314	238	0	84	17
314	239	0	85	17
314	240	0	86	18
314	241	0	83	18
314	242	0	81	19
314	243	0	84	12
314	244	0	84	14
314	245	0	87	7
314	246	0	93	7
314	247	0	88	1
314	248	0	83	0
314	249	0	83	5
314	250	0	80	10
315	150	0	86	10
315	151	0	83	12
315	152	0	85	7
315	153	0	86	13
315	154	0	85	14
315	155	0	87	11
315	156	0	88	11
315	157	0	90	14
315	158	0	90	14
315	159	0	87	26
315	160	0	84	21
315	161	0	86	19
315	162	0	86	19
315	163	0	90	24
315	164	0	86	22
315	165	0	81	22
315	166	0	78	25
315	167	0	74	18
315	168	0	83	19
315	169	0	90	16
315	170	0	88	12
315	171	0	87	14
315	172	0	85	11
315	173	0	84	23
315	174	0	86	24
315	175	0	91	24
315	176	0	97	25
315	177	0	93	17
315	178	0	89	20
315	179	0	85	15
315	180	0	81	14
315	181	0	81	14
315	182	0	84	15
315	183	0	86	19
315	184	0	89	20
315	185	0	90	24
315	186	0	89	24
315	187	0	85	32
315	188	0	84	28
315	189	0	86	24
315	190	0	88	27
315	191	0	85	28
315	192	0	83	27
315	193	0	84	20
315	194	0	85	19
315	195	0	91	14
315	196	0	87	13
315	197	0	85	19
315	198	0	88	20
315	199	0	89	24
315	200	0	90	25
315	201	0	86	21
315	202	0	86	21
315	203	0	87	13
315	204	0	84	16
315	205	0	84	20
315	206	0	85	20
315	207	0	89	27
315	208	0	91	26
315	209	0	89	24
315	210	0	90	25
315	211	0	86	18
315	212	0	88	21
315	213	0	85	8
315	214	0	87	7
315	215	0	86	6
315	216	0	86	9
315	217	0	85	12
315	218	0	92	12
315	219	0	92	10
315	220	0	91	10
315	221	0	88	16
315	222	0	81	14
315	223	0	83	18
315	224	0	90	17
315	225	0	92	18
315	226	0	87	16
315	227	0	79	16
315	228	0	79	18
315	229	0	81	18
315	230	0	80	21
315	231	0	79	20
315	232	0	80	18
315	233	0	79	14
315	234	0	82	16
315	235	0	87	14
315	236	0	87	14
315	237	0	83	13
315	238	0	82	15
315	239	0	85	17
315	240	0	85	17
315	241	0	83	18
315	242	0	81	19
315	243	0	85	13
315	244	0	85	15
315	245	0	85	5
315	246	0	90	4
315	247	0	88	1
315	248	0	83	0
315	249	0	82	4
315	250	0	80	10
316	150	0	81	15
316	151	0	81	15
316	152	0	83	16
316	153	0	86	15
316	154	0	86	13
316	155	0	87	7
316	156	0	87	7
316	157	0	91	14
316	158	0	91	12
316	159	0	90	23
316	160	0	89	24
316	161	0	82	22
316	162	0	89	24
316	163	0	88	26
316	164	0	86	24
316	165	0	90	21
316	166	0	83	20
316	167	0	77	24
316	168	0	83	20
316	169	0	90	18
316	170	0	92	15
316	171	0	90	16
316	172	0	84	14
316	173	0	84	23
316	174	0	82	22
316	175	0	84	25
316	176	0	89	27
316	177	0	84	17
316	178	0	91	24
316	179	0	83	16
316	180	0	79	16
316	181	0	79	16
316	182	0	85	17
316	183	0	83	16
316	184	0	88	12
316	185	0	85	19
316	186	0	89	24
316	187	0	84	30
316	188	0	84	28
316	189	0	88	33
316	190	0	87	32
316	191	0	82	29
316	192	0	80	32
316	193	0	81	19
316	194	0	83	18
316	195	0	83	7
316	196	0	87	11
316	197	0	86	20
316	198	0	90	18
316	199	0	93	20
316	200	0	91	22
316	201	0	86	22
316	202	0	83	20
316	203	0	82	11
316	204	0	86	15
316	205	0	80	5
316	206	0	85	6
316	207	0	90	21
316	208	0	90	18
316	209	0	89	22
316	210	0	89	22
316	211	0	92	15
316	212	0	92	15
316	213	0	88	14
316	214	0	87	14
316	215	0	85	8
316	216	0	83	9
316	217	0	82	13
316	218	0	85	10
316	219	0	85	10
316	220	0	91	14
316	221	0	86	13
316	222	0	79	16
316	223	0	81	26
316	224	0	87	22
316	225	0	86	18
316	226	0	89	24
316	227	0	83	20
316	228	0	81	19
316	229	0	84	25
316	230	0	82	24
316	231	0	80	18
316	232	0	81	19
316	233	0	82	13
316	234	0	82	11
316	235	0	86	11
316	236	0	88	12
316	237	0	83	7
316	238	0	83	9
316	239	0	84	14
316	240	0	86	13
316	241	0	84	17
316	242	0	81	17
316	243	0	85	13
316	244	0	87	11
316	245	0	88	5
316	246	0	86	4
316	247	0	84	0
316	248	0	82	4
316	249	0	79	9
316	250	0	80	10
317	150	0	84	18
317	151	0	83	17
317	152	0	85	18
317	153	0	87	16
317	154	0	90	17
317	155	0	88	8
317	156	0	91	11
317	157	0	92	15
317	158	0	93	14
317	159	0	90	23
317	160	0	89	24
317	161	0	84	24
317	162	0	89	24
317	163	0	85	23
317	164	0	90	28
317	165	0	91	22
317	166	0	87	24
317	167	0	79	26
317	168	0	84	21
317	169	0	88	16
317	170	0	95	18
317	171	0	91	17
317	172	0	89	19
317	173	0	85	24
317	174	0	83	23
317	175	0	85	26
317	176	0	83	21
317	177	0	85	18
317	178	0	86	19
317	179	0	83	16
317	180	0	82	19
317	181	0	78	15
317	182	0	82	14
317	183	0	83	16
317	184	0	88	12
317	185	0	88	22
317	186	0	86	21
317	187	0	83	29
317	188	0	86	30
317	189	0	88	33
317	190	0	85	30
317	191	0	82	29
317	192	0	79	31
317	193	0	79	17
317	194	0	81	16
317	195	0	85	9
317	196	0	87	11
317	197	0	85	19
317	198	0	91	19
317	199	0	94	21
317	200	0	91	22
317	201	0	86	22
317	202	0	84	21
317	203	0	82	11
317	204	0	83	12
317	205	0	82	7
317	206	0	86	7
317	207	0	91	22
317	208	0	91	19
317	209	0	91	24
317	210	0	87	20
317	211	0	91	14
317	212	0	91	14
317	213	0	86	12
317	214	0	86	13
317	215	0	87	10
317	216	0	85	11
317	217	0	83	14
317	218	0	85	10
317	219	0	87	12
317	220	0	87	10
317	221	0	87	14
317	222	0	81	18
317	223	0	80	25
317	224	0	85	20
317	225	0	86	18
317	226	0	87	22
317	227	0	85	22
317	228	0	86	24
317	229	0	85	26
317	230	0	83	25
317	231	0	82	20
317	232	0	84	22
317	233	0	85	16
317	234	0	85	14
317	235	0	84	9
317	236	0	85	9
317	237	0	84	8
317	238	0	84	10
317	239	0	84	14
317	240	0	87	14
317	241	0	84	17
317	242	0	82	18
317	243	0	83	11
317	244	0	87	11
317	245	0	87	4
317	246	0	84	2
317	247	0	85	0
317	248	0	82	4
317	249	0	80	10
317	250	0	80	10
318	150	0	89	22
318	151	0	90	23
318	152	0	86	18
318	153	0	92	20
318	154	0	91	19
318	155	0	92	22
318	156	0	91	19
318	157	0	92	22
318	158	0	90	21
318	159	0	90	23
318	160	0	89	24
318	161	0	88	26
318	162	0	86	22
318	163	0	89	29
318	164	0	89	27
318	165	0	89	22
318	166	0	90	25
318	167	0	87	30
318	168	0	79	25
318	169	0	89	27
318	170	0	93	25
318	171	0	91	22
318	172	0	90	21
318	173	0	92	20
318	174	0	86	18
318	175	0	85	26
318	176	0	81	28
318	177	0	83	25
318	178	0	84	23
318	179	0	89	22
318	180	0	89	20
318	181	0	82	13
318	182	0	79	11
318	183	0	83	16
318	184	0	86	13
318	185	0	86	20
318	186	0	85	21
318	187	0	84	28
318	188	0	88	26
318	189	0	84	30
318	190	0	83	34
318	191	0	79	27
318	192	0	78	33
318	193	0	77	21
318	194	0	78	20
318	195	0	83	16
318	196	0	86	13
318	197	0	85	19
318	198	0	89	20
318	199	0	91	17
318	200	0	90	18
318	201	0	86	20
318	202	0	86	22
318	203	0	86	13
318	204	0	85	10
318	205	0	91	10
318	206	0	84	3
318	207	0	90	23
318	208	0	93	25
318	209	0	91	24
318	210	0	85	21
318	211	0	88	16
318	212	0	87	18
318	213	0	83	18
318	214	0	85	21
318	215	0	85	17
318	216	0	88	16
318	217	0	86	20
318	218	0	85	19
318	219	0	85	19
318	220	0	83	18
318	221	0	90	23
318	222	0	84	23
318	223	0	81	26
318	224	0	84	25
318	225	0	80	21
318	226	0	86	22
318	227	0	89	24
318	228	0	89	20
318	229	0	88	31
318	230	0	82	31
318	231	0	82	22
318	232	0	84	19
318	233	0	91	12
318	234	0	88	10
318	235	0	82	11
318	236	0	82	13
318	237	0	83	5
318	238	0	84	3
318	239	0	87	14
318	240	0	84	12
318	241	0	85	17
318	242	0	83	18
318	243	0	85	17
318	244	0	84	14
318	245	0	80	12
318	246	0	79	16
318	247	0	80	10
318	248	0	80	12
318	249	0	82	13
318	250	0	80	12
319	150	0	91	24
319	151	0	89	22
319	152	0	89	21
319	153	0	94	22
319	154	0	93	21
319	155	0	92	22
319	156	0	93	21
319	157	0	92	22
319	158	0	90	21
319	159	0	90	23
319	160	0	87	22
319	161	0	86	24
319	162	0	88	24
319	163	0	90	30
319	164	0	88	26
319	165	0	89	22
319	166	0	90	25
319	167	0	85	28
319	168	0	82	28
319	169	0	90	28
319	170	0	92	24
319	171	0	93	24
319	172	0	92	23
319	173	0	93	21
319	174	0	90	22
319	175	0	85	26
319	176	0	82	29
319	177	0	83	25
319	178	0	88	27
319	179	0	89	22
319	180	0	89	20
319	181	0	85	16
319	182	0	84	16
319	183	0	83	16
319	184	0	84	11
319	185	0	86	20
319	186	0	86	22
319	187	0	86	30
319	188	0	86	24
319	189	0	82	28
319	190	0	80	31
319	191	0	82	30
319	192	0	79	34
319	193	0	80	24
319	194	0	80	22
319	195	0	82	15
319	196	0	89	16
319	197	0	85	19
319	198	0	86	17
319	199	0	90	16
319	200	0	88	16
319	201	0	88	22
319	202	0	86	22
319	203	0	86	13
319	204	0	90	15
319	205	0	87	6
319	206	0	87	6
319	207	0	87	20
319	208	0	88	20
319	209	0	90	23
319	210	0	89	25
319	211	0	87	15
319	212	0	84	15
319	213	0	83	18
319	214	0	82	18
319	215	0	84	16
319	216	0	88	16
319	217	0	88	22
319	218	0	88	22
319	219	0	86	20
319	220	0	88	23
319	221	0	93	26
319	222	0	89	28
319	223	0	85	30
319	224	0	87	28
319	225	0	79	20
319	226	0	84	20
319	227	0	89	24
319	228	0	91	22
319	229	0	90	33
[truncated: 38,807 more rows]
[truncated: 1 more columns]
