# Supplementary material for: Traceable Calibration, Performance Metrics, and Uncertainty Estimates of Minirhizotron Digital Imagery for Fine-Root Measurements
Source: PLoS One. 2014 Nov 12;9(11):e112362. doi: 10.1371/journal.pone.0112362 (PMC4229195; doi:10.1371/journal.pone.0112362)
Supplement: Data S1 — Data and uncertainty analyses for the procedures described in this manuscript. (ZIP) [file pone.0112362.s001.zip › Data for submission/Root Color/AMR_MAGENTA_DATA.xlsx]

## Sheet: MAGENTA_AMR1
COLUMN	ROW	RED	GREEN	BLUE
300	150	204	119	192
300	151	204	118	194
300	152	204	118	194
300	153	205	110	196
300	154	207	109	196
300	155	207	113	194
300	156	205	119	197
300	157	205	120	193
300	158	206	115	193
300	159	205	118	201
300	160	203	120	202
300	161	204	117	202
300	162	202	115	205
300	163	200	109	198
300	164	204	114	200
300	165	202	120	197
300	166	205	120	198
300	167	205	120	198
300	168	209	118	198
300	169	208	119	198
300	170	206	117	196
300	171	206	119	202
300	172	207	117	203
300	173	206	116	200
300	174	206	114	199
300	175	206	120	203
300	176	204	122	201
300	177	205	125	206
300	178	206	121	201
300	179	205	120	196
300	180	206	121	199
300	181	205	119	199
300	182	204	117	200
300	183	204	117	200
300	184	206	116	200
300	185	206	114	199
300	186	204	117	200
300	187	204	114	198
300	188	206	116	200
300	189	205	110	196
300	190	206	114	199
300	191	207	113	196
300	192	204	117	200
300	193	205	116	195
300	194	199	117	196
300	195	199	120	198
300	196	201	119	198
300	197	201	119	196
300	198	204	115	196
300	199	201	109	194
300	200	202	115	198
300	201	205	118	203
300	202	204	114	200
300	203	204	115	196
300	204	203	118	198
300	205	202	113	194
300	206	204	115	196
300	207	203	117	197
300	208	203	117	197
300	209	203	117	195
300	210	203	118	198
300	211	203	117	197
300	212	203	117	200
300	213	203	118	198
300	214	207	113	196
300	215	206	117	198
300	216	206	117	198
300	217	206	114	201
300	218	205	118	201
300	219	205	115	201
300	220	206	114	199
300	221	208	114	195
300	222	207	116	196
300	223	207	115	200
300	224	204	119	199
300	225	204	125	201
300	226	203	129	201
300	227	203	126	199
300	228	201	124	197
300	229	202	123	197
300	230	203	126	201
300	231	202	120	199
300	232	203	111	196
300	233	204	114	198
300	234	205	115	201
300	235	203	111	198
300	236	204	109	197
300	237	205	113	200
300	238	204	114	200
300	239	203	111	196
300	240	205	110	196
300	241	205	111	194
300	242	203	117	197
300	243	204	114	198
300	244	203	117	197
300	245	202	112	196
300	246	204	114	200
300	247	204	114	200
300	248	205	115	199
300	249	205	115	199
300	250	205	113	198
301	150	204	119	192
301	151	204	118	194
301	152	203	117	193
301	153	207	112	198
301	154	207	109	196
301	155	207	113	194
301	156	203	117	195
301	157	206	121	194
301	158	209	118	196
301	159	204	117	200
301	160	200	117	199
301	161	205	118	203
301	162	201	114	204
301	163	204	113	202
301	164	204	114	200
301	165	202	120	197
301	166	205	120	198
301	167	205	120	198
301	168	209	118	198
301	169	207	118	197
301	170	206	117	196
301	171	204	117	200
301	172	201	111	197
301	173	206	116	200
301	174	208	116	201
301	175	204	118	201
301	176	204	122	201
301	177	202	122	203
301	178	205	120	200
301	179	206	121	197
301	180	205	120	198
301	181	205	119	199
301	182	204	117	200
301	183	205	118	201
301	184	205	115	199
301	185	208	116	201
301	186	204	117	200
301	187	205	115	199
301	188	204	114	198
301	189	207	112	198
301	190	205	113	198
301	191	207	113	196
301	192	202	115	198
301	193	205	116	195
301	194	202	120	199
301	195	198	119	197
301	196	200	118	197
301	197	200	118	195
301	198	201	112	193
301	199	203	111	196
301	200	199	112	195
301	201	204	117	202
301	202	204	114	200
301	203	204	115	196
301	204	201	116	196
301	205	205	116	197
301	206	207	118	199
301	207	205	119	199
301	208	205	119	199
301	209	205	119	197
301	210	204	119	199
301	211	202	116	196
301	212	203	117	200
301	213	203	118	198
301	214	209	115	198
301	215	207	118	199
301	216	205	116	197
301	217	207	115	202
301	218	204	117	200
301	219	207	117	203
301	220	208	116	201
301	221	209	115	196
301	222	208	117	197
301	223	208	116	201
301	224	204	119	199
301	225	201	122	198
301	226	202	128	200
301	227	204	127	200
301	228	201	124	197
301	229	200	121	195
301	230	200	123	198
301	231	203	121	200
301	232	208	116	201
301	233	205	115	199
301	234	204	114	200
301	235	203	111	198
301	236	205	110	198
301	237	206	114	201
301	238	205	115	201
301	239	205	113	198
301	240	207	112	198
301	241	205	111	194
301	242	199	113	193
301	243	205	115	199
301	244	205	119	199
301	245	206	116	200
301	246	206	116	202
301	247	205	115	201
301	248	206	116	200
301	249	206	116	200
301	250	207	115	200
302	150	204	119	188
302	151	206	121	192
302	152	204	119	192
302	153	205	115	199
302	154	206	115	197
302	155	205	115	199
302	156	209	111	198
302	157	207	118	197
302	158	207	121	199
302	159	208	113	201
302	160	205	114	203
302	161	205	115	201
302	162	204	113	204
302	163	204	114	200
302	164	206	116	200
302	165	206	119	202
302	166	206	121	199
302	167	207	125	204
302	168	211	122	203
302	169	209	117	202
302	170	206	119	202
302	171	208	113	201
302	172	202	116	201
302	173	204	118	201
302	174	204	118	198
302	175	205	118	201
302	176	205	118	203
302	177	205	118	203
302	178	207	117	203
302	179	206	120	200
302	180	205	119	202
302	181	205	119	199
302	182	204	118	201
302	183	205	118	201
302	184	203	116	201
302	185	205	118	201
302	186	205	118	201
302	187	204	117	202
302	188	205	113	200
302	189	205	115	199
302	190	207	112	198
302	191	207	112	198
302	192	204	114	198
302	193	203	118	198
302	194	201	119	196
302	195	200	118	197
302	196	203	118	198
302	197	201	112	191
302	198	202	113	194
302	199	201	111	197
302	200	201	111	197
302	201	202	114	202
302	202	201	114	202
302	203	202	115	200
302	204	202	115	198
302	205	201	118	200
302	206	205	119	199
302	207	204	127	204
302	208	201	122	200
302	209	203	126	203
302	210	200	120	201
302	211	200	117	199
302	212	203	117	200
302	213	203	121	198
302	214	203	121	198
302	215	204	118	198
302	216	205	114	196
302	217	206	116	200
302	218	205	115	201
302	219	205	118	201
302	220	204	118	201
302	221	206	124	201
302	222	205	119	195
302	223	206	120	198
302	224	206	115	197
302	225	205	119	197
302	226	201	124	197
302	227	202	124	195
302	228	201	124	197
302	229	202	120	197
302	230	204	119	197
302	231	204	122	201
302	232	204	118	201
302	233	205	115	199
302	234	202	112	196
302	235	202	112	196
302	236	205	110	196
302	237	206	115	197
302	238	205	116	197
302	239	205	116	195
302	240	203	117	197
302	241	204	115	194
302	242	201	110	192
302	243	202	116	199
302	244	199	122	197
302	245	199	122	199
302	246	200	121	197
302	247	200	123	198
302	248	203	117	195
302	249	203	118	198
302	250	203	118	198
303	150	212	127	196
303	151	206	121	192
303	152	205	120	193
303	153	206	116	200
303	154	207	116	198
303	155	206	116	200
303	156	210	112	199
303	157	206	117	196
303	158	203	117	195
303	159	209	114	202
303	160	205	114	203
303	161	204	114	200
303	162	204	113	204
303	163	206	116	202
303	164	208	118	202
303	165	206	119	202
303	166	209	124	202
303	167	206	124	203
303	168	211	122	203
303	169	210	118	203
303	170	209	122	205
303	171	209	114	202
303	172	204	118	203
303	173	202	116	199
303	174	205	119	199
303	175	204	117	200
303	176	203	116	201
303	177	205	118	203
303	178	206	116	202
303	179	204	118	198
303	180	203	117	200
303	181	206	120	200
303	182	204	118	201
303	183	205	118	201
303	184	205	118	203
303	185	205	118	201
303	186	206	119	202
303	187	205	118	203
303	188	206	114	201
303	189	206	116	200
303	190	208	113	199
303	191	205	110	196
303	192	204	114	198
303	193	203	118	198
303	194	201	119	196
303	195	201	119	198
303	196	202	117	197
303	197	206	117	196
303	198	206	117	198
303	199	204	114	200
303	200	204	114	200
303	201	200	112	200
303	202	199	112	200
303	203	200	113	198
303	204	202	115	198
303	205	201	118	200
303	206	206	120	200
303	207	203	126	203
303	208	205	126	204
303	209	200	123	200
303	210	200	120	201
303	211	202	119	201
303	212	204	118	201
303	213	203	121	198
303	214	203	121	198
303	215	205	119	199
303	216	208	117	199
303	217	206	116	200
303	218	205	115	201
303	219	204	117	200
303	220	202	116	199
303	221	202	120	197
303	222	207	121	197
303	223	205	119	197
303	224	206	115	197
303	225	204	118	196
303	226	197	120	193
303	227	202	124	195
303	228	200	123	196
303	229	203	121	198
303	230	203	118	196
303	231	201	119	198
303	232	201	115	198
303	233	202	112	196
303	234	202	112	196
303	235	202	112	196
303	236	204	109	195
303	237	206	115	197
303	238	207	118	199
303	239	206	117	196
303	240	204	118	198
303	241	206	117	196
303	242	205	114	196
303	243	199	113	196
303	244	197	120	195
303	245	198	121	198
303	246	200	121	197
303	247	200	123	198
303	248	204	118	196
303	249	203	118	198
303	250	203	118	198
304	150	205	119	195
304	151	205	120	189
304	152	203	122	192
304	153	204	119	199
304	154	202	120	197
304	155	204	121	203
304	156	206	114	201
304	157	207	113	196
304	158	209	115	198
304	159	209	114	202
304	160	208	118	202
304	161	206	116	200
304	162	205	113	200
304	163	206	116	200
304	164	208	123	203
304	165	204	124	205
304	166	204	127	204
304	167	204	127	204
304	168	207	120	203
304	169	206	120	198
304	170	206	121	199
304	171	206	120	200
304	172	205	119	197
304	173	206	121	201
304	174	205	120	200
304	175	205	115	199
304	176	207	117	203
304	177	207	120	205
304	178	206	119	204
304	179	206	119	204
304	180	204	118	203
304	181	204	119	199
304	182	203	121	200
304	183	202	123	201
304	184	202	120	199
304	185	201	122	200
304	186	202	119	201
304	187	203	117	200
304	188	205	118	201
304	189	204	118	201
304	190	205	119	199
304	191	204	118	198
304	192	204	114	198
304	193	203	116	199
304	194	204	118	201
304	195	205	118	201
304	196	206	117	198
304	197	208	122	205
304	198	201	118	200
304	199	201	118	202
304	200	200	113	196
304	201	202	114	204
304	202	201	110	201
304	203	202	106	201
304	204	205	112	202
304	205	205	115	199
304	206	204	119	199
304	207	203	121	200
304	208	199	125	201
304	209	200	121	199
304	210	201	115	198
304	211	202	115	198
304	212	205	119	199
304	213	203	121	196
304	214	203	121	198
304	215	203	121	200
304	216	202	119	201
304	217	203	117	202
304	218	203	116	204
304	219	203	116	199
304	220	200	117	199
304	221	201	119	194
304	222	201	123	194
304	223	203	118	194
304	224	205	116	195
304	225	205	115	199
304	226	206	114	199
304	227	205	116	197
304	228	205	120	200
304	229	205	120	198
304	230	205	119	199
304	231	205	114	196
304	232	204	118	198
304	233	205	114	196
304	234	203	117	197
304	235	202	111	193
304	236	203	109	192
304	237	205	116	197
304	238	204	118	196
304	239	204	119	197
304	240	204	119	199
304	241	204	125	199
304	242	203	118	198
304	243	202	115	198
304	244	200	118	197
304	245	201	116	196
304	246	202	120	197
304	247	202	121	193
304	248	204	119	195
304	249	204	119	197
304	250	205	120	196
305	150	204	118	194
305	151	205	120	189
305	152	202	121	191
305	153	201	116	196
305	154	201	119	196
305	155	203	120	202
305	156	207	115	202
305	157	209	115	198
305	158	209	115	198
305	159	208	113	201
305	160	206	116	200
305	161	206	116	200
305	162	206	114	201
305	163	204	114	198
305	164	205	120	200
305	165	202	122	203
305	166	201	124	201
305	167	206	129	206
305	168	206	119	202
305	169	205	119	197
305	170	204	119	197
305	171	206	120	200
305	172	206	120	198
305	173	206	121	201
305	174	204	119	199
305	175	206	116	200
305	176	208	118	204
305	177	205	118	203
305	178	207	120	205
305	179	205	118	203
305	180	205	119	204
305	181	203	118	198
305	182	203	121	200
305	183	204	125	203
305	184	204	122	201
305	185	200	121	199
305	186	202	119	201
305	187	201	115	198
305	188	203	116	199
305	189	202	116	199
305	190	205	119	199
305	191	206	120	200
305	192	207	117	201
305	193	205	118	201
305	194	205	119	202
305	195	206	119	202
305	196	209	120	201
305	197	204	118	201
305	198	202	119	201
305	199	200	117	201
305	200	205	118	201
305	201	202	114	204
305	202	202	111	202
305	203	204	108	203
305	204	205	112	202
305	205	205	115	199
305	206	204	119	199
305	207	202	120	199
305	208	196	122	198
305	209	200	121	199
305	210	201	115	198
305	211	200	113	196
305	212	204	118	198
305	213	204	122	197
305	214	203	121	198
305	215	202	120	199
305	216	202	119	201
305	217	202	116	201
305	218	202	115	203
305	219	204	117	200
305	220	201	118	200
305	221	201	119	194
305	222	200	122	193
305	223	203	118	194
305	224	206	117	196
305	225	204	114	198
305	226	206	114	199
305	227	206	117	198
305	228	206	121	201
305	229	205	120	198
305	230	205	119	199
305	231	208	117	199
305	232	205	119	199
305	233	206	115	197
305	234	205	119	199
305	235	203	112	194
305	236	207	113	196
305	237	205	116	197
305	238	204	118	196
305	239	203	118	196
305	240	204	119	199
305	241	204	125	199
305	242	208	123	203
305	243	204	117	200
305	244	197	115	194
305	245	202	117	197
305	246	203	121	198
305	247	201	120	192
305	248	203	118	194
305	249	203	118	196
305	250	205	120	196
306	150	204	117	202
306	151	204	119	197
306	152	202	120	197
306	153	204	118	198
306	154	204	118	198
306	155	203	116	199
306	156	205	118	201
306	157	205	119	199
306	158	208	114	197
306	159	208	113	199
306	160	207	118	199
306	161	208	114	197
306	162	208	113	199
306	163	208	113	201
306	164	207	117	201
306	165	205	113	198
306	166	207	117	203
306	167	210	125	205
306	168	206	119	202
306	169	205	114	194
306	170	207	118	195
306	171	206	120	198
306	172	207	118	197
306	173	208	119	200
306	174	209	114	200
306	175	208	116	201
306	176	206	120	200
306	177	206	119	202
306	178	206	119	202
306	179	207	117	201
306	180	206	119	202
306	181	205	118	201
306	182	205	120	200
306	183	205	120	198
306	184	203	121	198
306	185	202	123	201
306	186	202	119	201
306	187	202	115	200
306	188	205	113	198
306	189	206	114	201
306	190	205	118	203
306	191	206	121	199
306	192	204	118	198
306	193	202	119	201
306	194	206	120	203
306	195	208	126	205
306	196	207	118	199
306	197	207	117	201
306	198	206	116	202
306	199	206	114	201
306	200	204	114	200
306	201	203	110	200
306	202	205	112	204
306	203	204	113	204
306	204	205	113	200
306	205	203	116	199
306	206	201	119	198
306	207	203	118	198
306	208	199	121	201
306	209	198	119	197
306	210	202	117	197
306	211	201	115	198
306	212	206	117	198
306	213	205	118	201
306	214	206	119	202
306	215	206	120	203
306	216	204	121	203
306	217	206	116	202
306	218	203	117	202
306	219	202	120	199
306	220	203	118	198
306	221	204	119	197
306	222	200	121	197
306	223	202	120	197
306	224	201	119	196
306	225	201	118	202
306	226	203	116	199
306	227	203	116	201
306	228	204	117	202
306	229	203	118	194
306	230	203	117	197
306	231	204	118	194
306	232	202	117	193
306	233	201	122	196
306	234	201	119	194
306	235	200	121	195
306	236	202	116	194
306	237	201	115	198
306	238	204	119	199
306	239	203	118	198
306	240	204	118	198
306	241	203	121	196
306	242	203	127	197
306	243	202	123	199
306	244	206	117	198
306	245	204	118	201
306	246	204	118	198
306	247	204	118	194
306	248	206	117	194
306	249	204	118	194
306	250	206	121	194
307	150	204	117	202
307	151	202	117	195
307	152	201	119	196
307	153	205	119	199
307	154	204	118	198
307	155	206	119	202
307	156	206	119	202
307	157	207	121	201
307	158	211	117	200
307	159	209	114	200
307	160	206	117	198
307	161	210	116	199
307	162	210	115	201
307	163	209	114	202
307	164	205	115	199
307	165	207	115	200
307	166	205	115	201
307	167	203	118	198
307	168	203	116	199
307	169	206	115	195
307	170	206	117	194
307	171	206	120	198
307	172	208	119	198
307	173	206	117	198
307	174	207	112	198
307	175	208	116	201
307	176	206	120	200
307	177	206	119	202
307	178	204	117	200
307	179	208	118	202
307	180	206	119	202
307	181	204	117	200
307	182	204	119	199
307	183	205	120	198
307	184	204	122	199
307	185	201	122	200
307	186	201	118	200
307	187	203	116	201
307	188	206	114	199
307	189	205	113	200
307	190	202	115	200
307	191	205	120	198
307	192	206	120	200
307	193	202	119	201
307	194	205	119	202
307	195	208	126	205
307	196	208	119	200
307	197	207	117	201
307	198	204	114	200
307	199	206	114	201
307	200	202	112	198
307	201	203	110	200
307	202	205	112	204
307	203	205	114	205
307	204	207	115	202
307	205	204	117	200
307	206	201	119	198
307	207	203	118	198
307	208	198	120	200
307	209	199	120	198
307	210	205	120	200
307	211	204	118	201
307	212	207	118	199
307	213	203	116	199
307	214	206	119	202
307	215	206	120	203
307	216	207	124	206
307	217	207	117	203
307	218	205	119	204
307	219	202	120	199
307	220	206	121	201
307	221	204	119	197
307	222	199	120	196
307	223	201	119	196
307	224	202	120	197
307	225	202	119	203
307	226	205	118	201
307	227	203	116	201
307	228	204	117	202
307	229	204	119	195
307	230	202	116	196
307	231	204	118	194
307	232	203	118	194
307	233	200	121	195
307	234	199	117	192
307	235	200	121	195
307	236	203	117	195
307	237	201	115	198
307	238	203	118	198
307	239	202	117	197
307	240	203	117	197
307	241	203	121	196
307	242	203	127	197
307	243	202	123	199
307	244	207	118	199
307	245	204	118	201
307	246	206	120	200
307	247	207	121	197
307	248	207	118	195
307	249	204	118	194
307	250	204	119	192
308	150	206	115	204
308	151	206	114	201
308	152	205	118	203
308	153	206	117	198
308	154	206	117	198
308	155	205	120	200
308	156	205	119	199
308	157	204	125	201
308	158	204	125	203
308	159	203	121	198
308	160	206	115	197
308	161	205	119	199
308	162	205	119	199
308	163	205	117	205
308	164	208	112	203
308	165	208	113	201
308	166	207	115	202
308	167	206	114	199
308	168	205	115	199
308	169	206	114	199
308	170	206	115	197
308	171	205	120	200
308	172	205	118	201
308	173	208	113	201
308	174	209	113	204
308	175	209	114	200
308	176	207	118	199
308	177	208	119	200
308	178	207	117	201
308	179	205	119	199
308	180	209	114	200
308	181	209	115	198
308	182	208	117	199
308	183	208	114	197
308	184	204	119	199
308	185	205	118	201
308	186	203	117	202
308	187	203	116	201
308	188	204	118	203
308	189	205	115	199
308	190	204	114	200
308	191	205	120	198
308	192	203	121	198
308	193	205	118	201
308	194	204	117	200
308	195	206	120	200
308	196	206	120	203
308	197	208	114	197
308	198	204	114	200
308	199	205	115	201
308	200	205	113	200
308	201	204	113	202
308	202	205	110	198
308	203	203	116	201
308	204	203	117	200
308	205	203	118	198
308	206	201	119	198
308	207	202	119	201
308	208	203	116	199
308	209	202	119	203
308	210	202	119	201
308	211	204	127	204
308	212	202	120	199
308	213	204	118	203
308	214	206	119	202
308	215	206	119	202
308	216	208	119	200
308	217	208	118	202
308	218	207	115	202
308	219	206	120	200
308	220	205	120	200
308	221	205	119	199
308	222	203	117	200
308	223	204	119	199
308	224	202	120	199
308	225	202	119	201
308	226	200	117	201
308	227	199	119	202
308	228	200	120	203
308	229	201	119	194
308	230	204	118	196
308	231	203	119	192
308	232	203	119	192
308	233	202	117	190
308	234	202	117	193
308	235	201	119	194
308	236	202	117	195
308	237	202	115	198
308	238	206	120	198
308	239	206	117	198
308	240	206	115	197
308	241	205	119	197
308	242	206	121	197
308	243	205	120	198
308	244	205	118	201
308	245	205	118	201
308	246	202	123	201
308	247	202	124	195
308	248	204	120	193
308	249	203	122	194
308	250	204	118	194
309	150	207	116	205
309	151	206	114	201
309	152	203	116	201
309	153	206	117	198
309	154	207	118	199
309	155	204	119	199
309	156	205	119	199
309	157	201	122	198
309	158	201	122	200
309	159	204	122	199
309	160	208	117	199
309	161	206	120	200
309	162	205	119	199
309	163	204	116	204
309	164	209	113	204
309	165	209	114	202
309	166	209	117	204
309	167	208	116	201
309	168	207	117	201
309	169	205	113	198
309	170	207	116	198
309	171	205	120	200
309	172	203	116	199
309	173	207	112	200
309	174	208	112	203
309	175	209	114	200
309	176	208	119	200
309	177	208	119	200
309	178	207	117	201
309	179	207	121	201
309	180	212	117	203
309	181	212	118	201
309	182	210	119	201
309	183	210	116	199
309	184	204	119	199
309	185	205	118	201
309	186	203	117	202
309	187	204	117	202
309	188	205	119	204
309	189	206	116	200
309	190	208	118	204
309	191	205	120	198
309	192	204	122	199
309	193	205	118	201
309	194	205	118	201
309	195	205	119	199
309	196	203	117	200
309	197	209	115	198
309	198	206	116	202
309	199	205	115	201
309	200	206	114	201
309	201	202	111	200
309	202	207	112	200
309	203	203	116	201
309	204	202	116	199
309	205	203	118	198
309	206	202	120	199
309	207	202	119	201
309	208	204	117	200
309	209	200	117	201
309	210	201	118	200
309	211	201	124	201
309	212	204	122	201
309	213	204	118	203
309	214	205	118	201
309	215	206	119	202
309	216	208	119	200
309	217	208	118	202
309	218	206	114	201
309	219	206	120	200
309	220	205	120	200
309	221	205	119	199
309	222	203	117	200
309	223	204	119	199
309	224	202	120	199
309	225	202	119	201
309	226	201	118	202
309	227	199	119	202
309	228	199	119	202
309	229	201	119	194
309	230	205	119	197
309	231	202	118	191
309	232	203	119	192
309	233	204	119	192
309	234	202	117	193
309	235	200	118	193
309	236	202	117	195
309	237	202	115	198
309	238	204	118	196
309	239	208	119	200
309	240	206	115	197
309	241	204	118	196
309	242	204	119	195
309	243	205	120	198
309	244	203	116	199
309	245	206	119	202
309	246	201	122	200
309	247	202	124	195
309	248	209	125	198
309	249	203	122	194
309	250	205	119	195
310	150	204	121	203
310	151	203	120	204
310	152	204	118	203
310	153	203	120	202
310	154	202	120	199
310	155	203	118	196
310	156	203	121	198
310	157	203	121	198
310	158	203	121	198
310	159	202	123	197
310	160	204	119	197
310	161	204	117	200
310	162	204	117	200
310	163	203	115	203
310	164	206	118	206
310	165	206	119	202
310	166	206	116	200
310	167	206	119	202
310	168	207	117	201
310	169	206	116	202
310	170	206	114	201
310	171	206	114	201
310	172	208	113	201
310	173	207	109	198
310	174	210	108	198
310	175	211	114	198
310	176	209	123	201
310	177	208	119	200
310	178	204	117	200
310	179	206	123	205
310	180	203	120	202
310	181	204	125	203
310	182	205	118	201
310	183	205	119	202
310	184	203	120	204
310	185	203	120	204
310	186	203	120	204
310	187	203	119	206
310	188	204	117	202
310	189	206	119	202
310	190	206	114	201
310	191	206	120	198
310	192	207	125	202
310	193	206	121	201
310	194	207	118	199
310	195	208	113	201
310	196	207	115	200
310	197	207	118	199
310	198	206	114	199
310	199	206	116	202
310	200	204	118	203
310	201	205	115	199
310	202	203	112	194
310	203	205	115	201
310	204	206	117	198
310	205	205	118	201
310	206	204	119	199
310	207	204	118	201
310	208	204	118	201
310	209	203	116	201
310	210	205	118	203
310	211	203	121	200
310	212	204	127	202
310	213	202	123	199
310	214	207	118	197
310	215	206	121	201
310	216	208	118	202
310	217	209	114	202
310	218	209	113	204
310	219	208	118	202
310	220	206	120	200
310	221	205	119	199
310	222	204	118	201
310	223	204	119	199
310	224	205	119	199
310	225	204	119	199
310	226	200	120	201
310	227	201	115	198
310	228	204	114	198
310	229	203	117	193
310	230	205	119	195
310	231	205	120	193
310	232	206	121	194
310	233	206	117	194
310	234	205	114	192
310	235	206	117	196
310	236	203	117	197
310	237	204	115	196
310	238	204	118	196
310	239	203	118	196
310	240	205	119	197
310	241	202	120	199
310	242	202	120	197
310	243	203	117	197
310	244	203	117	200
310	245	203	121	198
310	246	202	120	197
310	247	203	127	197
310	248	202	129	198
310	249	201	123	194
310	250	200	121	197
311	150	206	123	205
311	151	207	124	208
311	152	209	123	208
311	153	202	119	201
311	154	203	121	200
311	155	204	119	197
311	156	204	122	199
311	157	203	121	198
311	158	203	121	198
311	159	204	125	199
311	160	205	120	198
311	161	203	116	199
311	162	203	116	199
311	163	203	115	203
311	164	203	115	203
311	165	209	122	205
311	166	208	118	202
311	167	206	119	202
311	168	208	118	202
311	169	207	117	203
311	170	206	114	201
311	171	207	115	202
311	172	208	113	201
311	173	211	113	202
311	174	214	112	202
311	175	213	116	200
311	176	209	123	201
311	177	208	119	200
311	178	207	120	203
311	179	203	120	202
311	180	203	120	202
311	181	201	122	200
311	182	204	117	200
311	183	206	120	203
311	184	202	119	203
311	185	202	119	203
311	186	203	120	204
311	187	201	117	204
311	188	204	117	202
311	189	204	117	200
311	190	206	114	201
311	191	205	119	197
311	192	203	121	198
311	193	206	121	201
311	194	207	118	199
311	195	207	112	200
311	196	207	115	200
311	197	207	118	199
311	198	207	115	200
311	199	205	115	201
311	200	202	116	201
311	201	208	118	202
311	202	209	118	200
311	203	204	114	200
311	204	207	118	199
311	205	204	117	200
311	206	204	119	199
311	207	204	118	201
311	208	203	117	200
311	209	203	116	201
311	210	204	117	202
311	211	202	120	199
311	212	203	126	201
311	213	205	126	202
311	214	209	120	199
311	215	208	123	203
311	216	208	118	202
311	217	210	115	203
311	218	211	115	206
311	219	207	117	201
311	220	207	121	201
311	221	205	119	199
311	222	204	118	201
311	223	204	119	199
311	224	206	120	200
311	225	204	119	199
311	226	199	119	200
311	227	202	116	199
311	228	204	114	198
311	229	204	118	194
311	230	203	117	193
311	231	206	121	194
311	232	207	122	195
311	233	207	118	195
311	234	209	118	196
311	235	205	116	195
311	236	199	113	193
311	237	206	117	198
311	238	205	119	197
311	239	206	121	199
311	240	207	121	199
311	241	203	121	200
311	242	204	122	199
311	243	203	117	197
311	244	204	118	201
311	245	203	121	198
311	246	204	122	199
311	247	201	125	195
311	248	201	128	197
311	249	200	122	193
311	250	200	121	197
312	150	200	123	198
312	151	201	127	203
312	152	201	131	206
312	153	200	130	203
312	154	201	127	203
312	155	201	122	198
312	156	202	120	197
312	157	203	121	200
312	158	204	119	199
312	159	203	121	200
312	160	203	120	202
312	161	203	116	201
312	162	204	118	203
312	163	204	117	202
312	164	205	113	200
312	165	204	117	202
312	166	208	122	207
312	167	206	119	202
312	168	208	118	202
312	169	208	118	204
312	170	205	114	203
312	171	204	117	202
312	172	205	119	202
312	173	204	122	201
312	174	209	118	198
312	175	208	126	203
312	176	207	121	197
312	177	207	125	204
312	178	201	124	201
312	179	201	121	202
312	180	199	124	203
312	181	202	119	203
312	182	203	120	202
312	183	203	117	202
312	184	202	116	201
312	185	202	119	201
312	186	201	121	202
312	187	202	119	203
312	188	205	118	203
312	189	205	112	202
312	190	205	114	203
312	191	205	116	197
312	192	205	120	200
312	193	205	120	198
312	194	205	120	198
312	195	206	114	201
312	196	208	113	199
312	197	207	118	199
312	198	207	117	201
312	199	207	115	200
312	200	205	113	198
312	201	205	120	200
312	202	206	127	203
312	203	206	121	201
312	204	204	119	197
312	205	205	118	203
312	206	201	121	202
312	207	203	117	200
312	208	205	115	201
312	209	203	116	201
312	210	206	114	201
312	211	205	115	199
312	212	205	120	198
312	213	205	120	196
312	214	203	121	198
312	215	202	123	201
312	216	206	123	205
312	217	204	120	207
312	218	208	117	206
312	219	207	121	201
312	220	206	120	200
312	221	207	118	197
312	222	204	119	199
312	223	204	122	201
312	224	203	121	200
312	225	202	120	199
312	226	202	120	199
312	227	202	120	197
312	228	204	118	198
312	229	202	116	194
312	230	205	111	192
312	231	207	118	197
312	232	206	120	198
312	233	206	120	198
312	234	203	121	198
312	235	203	117	197
312	236	202	112	196
312	237	203	120	202
312	238	201	119	198
312	239	201	124	199
312	240	202	120	197
312	241	201	127	201
312	242	204	127	202
312	243	203	121	198
312	244	203	118	196
312	245	202	123	197
312	246	204	126	197
312	247	204	123	195
312	248	202	124	195
312	249	201	119	196
312	250	200	121	199
313	150	203	126	201
313	151	199	125	201
313	152	198	128	203
313	153	199	129	202
313	154	199	125	201
313	155	201	122	198
313	156	204	122	199
313	157	203	121	200
313	158	202	117	197
313	159	202	120	199
313	160	201	118	200
313	161	204	117	202
313	162	204	118	203
313	163	205	118	203
313	164	207	115	202
313	165	203	116	201
313	166	202	116	201
313	167	205	118	201
313	168	212	122	206
313	169	208	118	204
313	170	206	115	204
313	171	203	116	201
313	172	205	119	202
313	173	202	120	199
313	174	212	121	201
313	175	208	126	203
313	176	212	126	202
313	177	208	126	205
313	178	201	124	201
313	179	201	121	202
313	180	198	123	202
313	181	202	119	203
313	182	204	121	203
313	183	203	117	202
313	184	203	117	202
313	185	201	118	200
313	186	200	120	201
313	187	203	120	204
313	188	205	118	203
313	189	207	114	204
313	190	205	114	203
313	191	205	116	197
313	192	204	119	199
313	193	206	121	199
313	194	204	119	197
313	195	207	115	202
313	196	210	115	201
313	197	207	118	199
313	198	208	118	202
313	199	209	117	202
313	200	207	115	200
313	201	202	117	197
313	202	201	122	198
313	203	209	124	204
313	204	208	123	201
313	205	205	118	203
313	206	201	121	202
313	207	204	118	201
313	208	206	116	202
313	209	204	117	202
313	210	206	114	201
313	211	207	117	201
313	212	203	118	196
313	213	204	119	195
313	214	201	119	196
313	215	199	120	198
313	216	204	121	203
313	217	203	119	206
313	218	209	118	207
313	219	209	123	203
313	220	206	120	200
313	221	207	118	197
313	222	205	120	200
313	223	203	121	200
313	224	202	120	199
313	225	201	119	198
313	226	202	120	199
313	227	201	119	196
313	228	204	118	198
313	229	202	116	194
313	230	207	113	194
313	231	202	113	192
313	232	203	117	195
313	233	205	119	197
313	234	202	120	197
313	235	205	119	199
313	236	207	117	201
313	237	200	117	199
313	238	202	120	199
313	239	201	124	199
313	240	204	122	199
313	241	199	125	199
313	242	203	126	201
313	243	206	124	201
313	244	208	123	201
313	245	200	121	195
313	246	201	123	194
313	247	203	122	194
313	248	201	123	194
313	249	203	121	198
313	250	199	120	198
314	150	204	130	202
314	151	201	123	203
314	152	199	124	203
314	153	198	124	198
314	154	201	121	202
314	155	201	124	199
314	156	203	126	199
314	157	202	120	197
314	158	203	118	198
314	159	204	117	200
314	160	204	118	201
314	161	203	117	202
314	162	203	117	202
314	163	203	120	204
314	164	202	119	203
314	165	203	115	203
314	166	205	114	203
314	167	205	118	203
314	168	207	124	206
314	169	207	120	203
314	170	204	118	203
314	171	203	116	201
314	172	202	116	199
314	173	203	117	200
314	174	203	126	201
314	175	204	127	204
314	176	204	130	204
314	177	205	126	204
314	178	201	121	202
314	179	203	120	202
314	180	205	119	202
314	181	205	119	204
314	182	204	118	203
314	183	206	116	202
314	184	204	118	203
314	185	203	117	197
314	186	202	120	199
314	187	201	121	202
314	188	203	120	202
314	189	202	122	205
314	190	205	119	202
314	191	203	121	200
314	192	202	116	196
314	193	204	119	197
314	194	203	117	200
314	195	203	117	200
314	196	205	119	199
314	197	205	120	200
314	198	205	119	199
314	199	205	120	200
314	200	201	119	198
314	201	201	119	198
314	202	205	119	197
314	203	204	122	199
314	204	206	124	201
314	205	204	122	201
314	206	201	122	200
314	207	201	122	200
314	208	203	120	202
314	209	204	118	201
314	210	205	118	201
314	211	206	121	199
314	212	203	121	198
314	213	204	122	199
314	214	205	120	198
314	215	205	119	202
314	216	206	121	201
314	217	204	121	203
314	218	206	123	205
314	219	206	124	201
314	220	206	121	199
314	221	206	121	199
314	222	203	121	198
314	223	202	122	203
314	224	202	119	203
314	225	202	119	201
314	226	204	117	202
314	227	203	117	195
314	228	203	118	196
314	229	203	117	195
314	230	205	120	196
314	231	205	116	197
314	232	203	118	198
314	233	203	117	200
314	234	202	119	201
314	235	201	124	201
314	236	203	121	200
314	237	202	122	203
314	238	203	121	200
314	239	204	118	201
314	240	204	122	201
314	241	205	120	198
314	242	205	120	198
314	243	206	121	199
314	244	203	126	201
314	245	203	122	194
314	246	202	120	195
314	247	202	120	195
314	248	200	121	195
314	249	200	118	197
314	250	198	118	199
315	150	202	128	200
315	151	199	121	201
315	152	195	120	199
315	153	197	123	197
315	154	199	119	200
315	155	200	123	198
315	156	201	124	197
315	157	204	122	199
315	158	204	119	199
315	159	205	118	201
315	160	204	118	201
315	161	204	118	203
315	162	205	119	204
315	163	204	121	205
315	164	203	120	204
315	165	204	116	204
315	166	204	113	202
315	167	203	116	201
315	168	203	120	202
315	169	209	122	205
315	170	206	120	205
315	171	204	117	202
315	172	202	116	199
315	173	198	112	195
315	174	198	121	196
315	175	201	124	201
315	176	202	128	202
315	177	204	125	203
315	178	200	120	201
315	179	203	120	202
315	180	204	118	201
315	181	204	118	203
315	182	203	117	202
315	183	206	116	202
315	184	204	118	203
315	185	204	118	198
315	186	201	119	198
315	187	201	121	202
315	188	204	121	203
315	189	201	121	204
315	190	209	123	206
315	191	203	121	200
315	192	205	119	199
315	193	203	118	196
315	194	199	113	196
315	195	204	118	201
315	196	206	120	200
315	197	205	120	200
315	198	205	119	199
315	199	204	119	199
315	200	202	120	199
315	201	202	120	199
315	202	205	119	197
315	203	203	121	198
315	204	204	122	199
315	205	207	125	204
315	206	202	123	201
315	207	205	126	204
315	208	204	121	203
315	209	203	117	200
315	210	207	120	203
315	211	205	120	198
315	212	207	125	202
315	213	206	124	201
315	214	208	123	201
315	215	204	118	201
315	216	206	121	201
315	217	206	123	205
315	218	206	123	205
315	219	204	122	199
315	220	206	121	199
315	221	206	121	199
315	222	206	124	201
315	223	201	121	202
315	224	203	120	204
315	225	201	118	200
315	226	204	117	202
315	227	204	118	196
315	228	202	117	195
315	229	204	118	196
315	230	205	120	196
315	231	206	117	198
315	232	205	120	200
315	233	205	119	202
315	234	203	120	202
315	235	201	124	201
315	236	208	126	205
315	237	202	122	203
315	238	203	121	200
315	239	204	118	201
315	240	204	122	201
315	241	205	120	198
315	242	204	119	197
315	243	206	121	199
315	244	201	124	199
315	245	204	123	195
315	246	202	120	195
315	247	201	119	194
315	248	199	120	194
315	249	199	117	196
315	250	197	117	198
316	150	205	120	198
316	151	206	114	201
316	152	201	123	205
316	153	201	119	198
316	154	202	120	199
316	155	201	122	196
316	156	203	122	194
316	157	203	121	196
316	158	205	120	198
316	159	202	123	201
316	160	201	122	198
316	161	203	125	205
316	162	202	122	203
316	163	202	122	205
316	164	204	121	203
316	165	204	124	205
316	166	204	121	203
316	167	204	121	203
316	168	206	124	203
316	169	205	126	204
316	170	204	118	201
316	171	205	119	199
316	172	204	118	201
316	173	204	117	202
316	174	204	114	198
316	175	203	120	204
316	176	204	126	208
316	177	205	119	204
316	178	203	119	206
316	179	204	118	201
316	180	204	118	203
316	181	205	118	203
316	182	204	116	204
316	183	204	117	202
316	184	202	119	201
316	185	204	122	201
316	186	204	119	197
316	187	203	117	195
316	188	205	119	197
316	189	205	119	199
316	190	206	121	201
316	191	205	119	199
316	192	204	125	203
316	193	203	118	198
316	194	204	114	200
316	195	203	116	199
316	196	206	117	198
316	197	205	119	199
316	198	205	119	202
316	199	205	119	199
316	200	203	121	198
316	201	202	123	201
316	202	201	119	198
316	203	201	121	202
316	204	204	124	207
316	205	205	120	200
316	206	205	120	200
316	207	204	127	202
316	208	202	128	202
316	209	201	124	201
316	210	203	121	198
316	211	201	122	198
316	212	207	125	200
316	213	207	125	202
316	214	210	125	201
316	215	207	121	201
316	216	206	121	201
316	217	204	122	199
316	218	204	122	199
316	219	204	122	197
316	220	208	123	201
316	221	206	121	201
316	222	206	124	201
316	223	206	123	207
316	224	204	116	206
316	225	204	117	202
316	226	204	116	204
316	227	205	115	199
316	228	205	119	199
316	229	205	120	198
316	230	205	119	195
316	231	204	122	201
316	232	203	118	198
316	233	202	120	199
316	234	200	120	201
316	235	201	127	199
316	236	202	128	200
316	237	201	124	197
316	238	203	121	198
316	239	203	121	200
316	240	206	124	201
316	241	205	120	198
316	242	205	119	197
316	243	205	119	197
316	244	202	123	199
316	245	202	124	195
316	246	203	118	196
316	247	203	117	193
316	248	203	118	196
316	249	202	113	194
316	250	197	112	192
317	150	205	120	198
317	151	207	115	202
317	152	199	121	203
317	153	203	121	200
317	154	206	124	203
317	155	204	125	199
317	156	207	126	198
317	157	203	121	196
317	158	205	120	198
317	159	201	122	200
317	160	202	123	199
317	161	200	122	202
317	162	204	124	205
317	163	201	121	204
317	164	206	123	205
317	165	202	122	203
317	166	207	124	206
317	167	204	121	203
317	168	207	125	204
317	169	206	127	205
317	170	206	120	203
317	171	206	120	200
317	172	204	118	201
317	173	206	119	204
317	174	208	118	202
317	175	202	119	203
317	176	199	121	203
317	177	205	119	204
317	178	203	119	206
317	179	206	120	203
317	180	206	120	205
317	181	205	118	203
317	182	203	115	203
317	183	204	117	202
317	184	203	120	202
317	185	202	120	199
317	186	204	119	197
317	187	205	119	197
317	188	205	119	197
317	189	206	120	200
317	190	203	118	198
317	191	205	119	199
317	192	204	125	203
317	193	205	120	200
317	194	206	116	202
317	195	202	115	198
317	196	205	116	197
317	197	205	119	199
317	198	203	117	200
317	199	205	119	199
317	200	206	124	201
317	201	200	121	199
317	202	202	120	199
317	203	200	120	201
317	204	197	117	200
317	205	205	120	200
317	206	211	126	206
317	207	203	126	201
317	208	201	127	201
317	209	204	127	204
317	210	206	124	201
317	211	202	123	199
317	212	206	124	199
317	213	204	122	199
317	214	211	126	202
317	215	207	121	201
317	216	206	121	201
317	217	204	122	199
317	218	206	124	201
317	219	204	122	197
317	220	205	120	198
317	221	205	120	200
317	222	204	122	199
317	223	203	120	204
317	224	203	115	205
317	225	203	116	201
317	226	202	114	202
317	227	202	112	196
317	228	204	118	198
317	229	205	120	198
317	230	207	121	197
317	231	206	124	203
317	232	204	119	199
317	233	203	121	200
317	234	201	121	202
317	235	201	127	199
317	236	199	125	197
317	237	203	126	199
317	238	204	122	199
317	239	203	121	200
317	240	206	124	201
317	241	206	121	199
317	242	206	120	198
317	243	205	119	197
317	244	202	123	199
317	245	201	123	194
317	246	203	118	196
317	247	203	117	193
317	248	199	114	192
317	249	205	116	197
317	250	202	117	197
318	150	210	125	203
318	151	206	120	203
318	152	205	115	199
318	153	204	121	203
318	154	204	122	201
318	155	203	129	203
318	156	205	126	200
318	157	206	121	201
318	158	206	121	201
318	159	206	121	199
318	160	203	126	201
318	161	199	120	198
318	162	201	127	203
318	163	200	122	202
318	164	204	122	201
318	165	205	119	202
318	166	204	121	203
318	167	204	122	201
318	168	205	119	202
318	169	203	121	200
318	170	205	115	199
318	171	201	111	195
318	172	203	121	200
318	173	205	128	205
318	174	205	126	202
318	175	206	123	207
318	176	206	119	204
318	177	207	120	203
318	178	205	119	202
318	179	206	124	203
318	180	203	121	200
318	181	204	118	201
318	182	203	117	202
318	183	203	116	204
318	184	203	117	202
318	185	203	117	200
318	186	205	115	199
318	187	206	117	196
318	188	203	121	198
318	189	204	119	197
318	190	201	116	196
318	191	200	117	201
318	192	202	120	199
318	193	201	122	198
318	194	202	120	199
318	195	203	116	199
318	196	204	119	199
318	197	204	117	200
318	198	205	115	201
318	199	206	117	198
318	200	207	118	199
318	201	207	118	199
318	202	203	121	200
318	203	204	117	202
318	204	205	114	203
318	205	203	119	206
318	206	203	125	205
318	207	203	121	200
318	208	201	124	201
318	209	203	126	203
318	210	205	126	202
318	211	206	127	205
318	212	207	121	199
318	213	208	123	203
318	214	207	125	202
318	215	206	120	198
318	216	204	122	199
318	217	205	126	202
318	218	204	125	199
318	219	203	121	198
318	220	202	120	199
318	221	203	121	200
318	222	204	122	201
318	223	206	120	205
318	224	205	114	203
318	225	202	103	195
318	226	205	114	203
318	227	205	115	201
318	228	206	117	198
318	229	205	120	200
318	230	203	121	198
318	231	205	120	200
318	232	202	119	201
318	233	201	122	198
318	234	200	121	199
318	235	201	125	193
318	236	201	124	197
318	237	201	123	194
318	238	202	120	195
318	239	201	122	198
318	240	203	126	199
318	241	202	123	199
318	242	203	121	198
318	243	206	120	198
318	244	203	121	198
318	245	202	120	195
318	246	202	120	199
318	247	204	115	194
318	248	203	112	192
318	249	205	116	197
318	250	202	116	196
319	150	210	125	203
319	151	209	123	206
319	152	209	119	203
319	153	203	120	202
319	154	203	121	200
319	155	203	129	203
319	156	206	127	201
319	157	208	123	203
319	158	206	121	201
319	159	208	123	201
319	160	204	127	202
319	161	204	125	203
319	162	202	128	204
319	163	201	123	203
319	164	204	122	201
319	165	205	119	202
319	166	202	119	201
319	167	207	125	204
319	168	205	119	202
319	169	204	122	201
319	170	207	117	201
319	171	207	117	201
319	172	207	125	204
319	173	206	129	206
319	174	209	130	206
319	175	204	121	205
319	176	210	123	208
319	177	209	122	205
319	178	209	123	206
319	179	206	124	203
319	180	206	124	203
319	181	206	120	203
319	182	204	118	203
319	183	202	115	203
319	184	203	117	202
319	185	203	117	200
319	186	201	111	195
319	187	206	117	196
319	188	202	120	197
319	189	203	118	196
319	190	203	118	198
319	191	196	113	197
319	192	201	119	198
319	193	202	123	199
319	194	202	120	199
319	195	204	117	200
319	196	204	119	199
319	197	205	118	201
319	198	207	117	203
319	199	206	117	198
319	200	205	116	197
319	201	208	119	200
319	202	202	120	199
319	203	210	123	208
319	204	211	120	209
319	205	203	119	206
319	206	201	123	203
319	207	204	122	201
319	208	201	124	201
319	209	203	126	203
319	210	206	127	203
319	211	206	127	205
319	212	210	124	202
319	213	206	121	201
319	214	203	121	198
319	215	205	119	197
319	216	206	124	201
319	217	204	125	201
319	218	204	125	199
319	219	204	122	199
319	220	202	120	199
319	221	206	124	203
319	222	204	122	201
319	223	206	120	205
319	224	206	115	204
319	225	207	108	200
319	226	204	113	202
319	227	206	116	202
319	228	207	118	199
319	229	205	120	200
[truncated: 38,807 more rows]
[truncated: 1 more columns]
