# Supplementary material for: Traceable Calibration, Performance Metrics, and Uncertainty Estimates of Minirhizotron Digital Imagery for Fine-Root Measurements
Source: PLoS One. 2014 Nov 12;9(11):e112362. doi: 10.1371/journal.pone.0112362 (PMC4229195; doi:10.1371/journal.pone.0112362)
Supplement: Data S1 — Data and uncertainty analyses for the procedures described in this manuscript. (ZIP) [file pone.0112362.s001.zip › Data for submission/Root Color/AMR_RED_DATA.xlsx]

## Sheet: RED_AMR1
COLUMN	ROW	RED	GREEN	BLUE
300	150	129	0	0
300	151	129	0	0
300	152	130	0	0
300	153	130	0	0
300	154	128	0	0
300	155	129	0	0
300	156	125	0	0
300	157	125	0	0
300	158	129	0	0
300	159	129	0	0
300	160	127	0	0
300	161	127	0	0
300	162	127	0	0
300	163	127	0	0
300	164	132	0	0
300	165	132	0	0
300	166	134	0	0
300	167	134	0	0
300	168	132	0	0
300	169	132	0	0
300	170	135	0	0
300	171	135	0	0
300	172	134	0	0
300	173	134	0	0
300	174	127	0	0
300	175	127	0	0
300	176	126	0	0
300	177	127	0	0
300	178	124	0	0
300	179	124	0	0
300	180	130	0	0
300	181	129	0	0
300	182	132	0	0
300	183	132	0	0
300	184	127	0	0
300	185	127	0	0
300	186	126	0	0
300	187	127	0	0
300	188	130	0	0
300	189	132	0	0
300	190	137	0	0
300	191	136	0	0
300	192	133	0	0
300	193	133	0	0
300	194	128	0	0
300	195	129	0	0
300	196	130	0	0
300	197	131	0	0
300	198	131	0	0
300	199	130	0	0
300	200	128	0	0
300	201	127	0	0
300	202	129	0	0
300	203	129	0	0
300	204	132	0	0
300	205	132	0	0
300	206	130	0	0
300	207	132	0	0
300	208	133	0	0
300	209	131	0	0
300	210	130	0	0
300	211	132	0	0
300	212	132	0	0
300	213	129	0	0
300	214	134	0	0
300	215	135	0	0
300	216	131	0	0
300	217	132	0	0
300	218	130	0	0
300	219	132	0	0
300	220	130	0	0
300	221	131	0	0
300	222	131	0	0
300	223	132	0	0
300	224	133	0	0
300	225	134	0	0
300	226	133	0	0
300	227	133	0	0
300	228	132	0	0
300	229	132	0	0
300	230	131	0	0
300	231	129	0	0
300	232	131	0	0
300	233	132	0	0
300	234	134	0	0
300	235	133	0	0
300	236	132	0	0
300	237	132	0	0
300	238	126	0	0
300	239	126	0	0
300	240	125	0	0
300	241	126	0	0
300	242	126	0	0
300	243	127	0	0
300	244	124	0	0
300	245	123	0	0
300	246	128	0	0
300	247	127	0	0
300	248	129	0	0
300	249	129	0	0
300	250	129	0	0
301	150	129	0	0
301	151	129	0	0
301	152	130	0	0
301	153	130	0	0
301	154	128	0	0
301	155	129	0	0
301	156	124	0	0
301	157	125	0	0
301	158	129	0	0
301	159	127	0	0
301	160	127	0	0
301	161	127	0	0
301	162	126	0	0
301	163	127	0	0
301	164	132	0	0
301	165	132	0	0
301	166	134	0	0
301	167	134	0	0
301	168	132	0	0
301	169	132	0	0
301	170	135	0	0
301	171	135	0	0
301	172	134	0	0
301	173	134	0	0
301	174	126	0	0
301	175	127	0	0
301	176	124	0	0
301	177	127	0	0
301	178	125	0	0
301	179	124	0	0
301	180	129	0	0
301	181	129	0	0
301	182	130	0	0
301	183	132	0	0
301	184	125	0	0
301	185	130	0	0
301	186	124	0	0
301	187	127	0	0
301	188	127	0	0
301	189	132	0	0
301	190	137	0	0
301	191	133	0	0
301	192	127	0	0
301	193	136	0	0
301	194	130	0	0
301	195	129	0	0
301	196	129	0	0
301	197	133	0	0
301	198	129	0	0
301	199	131	0	0
301	200	133	0	0
301	201	127	0	0
301	202	129	0	0
301	203	131	0	0
301	204	132	0	0
301	205	134	0	0
301	206	129	0	0
301	207	132	0	0
301	208	132	0	0
301	209	130	0	0
301	210	129	0	0
301	211	132	0	0
301	212	132	0	0
301	213	128	0	0
301	214	133	0	0
301	215	135	0	0
301	216	129	0	0
301	217	133	0	0
301	218	129	0	0
301	219	130	0	0
301	220	129	0	0
301	221	129	0	0
301	222	127	0	0
301	223	132	0	0
301	224	132	0	0
301	225	135	0	0
301	226	134	0	0
301	227	134	0	0
301	228	133	0	0
301	229	133	0	0
301	230	129	0	0
301	231	132	0	0
301	232	131	0	0
301	233	132	0	0
301	234	131	0	0
301	235	135	0	0
301	236	134	0	0
301	237	132	0	0
301	238	127	0	0
301	239	126	0	0
301	240	121	0	0
301	241	127	0	0
301	242	121	0	0
301	243	128	0	0
301	244	125	0	0
301	245	124	0	0
301	246	128	0	0
301	247	126	0	0
301	248	128	0	0
301	249	131	0	0
301	250	129	0	0
302	150	128	0	0
302	151	129	0	0
302	152	125	0	0
302	153	128	0	0
302	154	124	0	0
302	155	124	0	0
302	156	127	0	0
302	157	125	0	0
302	158	127	0	0
302	159	127	0	0
302	160	122	0	0
302	161	123	0	0
302	162	124	0	0
302	163	123	0	0
302	164	132	0	0
302	165	130	0	0
302	166	132	0	0
302	167	132	0	0
302	168	132	0	0
302	169	132	0	0
302	170	132	0	0
302	171	132	0	0
302	172	127	0	0
302	173	127	0	0
302	174	123	0	0
302	175	123	0	0
302	176	127	0	0
302	177	127	0	0
302	178	127	0	0
302	179	126	0	0
302	180	123	0	0
302	181	124	0	0
302	182	129	0	0
302	183	129	0	0
302	184	132	0	0
302	185	131	0	0
302	186	129	0	0
302	187	130	0	0
302	188	134	0	0
302	189	133	0	0
302	190	137	0	0
302	191	138	0	0
302	192	133	0	0
302	193	133	0	0
302	194	129	0	0
302	195	129	0	0
302	196	129	0	0
302	197	129	0	0
302	198	131	0	0
302	199	129	0	0
302	200	130	0	0
302	201	133	0	0
302	202	132	0	0
302	203	131	0	0
302	204	131	0	0
302	205	132	0	0
302	206	132	0	0
302	207	132	0	0
302	208	132	0	0
302	209	131	0	0
302	210	130	0	0
302	211	131	0	0
302	212	132	0	0
302	213	131	0	0
302	214	131	0	0
302	215	132	0	0
302	216	131	0	0
302	217	128	0	0
302	218	129	0	0
302	219	128	0	0
302	220	125	0	0
302	221	125	0	0
302	222	129	0	0
302	223	129	0	0
302	224	132	0	0
302	225	129	0	0
302	226	133	0	0
302	227	133	0	0
302	228	132	0	0
302	229	133	0	0
302	230	129	0	0
302	231	129	0	0
302	232	130	0	0
302	233	129	0	0
302	234	130	0	0
302	235	129	0	0
302	236	132	0	0
302	237	133	0	0
302	238	132	0	0
302	239	132	0	0
302	240	129	0	0
302	241	129	0	0
302	242	126	0	0
302	243	124	0	0
302	244	119	0	0
302	245	120	0	0
302	246	121	0	0
302	247	120	0	0
302	248	122	0	0
302	249	123	0	0
302	250	124	0	0
303	150	129	0	0
303	151	128	0	0
303	152	124	0	0
303	153	128	0	0
303	154	123	0	0
303	155	124	0	0
303	156	127	0	0
303	157	125	0	0
303	158	124	0	0
303	159	127	0	0
303	160	121	0	0
303	161	122	0	0
303	162	123	0	0
303	163	123	0	0
303	164	132	0	0
303	165	132	0	0
303	166	130	0	0
303	167	132	0	0
303	168	132	0	0
303	169	132	0	0
303	170	132	0	0
303	171	133	0	0
303	172	126	0	0
303	173	126	0	0
303	174	122	0	0
303	175	123	0	0
303	176	127	0	0
303	177	127	0	0
303	178	127	0	0
303	179	127	0	0
303	180	124	0	0
303	181	124	0	0
303	182	129	0	0
303	183	129	0	0
303	184	132	0	0
303	185	131	0	0
303	186	131	0	0
303	187	130	0	0
303	188	134	0	0
303	189	134	0	0
303	190	137	0	0
303	191	138	0	0
303	192	130	0	0
303	193	131	0	0
303	194	134	0	0
303	195	129	0	0
303	196	127	0	0
303	197	131	0	0
303	198	134	0	0
303	199	127	0	0
303	200	127	0	0
303	201	132	0	0
303	202	132	0	0
303	203	131	0	0
303	204	132	0	0
303	205	130	0	0
303	206	133	0	0
303	207	134	0	0
303	208	132	0	0
303	209	131	0	0
303	210	127	0	0
303	211	129	0	0
303	212	133	0	0
303	213	136	0	0
303	214	130	0	0
303	215	131	0	0
303	216	129	0	0
303	217	126	0	0
303	218	127	0	0
303	219	127	0	0
303	220	125	0	0
303	221	127	0	0
303	222	131	0	0
303	223	129	0	0
303	224	132	0	0
303	225	131	0	0
303	226	132	0	0
303	227	133	0	0
303	228	132	0	0
303	229	132	0	0
303	230	129	0	0
303	231	127	0	0
303	232	129	0	0
303	233	131	0	0
303	234	130	0	0
303	235	129	0	0
303	236	132	0	0
303	237	133	0	0
303	238	136	0	0
303	239	132	0	0
303	240	129	0	0
303	241	131	0	0
303	242	127	0	0
303	243	127	0	0
303	244	119	0	0
303	245	120	0	0
303	246	122	0	0
303	247	121	0	0
303	248	122	0	0
303	249	123	0	0
303	250	125	0	0
304	150	129	0	0
304	151	130	0	0
304	152	125	0	0
304	153	125	0	0
304	154	122	0	0
304	155	121	0	0
304	156	124	0	0
304	157	124	0	0
304	158	124	0	0
304	159	124	0	0
304	160	119	0	0
304	161	120	0	0
304	162	122	0	0
304	163	120	0	0
304	164	126	0	0
304	165	127	0	0
304	166	129	0	0
304	167	129	0	0
304	168	132	0	0
304	169	132	0	0
304	170	127	0	0
304	171	127	0	0
304	172	123	0	0
304	173	124	0	0
304	174	124	0	0
304	175	123	0	0
304	176	127	0	0
304	177	127	0	0
304	178	127	0	0
304	179	129	0	0
304	180	124	0	0
304	181	128	0	0
304	182	127	0	0
304	183	127	0	0
304	184	132	0	0
304	185	132	0	0
304	186	131	0	0
304	187	131	0	0
304	188	136	0	0
304	189	137	0	0
304	190	139	0	0
304	191	139	0	0
304	192	135	0	0
304	193	135	0	0
304	194	129	2	0
304	195	129	0	0
304	196	131	0	0
304	197	128	0	0
304	198	129	0	0
304	199	129	0	0
304	200	133	0	0
304	201	133	0	0
304	202	131	0	0
304	203	131	0	0
304	204	130	0	0
304	205	130	0	0
304	206	133	0	0
304	207	134	0	0
304	208	131	0	0
304	209	130	0	0
304	210	131	0	0
304	211	132	0	0
304	212	137	0	0
304	213	137	0	0
304	214	133	0	0
304	215	134	0	0
304	216	127	0	0
304	217	129	0	0
304	218	127	0	0
304	219	128	0	0
304	220	126	0	0
304	221	126	0	0
304	222	127	0	0
304	223	127	0	0
304	224	132	0	0
304	225	132	0	0
304	226	132	0	0
304	227	132	0	0
304	228	131	0	0
304	229	129	0	0
304	230	127	0	0
304	231	127	0	0
304	232	129	0	0
304	233	127	0	0
304	234	124	0	0
304	235	123	0	0
304	236	129	0	0
304	237	129	0	0
304	238	130	0	0
304	239	131	0	0
304	240	132	0	0
304	241	131	0	0
304	242	127	0	0
304	243	127	0	0
304	244	123	0	0
304	245	123	0	0
304	246	123	0	0
304	247	124	0	0
304	248	126	0	0
304	249	125	0	0
304	250	132	0	0
305	150	131	0	0
305	151	130	0	0
305	152	126	0	0
305	153	125	0	0
305	154	122	0	0
305	155	120	0	0
305	156	123	0	0
305	157	124	0	0
305	158	123	0	0
305	159	124	0	0
305	160	119	0	0
305	161	120	0	0
305	162	122	0	0
305	163	120	0	0
305	164	125	0	0
305	165	127	0	0
305	166	128	0	0
305	167	129	0	0
305	168	130	0	0
305	169	132	0	0
305	170	125	0	0
305	171	127	0	0
305	172	124	0	0
305	173	124	0	0
305	174	124	0	0
305	175	123	0	0
305	176	131	0	0
305	177	127	0	0
305	178	127	0	0
305	179	129	0	0
305	180	124	0	0
305	181	120	0	0
305	182	127	0	0
305	183	129	0	0
305	184	132	0	0
305	185	131	0	0
305	186	128	0	0
305	187	132	0	0
305	188	137	0	0
305	189	137	0	0
305	190	134	0	0
305	191	144	0	0
305	192	138	0	0
305	193	136	0	0
305	194	127	0	0
305	195	133	0	0
305	196	138	0	0
305	197	126	0	0
305	198	129	0	0
305	199	129	0	0
305	200	133	0	0
305	201	133	0	0
305	202	131	0	0
305	203	131	0	0
305	204	129	0	0
305	205	128	0	0
305	206	132	0	0
305	207	132	0	0
305	208	133	0	0
305	209	133	0	0
305	210	132	0	0
305	211	132	0	0
305	212	136	0	0
305	213	137	0	0
305	214	142	0	0
305	215	133	0	0
305	216	125	0	0
305	217	129	0	0
305	218	127	0	0
305	219	129	0	0
305	220	127	0	0
305	221	126	0	0
305	222	129	0	0
305	223	127	0	0
305	224	133	0	0
305	225	132	0	0
305	226	132	0	0
305	227	133	0	0
305	228	132	0	0
305	229	131	0	0
305	230	129	0	0
305	231	127	0	0
305	232	127	0	0
305	233	127	0	0
305	234	124	0	0
305	235	124	0	0
305	236	129	0	0
305	237	129	0	0
305	238	128	0	0
305	239	131	0	0
305	240	132	0	0
305	241	131	0	0
305	242	125	0	0
305	243	125	0	0
305	244	123	0	0
305	245	123	0	0
305	246	125	0	0
305	247	124	0	0
305	248	127	0	0
305	249	124	0	0
305	250	133	0	0
306	150	129	0	0
306	151	127	0	0
306	152	122	0	0
306	153	122	0	0
306	154	123	0	0
306	155	123	0	0
306	156	120	0	0
306	157	121	0	0
306	158	122	0	0
306	159	122	0	0
306	160	124	0	0
306	161	123	0	0
306	162	122	0	0
306	163	122	0	0
306	164	120	0	0
306	165	122	0	0
306	166	124	0	0
306	167	123	0	0
306	168	129	0	0
306	169	129	0	0
306	170	129	0	0
306	171	129	0	0
306	172	126	0	0
306	173	126	0	0
306	174	129	0	0
306	175	128	0	0
306	176	128	0	0
306	177	129	0	0
306	178	129	0	0
306	179	130	0	0
306	180	129	0	0
306	181	127	0	0
306	182	132	0	0
306	183	132	0	0
306	184	129	0	0
306	185	129	0	0
306	186	131	0	0
306	187	132	0	0
306	188	137	0	0
306	189	139	0	0
306	190	136	0	0
306	191	135	0	0
306	192	133	0	0
306	193	133	0	0
306	194	133	0	0
306	195	133	0	0
306	196	132	0	0
306	197	134	0	0
306	198	135	0	0
306	199	136	0	0
306	200	135	0	0
306	201	135	0	0
306	202	133	0	0
306	203	133	0	0
306	204	133	0	0
306	205	133	0	0
306	206	128	0	0
306	207	131	0	0
306	208	128	0	0
306	209	128	0	0
306	210	133	0	0
306	211	133	0	0
306	212	136	0	0
306	213	136	0	0
306	214	130	0	0
306	215	131	0	0
306	216	129	0	0
306	217	129	0	0
306	218	129	0	0
306	219	131	0	0
306	220	132	0	0
306	221	131	0	0
306	222	129	0	0
306	223	128	0	0
306	224	129	0	0
306	225	129	0	0
306	226	128	0	0
306	227	128	0	0
306	228	127	0	0
306	229	126	0	0
306	230	129	0	0
306	231	129	0	0
306	232	131	0	0
306	233	131	0	0
306	234	131	0	0
306	235	131	0	0
306	236	135	0	0
306	237	135	0	0
306	238	133	0	0
306	239	133	0	0
306	240	128	0	0
306	241	127	0	0
306	242	126	0	0
306	243	125	0	0
306	244	132	0	0
306	245	132	0	0
306	246	136	0	0
306	247	135	0	0
306	248	135	0	0
306	249	135	0	0
306	250	136	0	0
307	150	129	0	0
307	151	127	0	0
307	152	123	0	0
307	153	123	0	0
307	154	123	0	0
307	155	123	0	0
307	156	120	0	0
307	157	122	0	0
307	158	122	0	0
307	159	122	0	0
307	160	124	0	0
307	161	124	0	0
307	162	123	0	0
307	163	122	0	0
307	164	121	0	0
307	165	122	0	0
307	166	124	0	0
307	167	123	0	0
307	168	129	0	0
307	169	131	0	0
307	170	129	0	0
307	171	129	0	0
307	172	123	0	0
307	173	127	0	0
307	174	131	0	0
307	175	128	0	0
307	176	131	0	0
307	177	129	0	0
307	178	129	0	0
307	179	130	0	0
307	180	129	0	0
307	181	127	0	0
307	182	130	0	0
307	183	132	0	0
307	184	129	0	0
307	185	129	0	0
307	186	131	0	0
307	187	132	0	0
307	188	137	0	0
307	189	139	0	0
307	190	136	0	0
307	191	134	0	0
307	192	133	0	0
307	193	132	0	0
307	194	130	0	0
307	195	132	0	0
307	196	129	0	0
307	197	135	0	0
307	198	133	0	0
307	199	137	0	0
307	200	135	0	0
307	201	135	0	0
307	202	132	0	0
307	203	132	0	0
307	204	132	0	0
307	205	133	0	0
307	206	127	0	0
307	207	133	0	0
307	208	128	0	0
307	209	130	0	0
307	210	139	0	0
307	211	134	0	0
307	212	136	0	0
307	213	135	0	0
307	214	127	0	0
307	215	131	0	0
307	216	129	0	0
307	217	131	0	0
307	218	132	0	0
307	219	131	0	0
307	220	132	0	0
307	221	131	0	0
307	222	127	0	0
307	223	128	0	0
307	224	127	0	0
307	225	131	0	0
307	226	129	0	0
307	227	127	0	0
307	228	128	0	0
307	229	125	0	0
307	230	131	0	0
307	231	131	0	0
307	232	131	0	0
307	233	131	0	0
307	234	132	0	0
307	235	133	0	0
307	236	135	0	0
307	237	134	0	0
307	238	134	0	0
307	239	133	0	0
307	240	126	0	0
307	241	127	0	0
307	242	128	0	0
307	243	125	0	0
307	244	130	0	0
307	245	132	0	0
307	246	137	0	0
307	247	136	0	0
307	248	135	0	0
307	249	136	0	0
307	250	135	0	0
308	150	129	0	0
308	151	130	0	0
308	152	127	0	0
308	153	127	0	0
308	154	123	0	0
308	155	124	0	0
308	156	122	0	0
308	157	120	0	0
308	158	122	0	0
308	159	123	0	0
308	160	129	0	0
308	161	129	0	0
308	162	125	0	0
308	163	123	0	0
308	164	122	0	0
308	165	122	0	0
308	166	123	0	0
308	167	123	0	0
308	168	127	0	0
308	169	127	0	0
308	170	129	0	0
308	171	129	0	0
308	172	129	0	0
308	173	129	0	0
308	174	132	0	0
308	175	131	0	0
308	176	134	0	0
308	177	134	0	0
308	178	130	0	0
308	179	129	0	0
308	180	127	0	0
308	181	127	0	0
308	182	132	0	0
308	183	132	0	0
308	184	130	0	0
308	185	130	0	0
308	186	132	0	0
308	187	131	0	0
308	188	136	0	0
308	189	136	0	0
308	190	135	0	0
308	191	135	0	0
308	192	134	0	0
308	193	133	0	0
308	194	132	0	0
308	195	133	0	0
308	196	136	0	0
308	197	134	0	0
308	198	135	0	0
308	199	132	0	0
308	200	133	0	0
308	201	133	0	0
308	202	135	0	0
308	203	135	0	0
308	204	135	0	0
308	205	135	0	0
308	206	132	0	0
308	207	131	0	0
308	208	130	0	0
308	209	131	1	0
308	210	128	0	0
308	211	128	0	0
308	212	128	0	0
308	213	128	0	0
308	214	130	0	0
308	215	131	0	0
308	216	134	0	0
308	217	133	0	0
308	218	130	0	0
308	219	131	0	0
308	220	129	0	0
308	221	129	0	0
308	222	129	0	0
308	223	129	0	0
308	224	131	0	0
308	225	130	0	0
308	226	129	0	0
308	227	128	0	0
308	228	127	0	0
308	229	127	0	0
308	230	131	0	0
308	231	132	0	0
308	232	135	0	0
308	233	135	0	0
308	234	135	0	0
308	235	135	0	0
308	236	133	0	0
308	237	133	0	0
308	238	131	0	0
308	239	133	0	0
308	240	129	0	0
308	241	129	0	0
308	242	127	0	0
308	243	127	0	0
308	244	132	0	0
308	245	133	0	0
308	246	132	0	0
308	247	132	0	0
308	248	132	0	0
308	249	131	0	0
308	250	129	0	0
309	150	131	0	0
309	151	130	0	0
309	152	127	0	0
309	153	127	0	0
309	154	124	0	0
309	155	123	0	0
309	156	124	0	0
309	157	120	0	0
309	158	123	0	0
309	159	123	0	0
309	160	129	0	0
309	161	129	0	0
309	162	127	0	0
309	163	123	0	0
309	164	122	0	0
309	165	122	0	0
309	166	123	0	0
309	167	123	0	0
309	168	126	0	0
309	169	127	0	0
309	170	132	0	0
309	171	129	0	0
309	172	129	0	0
309	173	129	0	0
309	174	132	0	0
309	175	131	0	0
309	176	132	0	0
309	177	134	0	0
309	178	130	0	0
309	179	129	0	0
309	180	126	0	0
309	181	127	0	0
309	182	132	0	0
309	183	132	0	0
309	184	130	0	0
309	185	130	0	0
309	186	135	0	0
309	187	131	0	0
309	188	139	0	0
309	189	136	0	0
309	190	136	0	0
309	191	135	0	0
309	192	132	0	0
309	193	132	0	0
309	194	130	0	0
309	195	135	0	0
309	196	132	0	0
309	197	133	0	0
309	198	138	0	0
309	199	131	0	0
309	200	135	0	0
309	201	132	0	0
309	202	135	0	0
309	203	136	0	0
309	204	135	0	0
309	205	135	0	0
309	206	133	0	0
309	207	126	0	0
309	208	130	0	0
309	209	126	0	0
309	210	125	0	0
309	211	125	0	0
309	212	127	0	0
309	213	127	0	0
309	214	131	0	0
309	215	129	0	0
309	216	135	0	0
309	217	132	0	0
309	218	127	0	0
309	219	133	0	0
309	220	129	0	0
309	221	132	0	0
309	222	131	0	0
309	223	127	0	0
309	224	131	0	0
309	225	127	0	0
309	226	130	0	0
309	227	131	0	0
309	228	126	0	0
309	229	127	0	0
309	230	129	0	0
309	231	133	0	0
309	232	137	0	0
309	233	135	0	0
309	234	135	0	0
309	235	137	0	0
309	236	139	0	0
309	237	130	0	0
309	238	130	0	0
309	239	133	0	0
309	240	129	0	0
309	241	129	0	0
309	242	129	0	0
309	243	130	0	0
309	244	132	0	0
309	245	133	0	0
309	246	127	0	0
309	247	132	0	0
309	248	136	0	0
309	249	131	0	0
309	250	129	0	0
310	150	127	0	0
310	151	129	0	0
310	152	129	0	0
310	153	129	0	0
310	154	125	0	0
310	155	125	0	0
310	156	124	0	0
310	157	124	0	0
310	158	127	0	0
310	159	127	0	0
310	160	132	0	0
310	161	132	0	0
310	162	127	0	0
310	163	127	0	0
310	164	123	0	0
310	165	123	0	0
310	166	123	0	0
310	167	121	0	0
310	168	123	0	0
310	169	124	0	0
310	170	128	0	0
310	171	129	0	0
310	172	134	0	0
310	173	134	0	0
310	174	130	0	0
310	175	132	0	0
310	176	132	0	0
310	177	130	0	0
310	178	132	0	0
310	179	132	0	0
310	180	127	0	0
310	181	127	0	0
310	182	129	0	0
310	183	129	0	0
310	184	133	0	0
310	185	131	0	0
310	186	131	0	0
310	187	131	0	0
310	188	132	0	0
310	189	133	0	0
310	190	133	0	0
310	191	133	0	0
310	192	130	0	0
310	193	131	0	0
310	194	131	0	0
310	195	132	0	0
310	196	138	0	0
310	197	137	0	0
310	198	140	0	0
310	199	140	0	0
310	200	138	0	0
310	201	136	0	0
310	202	132	0	0
310	203	132	0	0
310	204	134	0	0
310	205	133	0	0
310	206	135	0	0
310	207	135	0	0
310	208	136	0	0
310	209	136	0	0
310	210	128	0	0
310	211	131	0	0
310	212	129	0	0
310	213	128	0	0
310	214	133	0	0
310	215	135	0	0
310	216	132	0	0
310	217	132	0	0
310	218	129	0	0
310	219	130	0	0
310	220	129	0	0
310	221	129	0	0
310	222	128	0	0
310	223	128	0	0
310	224	131	0	0
310	225	132	0	0
310	226	129	0	0
310	227	129	0	0
310	228	131	0	0
310	229	132	0	0
310	230	135	0	0
310	231	136	0	0
310	232	138	0	0
310	233	139	0	0
310	234	135	0	0
310	235	133	0	0
310	236	126	0	0
310	237	126	0	0
310	238	129	0	0
310	239	130	0	0
310	240	131	0	0
310	241	132	0	0
310	242	133	0	0
310	243	134	0	0
310	244	132	0	0
310	245	133	0	0
310	246	132	0	0
310	247	130	0	0
310	248	129	0	0
310	249	131	0	0
310	250	125	0	0
311	150	130	0	0
311	151	130	0	0
311	152	132	0	0
311	153	129	0	0
311	154	128	0	0
311	155	126	0	0
311	156	131	0	0
311	157	125	0	0
311	158	129	0	0
311	159	127	0	0
311	160	132	0	0
311	161	132	0	0
311	162	127	0	0
311	163	127	0	0
311	164	123	0	0
311	165	123	0	0
311	166	122	0	0
311	167	121	0	0
311	168	123	0	0
311	169	121	0	0
311	170	124	0	0
311	171	131	0	0
311	172	134	0	0
311	173	134	0	0
311	174	132	0	0
311	175	132	0	0
311	176	132	0	0
311	177	132	0	0
311	178	133	0	0
311	179	132	0	0
311	180	131	0	0
311	181	130	0	0
311	182	131	0	0
311	183	129	0	0
311	184	132	0	0
311	185	131	0	0
311	186	131	0	0
311	187	130	0	0
311	188	131	0	0
311	189	132	0	0
311	190	132	0	0
311	191	133	0	0
311	192	130	0	0
311	193	129	0	0
311	194	131	0	0
311	195	131	0	0
311	196	137	0	0
311	197	139	0	0
311	198	137	0	0
311	199	140	0	0
311	200	134	0	0
311	201	137	0	0
311	202	133	0	0
311	203	132	0	0
311	204	137	0	0
311	205	132	0	0
311	206	135	0	0
311	207	136	0	0
311	208	135	0	0
311	209	136	0	0
311	210	125	0	0
311	211	132	0	0
311	212	131	0	0
311	213	130	0	0
311	214	133	0	0
311	215	135	0	0
311	216	130	0	0
311	217	132	0	0
311	218	128	0	0
311	219	129	0	0
311	220	129	0	0
311	221	128	0	0
311	222	129	0	0
311	223	131	0	0
311	224	135	0	0
311	225	133	0	0
311	226	126	0	0
311	227	129	0	0
311	228	133	0	0
311	229	132	0	0
311	230	136	0	0
311	231	136	0	0
311	232	141	0	0
311	233	138	0	0
311	234	135	0	0
311	235	130	0	0
311	236	123	0	0
311	237	130	3	0
311	238	134	0	0
311	239	136	0	0
311	240	135	0	0
311	241	132	0	0
311	242	133	0	0
311	243	135	0	0
311	244	135	0	0
311	245	135	0	0
311	246	133	0	0
311	247	130	0	0
311	248	125	0	0
311	249	131	0	0
311	250	124	0	0
312	150	124	0	0
312	151	124	0	0
312	152	126	0	0
312	153	127	0	0
312	154	128	0	0
312	155	128	0	0
312	156	127	0	0
312	157	127	0	0
312	158	133	0	0
312	159	133	0	0
312	160	130	0	0
312	161	131	0	0
312	162	124	0	0
312	163	124	0	0
312	164	123	0	0
312	165	123	0	0
312	166	119	0	0
312	167	120	0	0
312	168	124	0	0
312	169	124	0	0
312	170	125	0	0
312	171	125	0	0
312	172	127	0	0
312	173	126	0	0
312	174	131	0	0
312	175	131	0	0
312	176	131	0	0
312	177	128	0	0
312	178	132	0	0
312	179	131	0	0
312	180	134	0	0
312	181	134	0	0
312	182	130	0	0
312	183	130	0	0
312	184	127	0	0
312	185	127	0	0
312	186	128	0	0
312	187	128	0	0
312	188	130	0	0
312	189	131	0	0
312	190	127	0	0
312	191	127	0	0
312	192	130	0	0
312	193	128	0	0
312	194	133	0	0
312	195	133	0	0
312	196	137	0	0
312	197	137	0	0
312	198	140	0	0
312	199	142	0	0
312	200	138	0	0
312	201	138	0	0
312	202	133	0	0
312	203	131	0	0
312	204	128	0	0
312	205	127	0	0
312	206	133	0	0
312	207	132	0	0
312	208	136	0	0
312	209	135	0	0
312	210	132	0	0
312	211	130	0	0
312	212	133	0	0
312	213	133	0	0
312	214	134	0	0
312	215	134	0	0
312	216	127	0	0
312	217	127	0	0
312	218	127	0	0
312	219	129	0	0
312	220	129	0	0
312	221	128	0	0
312	222	130	0	0
312	223	129	0	0
312	224	131	0	0
312	225	131	0	0
312	226	129	0	0
312	227	131	0	0
312	228	131	0	0
312	229	132	0	0
312	230	138	0	0
312	231	137	0	0
312	232	136	0	0
312	233	137	0	0
312	234	135	0	0
312	235	136	0	0
312	236	133	0	0
312	237	132	0	0
312	238	134	0	0
312	239	134	2	0
312	240	134	0	0
312	241	134	0	0
312	242	133	0	0
312	243	133	0	0
312	244	132	0	0
312	245	130	0	0
312	246	131	0	0
312	247	131	0	0
312	248	132	0	0
312	249	132	0	0
312	250	127	0	0
313	150	124	0	0
313	151	124	0	0
313	152	128	0	0
313	153	128	0	0
313	154	129	0	0
313	155	128	0	0
313	156	128	1	0
313	157	130	0	0
313	158	133	0	0
313	159	133	0	0
313	160	130	0	0
313	161	131	0	0
313	162	127	0	0
313	163	124	0	0
313	164	124	0	0
313	165	123	0	0
313	166	119	0	0
313	167	120	0	0
313	168	124	0	0
313	169	124	0	0
313	170	124	0	0
313	171	125	0	0
313	172	124	0	0
313	173	124	0	0
313	174	131	0	0
313	175	129	0	0
313	176	134	0	0
313	177	129	0	0
313	178	134	0	0
313	179	129	0	0
313	180	133	0	0
313	181	132	0	0
313	182	131	0	0
313	183	132	0	0
313	184	130	0	0
313	185	127	0	0
313	186	128	0	0
313	187	127	0	0
313	188	128	0	0
313	189	133	0	0
313	190	130	0	0
313	191	127	0	0
313	192	132	0	0
313	193	130	0	0
313	194	133	0	0
313	195	133	0	0
313	196	136	0	0
313	197	137	0	0
313	198	140	0	0
313	199	145	0	0
313	200	139	0	0
313	201	137	0	0
313	202	132	0	0
313	203	132	0	0
313	204	127	0	0
313	205	127	0	0
313	206	130	0	0
313	207	132	0	0
313	208	136	0	0
313	209	135	0	0
313	210	132	0	0
313	211	130	0	0
313	212	132	0	0
313	213	133	0	0
313	214	134	0	0
313	215	134	0	0
313	216	127	0	0
313	217	127	0	0
313	218	127	0	0
313	219	130	0	0
313	220	127	0	0
313	221	127	0	0
313	222	128	0	0
313	223	129	0	0
313	224	133	0	0
313	225	134	0	0
313	226	132	0	0
313	227	131	0	0
313	228	128	0	0
313	229	132	0	0
313	230	138	0	0
313	231	137	0	0
313	232	134	0	0
313	233	135	0	0
313	234	134	0	0
313	235	139	0	0
313	236	135	0	0
313	237	129	0	0
313	238	132	0	0
313	239	133	1	0
313	240	136	0	0
313	241	132	0	0
313	242	136	0	0
313	243	137	0	0
313	244	133	0	0
313	245	130	0	0
313	246	133	0	0
313	247	130	0	0
313	248	132	0	0
313	249	132	0	0
313	250	127	0	0
314	150	128	0	0
314	151	127	0	0
314	152	125	0	0
314	153	125	0	0
314	154	127	0	0
314	155	124	0	0
314	156	128	0	0
314	157	127	0	0
314	158	129	0	0
314	159	130	0	0
314	160	127	0	0
314	161	126	0	0
314	162	125	0	0
314	163	125	0	0
314	164	124	0	0
314	165	126	0	0
314	166	122	0	0
314	167	121	0	0
314	168	125	0	0
314	169	124	0	0
314	170	129	0	0
314	171	130	0	0
314	172	126	0	0
314	173	126	0	0
314	174	129	0	0
314	175	128	0	0
314	176	131	0	0
314	177	130	0	0
314	178	129	0	0
314	179	131	0	0
314	180	135	0	0
314	181	135	0	0
314	182	128	0	0
314	183	129	0	0
314	184	122	0	0
314	185	123	1	0
314	186	126	0	0
314	187	127	0	0
314	188	131	0	0
314	189	131	0	0
314	190	130	0	0
314	191	130	0	0
314	192	133	0	0
314	193	132	0	0
314	194	133	0	0
314	195	133	0	0
314	196	132	0	0
314	197	130	0	0
314	198	130	0	0
314	199	131	0	0
314	200	130	0	0
314	201	132	0	0
314	202	132	0	0
314	203	131	0	0
314	204	126	0	0
314	205	127	0	0
314	206	129	0	0
314	207	129	0	0
314	208	129	0	0
314	209	131	0	0
314	210	131	0	0
314	211	131	0	0
314	212	135	0	0
314	213	134	0	0
314	214	132	0	0
314	215	133	0	0
314	216	129	0	0
314	217	129	0	0
314	218	124	0	0
314	219	125	0	0
314	220	125	0	0
314	221	126	0	0
314	222	128	0	0
314	223	127	0	0
314	224	126	0	0
314	225	128	0	0
314	226	128	0	0
314	227	131	0	0
314	228	135	0	0
314	229	134	0	0
314	230	134	0	0
314	231	135	0	0
314	232	132	0	0
314	233	134	0	0
314	234	136	0	0
314	235	134	0	0
314	236	138	0	0
314	237	138	0	0
314	238	136	0	0
314	239	136	0	0
314	240	133	0	0
314	241	132	0	0
314	242	131	0	0
314	243	131	0	0
314	244	132	0	0
314	245	134	0	0
314	246	130	0	0
314	247	131	0	0
314	248	126	0	0
314	249	126	0	0
314	250	127	0	0
315	150	137	0	0
315	151	126	0	0
315	152	124	0	0
315	153	125	0	0
315	154	124	0	0
315	155	124	0	0
315	156	127	0	0
315	157	127	0	0
315	158	128	0	0
315	159	130	0	0
315	160	132	0	0
315	161	125	0	0
315	162	129	0	0
315	163	125	0	0
315	164	124	0	0
315	165	126	0	0
315	166	123	0	0
315	167	120	0	0
315	168	125	0	0
315	169	128	0	0
315	170	131	0	0
315	171	130	0	0
315	172	127	0	0
315	173	126	0	0
315	174	125	0	0
315	175	126	0	0
315	176	128	0	0
315	177	127	0	0
315	178	127	0	0
315	179	131	0	0
315	180	134	0	0
315	181	135	0	0
315	182	127	0	0
315	183	129	0	0
315	184	122	0	0
315	185	120	0	0
315	186	125	0	0
315	187	126	0	0
315	188	132	0	0
315	189	130	0	0
315	190	129	0	0
315	191	129	0	0
315	192	132	0	0
315	193	131	0	0
315	194	133	0	0
315	195	134	0	0
315	196	134	0	0
315	197	130	0	0
315	198	131	0	0
315	199	127	0	0
315	200	128	0	0
315	201	134	0	0
315	202	132	0	0
315	203	131	0	0
315	204	125	0	0
315	205	130	0	0
315	206	129	0	0
315	207	131	0	0
315	208	131	0	0
315	209	129	0	0
315	210	131	0	0
315	211	131	0	0
315	212	134	0	0
315	213	135	0	0
315	214	133	0	0
315	215	132	0	0
315	216	129	0	0
315	217	130	0	0
315	218	127	0	0
315	219	122	0	0
315	220	125	0	0
315	221	126	0	0
315	222	129	0	0
315	223	126	0	0
315	224	125	0	0
315	225	125	0	0
315	226	127	0	0
315	227	132	0	0
315	228	138	0	0
315	229	138	0	0
315	230	138	0	0
315	231	135	0	0
315	232	137	0	0
315	233	137	0	0
315	234	135	0	0
315	235	132	0	0
315	236	142	0	0
315	237	139	0	0
315	238	134	0	0
315	239	134	0	0
315	240	128	0	0
315	241	131	0	0
315	242	127	0	0
315	243	127	0	0
315	244	131	0	0
315	245	130	0	0
315	246	129	0	0
315	247	131	0	0
315	248	122	0	0
315	249	127	0	0
315	250	127	0	0
316	150	130	0	0
316	151	131	0	0
316	152	126	0	0
316	153	125	0	0
316	154	127	0	0
316	155	127	0	0
316	156	129	0	0
316	157	128	0	0
316	158	130	0	0
316	159	129	0	0
316	160	124	0	0
316	161	123	0	0
316	162	122	0	0
316	163	123	0	0
316	164	123	0	0
316	165	123	0	0
316	166	127	0	0
316	167	127	0	0
316	168	131	0	0
316	169	130	0	0
316	170	130	0	0
316	171	131	0	0
316	172	132	0	0
316	173	131	0	0
316	174	132	0	0
316	175	132	0	0
316	176	130	0	0
316	177	131	0	0
316	178	128	0	0
316	179	129	0	0
316	180	135	0	0
316	181	135	0	0
316	182	129	0	0
316	183	129	0	0
316	184	122	0	0
316	185	122	0	0
316	186	129	0	0
316	187	131	0	0
316	188	134	0	0
316	189	132	0	0
316	190	132	0	0
316	191	132	0	0
316	192	135	0	0
316	193	135	0	0
316	194	133	0	0
316	195	133	0	0
316	196	129	0	0
316	197	129	0	0
316	198	130	0	0
316	199	129	0	0
316	200	133	0	0
316	201	133	0	0
316	202	129	0	0
316	203	129	0	0
316	204	124	0	0
316	205	125	0	0
316	206	128	0	0
316	207	128	0	0
316	208	129	0	0
316	209	129	0	0
316	210	129	0	0
316	211	129	0	0
316	212	133	0	0
316	213	134	0	0
316	214	136	0	0
316	215	138	0	0
316	216	131	0	0
316	217	131	0	0
316	218	127	0	0
316	219	127	0	0
316	220	129	0	0
316	221	129	0	0
316	222	128	0	0
316	223	128	0	0
316	224	125	0	0
316	225	125	0	0
316	226	131	0	0
316	227	131	0	0
316	228	135	0	0
316	229	136	0	0
316	230	134	0	0
316	231	134	3	0
316	232	131	2	0
316	233	133	0	0
316	234	131	0	0
316	235	130	0	0
316	236	133	0	0
316	237	134	0	0
316	238	133	0	0
316	239	133	0	0
316	240	131	0	0
316	241	132	0	0
316	242	137	0	0
316	243	136	0	0
316	244	136	0	0
316	245	136	0	0
316	246	131	0	0
316	247	132	0	0
316	248	125	0	0
316	249	126	0	0
316	250	127	0	0
317	150	129	0	0
317	151	132	0	0
317	152	125	0	0
317	153	125	0	0
317	154	128	0	0
317	155	126	0	0
317	156	129	0	0
317	157	128	0	0
317	158	132	0	0
317	159	128	0	0
317	160	117	0	0
317	161	124	0	0
317	162	121	0	0
317	163	123	0	0
317	164	124	0	0
317	165	126	0	0
317	166	130	0	0
317	167	127	0	0
317	168	132	0	0
317	169	129	0	0
317	170	129	0	0
317	171	131	0	0
317	172	135	0	0
317	173	132	0	0
317	174	133	0	0
317	175	133	0	0
317	176	129	0	0
317	177	133	0	0
317	178	127	0	0
317	179	127	0	0
317	180	132	0	0
317	181	135	0	0
317	182	130	0	0
317	183	127	0	0
317	184	121	0	0
317	185	123	0	0
317	186	127	0	0
317	187	129	0	0
317	188	132	0	0
317	189	132	0	0
317	190	131	0	0
317	191	132	0	0
317	192	137	0	0
317	193	135	0	0
317	194	133	0	0
317	195	136	0	0
317	196	133	0	0
317	197	128	0	0
317	198	130	0	0
317	199	128	0	0
317	200	131	0	0
317	201	132	0	0
317	202	129	0	0
317	203	127	0	0
317	204	122	0	0
317	205	125	0	0
317	206	130	0	0
317	207	127	0	0
317	208	132	0	0
317	209	132	0	0
317	210	129	0	0
317	211	129	0	0
317	212	133	0	0
317	213	134	0	0
317	214	136	0	0
317	215	138	0	0
317	216	131	0	0
317	217	131	0	0
317	218	128	0	0
317	219	127	0	0
317	220	126	0	0
317	221	129	0	0
317	222	129	0	0
317	223	124	0	0
317	224	123	0	0
317	225	125	0	0
317	226	130	0	0
317	227	132	0	0
317	228	138	0	0
317	229	134	0	0
317	230	134	0	0
317	231	134	3	0
317	232	131	2	0
317	233	135	0	0
317	234	136	0	0
317	235	131	0	0
317	236	133	0	0
317	237	134	0	0
317	238	134	0	0
317	239	135	0	0
317	240	130	0	0
317	241	133	0	0
317	242	136	0	0
317	243	137	0	0
317	244	134	0	0
317	245	135	0	0
317	246	131	0	0
317	247	132	0	0
317	248	125	0	0
317	249	127	0	0
317	250	127	0	0
318	150	129	0	0
318	151	129	0	0
318	152	129	0	0
318	153	129	0	0
318	154	127	0	0
318	155	127	0	0
318	156	128	0	0
318	157	128	0	0
318	158	127	0	0
318	159	128	0	7
318	160	127	0	5
318	161	127	0	0
318	162	121	0	0
318	163	119	0	0
318	164	121	0	0
318	165	122	0	0
318	166	131	0	0
318	167	129	0	0
318	168	131	0	0
318	169	131	0	0
318	170	127	0	0
318	171	129	0	0
318	172	134	0	0
318	173	133	0	0
318	174	134	0	0
318	175	135	0	0
318	176	132	0	0
318	177	131	0	0
318	178	131	0	0
318	179	131	0	0
318	180	127	0	0
318	181	129	0	0
318	182	127	0	0
318	183	129	0	0
318	184	126	0	0
318	185	126	0	0
318	186	131	0	0
318	187	131	0	0
318	188	127	0	0
318	189	129	0	0
318	190	127	0	0
318	191	127	0	0
318	192	134	0	0
318	193	135	0	0
318	194	138	0	0
318	195	137	0	0
318	196	133	0	0
318	197	134	0	0
318	198	136	0	0
318	199	135	0	0
318	200	138	0	0
318	201	138	0	0
318	202	132	0	0
318	203	132	0	0
318	204	126	0	0
318	205	124	0	0
318	206	127	0	0
318	207	126	0	0
318	208	130	0	0
318	209	130	0	0
318	210	130	0	0
318	211	128	0	0
318	212	129	0	0
318	213	131	0	0
318	214	134	0	0
318	215	135	0	0
318	216	131	0	0
318	217	131	0	0
318	218	132	0	0
318	219	132	0	0
318	220	131	0	0
318	221	130	0	0
318	222	126	0	0
318	223	127	0	0
318	224	131	0	0
318	225	131	0	0
318	226	135	0	0
318	227	134	0	0
318	228	133	0	0
318	229	132	0	0
318	230	131	0	0
318	231	131	0	0
318	232	128	2	0
318	233	129	3	0
318	234	131	0	0
318	235	131	0	0
318	236	133	0	0
318	237	134	0	0
318	238	129	0	0
318	239	129	0	0
318	240	128	0	0
318	241	128	0	0
318	242	134	0	0
318	243	135	0	0
318	244	133	0	0
318	245	133	0	0
318	246	131	0	0
318	247	129	0	0
318	248	130	0	0
318	249	132	0	0
318	250	127	0	0
319	150	130	0	0
319	151	129	0	0
319	152	131	0	0
319	153	130	0	0
319	154	132	0	0
319	155	126	0	0
319	156	124	0	0
319	157	128	0	0
319	158	126	0	0
319	159	128	0	7
319	160	129	0	7
319	161	128	0	0
319	162	120	0	0
319	163	121	0	0
319	164	125	0	0
319	165	122	0	0
319	166	132	0	0
319	167	128	0	0
319	168	131	0	0
319	169	134	0	0
319	170	127	0	0
319	171	129	0	0
319	172	134	0	0
319	173	137	0	0
319	174	139	0	0
319	175	136	0	0
319	176	134	0	0
319	177	132	0	0
319	178	134	0	0
319	179	133	0	0
319	180	129	0	0
319	181	129	0	0
319	182	127	0	0
319	183	131	0	0
319	184	123	0	0
319	185	128	0	0
319	186	133	0	0
319	187	134	0	0
319	188	129	0	0
319	189	127	0	0
319	190	130	0	0
319	191	126	0	0
319	192	134	0	0
319	193	139	0	0
319	194	140	0	0
319	195	138	0	0
319	196	137	0	0
319	197	136	0	0
319	198	135	0	0
319	199	138	0	0
319	200	138	0	0
319	201	138	0	0
319	202	132	0	0
319	203	132	0	0
319	204	127	0	0
319	205	124	0	0
319	206	124	0	0
319	207	124	0	0
319	208	125	0	0
319	209	127	0	0
319	210	132	0	0
319	211	124	0	0
319	212	130	0	0
319	213	131	0	0
319	214	134	0	0
319	215	135	0	0
319	216	131	0	0
319	217	129	0	0
319	218	132	0	0
319	219	137	0	0
319	220	136	0	0
319	221	136	0	0
319	222	131	0	0
319	223	131	0	0
319	224	132	0	0
319	225	131	0	0
319	226	135	0	0
319	227	130	0	0
319	228	131	0	0
319	229	131	0	0
[truncated: 38,807 more rows]
[truncated: 1 more columns]
