# Supplementary material for: Traceable Calibration, Performance Metrics, and Uncertainty Estimates of Minirhizotron Digital Imagery for Fine-Root Measurements
Source: PLoS One. 2014 Nov 12;9(11):e112362. doi: 10.1371/journal.pone.0112362 (PMC4229195; doi:10.1371/journal.pone.0112362)
Supplement: Data S1 — Data and uncertainty analyses for the procedures described in this manuscript. (ZIP) [file pone.0112362.s001.zip › Data for submission/Root Color/AMR_WHITE_DATA.xlsx]

## Sheet: WHITE_AMR1
COLUMN	ROW	RED	GREEN	BLUE			Y'	U'	V'
300	150	244	255	255			252.661	129.261	122.5
300	151	243	255	255
300	152	244	255	255			445.574
300	153	244	255	255
300	154	245	255	255
300	155	246	255	255
300	156	244	255	255
300	157	245	255	255
300	158	246	255	255
300	159	246	255	255
300	160	245	255	255
300	161	246	255	255
300	162	242	255	255
300	163	242	255	255
300	164	240	255	255
300	165	240	255	255
300	166	244	255	255
300	167	245	255	255
300	168	240	255	255
300	169	242	255	255
300	170	237	255	255
300	171	240	255	255
300	172	240	255	255
300	173	240	255	255
300	174	240	255	255
300	175	240	255	255
300	176	242	255	255
300	177	241	255	255
300	178	241	255	255
300	179	239	255	255
300	180	240	255	255
300	181	240	255	255
300	182	240	255	255
300	183	240	255	255
300	184	243	255	255
300	185	243	255	255
300	186	239	255	255
300	187	240	255	255
300	188	240	255	255
300	189	240	255	255
300	190	244	255	255
300	191	243	255	255
300	192	241	255	255
300	193	243	255	255
300	194	239	255	255
300	195	237	255	255
300	196	241	255	255
300	197	242	255	255
300	198	241	255	255
300	199	239	255	255
300	200	237	255	255
300	201	237	255	255
300	202	235	255	255
300	203	233	255	255
300	204	235	255	255
300	205	235	255	255
300	206	239	255	255
300	207	239	255	255
300	208	242	255	255
300	209	240	255	255
300	210	243	255	255
300	211	243	255	255
300	212	246	255	255
300	213	246	255	255
300	214	243	255	255
300	215	243	255	255
300	216	240	255	255
300	217	240	255	255
300	218	244	255	255
300	219	243	255	255
300	220	246	255	255
300	221	246	255	255
300	222	244	255	255
300	223	244	255	255
300	224	243	255	255
300	225	243	255	255
300	226	243	255	255
300	227	242	255	255
300	228	235	255	255
300	229	240	255	255
300	230	238	255	255
300	231	239	255	255
300	232	235	255	255
300	233	234	255	255
300	234	240	255	255
300	235	242	255	255
300	236	245	255	255
300	237	245	255	255
300	238	243	255	255
300	239	244	255	255
300	240	246	255	255
300	241	246	255	255
300	242	246	255	255
300	243	246	255	255
300	244	244	255	255
300	245	244	255	255
300	246	243	255	255
300	247	241	255	255
300	248	243	255	255
300	249	244	255	255
300	250	243	255	255
301	150	242	255	255
301	151	243	255	255
301	152	244	255	255
301	153	244	255	255
301	154	246	255	255
301	155	246	255	255
301	156	243	255	255
301	157	246	255	255
301	158	246	255	255
301	159	246	255	255
301	160	246	255	255
301	161	246	255	255
301	162	242	255	255
301	163	242	255	255
301	164	239	255	255
301	165	240	255	255
301	166	243	255	255
301	167	244	255	255
301	168	240	255	255
301	169	242	255	255
301	170	239	255	255
301	171	240	255	255
301	172	239	255	255
301	173	240	255	255
301	174	239	255	255
301	175	240	255	255
301	176	242	255	255
301	177	241	255	255
301	178	241	255	255
301	179	239	255	255
301	180	240	255	255
301	181	240	255	255
301	182	240	255	255
301	183	240	255	255
301	184	244	255	255
301	185	243	255	255
301	186	239	255	255
301	187	240	255	255
301	188	240	255	255
301	189	240	255	255
301	190	243	255	255
301	191	244	255	255
301	192	241	255	255
301	193	242	255	255
301	194	239	255	255
301	195	239	255	255
301	196	239	255	255
301	197	242	255	255
301	198	239	255	255
301	199	241	255	255
301	200	240	255	255
301	201	237	255	255
301	202	237	255	255
301	203	235	255	255
301	204	237	255	255
301	205	237	255	255
301	206	240	255	255
301	207	239	255	255
301	208	241	255	255
301	209	240	255	255
301	210	243	255	255
301	211	243	255	255
301	212	246	255	255
301	213	246	255	255
301	214	244	255	255
301	215	240	255	255
301	216	239	255	255
301	217	240	255	255
301	218	244	255	255
301	219	244	255	255
301	220	246	255	255
301	221	246	255	255
301	222	244	255	255
301	223	244	255	255
301	224	243	255	255
301	225	243	255	255
301	226	243	255	255
301	227	241	255	255
301	228	237	255	255
301	229	240	255	255
301	230	237	255	255
301	231	240	255	255
301	232	237	255	255
301	233	237	255	255
301	234	240	255	255
301	235	243	255	255
301	236	244	255	255
301	237	245	255	255
301	238	245	255	255
301	239	243	255	255
301	240	246	255	255
301	241	246	255	255
301	242	247	255	255
301	243	247	255	255
301	244	244	255	255
301	245	244	255	255
301	246	244	255	255
301	247	242	255	255
301	248	244	255	255
301	249	244	255	255
301	250	244	255	255
302	150	243	255	255
302	151	244	255	255
302	152	243	255	255
302	153	243	255	255
302	154	243	255	255
302	155	243	255	255
302	156	245	255	255
302	157	245	255	255
302	158	246	255	255
302	159	245	255	255
302	160	244	255	255
302	161	246	255	255
302	162	244	255	255
302	163	243	255	255
302	164	243	255	255
302	165	243	255	255
302	166	244	255	255
302	167	244	255	255
302	168	243	255	255
302	169	243	255	255
302	170	240	255	255
302	171	239	255	255
302	172	237	255	255
302	173	239	255	255
302	174	235	255	255
302	175	235	255	255
302	176	239	255	255
302	177	239	255	255
302	178	237	255	255
302	179	237	255	255
302	180	239	255	255
302	181	239	255	255
302	182	242	255	255
302	183	242	255	255
302	184	243	255	255
302	185	243	255	255
302	186	240	255	255
302	187	240	255	255
302	188	240	255	255
302	189	240	255	255
302	190	241	255	255
302	191	239	255	255
302	192	239	255	255
302	193	240	255	255
302	194	239	255	255
302	195	239	255	255
302	196	239	255	255
302	197	239	255	255
302	198	241	255	255
302	199	243	255	255
302	200	242	255	255
302	201	245	255	255
302	202	243	255	255
302	203	243	255	255
302	204	243	255	255
302	205	244	255	255
302	206	243	255	255
302	207	240	255	255
302	208	240	255	255
302	209	240	255	255
302	210	239	255	255
302	211	239	255	255
302	212	243	255	255
302	213	243	255	255
302	214	243	255	255
302	215	241	255	255
302	216	239	255	255
302	217	240	255	255
302	218	243	255	255
302	219	243	255	255
302	220	243	255	255
302	221	243	255	255
302	222	243	255	255
302	223	244	255	255
302	224	243	255	255
302	225	243	255	255
302	226	243	255	255
302	227	244	255	255
302	228	240	255	255
302	229	239	255	255
302	230	236	255	255
302	231	239	255	255
302	232	239	255	255
302	233	238	255	255
302	234	243	255	255
302	235	240	255	255
302	236	239	255	255
302	237	246	255	255
302	238	246	255	255
302	239	246	255	255
302	240	243	255	255
302	241	246	255	255
302	242	244	255	255
302	243	243	255	255
302	244	243	255	255
302	245	244	255	255
302	246	244	255	255
302	247	244	255	255
302	248	244	255	255
302	249	245	255	255
302	250	244	255	255
303	150	244	255	255
303	151	244	255	255
303	152	243	255	255
303	153	242	255	255
303	154	242	255	255
303	155	243	255	255
303	156	246	255	255
303	157	245	255	255
303	158	245	255	255
303	159	244	255	255
303	160	243	255	255
303	161	246	255	255
303	162	244	255	255
303	163	244	255	255
303	164	244	255	255
303	165	244	255	255
303	166	243	255	255
303	167	244	255	255
303	168	242	255	255
303	169	242	255	255
303	170	239	255	255
303	171	240	255	255
303	172	237	255	255
303	173	239	255	255
303	174	235	255	255
303	175	235	255	255
303	176	239	255	255
303	177	239	255	255
303	178	239	255	255
303	179	237	255	255
303	180	239	255	255
303	181	239	255	255
303	182	241	255	255
303	183	242	255	255
303	184	243	255	255
303	185	243	255	255
303	186	240	255	255
303	187	240	255	255
303	188	240	255	255
303	189	240	255	255
303	190	241	255	255
303	191	237	255	255
303	192	240	255	255
303	193	239	255	255
303	194	239	255	255
303	195	237	255	255
303	196	239	255	255
303	197	241	255	255
303	198	241	255	255
303	199	242	255	255
303	200	243	255	255
303	201	246	255	255
303	202	244	255	255
303	203	242	255	255
303	204	243	255	255
303	205	243	255	255
303	206	243	255	255
303	207	241	255	255
303	208	240	255	255
303	209	239	255	255
303	210	239	255	255
303	211	240	255	255
303	212	243	255	255
303	213	243	255	255
303	214	243	255	255
303	215	241	255	255
303	216	239	255	255
303	217	240	255	255
303	218	243	255	255
303	219	243	255	255
303	220	243	255	255
303	221	243	255	255
303	222	243	255	255
303	223	243	255	255
303	224	242	255	255
303	225	242	255	255
303	226	243	255	255
303	227	244	255	255
303	228	241	255	255
303	229	240	255	255
303	230	237	255	255
303	231	239	255	255
303	232	239	255	255
303	233	237	255	255
303	234	243	255	255
303	235	240	255	255
303	236	241	255	255
303	237	245	255	255
303	238	245	255	255
303	239	246	255	255
303	240	244	255	255
303	241	246	255	255
303	242	243	255	255
303	243	242	255	255
303	244	242	255	255
303	245	244	255	255
303	246	244	255	255
303	247	244	255	255
303	248	245	255	255
303	249	244	255	255
303	250	245	255	255
304	150	245	255	255
304	151	245	255	255
304	152	242	255	255
304	153	242	255	255
304	154	240	255	255
304	155	240	255	255
304	156	243	255	255
304	157	241	255	255
304	158	242	255	255
304	159	243	255	255
304	160	243	255	255
304	161	243	255	255
304	162	244	255	255
304	163	244	255	255
304	164	244	255	255
304	165	243	255	255
304	166	234	255	255
304	167	243	255	255
304	168	242	255	255
304	169	242	255	255
304	170	236	255	255
304	171	239	255	255
304	172	239	255	255
304	173	237	255	255
304	174	239	255	255
304	175	239	255	255
304	176	239	255	255
304	177	239	255	255
304	178	235	255	255
304	179	237	255	255
304	180	237	255	255
304	181	237	255	255
304	182	243	255	255
304	183	242	255	255
304	184	243	255	255
304	185	243	255	255
304	186	243	255	255
304	187	243	255	255
304	188	242	255	255
304	189	242	255	255
304	190	240	255	255
304	191	239	255	255
304	192	239	255	255
304	193	239	255	255
304	194	239	255	255
304	195	239	255	255
304	196	239	255	255
304	197	239	255	255
304	198	243	255	255
304	199	242	255	255
304	200	242	255	255
304	201	243	255	255
304	202	236	255	255
304	203	242	255	255
304	204	243	255	255
304	205	244	255	255
304	206	242	255	255
304	207	243	255	255
304	208	243	255	255
304	209	242	255	255
304	210	243	255	255
304	211	244	255	255
304	212	243	255	255
304	213	244	255	255
304	214	243	255	255
304	215	243	255	255
304	216	243	255	255
304	217	243	255	255
304	218	244	255	255
304	219	244	255	255
304	220	244	255	255
304	221	244	255	255
304	222	243	255	255
304	223	243	255	255
304	224	240	255	255
304	225	242	255	255
304	226	246	255	255
304	227	244	255	255
304	228	245	255	255
304	229	244	255	255
304	230	242	255	255
304	231	242	255	255
304	232	240	255	255
304	233	242	255	255
304	234	243	255	255
304	235	243	255	255
304	236	241	255	255
304	237	241	255	255
304	238	235	255	255
304	239	241	255	255
304	240	244	255	255
304	241	245	255	255
304	242	240	255	255
304	243	240	255	255
304	244	244	255	255
304	245	244	255	255
304	246	247	255	255
304	247	246	255	255
304	248	246	255	255
304	249	246	255	255
304	250	247	255	255
305	150	246	255	255
305	151	245	255	255
305	152	242	255	255
305	153	242	255	255
305	154	240	255	255
305	155	240	255	255
305	156	243	255	255
305	157	241	255	255
305	158	242	255	255
305	159	245	255	255
305	160	244	255	255
305	161	243	255	255
305	162	244	255	255
305	163	244	255	255
305	164	243	255	255
305	165	244	255	255
305	166	238	255	255
305	167	243	255	255
305	168	242	255	255
305	169	242	255	255
305	170	236	255	255
305	171	239	255	255
305	172	240	255	255
305	173	237	255	255
305	174	239	255	255
305	175	241	255	255
305	176	241	255	255
305	177	239	255	255
305	178	235	255	255
305	179	237	255	255
305	180	237	255	255
305	181	239	255	255
305	182	242	255	255
305	183	242	255	255
305	184	242	255	255
305	185	243	255	255
305	186	242	255	255
305	187	243	255	255
305	188	242	255	255
305	189	242	255	255
305	190	240	255	255
305	191	240	255	255
305	192	240	255	255
305	193	240	255	255
305	194	239	255	255
305	195	239	255	255
305	196	239	255	255
305	197	244	255	255
305	198	245	255	255
305	199	242	255	255
305	200	243	255	255
305	201	243	255	255
305	202	237	255	255
305	203	243	255	255
305	204	244	255	255
305	205	244	255	255
305	206	242	255	255
305	207	242	255	255
305	208	243	255	255
305	209	242	255	255
305	210	244	255	255
305	211	244	255	255
305	212	244	255	255
305	213	244	255	255
305	214	243	255	255
305	215	243	255	255
305	216	243	255	255
305	217	243	255	255
305	218	244	255	255
305	219	244	255	255
305	220	244	255	255
305	221	244	255	255
305	222	243	255	255
305	223	243	255	255
305	224	241	255	255
305	225	242	255	255
305	226	246	255	255
305	227	244	255	255
305	228	244	255	255
305	229	245	255	255
305	230	243	255	255
305	231	242	255	255
305	232	240	255	255
305	233	242	255	255
305	234	243	255	255
305	235	243	255	255
305	236	242	255	255
305	237	243	255	255
305	238	238	255	255
305	239	239	255	255
305	240	243	255	255
305	241	244	255	255
305	242	241	255	255
305	243	240	255	255
305	244	244	255	255
305	245	244	255	255
305	246	246	255	255
305	247	246	255	255
305	248	246	255	255
305	249	246	255	255
305	250	247	255	255
306	150	246	255	255
306	151	243	255	255
306	152	239	255	255
306	153	242	255	255
306	154	240	255	255
306	155	240	255	255
306	156	240	255	255
306	157	240	255	255
306	158	243	255	255
306	159	243	255	255
306	160	243	255	255
306	161	240	255	255
306	162	240	255	255
306	163	239	255	255
306	164	242	255	255
306	165	242	255	255
306	166	240	255	255
306	167	240	255	255
306	168	240	255	255
306	169	243	255	255
306	170	243	255	255
306	171	243	255	255
306	172	243	255	255
306	173	243	255	255
306	174	243	255	255
306	175	243	255	255
306	176	243	255	255
306	177	243	255	255
306	178	239	255	255
306	179	239	255	255
306	180	239	255	255
306	181	237	255	255
306	182	242	255	255
306	183	242	255	255
306	184	241	255	255
306	185	241	255	255
306	186	239	255	255
306	187	239	255	255
306	188	243	255	255
306	189	243	255	255
306	190	243	255	255
306	191	243	255	255
306	192	243	255	255
306	193	244	255	255
306	194	243	255	255
306	195	243	255	255
306	196	242	255	255
306	197	244	255	255
306	198	244	255	255
306	199	243	255	255
306	200	240	255	255
306	201	240	255	255
306	202	243	255	255
306	203	243	255	255
306	204	243	255	255
306	205	243	255	255
306	206	243	255	255
306	207	243	255	255
306	208	243	255	255
306	209	243	255	255
306	210	243	255	255
306	211	243	255	255
306	212	244	255	255
306	213	243	255	255
306	214	243	255	255
306	215	244	255	255
306	216	243	255	255
306	217	243	255	255
306	218	243	255	255
306	219	243	255	255
306	220	244	255	255
306	221	244	255	255
306	222	244	255	255
306	223	244	255	255
306	224	244	255	255
306	225	244	255	255
306	226	246	255	255
306	227	245	255	255
306	228	244	255	255
306	229	244	255	255
306	230	244	255	255
306	231	243	255	255
306	232	244	255	255
306	233	244	255	255
306	234	244	255	255
306	235	243	255	255
306	236	241	255	255
306	237	240	255	255
306	238	240	255	255
306	239	242	255	255
306	240	243	255	255
306	241	243	255	255
306	242	243	255	255
306	243	244	255	255
306	244	246	255	255
306	245	246	255	255
306	246	244	255	255
306	247	243	255	255
306	248	244	255	255
306	249	244	255	255
306	250	247	255	255
307	150	244	255	255
307	151	243	255	255
307	152	240	255	255
307	153	242	255	255
307	154	241	255	255
307	155	240	255	255
307	156	241	255	255
307	157	240	255	255
307	158	244	255	255
307	159	243	255	255
307	160	242	255	255
307	161	241	255	255
307	162	240	255	255
307	163	240	255	255
307	164	243	255	255
307	165	243	255	255
307	166	241	255	255
307	167	240	255	255
307	168	240	255	255
307	169	242	255	255
307	170	242	255	255
307	171	244	255	255
307	172	243	255	255
307	173	243	255	255
307	174	242	255	255
307	175	243	255	255
307	176	243	255	255
307	177	242	255	255
307	178	239	255	255
307	179	239	255	255
307	180	239	255	255
307	181	237	255	255
307	182	242	255	255
307	183	242	255	255
307	184	242	255	255
307	185	241	255	255
307	186	239	255	255
307	187	239	255	255
307	188	243	255	255
307	189	243	255	255
307	190	244	255	255
307	191	242	255	255
307	192	243	255	255
307	193	242	255	255
307	194	243	255	255
307	195	244	255	255
307	196	243	255	255
307	197	244	255	255
307	198	243	255	255
307	199	242	255	255
307	200	240	255	255
307	201	240	255	255
307	202	244	255	255
307	203	242	255	255
307	204	244	255	255
307	205	243	255	255
307	206	243	255	255
307	207	243	255	255
307	208	243	255	255
307	209	244	255	255
307	210	244	255	255
307	211	244	255	255
307	212	244	255	255
307	213	244	255	255
307	214	244	255	255
307	215	244	255	255
307	216	243	255	255
307	217	243	255	255
307	218	243	255	255
307	219	243	255	255
307	220	244	255	255
307	221	244	255	255
307	222	244	255	255
307	223	244	255	255
307	224	244	255	255
307	225	244	255	255
307	226	246	255	255
307	227	246	255	255
307	228	243	255	255
307	229	244	255	255
307	230	244	255	255
307	231	244	255	255
307	232	244	255	255
307	233	244	255	255
307	234	244	255	255
307	235	243	255	255
307	236	241	255	255
307	237	240	255	255
307	238	241	255	255
307	239	242	255	255
307	240	243	255	255
307	241	242	255	255
307	242	243	255	255
307	243	244	255	255
307	244	246	255	255
307	245	246	255	255
307	246	244	255	255
307	247	244	255	255
307	248	243	255	255
307	249	244	255	255
307	250	247	255	255
308	150	235	255	255
308	151	239	255	255
308	152	246	255	255
308	153	243	255	255
308	154	244	255	255
308	155	244	255	255
308	156	243	255	255
308	157	243	255	255
308	158	243	255	255
308	159	243	255	255
308	160	243	255	255
308	161	242	255	255
308	162	240	255	255
308	163	240	255	255
308	164	243	255	255
308	165	243	255	255
308	166	243	255	255
308	167	240	255	255
308	168	239	255	255
308	169	239	255	255
308	170	242	255	255
308	171	242	255	255
308	172	243	255	255
308	173	242	255	255
308	174	241	255	255
308	175	239	255	255
308	176	241	255	255
308	177	241	255	255
308	178	240	255	255
308	179	240	255	255
308	180	239	255	255
308	181	239	255	255
308	182	242	255	255
308	183	239	255	255
308	184	240	255	255
308	185	240	255	255
308	186	239	255	255
308	187	240	255	255
308	188	243	255	255
308	189	243	255	255
308	190	246	255	255
308	191	246	255	255
308	192	243	255	255
308	193	239	255	255
308	194	243	255	255
308	195	244	255	255
308	196	243	255	255
308	197	243	255	255
308	198	243	255	255
308	199	240	255	255
308	200	243	255	255
308	201	240	255	255
308	202	246	255	255
308	203	246	255	255
308	204	246	255	255
308	205	246	255	255
308	206	245	255	255
308	207	245	255	255
308	208	243	255	255
308	209	243	255	255
308	210	243	255	255
308	211	243	255	255
308	212	246	255	255
308	213	247	255	255
308	214	246	255	255
308	215	246	255	255
308	216	243	255	255
308	217	244	255	255
308	218	243	255	255
308	219	243	255	255
308	220	243	255	255
308	221	243	255	255
308	222	244	255	255
308	223	243	255	255
308	224	244	255	255
308	225	244	255	255
308	226	244	255	255
308	227	244	255	255
308	228	243	255	255
308	229	244	255	255
308	230	243	255	255
308	231	243	255	255
308	232	244	255	255
308	233	243	255	255
308	234	243	255	255
308	235	243	255	255
308	236	243	255	255
308	237	243	255	255
308	238	247	255	255
308	239	244	255	255
308	240	243	255	255
308	241	245	255	255
308	242	245	255	255
308	243	246	255	255
308	244	246	255	255
308	245	246	255	255
308	246	243	255	255
308	247	243	255	255
308	248	240	255	255
308	249	242	255	255
308	250	246	255	255
309	150	237	255	255
309	151	239	255	255
309	152	246	255	255
309	153	243	255	255
309	154	244	255	255
309	155	244	255	255
309	156	243	255	255
309	157	243	255	255
309	158	243	255	255
309	159	243	255	255
309	160	243	255	255
309	161	242	255	255
309	162	239	255	255
309	163	240	255	255
309	164	242	255	255
309	165	242	255	255
309	166	243	255	255
309	167	241	255	255
309	168	240	255	255
309	169	239	255	255
309	170	242	255	255
309	171	242	255	255
309	172	243	255	255
309	173	241	255	255
309	174	242	255	255
309	175	239	255	255
309	176	241	255	255
309	177	241	255	255
309	178	239	255	255
309	179	240	255	255
309	180	239	255	255
309	181	239	255	255
309	182	242	255	255
309	183	240	255	255
309	184	240	255	255
309	185	240	255	255
309	186	239	255	255
309	187	239	255	255
309	188	243	255	255
309	189	243	255	255
309	190	246	255	255
309	191	246	255	255
309	192	243	255	255
309	193	242	255	255
309	194	244	255	255
309	195	244	255	255
309	196	243	255	255
309	197	243	255	255
309	198	243	255	255
309	199	243	255	255
309	200	243	255	255
309	201	240	255	255
309	202	246	255	255
309	203	246	255	255
309	204	246	255	255
309	205	246	255	255
309	206	244	255	255
309	207	244	255	255
309	208	243	255	255
309	209	243	255	255
309	210	242	255	255
309	211	243	255	255
309	212	246	255	255
309	213	246	255	255
309	214	246	255	255
309	215	246	255	255
309	216	243	255	255
309	217	243	255	255
309	218	243	255	255
309	219	243	255	255
309	220	243	255	255
309	221	244	255	255
309	222	242	255	255
309	223	243	255	255
309	224	244	255	255
309	225	244	255	255
309	226	244	255	255
309	227	244	255	255
309	228	243	255	255
309	229	244	255	255
309	230	243	255	255
309	231	243	255	255
309	232	244	255	255
309	233	243	255	255
309	234	244	255	255
309	235	243	255	255
309	236	244	255	255
309	237	242	255	255
309	238	246	255	255
309	239	244	255	255
309	240	244	255	255
309	241	245	255	255
309	242	246	255	255
309	243	245	255	255
309	244	246	255	255
309	245	246	255	255
309	246	244	255	255
309	247	243	255	255
309	248	240	255	255
309	249	242	255	255
309	250	246	255	255
310	150	243	255	255
310	151	243	255	255
310	152	243	255	255
310	153	246	255	255
310	154	245	255	255
310	155	245	255	255
310	156	244	255	255
310	157	244	255	255
310	158	243	255	255
310	159	243	255	255
310	160	243	255	255
310	161	246	255	255
310	162	243	255	255
310	163	243	255	255
310	164	240	255	255
310	165	240	255	255
310	166	240	255	255
310	167	240	255	255
310	168	243	255	255
310	169	243	255	255
310	170	240	255	255
310	171	243	255	255
310	172	240	255	255
310	173	240	255	255
310	174	243	255	255
310	175	242	255	255
310	176	239	255	255
310	177	239	255	255
310	178	240	255	255
310	179	240	255	255
310	180	239	255	255
310	181	239	255	255
310	182	243	255	255
310	183	243	255	255
310	184	242	255	255
310	185	242	255	255
310	186	242	255	255
310	187	240	255	255
310	188	244	255	255
310	189	244	255	255
310	190	244	255	255
310	191	243	255	255
310	192	244	255	255
310	193	247	255	255
310	194	245	255	255
310	195	244	255	255
310	196	246	255	255
310	197	246	255	255
310	198	244	255	255
310	199	244	255	255
310	200	244	255	255
310	201	244	255	255
310	202	246	255	255
310	203	245	255	255
310	204	245	255	255
310	205	247	255	255
310	206	244	255	255
310	207	247	255	255
310	208	240	255	255
310	209	240	255	255
310	210	244	255	255
310	211	244	255	255
310	212	246	255	255
310	213	246	255	255
310	214	244	255	255
310	215	244	255	255
310	216	243	255	255
310	217	243	255	255
310	218	246	255	255
310	219	246	255	255
310	220	244	255	255
310	221	244	255	255
310	222	243	255	255
310	223	243	255	255
310	224	244	255	255
310	225	244	255	255
310	226	244	255	255
310	227	243	255	255
310	228	245	255	255
310	229	246	255	255
310	230	244	255	255
310	231	243	255	255
310	232	243	255	255
310	233	243	255	255
310	234	243	255	255
310	235	243	255	255
310	236	243	255	255
310	237	243	255	255
310	238	243	255	255
310	239	246	255	255
310	240	246	255	255
310	241	244	255	255
310	242	244	255	255
310	243	246	255	255
310	244	245	255	255
310	245	246	255	255
310	246	243	255	255
310	247	239	255	255
310	248	239	255	255
310	249	243	255	255
310	250	242	255	255
311	150	244	255	255
311	151	244	255	255
311	152	244	255	255
311	153	246	255	255
311	154	244	255	255
311	155	245	255	255
311	156	243	255	255
311	157	244	255	255
311	158	243	255	255
311	159	243	255	255
311	160	243	255	255
311	161	246	255	255
311	162	243	255	255
311	163	243	255	255
311	164	241	255	255
311	165	240	255	255
311	166	241	255	255
311	167	240	255	255
311	168	243	255	255
311	169	243	255	255
311	170	240	255	255
311	171	242	255	255
311	172	241	255	255
311	173	239	255	255
311	174	242	255	255
311	175	243	255	255
311	176	240	255	255
311	177	241	255	255
311	178	240	255	255
311	179	240	255	255
311	180	239	255	255
311	181	237	255	255
311	182	243	255	255
311	183	244	255	255
311	184	243	255	255
311	185	243	255	255
311	186	242	255	255
311	187	246	255	255
311	188	244	255	255
311	189	244	255	255
311	190	244	255	255
311	191	244	255	255
311	192	244	255	255
311	193	246	255	255
311	194	245	255	255
311	195	244	255	255
311	196	246	255	255
311	197	247	255	255
311	198	245	255	255
311	199	244	255	255
311	200	244	255	255
311	201	244	255	255
311	202	247	255	255
311	203	245	255	255
311	204	244	255	255
311	205	247	255	255
311	206	245	255	255
311	207	247	255	255
311	208	239	255	255
311	209	239	255	255
311	210	243	255	255
311	211	244	255	255
311	212	247	255	255
311	213	246	255	255
311	214	244	255	255
311	215	244	255	255
311	216	243	255	255
311	217	243	255	255
311	218	246	255	255
311	219	246	255	255
311	220	245	255	255
311	221	244	255	255
311	222	243	255	255
311	223	243	255	255
311	224	244	255	255
311	225	244	255	255
311	226	244	255	255
311	227	243	255	255
311	228	245	255	255
311	229	246	255	255
311	230	244	255	255
311	231	243	255	255
311	232	243	255	255
311	233	244	255	255
311	234	243	255	255
311	235	243	255	255
311	236	243	255	255
311	237	244	255	255
311	238	245	255	255
311	239	246	255	255
311	240	247	255	255
311	241	244	255	255
311	242	244	255	255
311	243	246	255	255
311	244	245	255	255
311	245	247	255	255
311	246	244	255	255
311	247	242	255	255
311	248	241	255	255
311	249	243	255	255
311	250	243	255	255
312	150	243	255	255
312	151	244	255	255
312	152	243	255	255
312	153	243	255	255
312	154	243	255	255
312	155	243	255	255
312	156	243	255	255
312	157	243	255	255
312	158	243	255	255
312	159	243	255	255
312	160	243	255	255
312	161	243	255	255
312	162	244	255	255
312	163	244	255	255
312	164	243	255	255
312	165	243	255	255
312	166	243	255	255
312	167	243	255	255
312	168	243	255	255
312	169	243	255	255
312	170	243	255	255
312	171	243	255	255
312	172	243	255	255
312	173	243	255	255
312	174	243	255	255
312	175	243	255	255
312	176	243	255	255
312	177	243	255	255
312	178	242	255	255
312	179	243	255	255
312	180	240	255	255
312	181	239	255	255
312	182	239	255	255
312	183	240	255	255
312	184	240	255	255
312	185	239	255	255
312	186	240	255	255
312	187	239	255	255
312	188	243	255	255
312	189	243	255	255
312	190	244	255	255
312	191	246	255	255
312	192	242	255	255
312	193	239	255	255
312	194	244	255	255
312	195	244	255	255
312	196	246	255	255
312	197	246	255	255
312	198	245	255	255
312	199	245	255	255
312	200	245	255	255
312	201	247	255	255
312	202	248	255	255
312	203	247	255	255
312	204	243	255	255
312	205	241	255	255
312	206	243	255	255
312	207	245	255	255
312	208	243	255	255
312	209	240	255	255
312	210	247	255	255
312	211	247	255	255
312	212	250	255	255
312	213	248	255	255
312	214	244	255	255
312	215	243	255	255
312	216	243	255	255
312	217	244	255	255
312	218	245	255	255
312	219	245	255	255
312	220	245	255	255
312	221	246	255	255
312	222	244	255	255
312	223	243	255	255
312	224	243	255	255
312	225	245	255	255
312	226	244	255	255
312	227	243	255	255
312	228	243	255	255
312	229	244	255	255
312	230	246	255	255
312	231	244	255	255
312	232	243	255	255
312	233	245	255	255
312	234	243	255	255
312	235	244	255	255
312	236	246	255	255
312	237	246	255	255
312	238	247	255	255
312	239	247	255	255
312	240	246	255	255
312	241	246	255	255
312	242	246	255	255
312	243	246	255	255
312	244	245	255	255
312	245	245	255	255
312	246	245	255	255
312	247	246	255	255
312	248	243	255	255
312	249	244	255	255
312	250	241	255	255
313	150	242	255	255
313	151	244	255	255
313	152	243	255	255
313	153	243	255	255
313	154	242	255	255
313	155	243	255	255
313	156	242	255	255
313	157	242	255	255
313	158	243	255	255
313	159	243	255	255
313	160	243	255	255
313	161	243	255	255
313	162	244	255	255
313	163	244	255	255
313	164	243	255	255
313	165	243	255	255
313	166	242	255	255
313	167	243	255	255
313	168	243	255	255
313	169	243	255	255
313	170	242	255	255
313	171	243	255	255
313	172	244	255	255
313	173	245	255	255
313	174	243	255	255
313	175	243	255	255
313	176	242	255	255
313	177	243	255	255
313	178	242	255	255
313	179	239	255	255
313	180	239	255	255
313	181	239	255	255
313	182	240	255	255
313	183	240	255	255
313	184	240	255	255
313	185	239	255	255
313	186	240	255	255
313	187	237	255	255
313	188	242	255	255
313	189	244	255	255
313	190	244	255	255
313	191	246	255	255
313	192	242	255	255
313	193	241	255	255
313	194	244	255	255
313	195	244	255	255
313	196	246	255	255
313	197	246	255	255
313	198	244	255	255
313	199	245	255	255
313	200	245	255	255
313	201	246	255	255
313	202	246	255	255
313	203	247	255	255
313	204	244	255	255
313	205	243	255	255
313	206	243	255	255
313	207	244	255	255
313	208	243	255	255
313	209	241	255	255
313	210	247	255	255
313	211	247	255	255
313	212	250	255	255
313	213	248	255	255
313	214	244	255	255
313	215	244	255	255
313	216	243	255	255
313	217	243	255	255
313	218	244	255	255
313	219	244	255	255
313	220	244	255	255
313	221	246	255	255
313	222	244	255	255
313	223	243	255	255
313	224	243	255	255
313	225	244	255	255
313	226	243	255	255
313	227	243	255	255
313	228	243	255	255
313	229	244	255	255
313	230	246	255	255
313	231	243	255	255
313	232	243	255	255
313	233	244	255	255
313	234	243	255	255
313	235	244	255	255
313	236	246	255	255
313	237	246	255	255
313	238	247	255	255
313	239	247	255	255
313	240	246	255	255
313	241	246	255	255
313	242	246	255	255
313	243	247	255	255
313	244	245	255	255
313	245	245	255	255
313	246	245	255	255
313	247	246	255	255
313	248	244	255	255
313	249	244	255	255
313	250	241	255	255
314	150	236	255	255
314	151	239	255	255
314	152	240	255	255
314	153	240	255	255
314	154	240	255	255
314	155	239	255	255
314	156	240	255	255
314	157	240	255	255
314	158	240	255	255
314	159	240	255	255
314	160	240	255	255
314	161	239	255	255
314	162	243	255	255
314	163	243	255	255
314	164	244	255	255
314	165	246	255	255
314	166	244	255	255
314	167	244	255	255
314	168	243	255	255
314	169	240	255	255
314	170	243	255	255
314	171	243	255	255
314	172	243	255	255
314	173	243	255	255
314	174	240	255	255
314	175	239	255	255
314	176	240	255	255
314	177	243	255	255
314	178	240	255	255
314	179	240	255	255
314	180	242	255	255
314	181	242	255	255
314	182	240	255	255
314	183	240	255	255
314	184	238	255	255
314	185	238	255	255
314	186	240	255	255
314	187	240	255	255
314	188	244	255	255
314	189	244	255	255
314	190	245	255	255
314	191	244	255	255
314	192	243	255	255
314	193	243	255	255
314	194	243	255	255
314	195	243	255	255
314	196	244	255	255
314	197	244	255	255
314	198	246	255	255
314	199	245	255	255
314	200	245	255	255
314	201	244	255	255
314	202	246	255	255
314	203	246	255	255
314	204	246	255	255
314	205	245	255	255
314	206	243	255	255
314	207	244	255	255
314	208	244	255	255
314	209	245	255	255
314	210	246	255	255
314	211	243	255	255
314	212	246	255	255
314	213	246	255	255
314	214	243	255	255
314	215	243	255	255
314	216	244	255	255
314	217	244	255	255
314	218	244	255	255
314	219	244	255	255
314	220	243	255	255
314	221	243	255	255
314	222	243	255	255
314	223	244	255	255
314	224	243	255	255
314	225	243	255	255
314	226	243	255	255
314	227	243	255	255
314	228	243	255	255
314	229	243	255	255
314	230	244	255	255
314	231	242	255	255
314	232	244	255	255
314	233	243	255	255
314	234	244	255	255
314	235	246	255	255
314	236	247	255	255
314	237	247	255	255
314	238	247	255	255
314	239	247	255	255
314	240	246	255	255
314	241	246	255	255
314	242	244	255	255
314	243	245	255	255
314	244	245	255	255
314	245	245	255	255
314	246	245	255	255
314	247	245	255	255
314	248	244	255	255
314	249	245	255	255
314	250	242	255	255
315	150	239	255	255
315	151	239	255	255
315	152	239	255	255
315	153	239	255	255
315	154	239	255	255
315	155	240	255	255
315	156	239	255	255
315	157	240	255	255
315	158	240	255	255
315	159	241	255	255
315	160	240	255	255
315	161	237	255	255
315	162	242	255	255
315	163	243	255	255
315	164	244	255	255
315	165	246	255	255
315	166	244	255	255
315	167	244	255	255
315	168	243	255	255
315	169	239	255	255
315	170	243	255	255
315	171	243	255	255
315	172	243	255	255
315	173	243	255	255
315	174	239	255	255
315	175	239	255	255
315	176	240	255	255
315	177	242	255	255
315	178	240	255	255
315	179	240	255	255
315	180	243	255	255
315	181	242	255	255
315	182	240	255	255
315	183	240	255	255
315	184	239	255	255
315	185	238	255	255
315	186	240	255	255
315	187	240	255	255
315	188	244	255	255
315	189	245	255	255
315	190	245	255	255
315	191	244	255	255
315	192	242	255	255
315	193	242	255	255
315	194	243	255	255
315	195	243	255	255
315	196	244	255	255
315	197	244	255	255
315	198	246	255	255
315	199	245	255	255
315	200	245	255	255
315	201	244	255	255
315	202	247	255	255
315	203	246	255	255
315	204	246	255	255
315	205	244	255	255
315	206	243	255	255
315	207	244	255	255
315	208	246	255	255
315	209	244	255	255
315	210	246	255	255
315	211	244	255	255
315	212	246	255	255
315	213	246	255	255
315	214	244	255	255
315	215	244	255	255
315	216	244	255	255
315	217	244	255	255
315	218	243	255	255
315	219	244	255	255
315	220	243	255	255
315	221	243	255	255
315	222	243	255	255
315	223	244	255	255
315	224	243	255	255
315	225	243	255	255
315	226	244	255	255
315	227	242	255	255
315	228	244	255	255
315	229	243	255	255
315	230	244	255	255
315	231	245	255	255
315	232	244	255	255
315	233	243	255	255
315	234	244	255	255
315	235	247	255	255
315	236	247	255	255
315	237	247	255	255
315	238	247	255	255
315	239	247	255	255
315	240	246	255	255
315	241	246	255	255
315	242	244	255	255
315	243	244	255	255
315	244	245	255	255
315	245	245	255	255
315	246	245	255	255
315	247	245	255	255
315	248	244	255	255
315	249	244	255	255
315	250	242	255	255
316	150	241	255	255
316	151	241	255	255
316	152	235	255	255
316	153	237	255	255
316	154	239	255	255
316	155	237	255	255
316	156	242	255	255
316	157	240	255	255
316	158	243	255	255
316	159	243	255	255
316	160	241	255	255
316	161	240	255	255
316	162	244	255	255
316	163	245	255	255
316	164	243	255	255
316	165	244	255	255
316	166	243	255	255
316	167	244	255	255
316	168	246	255	255
316	169	246	255	255
316	170	244	255	255
316	171	243	255	255
316	172	242	255	255
316	173	241	255	255
316	174	239	255	255
316	175	241	255	255
316	176	240	255	255
316	177	237	255	255
316	178	243	255	255
316	179	243	255	255
316	180	246	255	255
316	181	246	255	255
316	182	243	255	255
316	183	243	255	255
316	184	241	255	255
316	185	240	255	255
316	186	235	255	255
316	187	240	255	255
316	188	244	255	255
316	189	244	255	255
316	190	244	255	255
316	191	243	255	255
316	192	242	255	255
316	193	243	255	255
316	194	243	255	255
316	195	240	255	255
316	196	243	255	255
316	197	244	255	255
316	198	243	255	255
316	199	243	255	255
316	200	245	255	255
316	201	244	255	255
316	202	246	255	255
316	203	246	255	255
316	204	244	255	255
316	205	244	255	255
316	206	244	255	255
316	207	245	255	255
316	208	247	255	255
316	209	244	255	255
316	210	243	255	255
316	211	246	255	255
316	212	243	255	255
316	213	240	255	255
316	214	244	255	255
316	215	246	255	255
316	216	244	255	255
316	217	244	255	255
316	218	243	255	255
316	219	243	255	255
316	220	243	255	255
316	221	244	255	255
316	222	243	255	255
316	223	243	255	255
316	224	243	255	255
316	225	243	255	255
316	226	243	255	255
316	227	242	255	255
316	228	243	255	255
316	229	244	255	255
316	230	244	255	255
316	231	245	255	255
316	232	243	255	255
316	233	243	255	255
316	234	243	255	255
316	235	244	255	255
316	236	244	255	255
316	237	244	255	255
316	238	245	255	255
316	239	246	255	255
316	240	245	255	255
316	241	244	255	255
316	242	246	255	255
316	243	244	255	255
316	244	246	255	255
316	245	245	255	255
316	246	245	255	255
316	247	246	255	255
316	248	242	255	255
316	249	244	255	255
316	250	243	255	255
317	150	241	255	255
317	151	239	255	255
317	152	237	255	255
317	153	237	255	255
317	154	239	255	255
317	155	237	255	255
317	156	243	255	255
317	157	240	255	255
317	158	244	255	255
317	159	242	255	255
317	160	240	255	255
317	161	241	255	255
317	162	244	255	255
317	163	246	255	255
317	164	244	255	255
317	165	244	255	255
317	166	242	255	255
317	167	244	255	255
317	168	247	255	255
317	169	246	255	255
317	170	244	255	255
317	171	243	255	255
317	172	243	255	255
317	173	242	255	255
317	174	240	255	255
317	175	242	255	255
317	176	240	255	255
317	177	240	255	255
317	178	243	255	255
317	179	243	255	255
317	180	245	255	255
317	181	246	255	255
317	182	243	255	255
317	183	243	255	255
317	184	240	255	255
317	185	240	255	255
317	186	238	255	255
317	187	240	255	255
317	188	244	255	255
317	189	243	255	255
317	190	243	255	255
317	191	243	255	255
317	192	242	255	255
317	193	243	255	255
317	194	243	255	255
317	195	241	255	255
317	196	243	255	255
317	197	243	255	255
317	198	243	255	255
317	199	243	255	255
317	200	245	255	255
317	201	245	255	255
317	202	246	255	255
317	203	246	255	255
317	204	244	255	255
317	205	244	255	255
317	206	244	255	255
317	207	244	255	255
317	208	246	255	255
317	209	242	255	255
317	210	242	255	255
317	211	244	255	255
317	212	243	255	255
317	213	241	255	255
317	214	244	255	255
317	215	246	255	255
317	216	243	255	255
317	217	244	255	255
317	218	242	255	255
317	219	244	255	255
317	220	243	255	255
317	221	244	255	255
317	222	243	255	255
317	223	243	255	255
317	224	243	255	255
317	225	243	255	255
317	226	243	255	255
317	227	244	255	255
317	228	244	255	255
317	229	245	255	255
317	230	245	255	255
317	231	245	255	255
317	232	243	255	255
317	233	243	255	255
317	234	243	255	255
317	235	242	255	255
317	236	244	255	255
317	237	244	255	255
317	238	245	255	255
317	239	246	255	255
317	240	245	255	255
317	241	244	255	255
317	242	246	255	255
317	243	244	255	255
317	244	246	255	255
317	245	244	255	255
317	246	244	255	255
317	247	246	255	255
317	248	243	255	255
317	249	244	255	255
317	250	243	255	255
318	150	241	255	255
318	151	241	255	255
318	152	240	255	255
318	153	241	255	255
318	154	240	255	255
318	155	240	255	255
318	156	244	255	255
318	157	243	255	255
318	158	243	255	255
318	159	243	255	255
318	160	240	255	255
318	161	240	255	255
318	162	242	255	255
318	163	243	255	255
318	164	243	255	255
318	165	243	255	255
318	166	243	255	255
318	167	243	255	255
318	168	246	255	255
318	169	246	255	255
318	170	243	255	255
318	171	243	255	255
318	172	240	255	255
318	173	243	255	255
318	174	242	255	255
318	175	239	255	255
318	176	242	255	255
318	177	245	255	255
318	178	243	255	255
318	179	242	255	255
318	180	240	255	255
318	181	242	255	255
318	182	241	255	255
318	183	239	255	255
318	184	239	255	255
318	185	243	255	255
318	186	244	255	255
318	187	243	255	255
318	188	243	255	255
318	189	243	255	255
318	190	243	255	255
318	191	242	255	255
318	192	243	255	255
318	193	243	255	255
318	194	243	255	255
318	195	242	255	255
318	196	237	255	255
318	197	240	255	255
318	198	240	255	255
318	199	240	255	255
318	200	243	255	255
318	201	243	255	255
318	202	244	255	255
318	203	244	255	255
318	204	245	255	255
318	205	245	255	255
318	206	243	255	255
318	207	243	255	255
318	208	243	255	255
318	209	244	255	255
318	210	246	255	255
318	211	246	255	255
318	212	244	255	255
318	213	244	255	255
318	214	243	255	255
318	215	243	255	255
318	216	244	255	255
318	217	244	255	255
318	218	246	255	255
318	219	244	255	255
318	220	246	255	255
318	221	246	255	255
318	222	243	255	255
318	223	243	255	255
318	224	243	255	255
318	225	244	255	255
318	226	244	255	255
318	227	244	255	255
318	228	242	255	255
318	229	245	255	255
318	230	243	255	255
318	231	243	255	255
318	232	240	255	255
318	233	245	255	255
318	234	244	255	255
318	235	243	255	255
318	236	244	255	255
318	237	245	255	255
318	238	245	255	255
318	239	243	255	255
318	240	243	255	255
318	241	243	255	255
318	242	244	255	255
318	243	244	255	255
318	244	247	255	255
318	245	246	255	255
318	246	243	255	255
318	247	244	255	255
318	248	244	255	255
318	249	244	255	255
318	250	243	255	255
319	150	243	255	255
319	151	241	255	255
319	152	241	255	255
319	153	240	255	255
319	154	241	255	255
319	155	240	255	255
319	156	244	255	255
319	157	243	255	255
319	158	243	255	255
319	159	242	255	255
319	160	240	255	255
319	161	240	255	255
319	162	241	255	255
319	163	242	255	255
319	164	241	255	255
319	165	242	255	255
319	166	244	255	255
319	167	243	255	255
319	168	246	255	255
319	169	246	255	255
319	170	243	255	255
319	171	243	255	255
319	172	240	255	255
319	173	243	255	255
319	174	243	255	255
319	175	237	255	255
319	176	242	255	255
319	177	244	255	255
319	178	244	255	255
319	179	242	255	255
319	180	239	255	255
319	181	241	255	255
319	182	241	255	255
319	183	239	255	255
319	184	240	255	255
319	185	243	255	255
319	186	244	255	255
319	187	243	255	255
319	188	242	255	255
319	189	242	255	255
319	190	242	255	255
319	191	241	255	255
319	192	243	255	255
319	193	243	255	255
319	194	243	255	255
319	195	243	255	255
319	196	239	255	255
319	197	240	255	255
319	198	240	255	255
319	199	240	255	255
319	200	243	255	255
319	201	243	255	255
319	202	244	255	255
319	203	244	255	255
319	204	245	255	255
319	205	244	255	255
319	206	243	255	255
319	207	243	255	255
319	208	242	255	255
319	209	244	255	255
319	210	246	255	255
319	211	246	255	255
319	212	244	255	255
319	213	244	255	255
319	214	242	255	255
319	215	244	255	255
319	216	244	255	255
319	217	243	255	255
319	218	246	255	255
319	219	244	255	255
319	220	247	255	255
319	221	246	255	255
319	222	243	255	255
319	223	243	255	255
319	224	243	255	255
319	225	244	255	255
319	226	244	255	255
319	227	245	255	255
319	228	243	255	255
319	229	244	255	255
[truncated: 38,807 more rows]
