# Supplementary material for: Traceable Calibration, Performance Metrics, and Uncertainty Estimates of Minirhizotron Digital Imagery for Fine-Root Measurements
Source: PLoS One. 2014 Nov 12;9(11):e112362. doi: 10.1371/journal.pone.0112362 (PMC4229195; doi:10.1371/journal.pone.0112362)
Supplement: Data S1 — Data and uncertainty analyses for the procedures described in this manuscript. (ZIP) [file pone.0112362.s001.zip › Data for submission/Root Color/AMR_YELLOW_DATA.xlsx]

## Sheet: YELLOW_AMR1
COLUMN	ROW	RED	GREEN	BLUE
300	150	232	250	2
300	151	233	251	7
300	152	233	250	9
300	153	235	249	0
300	154	234	250	2
300	155	233	251	0
300	156	233	248	0
300	157	233	251	0
300	158	231	251	0
300	159	231	251	6
300	160	231	250	8
300	161	232	250	15
300	162	230	251	17
300	163	232	250	15
300	164	232	251	9
300	165	231	252	16
300	166	233	252	12
300	167	233	251	7
300	168	233	251	7
300	169	234	250	4
300	170	233	249	3
300	171	234	250	4
300	172	231	248	7
300	173	231	249	3
300	174	230	250	1
300	175	230	248	2
300	176	232	251	0
300	177	232	249	0
300	178	234	248	0
300	179	235	249	0
300	180	232	248	0
300	181	232	249	0
300	182	231	249	0
300	183	230	248	0
300	184	230	248	0
300	185	230	249	9
300	186	229	252	6
300	187	230	250	1
300	188	231	249	1
300	189	232	249	0
300	190	230	251	0
300	191	231	249	12
300	192	228	250	9
300	193	227	250	4
300	194	228	251	5
300	195	227	252	1
300	196	230	251	0
300	197	232	250	0
300	198	232	249	0
300	199	233	249	3
300	200	232	250	6
300	201	231	250	0
300	202	230	250	1
300	203	230	250	0
300	204	229	249	0
300	205	228	244	0
300	206	229	248	0
300	207	231	248	9
300	208	231	249	14
300	209	229	250	16
300	210	229	249	18
300	211	230	249	9
300	212	231	250	10
300	213	231	251	2
300	214	234	250	2
300	215	235	250	0
300	216	232	252	0
300	217	233	251	0
300	218	231	253	0
300	219	232	251	0
300	220	232	249	0
300	221	232	249	0
300	222	230	248	0
300	223	230	247	8
300	224	229	248	8
300	225	227	250	2
300	226	229	249	2
300	227	230	248	0
300	228	229	248	0
300	229	229	249	0
300	230	229	249	0
300	231	231	248	0
300	232	231	248	0
300	233	231	247	1
300	234	232	248	4
300	235	232	247	6
300	236	230	246	10
300	237	231	248	7
300	238	229	249	2
300	239	229	248	0
300	240	231	249	0
300	241	232	249	0
300	242	235	249	0
300	243	232	250	4
300	244	231	249	1
300	245	232	249	0
300	246	234	249	0
300	247	233	248	0
300	248	234	247	0
300	249	234	247	0
300	250	228	241	0
301	150	231	249	1
301	151	232	250	6
301	152	232	249	8
301	153	236	250	0
301	154	233	249	1
301	155	233	251	0
301	156	234	249	0
301	157	233	251	0
301	158	231	251	0
301	159	232	252	7
301	160	232	251	9
301	161	232	250	15
301	162	233	254	20
301	163	236	254	19
301	164	232	251	9
301	165	230	251	15
301	166	232	251	11
301	167	233	251	7
301	168	233	251	7
301	169	235	251	5
301	170	234	250	4
301	171	234	250	4
301	172	231	248	7
301	173	230	248	2
301	174	229	249	0
301	175	230	248	2
301	176	230	249	0
301	177	232	249	0
301	178	235	249	0
301	179	235	249	0
301	180	234	250	2
301	181	232	249	0
301	182	231	249	0
301	183	231	249	1
301	184	230	248	0
301	185	230	249	9
301	186	229	252	6
301	187	229	249	0
301	188	230	248	0
301	189	232	249	0
301	190	230	251	0
301	191	231	249	12
301	192	229	251	10
301	193	227	250	4
301	194	228	251	5
301	195	226	251	0
301	196	230	251	0
301	197	233	251	0
301	198	232	249	0
301	199	233	249	3
301	200	231	249	5
301	201	231	250	0
301	202	230	250	1
301	203	230	250	0
301	204	229	249	0
301	205	232	248	2
301	206	231	250	0
301	207	232	249	10
301	208	232	250	15
301	209	229	250	16
301	210	228	248	17
301	211	228	247	7
301	212	231	250	10
301	213	230	250	1
301	214	233	249	1
301	215	235	250	0
301	216	231	251	0
301	217	233	251	0
301	218	230	252	0
301	219	232	251	0
301	220	233	250	0
301	221	233	250	0
301	222	231	249	1
301	223	231	248	9
301	224	230	249	9
301	225	227	250	2
301	226	228	248	1
301	227	231	249	0
301	228	228	247	0
301	229	228	248	0
301	230	228	248	0
301	231	231	248	0
301	232	231	248	0
301	233	232	248	2
301	234	232	248	4
301	235	233	248	7
301	236	231	247	11
301	237	230	247	6
301	238	230	250	3
301	239	230	249	0
301	240	232	250	0
301	241	228	245	0
301	242	234	248	0
301	243	231	249	3
301	244	233	251	3
301	245	234	251	0
301	246	234	249	0
301	247	233	248	0
301	248	234	247	0
301	249	235	248	0
301	250	235	248	1
302	150	235	247	7
302	151	232	251	0
302	152	232	251	0
302	153	231	249	1
302	154	231	249	5
302	155	231	249	3
302	156	232	248	2
302	157	233	249	5
302	158	233	249	3
302	159	233	249	17
302	160	233	249	17
302	161	234	250	14
302	162	235	253	18
302	163	232	250	15
302	164	232	251	11
302	165	232	251	9
302	166	232	251	11
302	167	233	252	1
302	168	233	251	7
302	169	234	252	8
302	170	231	250	10
302	171	232	249	0
302	172	228	252	0
302	173	227	252	0
302	174	229	251	0
302	175	228	253	0
302	176	232	250	0
302	177	232	249	0
302	178	233	249	1
302	179	233	249	5
302	180	231	248	7
302	181	232	250	6
302	182	232	248	2
302	183	231	247	1
302	184	230	248	2
302	185	231	250	8
302	186	231	252	0
302	187	231	251	0
302	188	232	250	0
302	189	232	250	0
302	190	233	251	0
302	191	232	249	10
302	192	228	250	7
302	193	229	250	12
302	194	230	249	9
302	195	230	250	1
302	196	232	248	0
302	197	232	250	0
302	198	232	249	0
302	199	230	249	9
302	200	233	248	7
302	201	232	250	15
302	202	231	247	15
302	203	232	249	8
302	204	232	247	6
302	205	231	249	5
302	206	232	248	2
302	207	232	248	16
302	208	232	250	17
302	209	232	250	13
302	210	231	249	12
302	211	230	248	4
302	212	230	250	3
302	213	231	252	0
302	214	233	250	0
302	215	232	250	0
302	216	233	251	0
302	217	233	250	0
302	218	230	251	0
302	219	231	251	4
302	220	230	250	5
302	221	230	249	0
302	222	229	250	0
302	223	229	249	4
302	224	230	250	5
302	225	229	253	0
302	226	230	248	0
302	227	230	250	0
302	228	230	248	0
302	229	230	248	0
302	230	230	248	0
302	231	229	248	0
302	232	230	249	0
302	233	230	250	5
302	234	233	253	6
302	235	231	249	3
302	236	229	249	0
302	237	229	250	0
302	238	229	249	0
302	239	229	248	0
302	240	230	249	0
302	241	230	248	4
302	242	231	247	1
302	243	231	249	3
302	244	230	249	7
302	245	230	250	1
302	246	230	248	0
302	247	231	249	0
302	248	231	249	0
302	249	231	251	0
302	250	237	255	4
303	150	238	250	10
303	151	230	249	0
303	152	231	250	0
303	153	231	249	1
303	154	232	250	6
303	155	232	250	4
303	156	235	251	5
303	157	234	250	6
303	158	234	250	4
303	159	234	250	18
303	160	233	249	17
303	161	232	248	12
303	162	232	250	15
303	163	232	250	15
303	164	232	251	11
303	165	232	251	9
303	166	232	251	11
303	167	230	249	0
303	168	232	250	6
303	169	233	251	7
303	170	231	250	10
303	171	232	249	0
303	172	228	252	0
303	173	227	252	0
303	174	229	251	0
303	175	227	252	0
303	176	232	250	0
303	177	233	250	0
303	178	233	249	1
303	179	234	250	6
303	180	233	250	9
303	181	232	250	6
303	182	233	249	3
303	183	233	249	3
303	184	231	249	3
303	185	231	250	8
303	186	230	251	0
303	187	231	251	0
303	188	232	250	0
303	189	232	250	0
303	190	232	250	0
303	191	231	248	9
303	192	228	250	7
303	193	229	250	12
303	194	231	250	10
303	195	230	250	1
303	196	233	249	1
303	197	232	250	0
303	198	233	250	0
303	199	231	250	10
303	200	235	250	9
303	201	232	250	15
303	202	233	249	17
303	203	232	249	8
303	204	235	250	9
303	205	232	250	6
303	206	234	250	4
303	207	233	249	17
303	208	232	250	17
303	209	231	249	12
303	210	230	248	11
303	211	230	248	4
303	212	230	250	3
303	213	230	251	0
303	214	233	250	0
303	215	232	250	0
303	216	232	250	0
303	217	234	251	0
303	218	231	252	0
303	219	231	251	4
303	220	230	250	5
303	221	230	249	0
303	222	229	250	0
303	223	229	249	4
303	224	230	250	5
303	225	227	251	0
303	226	231	249	1
303	227	229	249	0
303	228	231	249	0
303	229	231	249	0
303	230	231	249	0
303	231	229	248	0
303	232	229	248	0
303	233	229	249	4
303	234	229	249	2
303	235	230	248	2
303	236	229	249	0
303	237	229	250	0
303	238	229	249	0
303	239	229	248	0
303	240	230	249	0
303	241	231	249	5
303	242	233	249	3
303	243	232	250	4
303	244	230	249	7
303	245	229	249	0
303	246	230	248	0
303	247	232	250	0
303	248	232	250	0
303	249	230	250	0
303	250	229	250	0
304	150	233	247	11
304	151	235	250	0
304	152	230	250	0
304	153	231	249	3
304	154	229	252	4
304	155	229	252	15
304	156	229	250	12
304	157	231	250	10
304	158	234	249	10
304	159	234	248	14
304	160	233	249	13
304	161	233	249	5
304	162	234	250	4
304	163	234	250	2
304	164	234	255	9
304	165	233	250	9
304	166	230	252	11
304	167	230	250	1
304	168	231	251	2
304	169	231	251	2
304	170	232	252	5
304	171	231	251	2
304	172	230	251	0
304	173	230	252	0
304	174	230	249	0
304	175	230	250	0
304	176	233	251	0
304	177	231	247	0
304	178	233	249	3
304	179	233	250	11
304	180	231	250	8
304	181	231	251	6
304	182	230	249	7
304	183	230	250	3
304	184	230	251	0
304	185	230	251	0
304	186	230	252	0
304	187	230	252	0
304	188	233	251	0
304	189	233	251	0
304	190	234	249	0
304	191	233	247	11
304	192	231	247	13
304	193	232	249	19
304	194	231	249	16
304	195	232	250	4
304	196	231	249	3
304	197	231	249	1
304	198	231	250	0
304	199	230	251	17
304	200	234	250	18
304	201	232	248	23
304	202	232	248	23
304	203	231	248	20
304	204	232	249	19
304	205	233	250	9
304	206	232	249	8
304	207	234	249	10
304	208	232	251	9
304	209	233	250	0
304	210	233	250	0
304	211	231	248	0
304	212	233	251	0
304	213	233	250	0
304	214	233	250	0
304	215	235	249	0
304	216	234	248	0
304	217	233	249	5
304	218	229	252	6
304	219	228	251	1
304	220	230	250	5
304	221	229	251	0
304	222	229	251	0
304	223	230	249	0
304	224	230	249	0
304	225	230	250	1
304	226	232	248	0
304	227	232	249	0
304	228	232	248	0
304	229	232	250	0
304	230	231	249	0
304	231	229	248	0
304	232	230	249	0
304	233	231	248	0
304	234	229	248	0
304	235	230	250	0
304	236	228	253	0
304	237	229	251	0
304	238	229	251	0
304	239	228	251	3
304	240	230	248	2
304	241	231	247	13
304	242	230	248	11
304	243	230	248	11
304	244	228	249	13
304	245	227	250	2
304	246	229	249	4
304	247	227	252	0
304	248	230	249	0
304	249	231	249	0
304	250	232	250	0
305	150	234	248	12
305	151	235	250	0
305	152	230	250	0
305	153	231	249	3
305	154	228	251	3
305	155	228	251	14
305	156	229	250	12
305	157	231	250	10
305	158	233	248	9
305	159	234	248	14
305	160	232	248	12
305	161	233	249	5
305	162	233	249	3
305	163	233	249	1
305	164	228	251	3
305	165	232	249	8
305	166	229	251	10
305	167	231	251	2
305	168	231	251	2
305	169	231	251	2
305	170	231	251	4
305	171	231	251	2
305	172	232	253	1
305	173	230	252	0
305	174	231	250	0
305	175	231	251	0
305	176	233	251	0
305	177	233	249	1
305	178	233	249	3
305	179	232	249	10
305	180	231	250	8
305	181	231	251	6
305	182	230	249	7
305	183	229	249	2
305	184	229	250	0
305	185	229	250	0
305	186	229	251	0
305	187	230	252	0
305	188	232	250	0
305	189	233	251	0
305	190	235	250	0
305	191	235	249	13
305	192	233	249	15
305	193	233	250	20
305	194	232	250	17
305	195	231	249	3
305	196	232	250	4
305	197	232	250	2
305	198	232	251	0
305	199	230	251	17
305	200	233	249	17
305	201	233	249	24
305	202	231	247	22
305	203	230	247	19
305	204	232	249	19
305	205	232	249	8
305	206	232	249	8
305	207	233	248	9
305	208	230	249	7
305	209	232	249	0
305	210	232	249	0
305	211	231	248	0
305	212	232	250	0
305	213	233	250	0
305	214	234	251	0
305	215	235	249	0
305	216	235	249	0
305	217	234	250	6
305	218	229	252	6
305	219	228	251	1
305	220	230	250	5
305	221	229	251	0
305	222	229	251	0
305	223	230	249	0
305	224	230	249	0
305	225	230	250	1
305	226	232	248	0
305	227	232	249	0
305	228	232	248	0
305	229	231	249	0
305	230	232	250	0
305	231	229	248	0
305	232	230	249	0
305	233	231	248	0
305	234	229	248	0
305	235	229	249	0
305	236	227	252	0
305	237	229	251	0
305	238	229	251	0
305	239	227	250	2
305	240	230	248	2
305	241	232	248	14
305	242	230	248	11
305	243	230	248	11
305	244	228	249	13
305	245	228	251	3
305	246	230	250	5
305	247	227	252	0
305	248	230	249	0
305	249	231	249	0
305	250	232	250	0
306	150	231	249	12
306	151	231	250	0
306	152	231	250	0
306	153	230	250	3
306	154	228	251	3
306	155	228	251	12
306	156	228	251	12
306	157	228	251	5
306	158	230	250	5
306	159	230	250	3
306	160	233	251	3
306	161	232	250	6
306	162	233	249	5
306	163	233	250	0
306	164	231	250	0
306	165	233	251	0
306	166	232	251	0
306	167	231	251	2
306	168	231	253	0
306	169	231	251	6
306	170	232	250	4
306	171	231	251	6
306	172	232	249	8
306	173	233	250	0
306	174	233	249	3
306	175	233	249	1
306	176	233	249	1
306	177	232	249	8
306	178	234	250	2
306	179	234	250	2
306	180	234	250	6
306	181	233	250	0
306	182	230	251	0
306	183	230	250	0
306	184	230	252	0
306	185	229	251	0
306	186	232	250	0
306	187	231	250	0
306	188	234	247	0
306	189	233	249	3
306	190	233	249	1
306	191	232	247	18
306	192	232	247	18
306	193	231	251	20
306	194	232	250	17
306	195	231	250	0
306	196	231	250	0
306	197	231	248	7
306	198	232	250	4
306	199	232	250	15
306	200	232	249	19
306	201	232	250	17
306	202	233	249	17
306	203	233	248	19
306	204	234	248	14
306	205	234	250	6
306	206	232	249	8
306	207	233	250	0
306	208	231	250	0
306	209	230	250	0
306	210	230	250	0
306	211	230	250	0
306	212	233	248	0
306	213	232	250	6
306	214	233	249	3
306	215	234	250	2
306	216	235	248	5
306	217	233	247	11
306	218	231	249	12
306	219	231	249	1
306	220	232	248	4
306	221	232	250	0
306	222	232	250	0
306	223	232	250	0
306	224	232	250	0
306	225	232	249	0
306	226	232	248	2
306	227	231	247	11
306	228	231	248	9
306	229	230	248	2
306	230	231	248	0
306	231	231	249	0
306	232	231	249	0
306	233	230	250	0
306	234	231	249	0
306	235	231	249	0
306	236	232	250	0
306	237	232	250	0
306	238	230	249	0
306	239	231	247	1
306	240	230	248	2
306	241	230	247	6
306	242	232	250	4
306	243	233	248	7
306	244	231	248	7
306	245	231	248	9
306	246	231	248	9
306	247	231	249	5
306	248	232	248	4
306	249	232	250	0
306	250	235	248	0
307	150	231	249	12
307	151	232	251	0
307	152	232	251	0
307	153	230	250	3
307	154	228	251	3
307	155	228	251	12
307	156	228	251	12
307	157	227	250	4
307	158	230	250	5
307	159	230	250	3
307	160	232	250	2
307	161	233	251	7
307	162	235	251	7
307	163	234	251	0
307	164	231	250	0
307	165	233	251	0
307	166	231	250	0
307	167	230	250	1
307	168	231	253	0
307	169	233	253	8
307	170	233	251	5
307	171	232	252	7
307	172	233	250	9
307	173	234	251	0
307	174	233	249	3
307	175	233	249	1
307	176	233	249	1
307	177	234	251	10
307	178	234	250	2
307	179	233	249	1
307	180	233	249	5
307	181	232	249	0
307	182	229	250	0
307	183	230	250	0
307	184	229	251	0
307	185	229	251	0
307	186	232	250	0
307	187	231	250	0
307	188	235	248	1
307	189	233	249	3
307	190	234	250	2
307	191	234	249	20
307	192	233	248	19
307	193	230	250	19
307	194	232	250	17
307	195	231	250	0
307	196	231	250	0
307	197	231	248	7
307	198	232	250	4
307	199	232	250	15
307	200	232	249	19
307	201	231	249	16
307	202	232	248	16
307	203	234	249	20
307	204	234	248	14
307	205	234	250	6
307	206	231	248	7
307	207	232	249	0
307	208	229	248	0
307	209	230	250	0
307	210	230	250	0
307	211	230	250	0
307	212	234	249	0
307	213	231	249	5
307	214	234	250	4
307	215	234	250	2
307	216	236	249	6
307	217	233	247	11
307	218	231	249	12
307	219	231	249	1
307	220	233	249	5
307	221	232	250	0
307	222	232	250	0
307	223	232	250	0
307	224	232	250	0
307	225	232	249	0
307	226	232	248	2
307	227	232	248	12
307	228	232	249	10
307	229	232	250	4
307	230	233	250	0
307	231	231	249	0
307	232	232	250	0
307	233	230	250	0
307	234	231	249	0
307	235	231	249	0
307	236	231	249	0
307	237	231	249	0
307	238	231	250	0
307	239	232	248	2
307	240	230	248	2
307	241	230	247	6
307	242	230	248	2
307	243	233	248	7
307	244	231	248	7
307	245	231	248	9
307	246	232	249	10
307	247	231	249	5
307	248	233	249	5
307	249	233	251	0
307	250	235	248	0
308	150	231	249	12
308	151	232	249	19
308	152	229	250	14
308	153	229	250	12
308	154	229	250	14
308	155	229	251	10
308	156	230	251	13
308	157	230	251	0
308	158	233	250	0
308	159	233	249	3
308	160	233	252	0
308	161	233	249	15
308	162	233	249	13
308	163	233	249	1
308	164	231	249	1
308	165	231	250	0
308	166	232	251	0
308	167	231	251	4
308	168	232	250	2
308	169	230	251	13
308	170	230	251	13
308	171	230	252	11
308	172	231	249	12
308	173	231	249	3
308	174	233	249	3
308	175	233	248	7
308	176	234	250	2
308	177	233	249	3
308	178	234	251	0
308	179	233	251	0
308	180	232	248	0
308	181	234	249	0
308	182	233	248	0
308	183	232	250	0
308	184	232	250	0
308	185	232	250	0
308	186	233	250	0
308	187	233	249	5
308	188	233	249	5
308	189	233	249	3
308	190	229	249	0
308	191	229	250	16
308	192	229	252	13
308	193	231	252	16
308	194	232	250	15
308	195	232	250	0
308	196	233	251	0
308	197	233	249	1
308	198	232	251	0
308	199	232	249	8
308	200	232	251	11
308	201	232	249	10
308	202	234	249	8
308	203	233	249	5
308	204	236	249	4
308	205	235	248	3
308	206	234	250	4
308	207	233	248	9
308	208	232	249	0
308	209	233	251	0
308	210	230	250	0
308	211	229	251	0
308	212	231	251	0
308	213	230	248	11
308	214	234	248	12
308	215	232	250	4
308	216	235	251	5
308	217	235	248	5
308	218	233	249	5
308	219	234	250	6
308	220	233	251	5
308	221	235	249	0
308	222	233	250	0
308	223	232	250	0
308	224	232	250	0
308	225	232	250	0
308	226	229	250	0
308	227	228	249	13
308	228	231	250	10
308	229	228	250	7
308	230	232	250	6
308	231	232	250	0
308	232	231	249	0
308	233	231	249	0
308	234	229	249	0
308	235	231	249	0
308	236	231	248	0
308	237	232	250	0
308	238	234	248	0
308	239	233	247	0
308	240	232	248	0
308	241	234	247	2
308	242	234	247	0
308	243	234	247	0
308	244	235	246	4
308	245	235	247	7
308	246	232	249	10
308	247	233	248	9
308	248	231	248	7
308	249	232	248	0
308	250	232	248	0
309	150	231	249	12
309	151	232	249	19
309	152	230	251	15
309	153	233	254	16
309	154	230	251	15
309	155	229	251	10
309	156	229	250	12
309	157	230	251	0
309	158	233	250	0
309	159	233	249	3
309	160	232	251	0
309	161	234	250	16
309	162	233	249	13
309	163	234	250	2
309	164	230	248	0
309	165	232	251	0
309	166	233	252	0
309	167	233	253	6
309	168	233	251	3
309	169	230	251	13
309	170	230	251	13
309	171	229	251	10
309	172	231	249	12
309	173	231	249	3
309	174	234	250	4
309	175	235	250	9
309	176	233	249	1
309	177	233	249	3
309	178	233	250	0
309	179	233	251	0
309	180	233	249	1
309	181	234	249	0
309	182	234	249	0
309	183	231	249	0
309	184	232	250	0
309	185	234	252	0
309	186	233	250	0
309	187	234	250	6
309	188	234	250	6
309	189	233	249	3
309	190	230	250	1
309	191	229	250	16
309	192	228	251	12
309	193	229	250	14
309	194	231	249	14
309	195	232	250	0
309	196	232	250	0
309	197	233	249	1
309	198	231	250	0
309	199	231	248	7
309	200	230	249	9
309	201	231	248	9
309	202	233	248	7
309	203	233	249	5
309	204	235	248	3
309	205	235	248	3
309	206	234	250	4
309	207	239	254	15
309	208	234	251	0
309	209	233	251	0
309	210	230	250	0
309	211	228	250	0
309	212	230	250	0
309	213	230	248	11
309	214	234	248	12
309	215	231	249	3
309	216	234	250	4
309	217	234	247	4
309	218	233	249	5
309	219	235	251	7
309	220	232	250	4
309	221	235	249	0
309	222	233	250	0
309	223	232	250	0
309	224	232	250	0
309	225	232	250	0
309	226	229	250	0
309	227	228	249	13
309	228	230	249	9
309	229	228	250	7
309	230	231	249	5
309	231	232	250	0
309	232	232	250	0
309	233	231	249	0
309	234	230	250	0
309	235	232	250	0
309	236	231	248	0
309	237	231	249	0
309	238	233	247	0
309	239	234	248	0
309	240	231	247	0
309	241	234	247	2
309	242	233	246	0
309	243	233	246	0
309	244	236	247	5
309	245	235	247	7
309	246	231	248	9
309	247	233	248	9
309	248	231	248	7
309	249	233	249	1
309	250	233	249	1
310	150	231	250	10
310	151	230	249	23
310	152	229	251	19
310	153	229	251	19
310	154	229	252	15
310	155	229	252	4
310	156	231	251	4
310	157	231	251	0
310	158	234	252	0
310	159	234	250	2
310	160	234	251	0
310	161	235	250	11
310	162	233	252	12
310	163	232	251	11
310	164	231	248	9
310	165	231	252	18
310	166	232	251	11
310	167	230	252	11
310	168	232	250	17
310	169	230	251	15
310	170	229	252	17
310	171	229	252	6
310	172	231	251	6
310	173	230	250	5
310	174	233	249	1
310	175	233	249	5
310	176	233	249	1
310	177	233	250	0
310	178	235	248	1
310	179	234	250	2
310	180	233	249	1
310	181	232	250	2
310	182	232	248	0
310	183	232	249	0
310	184	232	249	0
310	185	231	250	0
310	186	231	250	0
310	187	232	250	2
310	188	231	252	0
310	189	232	253	1
310	190	231	250	0
310	191	231	249	1
310	192	230	250	3
310	193	231	251	6
310	194	231	251	6
310	195	230	251	0
310	196	233	251	0
310	197	231	250	0
310	198	233	250	0
310	199	232	250	4
310	200	233	249	5
310	201	233	249	1
310	202	233	250	0
310	203	232	250	0
310	204	235	250	0
310	205	234	248	0
310	206	233	250	0
310	207	233	249	17
310	208	233	248	9
310	209	234	250	6
310	210	233	249	5
310	211	232	250	0
310	212	228	248	0
310	213	231	249	5
310	214	233	249	5
310	215	233	249	3
310	216	234	250	4
310	217	234	250	4
310	218	235	248	3
310	219	234	250	4
310	220	236	249	2
310	221	235	250	0
310	222	233	250	0
310	223	235	250	0
310	224	232	250	0
310	225	232	250	0
310	226	229	251	0
310	227	229	249	4
310	228	232	250	6
310	229	231	249	3
310	230	231	251	4
310	231	231	250	0
310	232	231	250	0
310	233	230	249	0
310	234	230	250	0
310	235	231	250	0
310	236	231	247	0
310	237	231	249	0
310	238	234	249	0
310	239	233	248	0
310	240	233	248	0
310	241	233	247	0
310	242	232	249	0
310	243	231	248	0
310	244	233	250	0
310	245	231	248	0
310	246	232	249	0
310	247	232	249	0
310	248	230	251	0
310	249	231	249	1
310	250	231	249	3
311	150	231	250	10
311	151	230	249	23
311	152	229	251	19
311	153	229	251	19
311	154	229	252	15
311	155	229	252	4
311	156	231	251	4
311	157	231	251	0
311	158	233	251	0
311	159	234	250	2
311	160	234	251	0
311	161	234	249	10
311	162	231	250	10
311	163	232	251	11
311	164	233	250	11
311	165	233	254	20
311	166	235	254	14
311	167	230	252	11
311	168	233	251	18
311	169	231	252	16
311	170	230	253	18
311	171	228	251	5
311	172	230	250	5
311	173	230	250	5
311	174	233	249	1
311	175	234	250	6
311	176	234	250	2
311	177	234	251	0
311	178	236	249	2
311	179	234	250	2
311	180	235	251	3
311	181	232	250	2
311	182	234	250	2
311	183	233	250	0
311	184	233	250	0
311	185	231	250	0
311	186	231	250	0
311	187	231	249	1
311	188	230	251	0
311	189	231	252	0
311	190	231	250	0
311	191	231	249	1
311	192	230	250	3
311	193	230	250	5
311	194	230	250	5
311	195	230	251	0
311	196	234	252	0
311	197	232	251	0
311	198	234	251	0
311	199	232	250	4
311	200	235	251	7
311	201	233	249	1
311	202	232	249	0
311	203	232	250	0
311	204	235	250	0
311	205	235	249	0
311	206	232	249	0
311	207	233	249	17
311	208	235	250	11
311	209	238	254	10
311	210	240	255	12
311	211	233	251	0
311	212	230	250	0
311	213	230	248	4
311	214	232	248	4
311	215	234	250	4
311	216	235	251	5
311	217	234	250	4
311	218	236	249	4
311	219	234	250	4
311	220	236	249	2
311	221	235	250	0
311	222	233	250	0
311	223	234	249	0
311	224	232	250	0
311	225	233	251	0
311	226	229	251	0
311	227	229	249	4
311	228	230	248	4
311	229	231	249	3
311	230	230	250	3
311	231	232	251	0
311	232	232	251	0
311	233	232	251	0
311	234	231	251	0
311	235	230	249	0
311	236	231	247	0
311	237	231	249	0
311	238	233	248	0
311	239	234	249	0
311	240	234	249	0
311	241	234	248	0
311	242	231	248	0
311	243	231	248	0
311	244	232	249	0
311	245	232	249	0
311	246	232	249	0
311	247	232	249	0
311	248	229	250	0
311	249	230	248	0
311	250	230	248	2
312	150	231	251	4
312	151	230	251	13
312	152	230	252	9
312	153	231	250	8
312	154	232	251	9
312	155	232	251	0
312	156	232	251	0
312	157	232	252	7
312	158	234	250	6
312	159	234	250	6
312	160	232	252	5
312	161	231	251	4
312	162	231	251	2
312	163	232	249	19
312	164	232	250	17
312	165	233	252	26
312	166	233	253	22
312	167	231	253	10
312	168	233	252	10
312	169	232	251	9
312	170	230	252	9
312	171	232	250	4
312	172	231	248	7
312	173	231	250	8
312	174	231	248	9
312	175	233	250	11
312	176	232	249	8
312	177	233	251	7
312	178	232	250	4
312	179	233	251	7
312	180	231	251	6
312	181	231	251	2
312	182	231	251	4
312	183	231	250	0
312	184	231	250	0
312	185	230	252	0
312	186	231	251	0
312	187	231	250	0
312	188	233	249	1
312	189	233	251	5
312	190	231	249	3
312	191	232	250	0
312	192	231	253	0
312	193	231	251	0
312	194	230	252	0
312	195	230	250	1
312	196	232	250	2
312	197	232	251	11
312	198	232	249	10
312	199	232	252	7
312	200	231	250	10
312	201	231	250	0
312	202	231	250	0
312	203	231	251	0
312	204	230	250	0
312	205	230	250	3
312	206	229	249	4
312	207	229	251	21
312	208	230	250	21
312	209	232	255	18
312	210	231	249	14
312	211	231	251	0
312	212	232	254	0
312	213	231	251	0
312	214	233	251	0
312	215	233	249	1
312	216	232	252	3
312	217	234	252	8
312	218	232	250	6
312	219	233	250	0
312	220	236	250	0
312	221	235	250	0
312	222	233	251	0
312	223	234	247	0
312	224	232	250	0
312	225	232	250	0
312	226	232	250	0
312	227	232	249	0
312	228	230	249	0
312	229	230	250	1
312	230	231	249	1
312	231	231	250	0
312	232	232	251	0
312	233	232	249	0
312	234	231	251	0
312	235	230	249	0
312	236	229	248	0
312	237	232	249	0
312	238	234	249	0
312	239	232	250	0
312	240	232	250	0
312	241	232	250	0
312	242	231	249	0
312	243	232	250	0
312	244	230	250	0
312	245	230	250	0
312	246	230	250	0
312	247	231	251	0
312	248	232	250	0
312	249	232	249	0
312	250	230	248	2
313	150	230	250	3
313	151	228	249	11
313	152	229	251	8
313	153	231	250	8
313	154	231	250	8
313	155	232	251	0
313	156	232	251	0
313	157	232	252	7
313	158	235	251	7
313	159	235	251	7
313	160	232	252	5
313	161	232	252	5
313	162	231	251	2
313	163	232	249	19
313	164	233	251	18
313	165	231	250	24
313	166	231	251	20
313	167	230	252	9
313	168	232	251	9
313	169	232	251	9
313	170	230	252	9
313	171	233	251	5
313	172	234	251	10
313	173	232	251	9
313	174	232	249	10
313	175	233	250	11
313	176	233	250	9
313	177	233	251	7
313	178	232	250	4
313	179	232	250	6
313	180	230	250	5
313	181	231	251	2
313	182	231	251	4
313	183	231	250	0
313	184	231	250	0
313	185	230	252	0
313	186	231	251	0
313	187	232	251	0
313	188	234	250	2
313	189	233	251	5
313	190	233	251	5
313	191	233	251	0
313	192	230	252	0
313	193	231	251	0
313	194	229	251	0
313	195	231	251	2
313	196	232	250	2
313	197	232	251	11
313	198	233	250	11
313	199	232	252	7
313	200	232	251	11
313	201	232	251	0
313	202	232	251	0
313	203	232	252	0
313	204	231	251	0
313	205	232	252	5
313	206	231	251	6
313	207	229	251	21
313	208	231	251	22
313	209	228	251	14
313	210	231	249	14
313	211	230	250	0
313	212	230	252	0
313	213	231	251	0
313	214	233	251	0
313	215	233	249	1
313	216	230	250	1
313	217	232	250	6
313	218	232	250	6
313	219	233	250	0
313	220	235	249	0
313	221	235	250	0
313	222	233	251	0
313	223	235	248	0
313	224	232	250	0
313	225	233	251	0
313	226	232	250	0
313	227	232	249	0
313	228	230	249	0
313	229	229	249	0
313	230	230	248	0
313	231	231	250	0
313	232	230	249	0
313	233	233	250	0
313	234	231	251	0
313	235	231	250	0
313	236	230	249	0
313	237	232	249	0
313	238	234	249	0
313	239	232	250	0
313	240	232	250	0
313	241	232	250	0
313	242	232	250	0
313	243	232	250	0
313	244	230	250	0
313	245	229	249	0
313	246	231	251	0
313	247	232	252	0
313	248	233	251	0
313	249	232	249	0
313	250	230	248	2
314	150	233	250	0
314	151	232	249	10
314	152	232	249	10
314	153	232	250	2
314	154	234	250	4
314	155	233	251	3
314	156	234	250	2
314	157	233	250	9
314	158	232	250	13
314	159	230	252	11
314	160	229	251	8
314	161	229	252	2
314	162	231	251	2
314	163	231	252	14
314	164	233	251	14
314	165	232	251	11
314	166	233	251	14
314	167	232	251	0
314	168	233	253	0
314	169	233	251	3
314	170	233	251	5
314	171	234	250	14
314	172	231	249	16
314	173	231	249	16
314	174	230	250	21
314	175	229	250	14
314	176	231	253	10
314	177	231	251	4
314	178	229	252	4
314	179	230	250	3
314	180	229	252	4
314	181	229	250	0
314	182	230	250	1
314	183	230	251	0
314	184	231	251	0
314	185	231	251	0
314	186	230	252	0
314	187	230	249	7
314	188	232	249	8
314	189	233	254	16
314	190	234	250	18
314	191	232	252	0
314	192	231	251	0
314	193	231	251	0
314	194	231	251	0
314	195	231	252	0
314	196	231	252	0
314	197	232	250	15
314	198	232	250	15
314	199	230	252	9
314	200	232	252	7
314	201	233	251	0
314	202	234	251	0
314	203	234	250	2
314	204	231	251	2
314	205	230	252	11
314	206	226	252	12
314	207	227	251	25
314	208	227	252	19
314	209	228	252	0
314	210	229	253	0
314	211	230	250	0
314	212	231	252	0
314	213	231	251	0
314	214	233	251	0
314	215	233	251	0
314	216	233	251	0
314	217	232	249	0
314	218	230	251	0
314	219	231	251	0
314	220	231	251	0
314	221	231	251	0
314	222	232	250	0
314	223	233	251	0
314	224	232	250	0
314	225	232	250	0
314	226	232	250	0
314	227	232	250	0
314	228	230	250	0
314	229	230	249	0
314	230	232	250	0
314	231	232	250	0
314	232	233	251	0
314	233	233	251	0
314	234	232	250	0
314	235	233	252	0
314	236	232	248	0
314	237	231	250	0
314	238	232	249	0
314	239	232	250	0
314	240	230	250	0
314	241	230	250	0
314	242	232	250	0
314	243	230	250	0
314	244	232	250	0
314	245	231	251	0
314	246	231	251	0
314	247	231	251	0
314	248	229	251	0
314	249	229	251	0
314	250	228	249	0
315	150	233	250	0
315	151	232	249	10
315	152	232	249	10
315	153	230	248	0
315	154	234	250	4
315	155	232	250	2
315	156	234	250	2
315	157	233	250	9
315	158	232	250	13
315	159	229	251	10
315	160	229	251	8
315	161	227	250	0
315	162	232	252	3
315	163	230	251	13
315	164	233	251	14
315	165	232	251	11
315	166	231	249	12
315	167	232	251	0
315	168	232	252	0
315	169	233	251	3
315	170	233	251	5
315	171	233	249	13
315	172	232	250	17
315	173	232	250	17
315	174	230	250	21
315	175	229	250	14
315	176	230	252	9
315	177	230	250	3
315	178	228	251	3
315	179	230	250	3
315	180	227	250	2
315	181	229	250	0
315	182	229	249	0
315	183	229	250	0
315	184	231	251	0
315	185	232	252	0
315	186	230	252	0
315	187	231	250	8
315	188	233	250	9
315	189	231	252	14
315	190	236	252	20
315	191	232	252	0
315	192	232	252	0
315	193	231	251	0
315	194	230	250	0
315	195	230	251	0
315	196	230	251	0
315	197	232	250	15
315	198	232	250	15
315	199	229	251	8
315	200	232	252	7
315	201	232	250	0
315	202	234	251	0
315	203	235	251	3
315	204	231	251	2
315	205	229	251	10
315	206	226	252	12
315	207	228	252	26
315	208	226	251	18
315	209	227	251	0
315	210	228	252	0
315	211	230	250	0
315	212	231	252	0
315	213	231	251	0
315	214	233	251	0
315	215	233	251	0
315	216	232	250	0
315	217	232	249	0
315	218	228	249	0
315	219	230	250	0
315	220	230	250	0
315	221	230	250	0
315	222	233	251	0
315	223	232	250	0
315	224	232	250	0
315	225	232	250	0
315	226	232	250	0
315	227	232	250	0
315	228	230	250	0
315	229	230	249	0
315	230	232	250	0
315	231	232	250	0
315	232	233	251	0
315	233	233	251	0
315	234	234	252	0
315	235	231	250	0
315	236	232	248	0
315	237	231	250	0
315	238	232	249	0
315	239	232	250	0
315	240	229	249	0
315	241	230	250	0
315	242	232	250	0
315	243	231	251	0
315	244	233	251	0
315	245	230	250	0
315	246	230	250	0
315	247	231	251	0
315	248	229	251	0
315	249	229	251	0
315	250	228	249	0
316	150	235	249	0
316	151	233	249	17
316	152	232	248	12
316	153	232	250	4
316	154	234	250	6
316	155	232	250	4
316	156	232	251	0
316	157	233	251	7
316	158	233	249	13
316	159	231	253	12
316	160	232	250	13
316	161	231	251	6
316	162	233	251	7
316	163	233	251	5
316	164	233	253	6
316	165	232	252	5
316	166	232	252	7
316	167	231	252	0
316	168	234	251	0
316	169	235	251	7
316	170	235	250	11
316	171	237	248	15
316	172	232	250	17
316	173	233	249	13
316	174	233	249	15
316	175	233	249	3
316	176	233	251	3
316	177	233	251	0
316	178	230	251	0
316	179	231	250	0
316	180	229	249	0
316	181	227	250	0
316	182	228	252	0
316	183	230	250	1
316	184	230	252	0
316	185	229	251	0
316	186	231	251	0
316	187	232	248	12
316	188	232	251	9
316	189	233	251	18
316	190	233	250	20
316	191	233	252	10
316	192	231	250	10
316	193	231	250	0
316	194	233	249	1
316	195	232	249	0
316	196	230	252	0
316	197	229	252	2
316	198	232	253	1
316	199	231	252	0
316	200	233	252	1
316	201	234	252	0
316	202	234	251	0
316	203	234	250	2
316	204	233	252	1
316	205	233	250	0
316	206	230	250	1
316	207	231	251	6
316	208	229	252	4
316	209	230	252	0
316	210	232	250	0
316	211	231	251	0
316	212	232	253	0
316	213	233	251	0
316	214	234	252	0
316	215	233	251	0
316	216	232	250	0
316	217	231	249	0
316	218	228	248	0
316	219	228	250	0
316	220	230	250	0
316	221	229	251	0
316	222	231	251	0
316	223	232	250	0
316	224	232	250	0
316	225	232	250	0
316	226	232	250	0
316	227	232	250	0
316	228	233	251	0
316	229	232	251	0
316	230	233	251	0
316	231	233	251	0
316	232	232	250	0
316	233	232	250	0
316	234	231	251	0
316	235	231	251	0
316	236	233	250	0
316	237	234	251	0
316	238	233	252	0
316	239	232	249	0
316	240	231	248	0
316	241	231	249	5
316	242	232	250	0
316	243	232	250	0
316	244	230	250	0
316	245	230	250	0
316	246	229	249	0
316	247	231	249	0
316	248	228	250	0
316	249	226	251	0
316	250	228	250	0
317	150	236	250	0
317	151	232	248	16
317	152	232	248	12
317	153	232	250	4
317	154	235	251	7
317	155	232	250	4
317	156	229	248	0
317	157	233	251	7
317	158	237	253	17
317	159	230	252	11
317	160	232	250	13
317	161	231	251	6
317	162	233	251	7
317	163	233	251	5
317	164	232	252	5
317	165	232	252	5
317	166	231	251	6
317	167	231	252	0
317	168	235	252	0
317	169	235	251	7
317	170	236	251	12
317	171	237	248	15
317	172	232	250	17
317	173	232	248	12
317	174	232	248	14
317	175	233	249	3
317	176	231	249	1
317	177	234	252	0
317	178	230	251	0
317	179	231	250	0
317	180	229	249	0
317	181	226	249	0
317	182	228	252	0
317	183	231	251	2
317	184	230	252	0
317	185	230	252	0
317	186	231	251	0
317	187	232	248	12
317	188	231	250	8
317	189	233	251	18
317	190	232	249	19
317	191	232	251	9
317	192	231	250	10
317	193	232	251	0
317	194	234	250	2
317	195	234	251	0
317	196	231	253	0
317	197	228	251	1
317	198	229	250	0
317	199	230	251	0
317	200	233	252	1
317	201	234	252	0
317	202	233	250	0
317	203	233	249	1
317	204	230	249	0
317	205	233	250	0
317	206	230	250	1
317	207	231	251	6
317	208	228	251	3
317	209	230	252	0
317	210	233	251	0
317	211	231	251	0
317	212	231	252	0
317	213	233	251	0
317	214	232	250	0
317	215	233	251	0
317	216	232	250	0
317	217	232	250	0
317	218	228	248	0
317	219	228	250	0
317	220	229	249	0
317	221	229	251	0
317	222	230	250	0
317	223	232	250	0
317	224	232	250	0
317	225	232	250	0
317	226	232	250	0
317	227	232	250	0
317	228	232	250	0
317	229	233	252	1
317	230	234	252	0
317	231	233	251	0
317	232	233	251	0
317	233	232	250	0
317	234	230	250	0
317	235	230	250	0
317	236	232	249	0
317	237	232	249	0
317	238	230	249	0
317	239	232	249	0
317	240	232	249	0
317	241	236	254	10
317	242	233	251	0
317	243	232	250	0
317	244	230	250	0
317	245	230	250	0
317	246	229	249	0
317	247	231	249	0
317	248	227	249	0
317	249	227	252	0
317	250	229	251	0
318	150	236	251	0
318	151	235	247	9
318	152	234	247	2
318	153	234	250	4
318	154	233	251	3
318	155	234	251	0
318	156	236	251	0
318	157	235	251	7
318	158	235	254	14
318	159	233	249	15
318	160	232	247	18
318	161	233	249	15
318	162	234	248	12
318	163	233	251	5
318	164	231	249	1
318	165	232	252	7
318	166	230	249	7
318	167	229	251	8
318	168	232	252	3
318	169	233	250	9
318	170	234	251	12
318	171	234	250	16
318	172	235	249	17
318	173	235	251	3
318	174	233	249	1
318	175	233	251	0
318	176	235	250	0
318	177	235	250	0
318	178	233	253	0
318	179	231	253	0
318	180	230	252	0
318	181	229	250	0
318	182	229	250	0
318	183	230	250	5
318	184	228	251	1
318	185	227	252	0
318	186	233	251	0
318	187	233	249	3
318	188	233	249	1
318	189	233	251	14
318	190	233	255	17
318	191	229	252	17
318	192	230	247	17
318	193	231	249	12
318	194	232	248	12
318	195	232	250	6
318	196	232	250	4
318	197	232	251	0
318	198	231	250	0
318	199	232	252	0
318	200	233	251	0
318	201	232	252	0
318	202	232	252	0
318	203	231	251	0
318	204	229	249	0
318	205	231	252	0
318	206	232	252	0
318	207	231	252	0
318	208	231	252	0
318	209	230	253	3
318	210	231	249	1
318	211	231	251	0
318	212	232	250	0
318	213	231	251	0
318	214	232	250	0
318	215	232	250	0
318	216	232	250	0
318	217	232	248	2
318	218	230	249	0
318	219	230	251	0
318	220	232	249	0
318	221	231	251	0
318	222	232	250	0
318	223	232	250	0
318	224	233	251	0
318	225	233	251	0
318	226	232	250	0
318	227	233	247	0
318	228	233	250	0
318	229	232	252	5
318	230	233	250	0
318	231	232	251	0
318	232	230	251	0
318	233	231	253	0
318	234	229	251	0
318	235	230	250	0
318	236	232	250	0
318	237	232	250	0
318	238	230	250	0
318	239	231	247	0
318	240	230	248	0
318	241	232	250	15
318	242	231	249	3
318	243	231	250	0
318	244	232	249	0
318	245	232	250	0
318	246	231	248	0
318	247	230	248	2
318	248	228	246	2
318	249	229	248	6
318	250	226	249	3
319	150	236	251	0
319	151	237	249	11
319	152	236	249	4
319	153	234	250	4
319	154	233	251	3
319	155	234	251	0
319	156	237	252	0
319	157	235	251	7
319	158	232	251	11
319	159	233	249	15
319	160	233	248	19
319	161	233	249	15
319	162	235	249	13
319	163	233	251	5
319	164	231	249	1
319	165	232	252	7
319	166	231	250	8
319	167	229	251	8
319	168	232	252	3
319	169	234	251	10
319	170	234	251	12
319	171	234	250	16
319	172	236	250	18
319	173	235	251	3
319	174	235	251	3
319	175	233	251	0
319	176	235	250	0
319	177	235	250	0
319	178	232	252	0
319	179	231	253	0
319	180	230	252	0
319	181	230	251	0
319	182	230	251	0
319	183	230	250	5
319	184	228	251	1
319	185	228	253	0
319	186	232	250	0
319	187	234	250	4
319	188	234	250	2
319	189	231	249	12
319	190	228	251	12
319	191	229	252	17
319	192	231	248	18
319	193	231	249	12
319	194	233	249	13
319	195	233	251	7
319	196	233	251	5
319	197	232	251	0
319	198	232	251	0
319	199	231	251	0
319	200	234	252	0
319	201	231	251	0
319	202	231	251	0
319	203	232	252	0
319	204	231	251	0
319	205	231	252	0
319	206	233	253	0
319	207	232	253	0
319	208	232	253	1
319	209	229	252	2
319	210	233	251	3
319	211	232	252	0
319	212	234	252	0
319	213	231	251	0
319	214	232	250	0
319	215	232	250	0
319	216	232	250	0
319	217	232	248	2
319	218	231	250	0
319	219	231	252	0
319	220	236	253	2
319	221	230	250	0
319	222	233	251	0
319	223	233	251	0
319	224	233	251	0
319	225	233	251	0
319	226	232	250	0
319	227	234	248	0
319	228	233	250	0
319	229	232	252	5
[truncated: 38,807 more rows]
[truncated: 1 more columns]
