# Supplementary material for: Traceable Calibration, Performance Metrics, and Uncertainty Estimates of Minirhizotron Digital Imagery for Fine-Root Measurements
Source: PLoS One. 2014 Nov 12;9(11):e112362. doi: 10.1371/journal.pone.0112362 (PMC4229195; doi:10.1371/journal.pone.0112362)
Supplement: Data S1 — Data and uncertainty analyses for the procedures described in this manuscript. (ZIP) [file pone.0112362.s001.zip › Data for submission/Root Color/CI_600_AMBER_DATA.xlsx]

## Sheet: CI_600_AMBER_DATA
COLUMN	ROW	RED	GREEN	BLUE
1400	2800	255	232	215
1400	2801	255	231	215
1400	2802	255	232	214
1400	2803	255	232	215
1400	2804	255	233	214
1400	2805	255	232	214
1400	2806	255	231	214
1400	2807	255	233	216
1400	2808	255	232	213
1400	2809	255	233	213
1400	2810	255	231	214
1400	2811	255	232	214
1400	2812	255	231	214
1400	2813	255	231	213
1400	2814	255	232	213
1400	2815	255	233	214
1400	2816	255	232	214
1400	2817	255	232	214
1400	2818	255	233	214
1400	2819	255	232	214
1400	2820	255	233	214
1400	2821	255	232	214
1400	2822	255	231	214
1400	2823	255	231	214
1400	2824	255	233	214
1400	2825	255	233	214
1400	2826	255	233	214
1400	2827	255	233	215
1400	2828	255	233	215
1400	2829	255	232	214
1400	2830	255	232	213
1400	2831	255	232	214
1400	2832	255	232	214
1400	2833	255	232	214
1400	2834	255	230	212
1400	2835	255	230	213
1400	2836	255	231	213
1400	2837	255	231	213
1400	2838	255	231	214
1400	2839	255	230	214
1400	2840	255	231	214
1400	2841	255	230	213
1400	2842	255	231	212
1400	2843	255	230	213
1400	2844	255	230	211
1400	2845	255	230	211
1400	2846	255	230	213
1400	2847	255	230	211
1400	2848	255	229	210
1400	2849	255	228	210
1400	2850	255	230	211
1400	2851	255	228	211
1400	2852	255	229	211
1400	2853	255	230	212
1400	2854	255	228	211
1400	2855	255	229	211
1400	2856	255	229	210
1400	2857	255	229	210
1400	2858	255	229	211
1400	2859	255	229	212
1400	2860	255	230	213
1400	2861	255	229	212
1400	2862	255	229	212
1400	2863	255	230	212
1400	2864	255	229	211
1400	2865	255	229	211
1400	2866	255	229	210
1400	2867	255	230	211
1400	2868	255	231	213
1400	2869	255	230	211
1400	2870	255	230	211
1400	2871	255	230	213
1400	2872	255	229	212
1400	2873	255	230	211
1400	2874	255	228	211
1400	2875	255	229	211
1400	2876	255	230	211
1400	2877	255	230	213
1400	2878	255	230	211
1400	2879	255	230	211
1400	2880	255	230	212
1400	2881	255	229	211
1400	2882	255	230	211
1400	2883	255	230	210
1400	2884	255	229	210
1400	2885	255	229	211
1400	2886	255	228	210
1400	2887	255	229	211
1400	2888	255	229	210
1400	2889	255	229	210
1400	2890	255	228	210
1400	2891	255	228	208
1400	2892	255	230	210
1400	2893	255	228	212
1400	2894	255	228	210
1400	2895	255	228	210
1400	2896	255	229	209
1400	2897	255	228	210
1400	2898	255	229	210
1400	2899	255	228	211
1400	2900	255	228	209
1401	2800	255	233	215
1401	2801	255	233	214
1401	2802	255	232	214
1401	2803	255	232	214
1401	2804	255	232	213
1401	2805	255	233	215
1401	2806	255	232	214
1401	2807	255	233	214
1401	2808	255	232	213
1401	2809	255	233	214
1401	2810	255	232	213
1401	2811	255	231	213
1401	2812	255	231	214
1401	2813	255	233	214
1401	2814	255	232	214
1401	2815	255	232	213
1401	2816	255	232	213
1401	2817	255	233	214
1401	2818	255	232	215
1401	2819	255	233	213
1401	2820	255	233	213
1401	2821	255	232	212
1401	2822	255	233	213
1401	2823	255	233	212
1401	2824	255	232	214
1401	2825	255	232	214
1401	2826	255	234	215
1401	2827	255	233	214
1401	2828	255	232	214
1401	2829	255	232	213
1401	2830	255	233	214
1401	2831	255	232	214
1401	2832	255	231	215
1401	2833	255	231	214
1401	2834	255	232	213
1401	2835	255	231	213
1401	2836	255	232	213
1401	2837	255	232	213
1401	2838	255	231	213
1401	2839	255	231	214
1401	2840	255	231	213
1401	2841	255	232	213
1401	2842	255	230	213
1401	2843	255	231	212
1401	2844	255	231	212
1401	2845	255	230	212
1401	2846	255	230	212
1401	2847	255	229	212
1401	2848	255	230	211
1401	2849	255	230	211
1401	2850	255	230	211
1401	2851	255	230	211
1401	2852	255	230	211
1401	2853	255	230	212
1401	2854	255	230	210
1401	2855	255	229	211
1401	2856	255	229	211
1401	2857	255	229	210
1401	2858	255	230	210
1401	2859	255	229	211
1401	2860	255	229	212
1401	2861	255	229	211
1401	2862	255	230	210
1401	2863	255	230	211
1401	2864	255	229	209
1401	2865	255	230	211
1401	2866	255	230	211
1401	2867	255	229	211
1401	2868	255	231	212
1401	2869	255	230	211
1401	2870	255	230	211
1401	2871	255	231	212
1401	2872	255	230	211
1401	2873	255	230	210
1401	2874	255	230	211
1401	2875	255	230	211
1401	2876	255	231	211
1401	2877	255	231	210
1401	2878	255	231	211
1401	2879	255	230	211
1401	2880	255	230	211
1401	2881	255	229	211
1401	2882	255	230	211
1401	2883	255	229	211
1401	2884	255	230	210
1401	2885	255	229	212
1401	2886	255	229	210
1401	2887	255	229	210
1401	2888	255	229	211
1401	2889	255	229	209
1401	2890	255	229	211
1401	2891	255	229	210
1401	2892	255	229	210
1401	2893	255	229	210
1401	2894	255	228	210
1401	2895	255	229	210
1401	2896	255	229	209
1401	2897	255	228	208
1401	2898	255	229	210
1401	2899	255	229	210
1401	2900	255	228	209
1402	2800	255	232	215
1402	2801	255	231	214
1402	2802	255	233	213
1402	2803	255	232	214
1402	2804	255	232	213
1402	2805	255	231	214
1402	2806	255	231	214
1402	2807	255	232	214
1402	2808	255	230	213
1402	2809	255	232	214
1402	2810	255	231	215
1402	2811	255	231	214
1402	2812	255	231	214
1402	2813	255	231	214
1402	2814	255	231	214
1402	2815	255	232	213
1402	2816	255	231	215
1402	2817	255	232	213
1402	2818	255	232	213
1402	2819	255	232	213
1402	2820	255	232	214
1402	2821	255	231	214
1402	2822	255	232	213
1402	2823	255	231	214
1402	2824	255	232	213
1402	2825	255	232	213
1402	2826	255	232	214
1402	2827	255	231	213
1402	2828	255	232	214
1402	2829	255	231	213
1402	2830	255	232	214
1402	2831	255	230	213
1402	2832	255	231	213
1402	2833	255	231	214
1402	2834	255	231	214
1402	2835	255	230	214
1402	2836	255	231	212
1402	2837	255	231	214
1402	2838	255	230	213
1402	2839	255	231	213
1402	2840	255	231	213
1402	2841	255	230	213
1402	2842	255	230	212
1402	2843	255	229	213
1402	2844	255	230	213
1402	2845	255	229	214
1402	2846	255	229	213
1402	2847	255	229	211
1402	2848	255	228	210
1402	2849	255	228	211
1402	2850	255	229	211
1402	2851	255	229	212
1402	2852	255	228	211
1402	2853	255	228	212
1402	2854	255	229	209
1402	2855	255	228	210
1402	2856	255	228	210
1402	2857	255	228	211
1402	2858	255	229	211
1402	2859	255	229	210
1402	2860	255	229	210
1402	2861	255	229	212
1402	2862	255	228	211
1402	2863	255	229	212
1402	2864	255	230	211
1402	2865	255	228	211
1402	2866	255	229	211
1402	2867	255	229	211
1402	2868	255	229	212
1402	2869	255	229	212
1402	2870	255	229	211
1402	2871	255	230	212
1402	2872	255	229	212
1402	2873	255	229	211
1402	2874	255	229	211
1402	2875	255	228	211
1402	2876	255	229	210
1402	2877	255	229	211
1402	2878	255	229	211
1402	2879	255	229	211
1402	2880	255	230	209
1402	2881	255	229	210
1402	2882	255	227	210
1402	2883	255	229	211
1402	2884	255	229	211
1402	2885	255	228	210
1402	2886	255	229	210
1402	2887	255	229	210
1402	2888	255	229	210
1402	2889	255	228	209
1402	2890	255	229	209
1402	2891	255	229	210
1402	2892	255	229	210
1402	2893	255	228	211
1402	2894	255	228	210
1402	2895	255	228	210
1402	2896	255	228	209
1402	2897	255	228	210
1402	2898	255	228	209
1402	2899	255	228	209
1402	2900	255	227	209
1403	2800	255	232	215
1403	2801	255	233	215
1403	2802	255	232	213
1403	2803	255	231	214
1403	2804	255	232	213
1403	2805	255	232	214
1403	2806	255	232	213
1403	2807	255	231	214
1403	2808	255	232	213
1403	2809	255	232	215
1403	2810	255	230	214
1403	2811	255	231	213
1403	2812	255	231	214
1403	2813	255	232	214
1403	2814	255	232	213
1403	2815	255	232	212
1403	2816	255	232	213
1403	2817	255	231	213
1403	2818	255	231	213
1403	2819	255	232	214
1403	2820	255	231	214
1403	2821	255	232	213
1403	2822	255	231	214
1403	2823	255	231	212
1403	2824	255	232	212
1403	2825	255	231	214
1403	2826	255	232	214
1403	2827	255	233	215
1403	2828	255	232	213
1403	2829	255	231	214
1403	2830	255	232	214
1403	2831	255	232	213
1403	2832	255	232	214
1403	2833	255	231	213
1403	2834	255	232	213
1403	2835	255	231	213
1403	2836	255	231	213
1403	2837	255	231	213
1403	2838	255	232	213
1403	2839	255	231	214
1403	2840	255	231	213
1403	2841	255	230	212
1403	2842	255	230	213
1403	2843	255	231	213
1403	2844	255	230	212
1403	2845	255	230	212
1403	2846	255	231	212
1403	2847	255	229	210
1403	2848	255	228	211
1403	2849	255	231	211
1403	2850	255	230	211
1403	2851	255	229	211
1403	2852	255	230	211
1403	2853	255	229	211
1403	2854	255	228	211
1403	2855	255	229	211
1403	2856	255	229	211
1403	2857	255	228	211
1403	2858	255	229	210
1403	2859	255	229	211
1403	2860	255	229	211
1403	2861	255	230	210
1403	2862	255	229	210
1403	2863	255	229	210
1403	2864	255	229	210
1403	2865	255	230	210
1403	2866	255	230	212
1403	2867	255	229	210
1403	2868	255	229	210
1403	2869	255	230	210
1403	2870	255	230	211
1403	2871	255	229	211
1403	2872	255	230	211
1403	2873	255	229	211
1403	2874	255	229	210
1403	2875	255	230	211
1403	2876	255	229	211
1403	2877	255	228	210
1403	2878	255	229	212
1403	2879	255	230	212
1403	2880	255	229	211
1403	2881	255	229	209
1403	2882	255	229	209
1403	2883	255	229	210
1403	2884	255	228	211
1403	2885	255	228	210
1403	2886	255	228	209
1403	2887	255	228	209
1403	2888	255	229	210
1403	2889	255	229	209
1403	2890	255	229	210
1403	2891	255	228	210
1403	2892	255	228	211
1403	2893	255	228	208
1403	2894	255	229	209
1403	2895	255	228	209
1403	2896	255	228	208
1403	2897	255	228	209
1403	2898	255	229	209
1403	2899	255	228	210
1403	2900	255	229	209
1404	2800	255	232	215
1404	2801	255	233	213
1404	2802	255	233	214
1404	2803	255	233	214
1404	2804	255	232	214
1404	2805	255	233	214
1404	2806	255	232	215
1404	2807	255	232	214
1404	2808	255	231	214
1404	2809	255	233	214
1404	2810	255	232	214
1404	2811	255	231	213
1404	2812	255	232	214
1404	2813	255	233	215
1404	2814	255	231	212
1404	2815	255	233	212
1404	2816	255	233	214
1404	2817	255	232	213
1404	2818	255	232	214
1404	2819	255	231	213
1404	2820	255	231	213
1404	2821	255	230	213
1404	2822	255	232	212
1404	2823	255	232	213
1404	2824	255	232	213
1404	2825	255	232	213
1404	2826	255	231	213
1404	2827	255	232	214
1404	2828	255	232	215
1404	2829	255	232	214
1404	2830	255	232	213
1404	2831	255	232	214
1404	2832	255	232	214
1404	2833	255	232	212
1404	2834	255	231	213
1404	2835	255	231	213
1404	2836	255	231	212
1404	2837	255	231	212
1404	2838	255	229	212
1404	2839	255	232	214
1404	2840	255	230	212
1404	2841	255	231	214
1404	2842	255	230	213
1404	2843	255	230	211
1404	2844	255	231	213
1404	2845	255	229	211
1404	2846	255	230	213
1404	2847	255	229	210
1404	2848	255	229	210
1404	2849	255	229	211
1404	2850	255	230	211
1404	2851	255	229	211
1404	2852	255	230	210
1404	2853	255	229	211
1404	2854	255	228	209
1404	2855	255	229	211
1404	2856	255	229	210
1404	2857	255	229	210
1404	2858	255	229	210
1404	2859	255	229	210
1404	2860	255	229	211
1404	2861	255	229	211
1404	2862	255	230	211
1404	2863	255	229	211
1404	2864	255	229	210
1404	2865	255	229	210
1404	2866	255	229	211
1404	2867	255	230	210
1404	2868	255	230	210
1404	2869	255	230	211
1404	2870	255	230	210
1404	2871	255	230	212
1404	2872	255	228	211
1404	2873	255	229	211
1404	2874	255	228	212
1404	2875	255	230	211
1404	2876	255	230	210
1404	2877	255	230	210
1404	2878	255	230	211
1404	2879	255	230	210
1404	2880	255	230	210
1404	2881	255	229	210
1404	2882	255	229	210
1404	2883	255	229	210
1404	2884	255	230	211
1404	2885	255	228	211
1404	2886	255	229	210
1404	2887	255	230	209
1404	2888	255	228	210
1404	2889	255	228	209
1404	2890	255	229	210
1404	2891	255	229	209
1404	2892	255	229	209
1404	2893	255	229	210
1404	2894	255	228	209
1404	2895	255	228	209
1404	2896	255	228	210
1404	2897	255	229	208
1404	2898	255	229	209
1404	2899	255	229	210
1404	2900	255	228	210
1405	2800	255	232	213
1405	2801	255	231	215
1405	2802	255	232	214
1405	2803	255	232	214
1405	2804	255	230	213
1405	2805	255	232	213
1405	2806	255	232	214
1405	2807	255	233	214
1405	2808	255	231	214
1405	2809	255	232	215
1405	2810	255	231	213
1405	2811	255	230	214
1405	2812	255	231	214
1405	2813	255	233	214
1405	2814	255	231	213
1405	2815	255	231	213
1405	2816	255	231	213
1405	2817	255	231	213
1405	2818	255	231	213
1405	2819	255	231	213
1405	2820	255	232	212
1405	2821	255	230	213
1405	2822	255	232	213
1405	2823	255	231	212
1405	2824	255	231	213
1405	2825	255	232	214
1405	2826	255	232	213
1405	2827	255	232	213
1405	2828	255	231	213
1405	2829	255	231	215
1405	2830	255	230	214
1405	2831	255	231	214
1405	2832	255	230	213
1405	2833	255	230	213
1405	2834	255	230	212
1405	2835	255	230	212
1405	2836	255	230	212
1405	2837	255	231	213
1405	2838	255	230	212
1405	2839	255	233	212
1405	2840	255	230	212
1405	2841	255	231	213
1405	2842	255	230	212
1405	2843	255	232	212
1405	2844	255	230	212
1405	2845	255	230	211
1405	2846	255	229	212
1405	2847	255	230	212
1405	2848	255	228	211
1405	2849	255	229	212
1405	2850	255	229	212
1405	2851	255	229	210
1405	2852	255	229	210
1405	2853	255	228	211
1405	2854	255	228	210
1405	2855	255	228	210
1405	2856	255	229	210
1405	2857	255	229	209
1405	2858	255	229	209
1405	2859	255	229	211
1405	2860	255	230	211
1405	2861	255	228	210
1405	2862	255	228	211
1405	2863	255	228	210
1405	2864	255	229	210
1405	2865	255	229	210
1405	2866	255	229	211
1405	2867	255	229	210
1405	2868	255	229	212
1405	2869	255	229	210
1405	2870	255	228	210
1405	2871	255	229	210
1405	2872	255	228	210
1405	2873	255	229	211
1405	2874	255	228	211
1405	2875	255	228	210
1405	2876	255	229	210
1405	2877	255	228	210
1405	2878	255	229	209
1405	2879	255	230	211
1405	2880	255	229	210
1405	2881	255	229	209
1405	2882	255	228	210
1405	2883	255	229	210
1405	2884	255	228	210
1405	2885	255	227	210
1405	2886	255	229	209
1405	2887	255	228	209
1405	2888	255	228	209
1405	2889	255	228	210
1405	2890	255	228	209
1405	2891	255	228	208
1405	2892	255	229	209
1405	2893	255	228	209
1405	2894	255	228	209
1405	2895	255	229	209
1405	2896	255	227	208
1405	2897	255	228	209
1405	2898	255	228	209
1405	2899	255	229	209
1405	2900	255	228	208
1406	2800	255	232	215
1406	2801	255	231	214
1406	2802	255	231	214
1406	2803	255	230	214
1406	2804	255	232	213
1406	2805	255	232	213
1406	2806	255	231	213
1406	2807	255	231	215
1406	2808	255	231	214
1406	2809	255	232	215
1406	2810	255	231	215
1406	2811	255	232	213
1406	2812	255	231	214
1406	2813	255	232	213
1406	2814	255	230	212
1406	2815	255	231	213
1406	2816	255	231	213
1406	2817	255	231	212
1406	2818	255	231	213
1406	2819	255	231	214
1406	2820	255	231	213
1406	2821	255	231	213
1406	2822	255	232	213
1406	2823	255	232	213
1406	2824	255	231	213
1406	2825	255	231	213
1406	2826	255	231	213
1406	2827	255	231	213
1406	2828	255	232	212
1406	2829	255	231	215
1406	2830	255	231	212
1406	2831	255	231	214
1406	2832	255	230	213
1406	2833	255	231	213
1406	2834	255	231	212
1406	2835	255	230	213
1406	2836	255	230	211
1406	2837	255	231	213
1406	2838	255	231	212
1406	2839	255	231	214
1406	2840	255	230	212
1406	2841	255	230	213
1406	2842	255	231	213
1406	2843	255	230	213
1406	2844	255	230	212
1406	2845	255	230	213
1406	2846	255	229	211
1406	2847	255	229	211
1406	2848	255	228	210
1406	2849	255	229	210
1406	2850	255	229	211
1406	2851	255	228	211
1406	2852	255	229	210
1406	2853	255	228	212
1406	2854	255	229	210
1406	2855	255	229	211
1406	2856	255	229	210
1406	2857	255	229	210
1406	2858	255	228	211
1406	2859	255	228	210
1406	2860	255	228	211
1406	2861	255	230	211
1406	2862	255	229	210
1406	2863	255	228	210
1406	2864	255	228	210
1406	2865	255	228	211
1406	2866	255	229	211
1406	2867	255	229	210
1406	2868	255	229	211
1406	2869	255	229	211
1406	2870	255	230	210
1406	2871	255	229	212
1406	2872	255	229	212
1406	2873	255	229	210
1406	2874	255	229	210
1406	2875	255	228	210
1406	2876	255	230	211
1406	2877	255	229	210
1406	2878	255	230	211
1406	2879	255	228	211
1406	2880	255	230	210
1406	2881	255	229	210
1406	2882	255	229	210
1406	2883	255	227	209
1406	2884	255	228	210
1406	2885	255	228	208
1406	2886	255	227	211
1406	2887	255	229	210
1406	2888	255	229	209
1406	2889	255	228	209
1406	2890	255	229	210
1406	2891	255	229	209
1406	2892	255	228	209
1406	2893	255	227	208
1406	2894	255	227	210
1406	2895	255	228	210
1406	2896	255	227	209
1406	2897	255	227	208
1406	2898	255	228	209
1406	2899	255	229	209
1406	2900	255	228	209
1407	2800	255	233	214
1407	2801	255	232	215
1407	2802	255	232	214
1407	2803	255	232	214
1407	2804	255	232	214
1407	2805	255	232	214
1407	2806	255	233	214
1407	2807	255	232	214
1407	2808	255	232	215
1407	2809	255	233	214
1407	2810	255	231	213
1407	2811	255	231	213
1407	2812	255	231	213
1407	2813	255	232	213
1407	2814	255	231	212
1407	2815	255	232	213
1407	2816	255	232	214
1407	2817	255	231	213
1407	2818	255	231	212
1407	2819	255	231	214
1407	2820	255	231	213
1407	2821	255	231	213
1407	2822	255	232	213
1407	2823	255	231	212
1407	2824	255	232	213
1407	2825	255	233	213
1407	2826	255	231	213
1407	2827	255	232	213
1407	2828	255	232	213
1407	2829	255	230	214
1407	2830	255	231	214
1407	2831	255	231	214
1407	2832	255	231	213
1407	2833	255	230	213
1407	2834	255	230	212
1407	2835	255	231	213
1407	2836	255	231	212
1407	2837	255	231	213
1407	2838	255	230	212
1407	2839	255	231	212
1407	2840	255	231	213
1407	2841	255	230	213
1407	2842	255	231	213
1407	2843	255	231	214
1407	2844	255	231	212
1407	2845	255	231	211
1407	2846	255	230	211
1407	2847	255	230	212
1407	2848	255	229	210
1407	2849	255	230	211
1407	2850	255	230	211
1407	2851	255	229	212
1407	2852	255	229	212
1407	2853	255	230	210
1407	2854	255	229	211
1407	2855	255	229	210
1407	2856	255	229	210
1407	2857	255	230	210
1407	2858	255	229	210
1407	2859	255	229	211
1407	2860	255	229	212
1407	2861	255	228	210
1407	2862	255	230	211
1407	2863	255	231	211
1407	2864	255	229	212
1407	2865	255	230	211
1407	2866	255	229	211
1407	2867	255	229	209
1407	2868	255	230	211
1407	2869	255	230	209
1407	2870	255	229	210
1407	2871	255	229	212
1407	2872	255	229	211
1407	2873	255	229	211
1407	2874	255	230	211
1407	2875	255	230	210
1407	2876	255	230	210
1407	2877	255	229	210
1407	2878	255	228	211
1407	2879	255	228	211
1407	2880	255	229	210
1407	2881	255	229	209
1407	2882	255	229	211
1407	2883	255	229	211
1407	2884	255	229	211
1407	2885	255	228	211
1407	2886	255	229	208
1407	2887	255	230	210
1407	2888	255	228	210
1407	2889	255	229	209
1407	2890	255	228	210
1407	2891	255	230	209
1407	2892	255	228	208
1407	2893	255	227	210
1407	2894	255	229	208
1407	2895	255	228	210
1407	2896	255	228	209
1407	2897	255	229	209
1407	2898	255	228	210
1407	2899	255	228	210
1407	2900	255	227	210
1408	2800	255	232	215
1408	2801	255	232	215
1408	2802	255	232	213
1408	2803	255	232	215
1408	2804	255	231	212
1408	2805	255	231	214
1408	2806	255	231	214
1408	2807	255	233	214
1408	2808	255	231	214
1408	2809	255	232	215
1408	2810	255	231	214
1408	2811	255	231	213
1408	2812	255	231	213
1408	2813	255	232	213
1408	2814	255	231	213
1408	2815	255	231	212
1408	2816	255	231	213
1408	2817	255	231	214
1408	2818	255	231	213
1408	2819	255	231	214
1408	2820	255	231	212
1408	2821	255	230	213
1408	2822	255	232	213
1408	2823	255	232	212
1408	2824	255	231	213
1408	2825	255	231	214
1408	2826	255	231	213
1408	2827	255	232	214
1408	2828	255	232	213
1408	2829	255	231	214
1408	2830	255	231	213
1408	2831	255	230	212
1408	2832	255	230	213
1408	2833	255	231	212
1408	2834	255	231	213
1408	2835	255	230	213
1408	2836	255	231	212
1408	2837	255	230	212
1408	2838	255	231	213
1408	2839	255	231	213
1408	2840	255	230	212
1408	2841	255	230	214
1408	2842	255	231	213
1408	2843	255	231	213
1408	2844	255	230	212
1408	2845	255	230	213
1408	2846	255	231	211
1408	2847	255	228	211
1408	2848	255	229	211
1408	2849	255	229	211
1408	2850	255	229	211
1408	2851	255	229	210
1408	2852	255	229	210
1408	2853	255	229	210
1408	2854	255	229	209
1408	2855	255	229	211
1408	2856	255	229	210
1408	2857	255	229	210
1408	2858	255	229	210
1408	2859	255	228	210
1408	2860	255	229	211
1408	2861	255	229	210
1408	2862	255	228	210
1408	2863	255	229	212
1408	2864	255	229	211
1408	2865	255	229	210
1408	2866	255	229	210
1408	2867	255	229	210
1408	2868	255	229	210
1408	2869	255	229	211
1408	2870	255	229	209
1408	2871	255	229	210
1408	2872	255	230	210
1408	2873	255	229	211
1408	2874	255	228	211
1408	2875	255	228	211
1408	2876	255	229	210
1408	2877	255	228	210
1408	2878	255	229	211
1408	2879	255	228	211
1408	2880	255	230	210
1408	2881	255	228	210
1408	2882	255	228	209
1408	2883	255	229	210
1408	2884	255	228	210
1408	2885	255	227	210
1408	2886	255	228	209
1408	2887	255	228	209
1408	2888	255	228	210
1408	2889	255	228	209
1408	2890	255	228	210
1408	2891	255	228	209
1408	2892	255	228	209
1408	2893	255	228	210
1408	2894	255	228	210
1408	2895	255	228	210
1408	2896	255	228	208
1408	2897	255	227	209
1408	2898	255	229	209
1408	2899	255	229	208
1408	2900	255	228	210
1409	2800	255	232	214
1409	2801	255	232	214
1409	2802	255	232	214
1409	2803	255	233	215
1409	2804	255	232	213
1409	2805	255	233	214
1409	2806	255	233	215
1409	2807	255	233	214
1409	2808	255	232	214
1409	2809	255	233	214
1409	2810	255	231	213
1409	2811	255	231	214
1409	2812	255	232	213
1409	2813	255	232	212
1409	2814	255	231	213
1409	2815	255	231	213
1409	2816	255	232	213
1409	2817	255	231	212
1409	2818	255	231	214
1409	2819	255	232	213
1409	2820	255	231	213
1409	2821	255	231	213
1409	2822	255	231	212
1409	2823	255	231	213
1409	2824	255	232	212
1409	2825	255	230	212
1409	2826	255	233	213
1409	2827	255	232	213
1409	2828	255	232	213
1409	2829	255	232	213
1409	2830	255	231	214
1409	2831	255	231	214
1409	2832	255	231	212
1409	2833	255	231	212
1409	2834	255	231	213
1409	2835	255	230	212
1409	2836	255	231	212
1409	2837	255	230	213
1409	2838	255	231	213
1409	2839	255	232	214
1409	2840	255	231	213
1409	2841	255	231	212
1409	2842	255	230	214
1409	2843	255	231	212
1409	2844	255	230	213
1409	2845	255	230	213
1409	2846	255	230	212
1409	2847	255	230	212
1409	2848	255	230	211
1409	2849	255	230	210
1409	2850	255	230	212
1409	2851	255	228	211
1409	2852	255	229	211
1409	2853	255	230	211
1409	2854	255	229	211
1409	2855	255	229	211
1409	2856	255	229	210
1409	2857	255	229	210
1409	2858	255	230	210
1409	2859	255	229	210
1409	2860	255	229	211
1409	2861	255	229	211
1409	2862	255	229	211
1409	2863	255	230	210
1409	2864	255	230	210
1409	2865	255	228	210
1409	2866	255	229	210
1409	2867	255	229	210
1409	2868	255	229	211
1409	2869	255	229	210
1409	2870	255	230	211
1409	2871	255	230	211
1409	2872	255	228	210
1409	2873	255	228	211
1409	2874	255	229	210
1409	2875	255	229	210
1409	2876	255	229	210
1409	2877	255	229	210
1409	2878	255	229	210
1409	2879	255	230	211
1409	2880	255	229	212
1409	2881	255	230	209
1409	2882	255	230	209
1409	2883	255	229	209
1409	2884	255	228	210
1409	2885	255	228	210
1409	2886	255	229	208
1409	2887	255	228	210
1409	2888	255	229	210
1409	2889	255	228	209
1409	2890	255	227	210
1409	2891	255	229	209
1409	2892	255	227	209
1409	2893	255	228	210
1409	2894	255	228	209
1409	2895	255	229	209
1409	2896	255	228	209
1409	2897	255	228	209
1409	2898	255	229	210
1409	2899	255	229	209
1409	2900	255	229	209
1410	2800	255	232	215
1410	2801	255	232	215
1410	2802	255	232	213
1410	2803	255	233	214
1410	2804	255	232	214
1410	2805	255	231	213
1410	2806	255	232	214
1410	2807	255	232	215
1410	2808	255	232	215
1410	2809	255	232	215
1410	2810	255	231	214
1410	2811	255	231	215
1410	2812	255	232	214
1410	2813	255	232	212
1410	2814	255	231	213
1410	2815	255	231	212
1410	2816	255	231	214
1410	2817	255	232	214
1410	2818	255	232	212
1410	2819	255	231	215
1410	2820	255	231	213
1410	2821	255	231	213
1410	2822	255	232	213
1410	2823	255	232	213
1410	2824	255	231	213
1410	2825	255	231	213
1410	2826	255	231	212
1410	2827	255	231	213
1410	2828	255	231	213
1410	2829	255	232	214
1410	2830	255	231	215
1410	2831	255	231	213
1410	2832	255	231	213
1410	2833	255	231	213
1410	2834	255	231	213
1410	2835	255	231	212
1410	2836	255	231	212
1410	2837	255	230	213
1410	2838	255	231	213
1410	2839	255	231	214
1410	2840	255	231	213
1410	2841	255	231	214
1410	2842	255	231	214
1410	2843	255	231	214
1410	2844	255	230	212
1410	2845	255	230	213
1410	2846	255	230	212
1410	2847	255	229	211
1410	2848	255	229	211
1410	2849	255	230	212
1410	2850	255	229	212
1410	2851	255	229	211
1410	2852	255	229	210
1410	2853	255	228	212
1410	2854	255	229	211
1410	2855	255	229	209
1410	2856	255	230	211
1410	2857	255	230	211
1410	2858	255	229	210
1410	2859	255	229	211
1410	2860	255	230	211
1410	2861	255	229	212
1410	2862	255	229	211
1410	2863	255	228	211
1410	2864	255	229	211
1410	2865	255	229	210
1410	2866	255	229	211
1410	2867	255	229	211
1410	2868	255	229	212
1410	2869	255	229	212
1410	2870	255	229	209
1410	2871	255	228	210
1410	2872	255	228	211
1410	2873	255	229	210
1410	2874	255	229	211
1410	2875	255	229	211
1410	2876	255	229	210
1410	2877	255	229	210
1410	2878	255	230	210
1410	2879	255	230	212
1410	2880	255	228	210
1410	2881	255	230	211
1410	2882	255	229	210
1410	2883	255	229	210
1410	2884	255	229	211
1410	2885	255	229	211
1410	2886	255	228	210
1410	2887	255	229	210
1410	2888	255	228	210
1410	2889	255	228	210
1410	2890	255	228	211
1410	2891	255	228	210
1410	2892	255	228	209
1410	2893	255	228	210
1410	2894	255	228	210
1410	2895	255	229	210
1410	2896	255	228	208
1410	2897	255	228	210
1410	2898	255	229	209
1410	2899	255	229	210
1410	2900	255	228	210
1411	2800	255	232	215
1411	2801	255	232	215
1411	2802	255	232	216
1411	2803	255	232	214
1411	2804	255	232	214
1411	2805	255	232	215
1411	2806	255	232	214
1411	2807	255	232	214
1411	2808	255	231	214
1411	2809	255	233	214
1411	2810	255	230	214
1411	2811	255	231	214
1411	2812	255	231	213
1411	2813	255	232	213
1411	2814	255	231	214
1411	2815	255	232	213
1411	2816	255	232	214
1411	2817	255	231	213
1411	2818	255	232	213
1411	2819	255	231	212
1411	2820	255	232	213
1411	2821	255	231	213
1411	2822	255	230	212
1411	2823	255	231	212
1411	2824	255	231	214
1411	2825	255	231	213
1411	2826	255	231	214
1411	2827	255	231	214
1411	2828	255	232	212
1411	2829	255	231	213
1411	2830	255	230	213
1411	2831	255	230	212
1411	2832	255	231	213
1411	2833	255	230	213
1411	2834	255	230	213
1411	2835	255	230	213
1411	2836	255	229	212
1411	2837	255	230	213
1411	2838	255	230	212
1411	2839	255	230	212
1411	2840	255	230	213
1411	2841	255	230	213
1411	2842	255	231	214
1411	2843	255	231	214
1411	2844	255	230	213
1411	2845	255	230	212
1411	2846	255	230	212
1411	2847	255	229	212
1411	2848	255	229	211
1411	2849	255	229	211
1411	2850	255	229	212
1411	2851	255	228	210
1411	2852	255	229	211
1411	2853	255	229	211
1411	2854	255	229	211
1411	2855	255	229	210
1411	2856	255	229	210
1411	2857	255	229	211
1411	2858	255	229	210
1411	2859	255	229	210
1411	2860	255	229	211
1411	2861	255	228	211
1411	2862	255	229	210
1411	2863	255	229	210
1411	2864	255	229	211
1411	2865	255	229	210
1411	2866	255	229	210
1411	2867	255	229	210
1411	2868	255	229	211
1411	2869	255	228	210
1411	2870	255	229	209
1411	2871	255	229	211
1411	2872	255	228	210
1411	2873	255	228	210
1411	2874	255	229	209
1411	2875	255	228	210
1411	2876	255	228	210
1411	2877	255	229	211
1411	2878	255	229	210
1411	2879	255	228	211
1411	2880	255	229	209
1411	2881	255	229	210
1411	2882	255	229	210
1411	2883	255	228	210
1411	2884	255	228	210
1411	2885	255	228	210
1411	2886	255	228	210
1411	2887	255	228	209
1411	2888	255	228	210
1411	2889	255	228	209
1411	2890	255	228	208
1411	2891	255	228	209
1411	2892	255	228	209
1411	2893	255	228	211
1411	2894	255	227	209
1411	2895	255	228	209
1411	2896	255	228	209
1411	2897	255	228	209
1411	2898	255	228	209
1411	2899	255	228	209
1411	2900	255	229	209
1412	2800	255	232	215
1412	2801	255	231	215
1412	2802	255	233	214
1412	2803	255	231	214
1412	2804	255	232	214
1412	2805	255	232	214
1412	2806	255	231	213
1412	2807	255	232	214
1412	2808	255	232	214
1412	2809	255	232	215
1412	2810	255	231	214
1412	2811	255	230	214
1412	2812	255	231	212
1412	2813	255	231	212
1412	2814	255	232	212
1412	2815	255	231	213
1412	2816	255	231	213
1412	2817	255	231	213
1412	2818	255	232	214
1412	2819	255	231	213
1412	2820	255	231	213
1412	2821	255	232	213
1412	2822	255	231	213
1412	2823	255	231	213
1412	2824	255	231	213
1412	2825	255	231	213
1412	2826	255	232	212
1412	2827	255	231	213
1412	2828	255	231	213
1412	2829	255	230	213
1412	2830	255	231	213
1412	2831	255	230	213
1412	2832	255	231	213
1412	2833	255	230	213
1412	2834	255	230	213
1412	2835	255	230	212
1412	2836	255	231	213
1412	2837	255	230	214
1412	2838	255	230	212
1412	2839	255	230	213
1412	2840	255	230	212
1412	2841	255	231	213
1412	2842	255	231	214
1412	2843	255	231	213
1412	2844	255	230	213
1412	2845	255	230	212
1412	2846	255	229	213
1412	2847	255	229	212
1412	2848	255	229	211
1412	2849	255	229	211
1412	2850	255	230	212
1412	2851	255	229	211
1412	2852	255	229	211
1412	2853	255	228	212
1412	2854	255	229	212
1412	2855	255	229	212
1412	2856	255	229	211
1412	2857	255	230	211
1412	2858	255	230	211
1412	2859	255	229	210
1412	2860	255	229	212
1412	2861	255	229	210
1412	2862	255	229	211
1412	2863	255	229	211
1412	2864	255	228	211
1412	2865	255	228	211
1412	2866	255	229	212
1412	2867	255	229	209
1412	2868	255	228	211
1412	2869	255	229	211
1412	2870	255	229	210
1412	2871	255	228	210
1412	2872	255	229	209
1412	2873	255	229	210
1412	2874	255	229	210
1412	2875	255	228	209
1412	2876	255	229	211
1412	2877	255	229	211
1412	2878	255	230	211
1412	2879	255	228	211
1412	2880	255	229	210
1412	2881	255	229	209
1412	2882	255	229	211
1412	2883	255	229	210
1412	2884	255	228	210
1412	2885	255	228	210
1412	2886	255	228	210
1412	2887	255	230	210
1412	2888	255	228	209
1412	2889	255	228	209
1412	2890	255	230	210
1412	2891	255	228	210
1412	2892	255	227	210
1412	2893	255	229	210
1412	2894	255	227	211
1412	2895	255	229	210
1412	2896	255	228	209
1412	2897	255	229	208
1412	2898	255	227	209
1412	2899	255	229	209
1412	2900	255	228	209
1413	2800	255	232	213
1413	2801	255	232	214
1413	2802	255	232	215
1413	2803	255	232	215
1413	2804	255	231	214
1413	2805	255	231	213
1413	2806	255	232	214
1413	2807	255	232	215
1413	2808	255	232	214
1413	2809	255	233	215
1413	2810	255	231	214
1413	2811	255	231	214
1413	2812	255	232	214
1413	2813	255	232	213
1413	2814	255	231	213
1413	2815	255	233	213
1413	2816	255	231	214
1413	2817	255	232	214
1413	2818	255	233	214
1413	2819	255	231	212
1413	2820	255	232	214
1413	2821	255	231	214
1413	2822	255	231	212
1413	2823	255	231	213
1413	2824	255	231	213
1413	2825	255	232	213
1413	2826	255	232	213
1413	2827	255	232	214
1413	2828	255	232	213
1413	2829	255	231	214
1413	2830	255	231	214
1413	2831	255	231	213
1413	2832	255	231	214
1413	2833	255	230	213
1413	2834	255	231	212
1413	2835	255	230	213
1413	2836	255	230	212
1413	2837	255	230	213
1413	2838	255	230	213
1413	2839	255	230	213
1413	2840	255	230	212
1413	2841	255	231	213
1413	2842	255	232	213
1413	2843	255	231	213
1413	2844	255	231	213
1413	2845	255	230	212
1413	2846	255	230	212
1413	2847	255	229	212
1413	2848	255	229	211
1413	2849	255	229	210
1413	2850	255	231	211
1413	2851	255	229	212
1413	2852	255	230	212
1413	2853	255	229	212
1413	2854	255	229	211
1413	2855	255	230	211
1413	2856	255	230	212
1413	2857	255	230	210
1413	2858	255	229	210
1413	2859	255	229	210
1413	2860	255	230	211
1413	2861	255	229	212
1413	2862	255	229	211
1413	2863	255	229	213
1413	2864	255	229	211
1413	2865	255	229	210
1413	2866	255	229	212
1413	2867	255	229	211
1413	2868	255	229	210
1413	2869	255	228	211
1413	2870	255	229	210
1413	2871	255	227	211
1413	2872	255	229	210
1413	2873	255	229	211
1413	2874	255	229	209
1413	2875	255	229	210
1413	2876	255	229	210
1413	2877	255	229	211
1413	2878	255	228	211
1413	2879	255	229	211
1413	2880	255	229	211
1413	2881	255	229	211
1413	2882	255	229	210
1413	2883	255	228	209
1413	2884	255	229	209
1413	2885	255	229	211
1413	2886	255	228	210
1413	2887	255	229	210
1413	2888	255	229	210
1413	2889	255	228	209
1413	2890	255	229	210
1413	2891	255	229	209
1413	2892	255	228	211
1413	2893	255	229	209
1413	2894	255	228	209
1413	2895	255	227	210
1413	2896	255	229	209
1413	2897	255	227	210
1413	2898	255	228	210
1413	2899	255	228	210
1413	2900	255	229	209
1414	2800	255	231	213
1414	2801	255	233	214
1414	2802	255	232	214
1414	2803	255	232	214
1414	2804	255	232	213
1414	2805	255	231	214
1414	2806	255	232	214
1414	2807	255	232	214
1414	2808	255	232	214
1414	2809	255	232	214
1414	2810	255	231	212
1414	2811	255	231	214
1414	2812	255	232	214
1414	2813	255	232	212
1414	2814	255	232	212
1414	2815	255	233	213
1414	2816	255	232	214
1414	2817	255	231	214
1414	2818	255	232	213
1414	2819	255	231	214
1414	2820	255	231	214
1414	2821	255	231	212
1414	2822	255	231	212
1414	2823	255	231	212
1414	2824	255	231	213
1414	2825	255	232	213
1414	2826	255	232	214
1414	2827	255	232	213
1414	2828	255	232	213
1414	2829	255	231	213
1414	2830	255	231	213
1414	2831	255	231	213
1414	2832	255	231	212
1414	2833	255	232	213
1414	2834	255	231	212
1414	2835	255	231	213
1414	2836	255	231	212
1414	2837	255	231	212
1414	2838	255	230	212
1414	2839	255	231	212
1414	2840	255	230	212
1414	2841	255	231	212
1414	2842	255	232	213
1414	2843	255	231	212
1414	2844	255	230	213
1414	2845	255	229	213
1414	2846	255	230	212
1414	2847	255	230	213
1414	2848	255	230	210
1414	2849	255	230	210
1414	2850	255	230	211
1414	2851	255	229	211
1414	2852	255	229	210
1414	2853	255	230	211
1414	2854	255	229	210
1414	2855	255	230	211
1414	2856	255	230	211
1414	2857	255	231	210
1414	2858	255	229	210
1414	2859	255	229	210
1414	2860	255	230	211
1414	2861	255	229	211
1414	2862	255	229	210
1414	2863	255	229	211
1414	2864	255	229	211
1414	2865	255	230	210
1414	2866	255	230	211
1414	2867	255	229	210
1414	2868	255	230	211
1414	2869	255	229	210
1414	2870	255	229	209
1414	2871	255	229	211
1414	2872	255	228	211
1414	2873	255	229	212
1414	2874	255	229	210
1414	2875	255	229	211
1414	2876	255	230	212
1414	2877	255	229	211
1414	2878	255	229	210
1414	2879	255	229	209
1414	2880	255	230	211
1414	2881	255	229	209
1414	2882	255	229	208
1414	2883	255	229	211
1414	2884	255	229	211
1414	2885	255	229	210
1414	2886	255	228	209
1414	2887	255	229	210
1414	2888	255	229	210
1414	2889	255	228	208
1414	2890	255	229	209
1414	2891	255	230	209
1414	2892	255	229	210
1414	2893	255	228	209
1414	2894	255	228	210
1414	2895	255	229	210
1414	2896	255	229	209
1414	2897	255	228	209
1414	2898	255	228	209
1414	2899	255	228	209
1414	2900	255	229	209
1415	2800	255	231	214
1415	2801	255	232	214
1415	2802	255	232	215
1415	2803	255	232	216
1415	2804	255	232	213
1415	2805	255	233	213
1415	2806	255	233	215
1415	2807	255	232	215
1415	2808	255	232	214
1415	2809	255	233	215
1415	2810	255	231	214
1415	2811	255	231	213
1415	2812	255	232	213
1415	2813	255	232	214
1415	2814	255	232	213
1415	2815	255	232	213
1415	2816	255	231	213
1415	2817	255	232	214
1415	2818	255	232	213
1415	2819	255	231	213
1415	2820	255	231	214
1415	2821	255	231	214
1415	2822	255	231	213
1415	2823	255	232	213
1415	2824	255	232	215
1415	2825	255	231	214
1415	2826	255	232	214
1415	2827	255	231	214
1415	2828	255	232	214
1415	2829	255	231	214
1415	2830	255	231	213
1415	2831	255	231	212
1415	2832	255	231	213
1415	2833	255	231	214
1415	2834	255	231	213
1415	2835	255	231	212
1415	2836	255	230	213
1415	2837	255	231	213
1415	2838	255	231	212
1415	2839	255	231	213
1415	2840	255	231	212
1415	2841	255	231	214
1415	2842	255	230	213
1415	2843	255	231	212
1415	2844	255	231	212
1415	2845	255	231	211
1415	2846	255	231	212
1415	2847	255	230	212
1415	2848	255	230	211
1415	2849	255	230	211
1415	2850	255	230	211
1415	2851	255	229	211
1415	2852	255	230	212
1415	2853	255	230	212
1415	2854	255	229	212
1415	2855	255	229	211
1415	2856	255	229	211
1415	2857	255	230	211
1415	2858	255	230	210
1415	2859	255	229	212
1415	2860	255	230	211
1415	2861	255	230	211
1415	2862	255	229	211
1415	2863	255	230	212
1415	2864	255	229	211
1415	2865	255	228	210
1415	2866	255	229	210
1415	2867	255	229	211
1415	2868	255	229	211
1415	2869	255	230	210
1415	2870	255	229	210
1415	2871	255	229	211
1415	2872	255	228	210
1415	2873	255	229	210
1415	2874	255	228	209
1415	2875	255	228	211
1415	2876	255	230	210
1415	2877	255	229	210
1415	2878	255	229	210
1415	2879	255	228	212
1415	2880	255	230	212
1415	2881	255	228	210
1415	2882	255	229	210
1415	2883	255	228	210
1415	2884	255	229	211
1415	2885	255	229	210
1415	2886	255	230	210
1415	2887	255	229	210
1415	2888	255	230	210
1415	2889	255	228	211
1415	2890	255	229	210
1415	2891	255	229	210
1415	2892	255	228	210
1415	2893	255	229	211
1415	2894	255	228	209
1415	2895	255	228	210
1415	2896	255	229	209
1415	2897	255	228	210
1415	2898	255	229	209
1415	2899	255	229	210
1415	2900	255	229	210
1416	2800	255	233	215
1416	2801	255	233	215
1416	2802	255	233	214
1416	2803	255	233	214
1416	2804	255	233	214
1416	2805	255	232	215
1416	2806	255	233	214
1416	2807	255	234	214
1416	2808	255	233	213
1416	2809	255	233	214
1416	2810	255	231	215
1416	2811	255	231	213
1416	2812	255	232	215
1416	2813	255	232	213
1416	2814	255	232	213
1416	2815	255	232	214
1416	2816	255	233	214
1416	2817	255	233	215
1416	2818	255	233	213
1416	2819	255	232	213
1416	2820	255	232	212
1416	2821	255	231	213
1416	2822	255	231	213
1416	2823	255	232	213
1416	2824	255	232	214
1416	2825	255	232	214
1416	2826	255	232	213
1416	2827	255	232	213
1416	2828	255	232	213
1416	2829	255	232	214
1416	2830	255	232	213
1416	2831	255	231	213
1416	2832	255	231	214
1416	2833	255	232	213
1416	2834	255	232	212
1416	2835	255	231	212
1416	2836	255	231	212
1416	2837	255	231	213
1416	2838	255	231	213
1416	2839	255	232	213
1416	2840	255	231	212
1416	2841	255	230	213
1416	2842	255	231	213
1416	2843	255	230	214
1416	2844	255	231	213
1416	2845	255	230	212
1416	2846	255	231	211
1416	2847	255	229	212
1416	2848	255	230	211
1416	2849	255	230	211
1416	2850	255	230	211
1416	2851	255	230	213
1416	2852	255	230	211
1416	2853	255	230	212
1416	2854	255	230	210
1416	2855	255	229	211
1416	2856	255	230	211
1416	2857	255	230	211
1416	2858	255	230	211
1416	2859	255	231	211
1416	2860	255	230	212
1416	2861	255	230	211
1416	2862	255	230	211
1416	2863	255	230	211
1416	2864	255	229	211
1416	2865	255	230	209
1416	2866	255	230	211
1416	2867	255	229	211
1416	2868	255	229	212
1416	2869	255	229	210
1416	2870	255	229	210
1416	2871	255	229	210
1416	2872	255	228	210
1416	2873	255	229	211
1416	2874	255	230	211
1416	2875	255	230	210
1416	2876	255	230	209
1416	2877	255	230	211
1416	2878	255	230	211
1416	2879	255	230	211
1416	2880	255	229	211
1416	2881	255	230	211
1416	2882	255	230	210
1416	2883	255	230	210
1416	2884	255	229	210
1416	2885	255	229	211
1416	2886	255	229	210
1416	2887	255	230	210
1416	2888	255	229	211
1416	2889	255	228	211
1416	2890	255	230	210
1416	2891	255	229	210
1416	2892	255	229	209
1416	2893	255	230	211
1416	2894	255	230	210
1416	2895	255	230	210
1416	2896	255	229	209
1416	2897	255	229	210
1416	2898	255	230	209
1416	2899	255	230	212
1416	2900	255	230	210
1417	2800	255	233	215
1417	2801	255	232	215
1417	2802	255	233	214
1417	2803	255	233	213
1417	2804	255	233	214
1417	2805	255	234	215
1417	2806	255	233	215
1417	2807	255	233	215
1417	2808	255	233	214
1417	2809	255	234	215
1417	2810	255	231	213
1417	2811	255	231	215
1417	2812	255	233	213
1417	2813	255	232	213
1417	2814	255	232	213
1417	2815	255	232	213
1417	2816	255	233	213
1417	2817	255	231	213
1417	2818	255	232	214
1417	2819	255	232	213
1417	2820	255	232	214
1417	2821	255	232	214
1417	2822	255	232	212
1417	2823	255	232	213
1417	2824	255	232	214
1417	2825	255	233	214
1417	2826	255	233	214
1417	2827	255	233	214
1417	2828	255	232	214
1417	2829	255	232	214
1417	2830	255	231	213
1417	2831	255	231	214
1417	2832	255	231	213
1417	2833	255	231	213
1417	2834	255	230	212
1417	2835	255	232	212
1417	2836	255	232	212
1417	2837	255	231	213
1417	2838	255	231	213
1417	2839	255	231	214
1417	2840	255	231	213
1417	2841	255	232	213
1417	2842	255	231	213
1417	2843	255	231	213
1417	2844	255	230	213
1417	2845	255	230	212
1417	2846	255	231	212
1417	2847	255	229	211
1417	2848	255	229	212
1417	2849	255	230	212
1417	2850	255	230	212
1417	2851	255	230	212
1417	2852	255	230	211
1417	2853	255	230	212
1417	2854	255	230	211
1417	2855	255	229	211
1417	2856	255	230	211
1417	2857	255	229	212
1417	2858	255	230	211
1417	2859	255	231	211
1417	2860	255	230	211
1417	2861	255	230	212
1417	2862	255	230	212
1417	2863	255	229	212
1417	2864	255	229	211
1417	2865	255	231	211
1417	2866	255	230	210
1417	2867	255	229	210
1417	2868	255	231	211
1417	2869	255	229	210
1417	2870	255	230	210
1417	2871	255	229	211
1417	2872	255	229	210
1417	2873	255	229	212
1417	2874	255	229	210
1417	2875	255	229	211
1417	2876	255	230	210
1417	2877	255	229	211
1417	2878	255	229	211
1417	2879	255	230	212
1417	2880	255	230	211
1417	2881	255	230	210
1417	2882	255	229	211
1417	2883	255	230	209
1417	2884	255	229	211
1417	2885	255	229	211
1417	2886	255	229	210
1417	2887	255	230	212
1417	2888	255	230	211
1417	2889	255	230	210
1417	2890	255	229	210
1417	2891	255	230	210
1417	2892	255	228	211
1417	2893	255	230	210
1417	2894	255	229	210
1417	2895	255	228	209
1417	2896	255	228	208
1417	2897	255	229	210
1417	2898	255	229	210
1417	2899	255	228	209
1417	2900	255	229	209
1418	2800	255	232	214
1418	2801	255	233	215
1418	2802	255	233	215
1418	2803	255	232	214
1418	2804	255	232	214
1418	2805	255	233	214
1418	2806	255	233	214
1418	2807	255	233	215
1418	2808	255	233	214
1418	2809	255	234	215
1418	2810	255	232	214
1418	2811	255	231	214
1418	2812	255	232	214
1418	2813	255	233	213
1418	2814	255	232	213
1418	2815	255	233	214
1418	2816	255	232	214
1418	2817	255	233	214
1418	2818	255	232	214
1418	2819	255	232	214
1418	2820	255	233	214
1418	2821	255	232	213
1418	2822	255	233	214
1418	2823	255	234	214
1418	2824	255	232	215
1418	2825	255	232	214
1418	2826	255	232	215
1418	2827	255	233	215
1418	2828	255	233	214
1418	2829	255	232	215
1418	2830	255	233	214
1418	2831	255	232	213
1418	2832	255	231	214
1418	2833	255	231	214
1418	2834	255	231	213
1418	2835	255	230	212
1418	2836	255	231	213
1418	2837	255	232	212
1418	2838	255	232	214
1418	2839	255	231	212
1418	2840	255	230	213
1418	2841	255	231	213
1418	2842	255	231	214
1418	2843	255	231	213
1418	2844	255	231	213
1418	2845	255	230	212
1418	2846	255	231	212
1418	2847	255	229	212
1418	2848	255	230	211
1418	2849	255	230	210
1418	2850	255	231	211
1418	2851	255	230	211
1418	2852	255	230	212
1418	2853	255	230	212
1418	2854	255	229	212
1418	2855	255	231	212
1418	2856	255	230	210
1418	2857	255	230	211
1418	2858	255	229	210
1418	2859	255	229	210
1418	2860	255	231	213
1418	2861	255	230	212
1418	2862	255	230	211
1418	2863	255	230	212
1418	2864	255	230	211
1418	2865	255	230	211
1418	2866	255	231	211
1418	2867	255	230	211
1418	2868	255	230	211
1418	2869	255	231	211
1418	2870	255	231	210
1418	2871	255	229	211
1418	2872	255	228	210
1418	2873	255	229	212
1418	2874	255	230	211
1418	2875	255	230	211
1418	2876	255	230	210
1418	2877	255	230	211
1418	2878	255	231	211
1418	2879	255	231	211
1418	2880	255	230	211
1418	2881	255	230	211
1418	2882	255	229	212
1418	2883	255	229	212
1418	2884	255	228	211
1418	2885	255	230	211
1418	2886	255	229	210
1418	2887	255	230	211
1418	2888	255	230	210
1418	2889	255	229	210
1418	2890	255	230	210
1418	2891	255	230	210
1418	2892	255	229	210
1418	2893	255	229	211
1418	2894	255	229	211
1418	2895	255	229	209
1418	2896	255	229	210
1418	2897	255	229	210
1418	2898	255	229	211
1418	2899	255	229	211
1418	2900	255	230	209
1419	2800	255	233	214
1419	2801	255	233	215
1419	2802	255	232	214
1419	2803	255	232	215
1419	2804	255	232	215
1419	2805	255	235	216
1419	2806	255	233	215
1419	2807	255	233	214
1419	2808	255	233	215
1419	2809	255	233	215
1419	2810	255	233	214
1419	2811	255	231	214
1419	2812	255	232	214
1419	2813	255	232	214
1419	2814	255	232	213
1419	2815	255	232	214
1419	2816	255	232	215
1419	2817	255	232	214
1419	2818	255	232	215
1419	2819	255	231	215
1419	2820	255	232	214
1419	2821	255	232	214
1419	2822	255	233	214
1419	2823	255	232	214
1419	2824	255	233	214
1419	2825	255	233	215
1419	2826	255	233	214
1419	2827	255	232	213
1419	2828	255	234	214
1419	2829	255	232	214
1419	2830	255	232	213
1419	2831	255	231	214
1419	2832	255	232	213
1419	2833	255	231	213
1419	2834	255	232	212
1419	2835	255	231	213
1419	2836	255	231	214
1419	2837	255	232	212
1419	2838	255	231	213
1419	2839	255	233	214
1419	2840	255	231	213
1419	2841	255	231	214
1419	2842	255	231	213
1419	2843	255	231	214
1419	2844	255	230	214
1419	2845	255	231	212
1419	2846	255	230	212
1419	2847	255	230	212
1419	2848	255	230	210
1419	2849	255	229	211
1419	2850	255	230	210
1419	2851	255	230	212
1419	2852	255	229	213
1419	2853	255	229	212
1419	2854	255	230	211
1419	2855	255	230	212
1419	2856	255	230	211
1419	2857	255	230	212
1419	2858	255	229	210
1419	2859	255	230	211
1419	2860	255	230	213
1419	2861	255	230	212
1419	2862	255	229	212
1419	2863	255	230	212
1419	2864	255	230	212
1419	2865	255	231	212
1419	2866	255	231	211
1419	2867	255	230	210
1419	2868	255	230	211
1419	2869	255	229	212
1419	2870	255	230	211
1419	2871	255	230	210
1419	2872	255	229	210
1419	2873	255	230	211
1419	2874	255	229	212
1419	2875	255	229	211
1419	2876	255	229	211
1419	2877	255	231	211
1419	2878	255	231	211
1419	2879	255	230	211
[truncated: 31,838 more rows]
[truncated: 1 more columns]
