# Supplementary material for: Traceable Calibration, Performance Metrics, and Uncertainty Estimates of Minirhizotron Digital Imagery for Fine-Root Measurements
Source: PLoS One. 2014 Nov 12;9(11):e112362. doi: 10.1371/journal.pone.0112362 (PMC4229195; doi:10.1371/journal.pone.0112362)
Supplement: Data S1 — Data and uncertainty analyses for the procedures described in this manuscript. (ZIP) [file pone.0112362.s001.zip › Data for submission/Root Color/CI_600_BLUE_DATA.xlsx]

## Sheet: BLUE1
COLUMN	ROW	RED	GREEN	BLUE
1000	2500	78	128	187
1000	2501	72	130	188
1000	2502	79	127	187
1000	2503	76	127	187
1000	2504	76	127	187
1000	2505	76	126	187
1000	2506	79	125	186
1000	2507	79	127	188
1000	2508	75	125	186
1000	2509	75	128	186
1000	2510	77	127	186
1000	2511	78	128	188
1000	2512	75	127	188
1000	2513	76	128	189
1000	2514	76	129	188
1000	2515	75	128	187
1000	2516	76	125	185
1000	2517	79	126	187
1000	2518	80	126	187
1000	2519	76	126	187
1000	2520	76	127	186
1000	2521	75	128	188
1000	2522	74	126	188
1000	2523	75	128	187
1000	2524	76	129	187
1000	2525	76	127	187
1000	2526	73	129	187
1000	2527	74	126	188
1000	2528	70	126	188
1000	2529	73	125	187
1000	2530	70	124	188
1000	2531	72	125	186
1000	2532	72	125	187
1000	2533	75	124	187
1000	2534	76	126	186
1000	2535	75	128	189
1000	2536	74	128	188
1000	2537	73	124	187
1000	2538	71	125	187
1000	2539	73	124	185
1000	2540	71	123	186
1000	2541	71	125	186
1000	2542	77	124	186
1000	2543	75	125	187
1000	2544	75	126	187
1000	2545	78	127	186
1000	2546	74	127	187
1000	2547	72	127	186
1000	2548	73	124	186
1000	2549	72	123	187
1000	2550	73	124	186
1000	2551	69	123	187
1000	2552	68	124	185
1000	2553	72	123	184
1000	2554	70	124	184
1000	2555	71	122	185
1000	2556	71	122	185
1000	2557	73	126	187
1000	2558	73	128	186
1000	2559	76	126	187
1000	2560	76	125	186
1000	2561	71	125	186
1000	2562	68	125	185
1000	2563	73	125	185
1000	2564	69	125	186
1000	2565	69	124	184
1000	2566	72	122	185
1000	2567	71	124	183
1000	2568	71	124	185
1000	2569	74	123	186
1000	2570	72	122	186
1000	2571	71	124	186
1000	2572	68	125	188
1000	2573	69	125	186
1000	2574	72	123	187
1000	2575	71	127	187
1000	2576	69	126	187
1000	2577	75	125	186
1000	2578	72	126	187
1000	2579	70	124	186
1000	2580	72	123	186
1000	2581	70	124	186
1000	2582	70	123	186
1000	2583	72	122	186
1000	2584	73	124	186
1000	2585	73	124	186
1000	2586	75	127	188
1000	2587	74	125	188
1000	2588	73	128	188
1000	2589	71	127	188
1000	2590	74	123	186
1000	2591	70	125	185
1000	2592	73	123	185
1000	2593	72	123	184
1000	2594	71	123	185
1000	2595	68	124	186
1000	2596	70	123	186
1000	2597	72	125	187
1000	2598	69	123	188
1000	2599	70	127	188
1000	2600	70	126	188
1001	2500	77	130	187
1001	2501	79	129	188
1001	2502	79	129	188
1001	2503	76	127	188
1001	2504	78	126	187
1001	2505	75	127	187
1001	2506	79	126	188
1001	2507	76	128	188
1001	2508	73	127	188
1001	2509	76	128	188
1001	2510	71	127	188
1001	2511	76	128	187
1001	2512	78	130	189
1001	2513	81	131	188
1001	2514	76	131	190
1001	2515	79	127	188
1001	2516	77	125	186
1001	2517	79	127	187
1001	2518	80	129	188
1001	2519	76	127	188
1001	2520	76	128	188
1001	2521	71	128	188
1001	2522	73	128	186
1001	2523	76	126	188
1001	2524	75	127	187
1001	2525	74	125	187
1001	2526	75	126	188
1001	2527	74	128	188
1001	2528	71	126	188
1001	2529	73	125	188
1001	2530	73	124	187
1001	2531	71	126	185
1001	2532	76	127	186
1001	2533	73	125	187
1001	2534	75	128	187
1001	2535	76	127	189
1001	2536	73	127	188
1001	2537	73	124	187
1001	2538	72	123	186
1001	2539	68	125	187
1001	2540	70	124	187
1001	2541	72	126	186
1001	2542	75	125	187
1001	2543	75	127	188
1001	2544	73	127	187
1001	2545	76	127	188
1001	2546	72	125	187
1001	2547	71	123	187
1001	2548	73	123	186
1001	2549	72	124	186
1001	2550	74	123	187
1001	2551	71	125	185
1001	2552	70	125	185
1001	2553	69	122	185
1001	2554	73	122	184
1001	2555	68	122	185
1001	2556	72	121	185
1001	2557	74	123	185
1001	2558	72	126	186
1001	2559	73	127	188
1001	2560	75	127	187
1001	2561	73	127	185
1001	2562	70	125	186
1001	2563	75	123	187
1001	2564	71	123	186
1001	2565	72	125	185
1001	2566	70	123	187
1001	2567	71	122	185
1001	2568	70	123	186
1001	2569	73	124	187
1001	2570	68	123	185
1001	2571	68	124	184
1001	2572	70	125	186
1001	2573	70	124	187
1001	2574	70	125	186
1001	2575	69	125	186
1001	2576	71	124	187
1001	2577	70	126	186
1001	2578	69	123	187
1001	2579	74	123	186
1001	2580	70	124	184
1001	2581	66	123	186
1001	2582	68	123	185
1001	2583	74	124	185
1001	2584	70	125	187
1001	2585	71	128	187
1001	2586	74	126	187
1001	2587	70	124	188
1001	2588	71	125	188
1001	2589	73	125	187
1001	2590	74	126	187
1001	2591	71	124	187
1001	2592	74	125	186
1001	2593	71	124	186
1001	2594	77	125	186
1001	2595	68	121	185
1001	2596	69	124	186
1001	2597	69	124	186
1001	2598	67	124	187
1001	2599	72	125	187
1001	2600	72	126	190
1002	2500	75	130	188
1002	2501	79	128	188
1002	2502	78	127	187
1002	2503	76	127	187
1002	2504	82	125	187
1002	2505	76	126	186
1002	2506	78	127	187
1002	2507	75	128	187
1002	2508	75	127	188
1002	2509	72	127	187
1002	2510	77	127	187
1002	2511	78	131	189
1002	2512	79	131	189
1002	2513	79	131	190
1002	2514	82	130	190
1002	2515	70	128	189
1002	2516	75	126	186
1002	2517	79	128	188
1002	2518	76	128	187
1002	2519	79	128	187
1002	2520	77	127	188
1002	2521	74	128	189
1002	2522	75	126	189
1002	2523	74	127	188
1002	2524	76	126	186
1002	2525	74	127	188
1002	2526	73	127	189
1002	2527	74	125	186
1002	2528	69	128	187
1002	2529	75	126	187
1002	2530	73	126	187
1002	2531	69	124	185
1002	2532	74	127	187
1002	2533	76	123	187
1002	2534	75	126	187
1002	2535	72	126	187
1002	2536	72	125	187
1002	2537	71	125	187
1002	2538	72	123	187
1002	2539	68	123	186
1002	2540	74	124	186
1002	2541	73	124	187
1002	2542	73	126	186
1002	2543	71	126	188
1002	2544	73	123	186
1002	2545	75	126	187
1002	2546	72	124	186
1002	2547	73	124	185
1002	2548	74	123	186
1002	2549	70	123	185
1002	2550	75	123	184
1002	2551	71	123	186
1002	2552	70	122	184
1002	2553	71	122	183
1002	2554	71	123	183
1002	2555	68	122	184
1002	2556	70	122	184
1002	2557	71	124	184
1002	2558	73	124	186
1002	2559	75	127	186
1002	2560	74	126	185
1002	2561	72	125	185
1002	2562	72	125	186
1002	2563	72	125	186
1002	2564	70	123	186
1002	2565	71	124	185
1002	2566	72	122	185
1002	2567	70	124	185
1002	2568	68	122	185
1002	2569	71	124	185
1002	2570	72	122	184
1002	2571	73	124	185
1002	2572	70	125	187
1002	2573	71	123	186
1002	2574	70	126	187
1002	2575	68	125	187
1002	2576	71	124	186
1002	2577	71	124	186
1002	2578	68	123	186
1002	2579	73	124	186
1002	2580	71	122	185
1002	2581	69	124	185
1002	2582	70	120	184
1002	2583	72	122	185
1002	2584	71	123	185
1002	2585	70	124	186
1002	2586	71	125	185
1002	2587	74	125	187
1002	2588	73	126	186
1002	2589	68	124	187
1002	2590	68	125	186
1002	2591	72	125	186
1002	2592	72	121	185
1002	2593	68	123	185
1002	2594	71	124	183
1002	2595	69	124	185
1002	2596	71	123	186
1002	2597	69	126	186
1002	2598	72	124	185
1002	2599	70	126	187
1002	2600	68	127	188
1003	2500	79	129	188
1003	2501	76	128	188
1003	2502	77	127	188
1003	2503	81	127	187
1003	2504	78	127	186
1003	2505	74	126	186
1003	2506	74	126	187
1003	2507	76	125	186
1003	2508	75	126	188
1003	2509	78	129	188
1003	2510	76	128	188
1003	2511	79	129	190
1003	2512	80	132	189
1003	2513	80	131	190
1003	2514	80	130	189
1003	2515	77	129	190
1003	2516	80	128	187
1003	2517	79	129	188
1003	2518	78	128	189
1003	2519	77	128	189
1003	2520	81	128	189
1003	2521	75	126	188
1003	2522	75	126	186
1003	2523	73	126	188
1003	2524	72	127	188
1003	2525	74	124	187
1003	2526	75	127	187
1003	2527	75	126	188
1003	2528	75	126	187
1003	2529	73	127	185
1003	2530	73	125	186
1003	2531	72	124	186
1003	2532	76	126	185
1003	2533	72	125	185
1003	2534	76	126	186
1003	2535	73	127	187
1003	2536	74	126	188
1003	2537	71	124	187
1003	2538	72	125	185
1003	2539	68	127	188
1003	2540	74	127	186
1003	2541	72	125	186
1003	2542	74	127	186
1003	2543	75	125	187
1003	2544	75	126	187
1003	2545	75	127	186
1003	2546	74	125	187
1003	2547	69	125	185
1003	2548	72	122	184
1003	2549	70	123	183
1003	2550	71	123	185
1003	2551	70	121	183
1003	2552	71	123	183
1003	2553	72	120	182
1003	2554	73	123	184
1003	2555	73	122	184
1003	2556	68	122	183
1003	2557	70	123	185
1003	2558	73	124	185
1003	2559	79	125	187
1003	2560	73	123	187
1003	2561	72	125	186
1003	2562	72	124	185
1003	2563	71	122	185
1003	2564	69	125	186
1003	2565	72	123	186
1003	2566	70	122	185
1003	2567	73	123	185
1003	2568	70	123	187
1003	2569	71	121	185
1003	2570	71	122	186
1003	2571	70	124	185
1003	2572	70	124	185
1003	2573	68	123	185
1003	2574	73	125	188
1003	2575	72	125	186
1003	2576	73	124	188
1003	2577	72	124	187
1003	2578	70	124	186
1003	2579	70	120	186
1003	2580	69	124	187
1003	2581	69	123	184
1003	2582	72	123	184
1003	2583	71	123	185
1003	2584	71	122	186
1003	2585	69	123	186
1003	2586	70	124	187
1003	2587	69	125	185
1003	2588	73	125	185
1003	2589	71	123	186
1003	2590	72	125	186
1003	2591	68	123	186
1003	2592	69	123	185
1003	2593	71	124	184
1003	2594	70	124	185
1003	2595	69	123	185
1003	2596	68	123	186
1003	2597	68	124	185
1003	2598	69	122	186
1003	2599	69	126	188
1003	2600	73	126	188
1004	2500	78	128	187
1004	2501	79	128	187
1004	2502	78	127	187
1004	2503	77	126	185
1004	2504	76	123	186
1004	2505	73	125	186
1004	2506	76	126	185
1004	2507	76	127	189
1004	2508	74	126	188
1004	2509	76	127	187
1004	2510	74	128	189
1004	2511	76	130	188
1004	2512	80	130	190
1004	2513	81	131	190
1004	2514	78	132	190
1004	2515	79	128	191
1004	2516	76	129	186
1004	2517	79	129	188
1004	2518	75	129	187
1004	2519	73	128	187
1004	2520	76	126	188
1004	2521	76	127	187
1004	2522	78	127	190
1004	2523	75	126	188
1004	2524	76	127	186
1004	2525	74	127	186
1004	2526	71	127	188
1004	2527	74	125	186
1004	2528	73	126	187
1004	2529	74	125	185
1004	2530	73	124	186
1004	2531	72	127	186
1004	2532	73	124	186
1004	2533	72	126	185
1004	2534	73	126	185
1004	2535	74	126	187
1004	2536	71	126	187
1004	2537	73	124	186
1004	2538	68	124	187
1004	2539	71	124	185
1004	2540	74	125	187
1004	2541	72	126	186
1004	2542	74	125	187
1004	2543	73	128	187
1004	2544	71	125	186
1004	2545	73	126	186
1004	2546	72	126	186
1004	2547	69	124	185
1004	2548	70	121	184
1004	2549	69	122	185
1004	2550	71	121	182
1004	2551	72	120	183
1004	2552	70	122	182
1004	2553	71	122	182
1004	2554	71	120	182
1004	2555	68	121	184
1004	2556	70	123	185
1004	2557	73	124	184
1004	2558	69	124	186
1004	2559	71	124	185
1004	2560	73	126	186
1004	2561	69	126	185
1004	2562	71	125	185
1004	2563	72	123	185
1004	2564	69	123	185
1004	2565	66	122	184
1004	2566	70	125	183
1004	2567	69	123	184
1004	2568	69	121	185
1004	2569	71	123	186
1004	2570	74	122	185
1004	2571	70	122	185
1004	2572	68	123	185
1004	2573	71	124	185
1004	2574	69	124	185
1004	2575	65	124	186
1004	2576	70	123	186
1004	2577	68	124	186
1004	2578	68	122	185
1004	2579	71	122	185
1004	2580	68	122	185
1004	2581	70	121	184
1004	2582	70	124	183
1004	2583	69	122	185
1004	2584	68	124	185
1004	2585	72	121	184
1004	2586	69	124	185
1004	2587	70	124	185
1004	2588	71	127	186
1004	2589	69	122	185
1004	2590	70	125	186
1004	2591	70	124	184
1004	2592	70	122	183
1004	2593	69	123	183
1004	2594	72	125	184
1004	2595	67	122	184
1004	2596	65	122	184
1004	2597	69	122	185
1004	2598	68	122	186
1004	2599	68	124	186
1004	2600	71	127	187
1005	2500	75	126	187
1005	2501	76	126	188
1005	2502	76	124	186
1005	2503	78	125	187
1005	2504	76	127	186
1005	2505	75	127	186
1005	2506	77	126	187
1005	2507	75	126	187
1005	2508	72	127	187
1005	2509	73	129	188
1005	2510	79	129	189
1005	2511	81	132	191
1005	2512	77	130	190
1005	2513	78	132	190
1005	2514	78	133	191
1005	2515	76	129	190
1005	2516	83	127	188
1005	2517	79	129	188
1005	2518	74	128	189
1005	2519	76	126	188
1005	2520	75	127	188
1005	2521	77	127	188
1005	2522	74	127	187
1005	2523	73	128	188
1005	2524	74	126	188
1005	2525	73	126	187
1005	2526	71	126	186
1005	2527	75	123	187
1005	2528	76	126	186
1005	2529	76	124	187
1005	2530	72	123	186
1005	2531	71	126	186
1005	2532	72	126	186
1005	2533	76	123	185
1005	2534	75	126	186
1005	2535	74	125	188
1005	2536	71	125	188
1005	2537	71	125	187
1005	2538	70	126	186
1005	2539	69	124	187
1005	2540	73	124	186
1005	2541	71	126	188
1005	2542	77	125	187
1005	2543	72	125	187
1005	2544	72	126	185
1005	2545	76	127	187
1005	2546	76	125	186
1005	2547	72	123	185
1005	2548	70	121	184
1005	2549	71	122	184
1005	2550	70	120	183
1005	2551	69	120	183
1005	2552	68	121	183
1005	2553	71	119	184
1005	2554	72	121	184
1005	2555	70	122	184
1005	2556	68	125	186
1005	2557	70	123	185
1005	2558	68	125	186
1005	2559	71	124	186
1005	2560	70	126	187
1005	2561	72	127	186
1005	2562	67	124	185
1005	2563	70	124	186
1005	2564	71	122	184
1005	2565	67	122	184
1005	2566	69	123	185
1005	2567	70	123	184
1005	2568	71	124	185
1005	2569	71	122	186
1005	2570	70	123	185
1005	2571	71	123	185
1005	2572	70	124	185
1005	2573	70	123	186
1005	2574	71	123	186
1005	2575	70	123	186
1005	2576	68	123	186
1005	2577	73	125	187
1005	2578	70	123	186
1005	2579	72	122	184
1005	2580	70	122	183
1005	2581	69	122	185
1005	2582	71	120	185
1005	2583	69	121	186
1005	2584	69	124	186
1005	2585	68	123	185
1005	2586	68	122	185
1005	2587	70	124	185
1005	2588	67	124	186
1005	2589	66	124	186
1005	2590	71	123	186
1005	2591	68	123	185
1005	2592	73	123	185
1005	2593	73	122	185
1005	2594	70	123	184
1005	2595	68	121	184
1005	2596	69	123	185
1005	2597	68	123	185
1005	2598	69	121	187
1005	2599	72	127	187
1005	2600	70	125	188
1006	2500	74	126	188
1006	2501	78	125	187
1006	2502	79	127	187
1006	2503	76	126	187
1006	2504	78	125	186
1006	2505	76	127	186
1006	2506	75	125	185
1006	2507	80	128	186
1006	2508	77	126	188
1006	2509	73	127	187
1006	2510	81	129	188
1006	2511	93	136	190
1006	2512	81	130	191
1006	2513	77	130	190
1006	2514	81	131	190
1006	2515	81	129	189
1006	2516	78	128	189
1006	2517	76	129	189
1006	2518	75	127	188
1006	2519	78	127	189
1006	2520	76	127	187
1006	2521	72	127	188
1006	2522	73	126	187
1006	2523	72	127	188
1006	2524	72	126	187
1006	2525	73	126	187
1006	2526	74	124	186
1006	2527	73	125	187
1006	2528	77	124	185
1006	2529	76	125	185
1006	2530	74	125	184
1006	2531	71	127	186
1006	2532	74	126	187
1006	2533	71	126	187
1006	2534	74	125	185
1006	2535	71	125	187
1006	2536	72	125	186
1006	2537	69	124	186
1006	2538	69	125	187
1006	2539	70	124	187
1006	2540	75	126	187
1006	2541	70	125	188
1006	2542	75	126	186
1006	2543	76	127	187
1006	2544	74	126	186
1006	2545	72	127	187
1006	2546	74	127	186
1006	2547	72	123	186
1006	2548	72	122	184
1006	2549	68	122	184
1006	2550	68	119	183
1006	2551	70	120	182
1006	2552	67	120	182
1006	2553	72	121	182
1006	2554	75	122	183
1006	2555	72	123	184
1006	2556	71	124	186
1006	2557	69	124	185
1006	2558	73	124	186
1006	2559	72	122	187
1006	2560	71	124	186
1006	2561	71	125	186
1006	2562	65	124	186
1006	2563	70	125	186
1006	2564	71	123	187
1006	2565	69	123	185
1006	2566	68	123	185
1006	2567	68	124	185
1006	2568	70	123	184
1006	2569	70	121	187
1006	2570	71	123	185
1006	2571	68	122	184
1006	2572	68	123	185
1006	2573	69	124	186
1006	2574	73	124	185
1006	2575	66	123	186
1006	2576	70	124	186
1006	2577	71	123	185
1006	2578	68	123	185
1006	2579	71	125	184
1006	2580	74	123	186
1006	2581	71	123	185
1006	2582	73	124	186
1006	2583	72	122	186
1006	2584	71	123	185
1006	2585	71	124	185
1006	2586	65	123	184
1006	2587	70	123	186
1006	2588	70	125	185
1006	2589	72	124	186
1006	2590	68	122	185
1006	2591	68	123	185
1006	2592	67	122	187
1006	2593	69	122	184
1006	2594	67	123	184
1006	2595	67	122	184
1006	2596	67	120	184
1006	2597	69	122	186
1006	2598	67	123	184
1006	2599	71	126	186
1006	2600	72	125	186
1007	2500	75	126	187
1007	2501	74	125	186
1007	2502	75	126	186
1007	2503	78	127	185
1007	2504	75	125	186
1007	2505	72	126	186
1007	2506	78	126	187
1007	2507	79	126	186
1007	2508	73	127	187
1007	2509	75	128	187
1007	2510	78	129	189
1007	2511	82	132	191
1007	2512	78	130	190
1007	2513	83	130	189
1007	2514	81	131	190
1007	2515	80	129	189
1007	2516	81	128	189
1007	2517	75	130	190
1007	2518	78	128	189
1007	2519	75	127	188
1007	2520	77	127	187
1007	2521	73	128	187
1007	2522	73	129	189
1007	2523	73	128	188
1007	2524	74	127	186
1007	2525	73	126	186
1007	2526	76	125	185
1007	2527	74	125	186
1007	2528	71	124	184
1007	2529	72	124	185
1007	2530	73	125	185
1007	2531	72	126	185
1007	2532	73	124	186
1007	2533	77	124	186
1007	2534	75	126	185
1007	2535	73	126	186
1007	2536	70	124	187
1007	2537	71	124	186
1007	2538	71	126	186
1007	2539	70	125	187
1007	2540	72	125	187
1007	2541	72	127	187
1007	2542	74	126	187
1007	2543	75	125	187
1007	2544	74	127	185
1007	2545	75	127	187
1007	2546	72	127	187
1007	2547	72	124	186
1007	2548	71	124	184
1007	2549	65	121	183
1007	2550	71	121	183
1007	2551	71	121	183
1007	2552	68	119	184
1007	2553	71	121	181
1007	2554	72	122	185
1007	2555	70	122	184
1007	2556	69	124	185
1007	2557	71	124	186
1007	2558	72	125	185
1007	2559	70	125	185
1007	2560	71	125	186
1007	2561	70	123	185
1007	2562	70	124	185
1007	2563	71	124	186
1007	2564	66	124	185
1007	2565	66	124	185
1007	2566	67	124	184
1007	2567	70	123	184
1007	2568	69	122	186
1007	2569	72	123	185
1007	2570	68	122	186
1007	2571	66	123	185
1007	2572	72	125	184
1007	2573	68	124	186
1007	2574	69	123	184
1007	2575	71	124	186
1007	2576	73	123	186
1007	2577	75	125	187
1007	2578	68	125	187
1007	2579	73	123	187
1007	2580	72	125	184
1007	2581	73	124	185
1007	2582	70	124	185
1007	2583	75	124	186
1007	2584	70	124	186
1007	2585	70	124	185
1007	2586	68	123	184
1007	2587	69	122	185
1007	2588	72	124	185
1007	2589	70	124	185
1007	2590	71	122	185
1007	2591	71	124	185
1007	2592	70	124	185
1007	2593	71	123	186
1007	2594	70	124	185
1007	2595	68	123	184
1007	2596	67	124	184
1007	2597	72	122	186
1007	2598	68	121	186
1007	2599	70	123	186
1007	2600	69	125	187
1008	2500	75	126	187
1008	2501	76	125	186
1008	2502	73	127	186
1008	2503	76	126	186
1008	2504	75	124	186
1008	2505	78	128	186
1008	2506	76	125	187
1008	2507	74	127	187
1008	2508	74	127	187
1008	2509	79	128	188
1008	2510	77	128	188
1008	2511	79	128	188
1008	2512	76	129	189
1008	2513	81	131	189
1008	2514	82	131	190
1008	2515	78	129	189
1008	2516	78	129	189
1008	2517	78	126	189
1008	2518	79	125	190
1008	2519	75	128	188
1008	2520	78	129	190
1008	2521	74	129	188
1008	2522	75	129	189
1008	2523	72	128	189
1008	2524	74	127	187
1008	2525	76	127	187
1008	2526	72	127	186
1008	2527	73	124	186
1008	2528	73	125	186
1008	2529	76	125	185
1008	2530	72	123	186
1008	2531	73	126	186
1008	2532	71	126	187
1008	2533	74	125	186
1008	2534	77	126	186
1008	2535	70	126	186
1008	2536	72	124	187
1008	2537	73	125	188
1008	2538	73	126	188
1008	2539	70	126	187
1008	2540	73	128	187
1008	2541	74	125	187
1008	2542	74	126	187
1008	2543	76	127	187
1008	2544	74	126	187
1008	2545	78	127	187
1008	2546	71	127	187
1008	2547	73	126	185
1008	2548	69	121	186
1008	2549	70	122	184
1008	2550	71	121	183
1008	2551	71	121	184
1008	2552	71	122	184
1008	2553	68	123	184
1008	2554	74	121	186
1008	2555	70	124	185
1008	2556	71	123	185
1008	2557	73	123	186
1008	2558	75	125	185
1008	2559	73	125	187
1008	2560	72	126	186
1008	2561	69	124	185
1008	2562	66	124	185
1008	2563	69	122	186
1008	2564	68	124	185
1008	2565	70	123	184
1008	2566	65	122	184
1008	2567	67	122	186
1008	2568	67	124	185
1008	2569	73	123	186
1008	2570	72	123	186
1008	2571	69	125	185
1008	2572	71	123	186
1008	2573	71	122	185
1008	2574	71	124	187
1008	2575	70	124	185
1008	2576	72	125	187
1008	2577	72	126	188
1008	2578	71	125	188
1008	2579	76	124	185
1008	2580	73	125	186
1008	2581	70	124	186
1008	2582	73	124	185
1008	2583	71	123	185
1008	2584	68	123	185
1008	2585	70	122	185
1008	2586	67	124	186
1008	2587	68	125	186
1008	2588	70	124	187
1008	2589	68	124	186
1008	2590	71	123	187
1008	2591	72	124	187
1008	2592	70	123	186
1008	2593	69	122	185
1008	2594	73	124	185
1008	2595	68	122	185
1008	2596	69	122	183
1008	2597	66	121	185
1008	2598	69	121	185
1008	2599	67	122	185
1008	2600	71	126	188
1009	2500	74	125	186
1009	2501	76	125	186
1009	2502	76	126	187
1009	2503	75	126	186
1009	2504	73	126	186
1009	2505	77	127	187
1009	2506	76	128	187
1009	2507	77	128	189
1009	2508	73	128	188
1009	2509	75	128	188
1009	2510	78	127	186
1009	2511	78	130	189
1009	2512	76	129	188
1009	2513	83	130	189
1009	2514	78	128	189
1009	2515	79	128	189
1009	2516	77	127	189
1009	2517	75	129	188
1009	2518	76	129	189
1009	2519	78	129	189
1009	2520	74	129	189
1009	2521	72	128	188
1009	2522	73	128	188
1009	2523	74	126	188
1009	2524	78	126	188
1009	2525	72	126	187
1009	2526	73	124	186
1009	2527	71	123	186
1009	2528	73	124	184
1009	2529	72	123	186
1009	2530	76	124	186
1009	2531	72	127	185
1009	2532	73	125	186
1009	2533	77	125	187
1009	2534	73	126	187
1009	2535	70	127	186
1009	2536	73	124	187
1009	2537	73	127	187
1009	2538	72	127	187
1009	2539	70	127	188
1009	2540	70	127	187
1009	2541	71	126	187
1009	2542	72	123	186
1009	2543	75	125	187
1009	2544	73	127	187
1009	2545	75	129	187
1009	2546	72	127	188
1009	2547	73	126	187
1009	2548	70	123	187
1009	2549	69	123	185
1009	2550	69	123	184
1009	2551	71	122	184
1009	2552	68	121	185
1009	2553	66	122	184
1009	2554	71	124	185
1009	2555	73	123	186
1009	2556	72	125	186
1009	2557	75	125	187
1009	2558	73	126	186
1009	2559	73	127	187
1009	2560	71	126	186
1009	2561	68	126	186
1009	2562	70	123	185
1009	2563	69	123	186
1009	2564	71	124	186
1009	2565	68	124	185
1009	2566	68	121	185
1009	2567	69	123	185
1009	2568	72	123	186
1009	2569	69	123	185
1009	2570	70	123	186
1009	2571	68	123	185
1009	2572	65	124	185
1009	2573	69	124	185
1009	2574	72	124	186
1009	2575	69	125	187
1009	2576	72	126	185
1009	2577	73	126	187
1009	2578	71	126	186
1009	2579	74	125	186
1009	2580	74	122	186
1009	2581	68	124	187
1009	2582	71	123	186
1009	2583	72	123	185
1009	2584	71	125	185
1009	2585	67	122	187
1009	2586	67	124	186
1009	2587	64	124	187
1009	2588	70	126	186
1009	2589	69	125	187
1009	2590	68	126	187
1009	2591	71	123	186
1009	2592	68	123	187
1009	2593	72	125	186
1009	2594	68	123	185
1009	2595	70	122	185
1009	2596	65	121	184
1009	2597	67	123	185
1009	2598	63	121	185
1009	2599	71	126	186
1009	2600	69	126	188
1010	2500	76	125	186
1010	2501	75	125	187
1010	2502	79	125	186
1010	2503	77	127	187
1010	2504	74	124	186
1010	2505	79	128	187
1010	2506	76	126	188
1010	2507	78	128	188
1010	2508	74	128	189
1010	2509	76	127	188
1010	2510	74	128	187
1010	2511	80	126	187
1010	2512	75	127	187
1010	2513	81	128	189
1010	2514	77	129	187
1010	2515	76	129	187
1010	2516	76	126	187
1010	2517	79	127	188
1010	2518	78	129	187
1010	2519	74	128	189
1010	2520	76	130	190
1010	2521	76	129	187
1010	2522	75	128	189
1010	2523	76	126	189
1010	2524	75	126	187
1010	2525	73	127	186
1010	2526	75	127	187
1010	2527	73	123	186
1010	2528	73	124	185
1010	2529	75	123	185
1010	2530	72	123	185
1010	2531	72	125	186
1010	2532	74	125	185
1010	2533	74	126	187
1010	2534	73	127	188
1010	2535	74	128	188
1010	2536	72	126	188
1010	2537	73	126	187
1010	2538	73	126	189
1010	2539	70	127	187
1010	2540	72	126	187
1010	2541	69	126	187
1010	2542	73	125	188
1010	2543	74	126	188
1010	2544	72	127	187
1010	2545	75	130	188
1010	2546	71	128	187
1010	2547	72	125	186
1010	2548	72	124	186
1010	2549	72	124	184
1010	2550	72	123	184
1010	2551	72	121	185
1010	2552	71	123	184
1010	2553	73	122	184
1010	2554	76	124	185
1010	2555	75	124	185
1010	2556	74	125	187
1010	2557	74	125	187
1010	2558	73	127	188
1010	2559	71	125	188
1010	2560	70	125	185
1010	2561	69	124	185
1010	2562	68	124	185
1010	2563	66	122	184
1010	2564	69	123	186
1010	2565	70	123	185
1010	2566	65	125	186
1010	2567	69	123	186
1010	2568	65	124	186
1010	2569	70	124	186
1010	2570	68	123	186
1010	2571	65	122	184
1010	2572	72	124	186
1010	2573	73	123	185
1010	2574	71	125	187
1010	2575	66	125	186
1010	2576	71	126	186
1010	2577	74	127	189
1010	2578	73	126	186
1010	2579	73	125	188
1010	2580	70	126	186
1010	2581	76	125	186
1010	2582	70	124	186
1010	2583	73	123	187
1010	2584	70	122	187
1010	2585	68	125	187
1010	2586	68	125	187
1010	2587	66	126	187
1010	2588	69	125	187
1010	2589	69	126	188
1010	2590	70	126	185
1010	2591	71	127	186
1010	2592	72	123	186
1010	2593	70	125	184
1010	2594	71	123	186
1010	2595	68	122	185
1010	2596	68	121	185
1010	2597	66	120	184
1010	2598	67	120	185
1010	2599	70	124	186
1010	2600	71	123	185
1011	2500	77	126	186
1011	2501	76	126	187
1011	2502	75	127	187
1011	2503	74	126	186
1011	2504	78	127	186
1011	2505	75	128	188
1011	2506	81	128	188
1011	2507	80	130	187
1011	2508	77	130	189
1011	2509	77	127	188
1011	2510	72	127	188
1011	2511	78	127	188
1011	2512	76	128	187
1011	2513	82	127	187
1011	2514	81	129	188
1011	2515	76	129	187
1011	2516	75	128	188
1011	2517	81	129	188
1011	2518	79	130	188
1011	2519	75	129	190
1011	2520	76	131	190
1011	2521	78	131	190
1011	2522	78	129	189
1011	2523	77	128	189
1011	2524	77	127	188
1011	2525	72	124	186
1011	2526	74	125	187
1011	2527	74	124	186
1011	2528	75	123	184
1011	2529	75	124	186
1011	2530	73	123	186
1011	2531	70	127	186
1011	2532	76	126	186
1011	2533	75	127	187
1011	2534	75	127	187
1011	2535	73	127	188
1011	2536	75	125	188
1011	2537	72	126	187
1011	2538	73	127	188
1011	2539	73	127	187
1011	2540	73	126	188
1011	2541	75	128	188
1011	2542	74	126	187
1011	2543	73	127	187
1011	2544	71	126	187
1011	2545	74	127	187
1011	2546	76	127	188
1011	2547	69	127	188
1011	2548	72	125	188
1011	2549	71	124	185
1011	2550	74	122	186
1011	2551	75	123	186
1011	2552	75	127	185
1011	2553	72	124	184
1011	2554	75	123	185
1011	2555	75	125	187
1011	2556	74	127	186
1011	2557	75	127	186
1011	2558	72	128	188
1011	2559	73	125	186
1011	2560	71	126	185
1011	2561	72	126	185
1011	2562	71	123	185
1011	2563	70	122	184
1011	2564	68	124	185
1011	2565	70	125	186
1011	2566	71	124	186
1011	2567	68	124	185
1011	2568	68	122	186
1011	2569	70	123	186
1011	2570	69	124	185
1011	2571	71	124	186
1011	2572	70	124	187
1011	2573	70	124	187
1011	2574	73	126	186
1011	2575	74	128	187
1011	2576	73	126	188
1011	2577	72	129	187
1011	2578	71	125	188
1011	2579	73	127	187
1011	2580	71	125	187
1011	2581	69	126	187
1011	2582	71	124	187
1011	2583	70	124	188
1011	2584	70	125	186
1011	2585	70	125	187
1011	2586	68	126	187
1011	2587	73	126	188
1011	2588	71	127	188
1011	2589	73	128	189
1011	2590	76	125	187
1011	2591	70	126	189
1011	2592	72	125	187
1011	2593	75	125	187
1011	2594	73	125	186
1011	2595	68	122	185
1011	2596	64	122	185
1011	2597	69	120	185
1011	2598	67	121	184
1011	2599	68	125	186
1011	2600	71	123	186
1012	2500	74	126	186
1012	2501	77	125	186
1012	2502	79	125	186
1012	2503	73	126	187
1012	2504	76	127	189
1012	2505	78	128	188
1012	2506	78	128	189
1012	2507	79	129	189
1012	2508	76	127	188
1012	2509	76	127	189
1012	2510	75	126	188
1012	2511	77	126	188
1012	2512	74	128	188
1012	2513	76	130	188
1012	2514	79	127	187
1012	2515	79	128	188
1012	2516	75	126	188
1012	2517	80	128	189
1012	2518	76	128	189
1012	2519	80	130	191
1012	2520	79	133	192
1012	2521	77	128	190
1012	2522	76	127	190
1012	2523	77	128	189
1012	2524	76	128	189
1012	2525	74	127	187
1012	2526	75	126	186
1012	2527	72	124	186
1012	2528	74	123	185
1012	2529	73	124	186
1012	2530	73	125	186
1012	2531	72	124	186
1012	2532	72	126	186
1012	2533	74	127	188
1012	2534	73	129	189
1012	2535	72	128	189
1012	2536	73	128	188
1012	2537	72	127	189
1012	2538	70	126	188
1012	2539	73	128	186
1012	2540	74	126	186
1012	2541	73	127	187
1012	2542	75	125	186
1012	2543	73	125	188
1012	2544	73	126	186
1012	2545	76	127	188
1012	2546	74	128	190
1012	2547	73	126	188
1012	2548	71	126	187
1012	2549	67	124	186
1012	2550	72	122	186
1012	2551	71	121	184
1012	2552	73	124	185
1012	2553	74	123	185
1012	2554	73	126	186
1012	2555	77	126	186
1012	2556	73	125	184
1012	2557	75	126	187
1012	2558	73	127	188
1012	2559	76	127	187
1012	2560	67	125	187
1012	2561	72	122	186
1012	2562	69	123	185
1012	2563	70	124	185
1012	2564	67	124	184
1012	2565	69	125	186
1012	2566	69	123	186
1012	2567	71	124	187
1012	2568	70	124	186
1012	2569	70	123	187
1012	2570	72	124	186
1012	2571	70	124	186
1012	2572	71	124	186
1012	2573	71	124	186
1012	2574	75	125	186
1012	2575	71	127	187
1012	2576	73	127	189
1012	2577	75	128	189
1012	2578	77	127	187
1012	2579	74	125	186
1012	2580	73	126	186
1012	2581	73	126	186
1012	2582	77	124	185
1012	2583	74	123	187
1012	2584	69	126	187
1012	2585	68	124	187
1012	2586	70	127	188
1012	2587	74	124	189
1012	2588	74	128	188
1012	2589	72	127	188
1012	2590	70	126	188
1012	2591	71	127	187
1012	2592	75	128	187
1012	2593	69	125	186
1012	2594	74	124	186
1012	2595	68	124	185
1012	2596	67	122	185
1012	2597	70	122	186
1012	2598	70	120	186
1012	2599	69	124	186
1012	2600	68	124	186
1013	2500	76	128	186
1013	2501	76	125	187
1013	2502	76	125	186
1013	2503	76	128	189
1013	2504	77	126	187
1013	2505	78	130	189
1013	2506	78	130	189
1013	2507	80	129	188
1013	2508	75	128	188
1013	2509	76	127	188
1013	2510	75	127	188
1013	2511	76	127	189
1013	2512	77	128	187
1013	2513	79	128	187
1013	2514	77	129	187
1013	2515	79	127	188
1013	2516	75	127	187
1013	2517	78	129	189
1013	2518	80	129	189
1013	2519	75	129	189
1013	2520	80	132	190
1013	2521	74	130	190
1013	2522	74	130	190
1013	2523	78	129	189
1013	2524	75	127	187
1013	2525	75	128	186
1013	2526	75	125	185
1013	2527	73	123	187
1013	2528	74	124	186
1013	2529	74	123	186
1013	2530	76	125	186
1013	2531	74	127	188
1013	2532	76	127	188
1013	2533	73	126	189
1013	2534	77	128	189
1013	2535	75	127	187
1013	2536	74	128	188
1013	2537	75	126	188
1013	2538	76	126	188
1013	2539	75	126	186
1013	2540	75	127	187
1013	2541	73	128	188
1013	2542	75	127	186
1013	2543	71	124	187
1013	2544	71	124	187
1013	2545	73	129	187
1013	2546	75	128	188
1013	2547	70	125	188
1013	2548	72	123	186
1013	2549	72	124	185
1013	2550	72	125	186
1013	2551	74	123	184
1013	2552	74	125	186
1013	2553	78	125	183
1013	2554	76	125	186
1013	2555	76	126	185
1013	2556	76	127	187
1013	2557	74	127	188
1013	2558	73	127	187
1013	2559	77	126	186
1013	2560	72	127	186
1013	2561	70	125	185
1013	2562	72	120	183
1013	2563	72	122	184
1013	2564	70	123	186
1013	2565	68	124	186
1013	2566	71	124	187
1013	2567	66	124	188
1013	2568	71	126	186
1013	2569	73	125	186
1013	2570	69	124	187
1013	2571	69	123	186
1013	2572	69	124	186
1013	2573	71	125	185
1013	2574	73	123	188
1013	2575	69	126	188
1013	2576	75	128	187
1013	2577	75	126	188
1013	2578	72	128	187
1013	2579	73	124	187
1013	2580	68	126	187
1013	2581	68	124	186
1013	2582	73	122	186
1013	2583	71	125	186
1013	2584	69	127	187
1013	2585	72	127	187
1013	2586	70	127	189
1013	2587	74	126	188
1013	2588	71	127	188
1013	2589	71	126	189
1013	2590	73	125	186
1013	2591	73	126	187
1013	2592	73	126	186
1013	2593	73	128	186
1013	2594	74	128	187
1013	2595	73	124	185
1013	2596	68	124	185
1013	2597	69	121	185
1013	2598	69	120	185
1013	2599	67	124	184
1013	2600	68	123	187
1014	2500	81	125	186
1014	2501	81	125	186
1014	2502	78	125	187
1014	2503	76	129	188
1014	2504	77	129	187
1014	2505	82	131	189
1014	2506	80	128	188
1014	2507	77	128	189
1014	2508	78	129	188
1014	2509	76	131	189
1014	2510	81	127	186
1014	2511	79	127	188
1014	2512	74	127	187
1014	2513	82	127	188
1014	2514	74	128	187
1014	2515	75	128	188
1014	2516	76	129	188
1014	2517	78	129	189
1014	2518	79	130	191
1014	2519	78	129	190
1014	2520	79	131	189
1014	2521	80	129	189
1014	2522	79	131	189
1014	2523	78	129	189
1014	2524	78	128	187
1014	2525	75	126	186
1014	2526	74	126	186
1014	2527	74	125	185
1014	2528	75	124	186
1014	2529	77	125	186
1014	2530	73	125	186
1014	2531	72	126	186
1014	2532	75	128	186
1014	2533	76	127	188
1014	2534	79	129	188
1014	2535	75	126	189
1014	2536	77	129	188
1014	2537	75	125	189
1014	2538	77	127	186
1014	2539	72	127	186
1014	2540	75	128	186
1014	2541	74	126	188
1014	2542	75	124	187
1014	2543	74	126	188
1014	2544	73	126	186
1014	2545	73	127	187
1014	2546	75	128	188
1014	2547	73	124	187
1014	2548	71	126	186
1014	2549	71	125	186
1014	2550	76	124	186
1014	2551	72	122	186
1014	2552	75	124	185
1014	2553	79	127	186
1014	2554	77	124	185
1014	2555	76	128	188
1014	2556	74	123	186
1014	2557	75	126	186
1014	2558	74	126	187
1014	2559	70	125	186
1014	2560	75	126	186
1014	2561	71	125	186
1014	2562	69	124	185
1014	2563	76	123	184
1014	2564	71	123	185
1014	2565	69	126	186
1014	2566	69	126	188
1014	2567	71	124	186
1014	2568	69	124	186
1014	2569	69	124	188
1014	2570	72	124	187
1014	2571	70	126	187
1014	2572	70	126	185
1014	2573	68	126	188
1014	2574	74	127	187
1014	2575	73	126	187
1014	2576	75	126	188
1014	2577	73	127	188
1014	2578	73	125	189
1014	2579	73	125	186
1014	2580	73	124	185
1014	2581	69	126	185
1014	2582	74	125	187
1014	2583	71	125	188
1014	2584	73	122	187
1014	2585	72	124	188
1014	2586	70	128	188
1014	2587	72	126	189
1014	2588	70	128	189
1014	2589	75	126	188
1014	2590	74	129	187
1014	2591	72	127	188
1014	2592	76	125	187
1014	2593	72	126	187
1014	2594	73	126	189
1014	2595	71	124	186
1014	2596	69	124	185
1014	2597	70	121	187
1014	2598	73	123	186
1014	2599	68	123	184
1014	2600	70	124	186
1015	2500	77	127	187
1015	2501	75	128	188
1015	2502	82	127	187
1015	2503	78	130	187
1015	2504	76	126	188
1015	2505	78	128	189
1015	2506	80	128	188
1015	2507	80	131	189
1015	2508	77	129	189
1015	2509	76	129	187
1015	2510	78	128	187
1015	2511	79	127	188
1015	2512	77	130	186
1015	2513	83	127	186
1015	2514	81	129	189
1015	2515	76	127	186
1015	2516	77	125	187
1015	2517	79	129	187
1015	2518	80	131	188
1015	2519	80	130	189
1015	2520	79	131	190
1015	2521	76	131	189
1015	2522	78	131	190
1015	2523	77	126	189
1015	2524	76	130	188
1015	2525	76	128	188
1015	2526	80	125	187
1015	2527	73	125	187
1015	2528	75	126	187
1015	2529	78	124	185
1015	2530	72	125	184
1015	2531	75	127	186
1015	2532	79	129	187
1015	2533	79	127	189
1015	2534	81	130	188
1015	2535	76	130	187
1015	2536	79	127	187
1015	2537	75	126	187
1015	2538	75	126	188
1015	2539	74	125	188
1015	2540	73	128	188
1015	2541	74	127	187
1015	2542	74	126	186
1015	2543	72	126	187
1015	2544	75	126	186
1015	2545	74	127	188
1015	2546	74	128	186
1015	2547	74	125	188
1015	2548	73	126	187
1015	2549	74	125	186
1015	2550	70	125	185
1015	2551	72	125	187
1015	2552	76	123	185
1015	2553	79	127	186
1015	2554	76	126	185
1015	2555	75	127	187
1015	2556	75	126	187
1015	2557	73	125	187
1015	2558	73	126	187
1015	2559	76	125	186
1015	2560	71	125	186
1015	2561	75	123	186
1015	2562	68	124	185
1015	2563	70	124	184
1015	2564	71	124	186
1015	2565	67	124	186
1015	2566	71	125	187
1015	2567	69	126	186
1015	2568	68	126	187
1015	2569	70	124	188
1015	2570	70	123	186
1015	2571	74	124	187
1015	2572	71	126	185
1015	2573	72	126	187
1015	2574	71	126	187
1015	2575	74	126	188
1015	2576	75	126	188
1015	2577	74	127	187
1015	2578	71	124	188
1015	2579	72	124	187
1015	2580	74	123	186
1015	2581	71	125	185
1015	2582	72	125	184
1015	2583	72	124	186
1015	2584	73	125	188
1015	2585	75	126	186
1015	2586	66	127	187
1015	2587	74	127	188
1015	2588	72	128	189
1015	2589	70	126	187
1015	2590	73	127	186
1015	2591	75	127	185
1015	2592	74	128	186
1015	2593	74	126	187
1015	2594	74	128	188
1015	2595	73	126	188
1015	2596	71	124	186
1015	2597	71	124	186
1015	2598	71	122	185
1015	2599	69	124	185
1015	2600	69	125	187
1016	2500	77	127	186
1016	2501	80	128	187
1016	2502	77	127	187
1016	2503	77	127	189
1016	2504	75	128	188
1016	2505	79	130	189
1016	2506	79	129	189
1016	2507	80	130	188
1016	2508	76	127	188
1016	2509	76	128	187
1016	2510	77	125	186
1016	2511	76	127	187
1016	2512	75	125	187
1016	2513	78	128	188
1016	2514	77	128	188
1016	2515	79	127	189
1016	2516	76	127	188
1016	2517	78	129	187
1016	2518	76	129	190
1016	2519	79	128	189
1016	2520	78	129	190
1016	2521	76	127	189
1016	2522	76	130	190
1016	2523	78	130	188
1016	2524	79	129	189
1016	2525	75	128	187
1016	2526	75	126	187
1016	2527	74	126	187
1016	2528	75	125	186
1016	2529	80	124	186
1016	2530	73	125	186
1016	2531	74	129	187
1016	2532	76	126	186
1016	2533	76	129	188
1016	2534	79	131	190
1016	2535	77	128	188
1016	2536	82	130	189
1016	2537	73	126	188
1016	2538	74	127	188
1016	2539	73	127	187
1016	2540	73	127	187
1016	2541	76	125	188
1016	2542	78	127	187
1016	2543	74	127	188
1016	2544	69	125	187
1016	2545	76	127	186
1016	2546	74	129	188
1016	2547	73	127	188
1016	2548	75	127	187
1016	2549	75	125	188
1016	2550	74	124	186
1016	2551	72	123	184
1016	2552	74	124	186
1016	2553	76	125	185
1016	2554	76	127	185
1016	2555	76	128	189
1016	2556	76	126	188
1016	2557	75	126	187
1016	2558	70	126	187
1016	2559	72	124	187
1016	2560	71	125	186
1016	2561	71	124	185
1016	2562	74	123	186
1016	2563	68	123	185
1016	2564	69	122	186
1016	2565	70	124	186
1016	2566	70	124	187
1016	2567	67	125	186
1016	2568	71	124	188
1016	2569	70	125	187
1016	2570	72	124	186
1016	2571	71	124	186
1016	2572	70	126	187
1016	2573	73	126	188
1016	2574	76	126	188
1016	2575	68	126	187
1016	2576	71	126	188
1016	2577	69	127	188
1016	2578	72	126	187
1016	2579	71	125	186
1016	2580	71	124	186
1016	2581	68	124	185
1016	2582	75	125	185
1016	2583	68	125	187
1016	2584	72	122	187
1016	2585	71	123	187
1016	2586	72	127	187
1016	2587	72	127	188
1016	2588	73	128	187
1016	2589	73	126	188
1016	2590	75	126	187
1016	2591	74	127	187
1016	2592	76	128	188
1016	2593	70	128	188
1016	2594	75	128	188
1016	2595	72	126	187
1016	2596	68	123	186
1016	2597	70	124	185
1016	2598	71	124	186
1016	2599	69	124	187
1016	2600	70	125	186
1017	2500	78	127	187
1017	2501	80	128	187
1017	2502	78	128	187
1017	2503	80	128	188
1017	2504	77	127	188
1017	2505	73	128	188
1017	2506	79	127	189
1017	2507	78	127	189
1017	2508	81	127	188
1017	2509	76	129	187
1017	2510	76	127	187
1017	2511	75	125	186
1017	2512	78	129	186
1017	2513	82	128	188
1017	2514	78	129	188
1017	2515	76	127	188
1017	2516	75	125	189
1017	2517	80	129	189
1017	2518	76	130	189
1017	2519	78	130	188
1017	2520	79	131	190
1017	2521	78	130	190
1017	2522	75	130	188
1017	2523	76	129	189
1017	2524	79	128	188
1017	2525	79	128	187
1017	2526	73	127	188
1017	2527	75	126	187
1017	2528	76	126	186
1017	2529	78	124	186
1017	2530	78	126	186
1017	2531	76	127	186
1017	2532	78	130	188
1017	2533	75	130	189
1017	2534	79	131	189
1017	2535	77	128	189
1017	2536	81	128	189
1017	2537	74	127	187
1017	2538	75	128	188
1017	2539	76	127	188
1017	2540	73	129	187
1017	2541	74	126	187
1017	2542	76	125	187
1017	2543	77	128	188
1017	2544	74	127	186
1017	2545	76	127	188
1017	2546	76	125	188
1017	2547	71	126	188
1017	2548	74	128	186
1017	2549	74	127	187
1017	2550	73	124	186
1017	2551	73	124	186
1017	2552	77	126	186
1017	2553	78	128	186
1017	2554	80	126	188
1017	2555	78	128	189
1017	2556	72	125	187
1017	2557	74	126	187
1017	2558	72	126	186
1017	2559	73	125	186
1017	2560	71	124	185
1017	2561	69	124	185
1017	2562	72	125	185
1017	2563	75	123	185
1017	2564	69	125	187
1017	2565	69	125	188
1017	2566	71	126	188
1017	2567	72	127	187
1017	2568	70	124	187
1017	2569	70	126	187
1017	2570	73	124	186
1017	2571	71	125	186
1017	2572	71	129	187
1017	2573	70	127	187
1017	2574	75	126	189
1017	2575	73	125	188
1017	2576	71	126	187
1017	2577	72	127	188
1017	2578	74	126	187
1017	2579	71	124	186
1017	2580	71	124	187
1017	2581	70	123	185
1017	2582	75	125	186
1017	2583	71	124	187
1017	2584	73	127	186
1017	2585	71	125	188
1017	2586	70	126	187
1017	2587	75	127	187
1017	2588	75	127	188
1017	2589	71	124	188
1017	2590	74	127	186
1017	2591	72	125	185
1017	2592	76	126	187
1017	2593	74	129	188
1017	2594	75	128	188
1017	2595	74	126	188
1017	2596	70	126	186
1017	2597	69	125	186
1017	2598	70	124	186
1017	2599	68	124	186
1017	2600	71	125	186
1018	2500	80	128	187
1018	2501	78	126	186
1018	2502	79	127	187
1018	2503	79	128	188
1018	2504	77	128	187
1018	2505	78	131	189
1018	2506	77	127	188
1018	2507	78	128	188
1018	2508	77	126	187
1018	2509	74	127	185
1018	2510	76	124	186
1018	2511	78	125	186
1018	2512	76	127	186
1018	2513	81	127	187
1018	2514	80	128	188
1018	2515	75	126	189
1018	2516	81	128	187
1018	2517	78	128	187
1018	2518	77	128	188
1018	2519	78	128	188
1018	2520	79	127	188
1018	2521	77	129	187
1018	2522	76	128	189
1018	2523	74	128	188
1018	2524	76	129	189
1018	2525	75	127	187
1018	2526	76	128	188
1018	2527	77	127	188
1018	2528	78	127	187
1018	2529	76	125	186
1018	2530	77	126	187
1018	2531	74	128	187
1018	2532	75	127	187
1018	2533	77	129	189
1018	2534	82	130	189
1018	2535	78	129	188
1018	2536	79	131	189
1018	2537	77	126	188
1018	2538	74	129	188
1018	2539	76	128	189
1018	2540	73	127	188
1018	2541	73	129	188
1018	2542	79	126	186
1018	2543	78	128	187
1018	2544	70	125	186
1018	2545	73	126	188
1018	2546	74	126	187
1018	2547	76	127	188
1018	2548	75	125	187
1018	2549	73	127	186
1018	2550	73	125	187
1018	2551	73	124	187
1018	2552	75	124	188
1018	2553	74	126	185
1018	2554	76	127	188
1018	2555	77	128	187
1018	2556	74	126	186
1018	2557	74	125	186
1018	2558	72	123	184
1018	2559	72	124	186
1018	2560	71	125	185
1018	2561	72	123	184
1018	2562	70	124	185
1018	2563	72	124	186
1018	2564	68	125	186
1018	2565	70	125	188
1018	2566	68	127	188
1018	2567	70	126	188
1018	2568	71	127	188
1018	2569	72	126	187
1018	2570	71	124	186
1018	2571	74	126	186
1018	2572	73	126	187
1018	2573	68	124	187
1018	2574	73	125	188
1018	2575	71	126	188
1018	2576	72	126	185
1018	2577	73	126	188
1018	2578	69	124	186
1018	2579	73	124	185
1018	2580	70	124	187
1018	2581	72	123	186
1018	2582	72	124	186
1018	2583	69	124	187
1018	2584	68	123	187
1018	2585	74	124	186
1018	2586	67	124	187
1018	2587	75	123	188
1018	2588	74	126	187
1018	2589	72	124	186
1018	2590	72	124	187
1018	2591	72	125	186
1018	2592	74	126	186
1018	2593	72	124	188
1018	2594	74	126	186
1018	2595	69	125	186
1018	2596	71	125	185
1018	2597	68	123	186
1018	2598	69	123	186
1018	2599	68	124	187
1018	2600	71	124	186
1019	2500	78	128	188
1019	2501	76	127	188
1019	2502	75	126	187
1019	2503	75	128	186
1019	2504	74	127	189
1019	2505	75	127	187
1019	2506	80	125	189
1019	2507	78	129	187
1019	2508	74	125	187
1019	2509	75	125	187
1019	2510	74	125	187
1019	2511	75	126	188
1019	2512	80	127	188
1019	2513	75	130	189
1019	2514	79	130	189
1019	2515	77	128	187
1019	2516	79	127	188
1019	2517	79	129	189
1019	2518	76	128	188
1019	2519	78	127	188
1019	2520	81	127	188
1019	2521	78	128	189
1019	2522	78	129	188
1019	2523	78	127	188
1019	2524	77	129	188
1019	2525	77	127	187
1019	2526	78	128	188
1019	2527	75	127	188
1019	2528	76	127	189
1019	2529	80	126	187
1019	2530	80	127	187
1019	2531	75	127	187
1019	2532	78	128	188
1019	2533	76	130	189
1019	2534	85	132	190
1019	2535	79	128	188
1019	2536	78	128	189
1019	2537	74	128	188
1019	2538	77	127	190
1019	2539	77	129	188
1019	2540	74	128	190
1019	2541	75	128	188
1019	2542	78	127	188
1019	2543	75	128	187
1019	2544	73	123	186
1019	2545	73	129	188
1019	2546	73	127	188
1019	2547	75	124	189
1019	2548	75	129	188
1019	2549	75	127	187
1019	2550	73	128	187
1019	2551	71	125	186
1019	2552	74	126	186
1019	2553	75	127	187
1019	2554	74	126	189
1019	2555	78	126	188
1019	2556	71	126	189
1019	2557	73	125	186
1019	2558	73	127	186
1019	2559	73	124	185
1019	2560	69	122	184
1019	2561	72	126	186
1019	2562	71	124	185
1019	2563	70	124	186
1019	2564	70	127	187
1019	2565	67	125	187
1019	2566	71	125	189
1019	2567	71	126	189
1019	2568	70	125	189
1019	2569	76	126	187
1019	2570	73	125	186
1019	2571	70	125	187
1019	2572	74	125	187
1019	2573	70	125	188
1019	2574	71	125	188
1019	2575	69	125	188
1019	2576	72	126	187
1019	2577	73	126	188
1019	2578	70	125	187
1019	2579	71	125	186
[truncated: 49,008 more rows]
[truncated: 1 more columns]
