# Supplementary material for: Traceable Calibration, Performance Metrics, and Uncertainty Estimates of Minirhizotron Digital Imagery for Fine-Root Measurements
Source: PLoS One. 2014 Nov 12;9(11):e112362. doi: 10.1371/journal.pone.0112362 (PMC4229195; doi:10.1371/journal.pone.0112362)
Supplement: Data S1 — Data and uncertainty analyses for the procedures described in this manuscript. (ZIP) [file pone.0112362.s001.zip › Data for submission/Root Color/CI_600_CYAN_DATA.xlsx]

## Sheet: CI_600_CYAN_DATA
COLUMN	ROW	RED	GREEN	BLUE
200	2800	91	176	215
200	2801	89	178	214
200	2802	90	178	215
200	2803	89	178	214
200	2804	91	178	215
200	2805	91	177	215
200	2806	91	178	215
200	2807	90	178	215
200	2808	86	178	216
200	2809	89	178	216
200	2810	88	178	214
200	2811	90	177	215
200	2812	90	178	215
200	2813	91	176	214
200	2814	90	178	214
200	2815	90	177	215
200	2816	92	178	214
200	2817	90	178	215
200	2818	89	177	215
200	2819	92	178	214
200	2820	89	179	215
200	2821	94	178	216
200	2822	90	178	215
200	2823	91	178	216
200	2824	90	178	215
200	2825	91	177	215
200	2826	90	178	215
200	2827	88	177	215
200	2828	87	177	216
200	2829	87	177	215
200	2830	92	178	215
200	2831	87	178	215
200	2832	87	178	216
200	2833	90	179	216
200	2834	89	177	216
200	2835	85	177	215
200	2836	92	178	216
200	2837	93	178	216
200	2838	89	178	217
200	2839	93	178	216
200	2840	92	179	216
200	2841	91	178	216
200	2842	90	177	215
200	2843	91	178	215
200	2844	86	177	214
200	2845	89	178	215
200	2846	92	177	215
200	2847	90	176	214
200	2848	87	177	213
200	2849	87	176	214
200	2850	87	176	214
200	2851	87	176	213
200	2852	87	176	213
200	2853	85	175	214
200	2854	90	176	213
200	2855	88	176	213
200	2856	89	175	214
200	2857	89	178	214
200	2858	88	177	214
200	2859	89	177	215
200	2860	89	176	214
200	2861	91	177	215
200	2862	91	177	213
200	2863	95	177	214
200	2864	94	178	214
200	2865	93	178	214
200	2866	90	177	214
200	2867	95	178	215
200	2868	90	177	215
200	2869	91	178	215
200	2870	91	178	215
200	2871	86	178	214
200	2872	92	177	215
200	2873	90	178	215
200	2874	90	178	215
200	2875	89	177	216
200	2876	90	179	216
200	2877	90	178	216
200	2878	88	177	216
200	2879	88	179	216
200	2880	89	177	216
200	2881	91	177	214
200	2882	88	177	215
200	2883	87	175	215
200	2884	86	177	214
200	2885	87	177	214
200	2886	89	177	215
200	2887	86	179	215
200	2888	85	177	215
200	2889	88	177	214
200	2890	87	177	216
200	2891	90	178	214
200	2892	85	177	214
200	2893	90	176	213
200	2894	86	176	215
200	2895	88	177	214
200	2896	89	178	214
200	2897	86	176	214
200	2898	89	178	214
200	2899	92	178	215
200	2900	87	179	216
201	2800	89	177	214
201	2801	91	178	214
201	2802	89	179	215
201	2803	93	178	215
201	2804	93	178	214
201	2805	90	178	214
201	2806	91	178	215
201	2807	89	178	214
201	2808	92	179	215
201	2809	91	178	216
201	2810	85	177	214
201	2811	91	177	214
201	2812	91	178	215
201	2813	89	177	213
201	2814	90	178	214
201	2815	88	177	214
201	2816	87	178	215
201	2817	88	179	215
201	2818	92	177	215
201	2819	89	178	216
201	2820	90	177	215
201	2821	89	178	215
201	2822	90	178	215
201	2823	88	177	215
201	2824	90	177	216
201	2825	90	178	215
201	2826	89	178	214
201	2827	89	178	215
201	2828	92	176	216
201	2829	87	177	216
201	2830	90	176	215
201	2831	89	178	215
201	2832	91	177	215
201	2833	89	179	216
201	2834	89	179	216
201	2835	90	178	215
201	2836	86	178	216
201	2837	91	179	216
201	2838	89	178	215
201	2839	92	178	216
201	2840	91	177	216
201	2841	90	177	215
201	2842	90	178	215
201	2843	92	178	216
201	2844	89	177	214
201	2845	92	177	214
201	2846	90	176	214
201	2847	91	177	214
201	2848	87	176	213
201	2849	88	176	212
201	2850	88	177	214
201	2851	86	177	214
201	2852	86	176	213
201	2853	89	176	213
201	2854	85	175	213
201	2855	86	176	213
201	2856	89	176	213
201	2857	90	178	214
201	2858	89	177	214
201	2859	90	177	214
201	2860	92	177	215
201	2861	92	178	214
201	2862	93	177	214
201	2863	92	177	214
201	2864	93	178	213
201	2865	90	178	214
201	2866	93	177	214
201	2867	92	178	214
201	2868	90	178	215
201	2869	88	178	214
201	2870	92	177	215
201	2871	88	177	216
201	2872	91	178	215
201	2873	89	177	215
201	2874	91	178	214
201	2875	91	177	214
201	2876	89	178	215
201	2877	88	176	215
201	2878	89	178	216
201	2879	88	178	215
201	2880	86	178	214
201	2881	90	177	214
201	2882	83	177	214
201	2883	85	177	214
201	2884	87	176	214
201	2885	88	176	214
201	2886	89	176	214
201	2887	89	177	214
201	2888	85	177	215
201	2889	88	176	214
201	2890	88	176	214
201	2891	89	177	214
201	2892	87	178	213
201	2893	86	177	213
201	2894	87	177	214
201	2895	88	177	214
201	2896	88	177	214
201	2897	87	177	214
201	2898	89	177	215
201	2899	91	178	215
201	2900	87	177	215
202	2800	87	177	214
202	2801	91	177	215
202	2802	88	178	215
202	2803	91	177	214
202	2804	91	178	215
202	2805	89	178	215
202	2806	91	177	215
202	2807	88	178	215
202	2808	90	178	215
202	2809	90	178	215
202	2810	91	177	214
202	2811	88	177	214
202	2812	89	177	215
202	2813	87	177	214
202	2814	89	178	215
202	2815	88	178	214
202	2816	89	178	215
202	2817	89	178	215
202	2818	90	178	215
202	2819	88	178	214
202	2820	91	178	215
202	2821	89	177	216
202	2822	90	177	214
202	2823	90	176	215
202	2824	87	177	215
202	2825	88	178	216
202	2826	92	178	215
202	2827	89	178	215
202	2828	89	177	215
202	2829	89	178	216
202	2830	90	178	215
202	2831	89	178	215
202	2832	85	178	216
202	2833	89	177	216
202	2834	90	178	217
202	2835	88	178	217
202	2836	88	179	216
202	2837	92	178	216
202	2838	90	178	216
202	2839	91	177	216
202	2840	89	178	216
202	2841	89	178	215
202	2842	88	178	214
202	2843	90	177	216
202	2844	87	178	215
202	2845	87	177	215
202	2846	91	177	214
202	2847	89	177	215
202	2848	88	177	214
202	2849	86	176	213
202	2850	84	176	214
202	2851	87	177	214
202	2852	88	175	214
202	2853	87	176	214
202	2854	88	175	213
202	2855	91	175	213
202	2856	90	175	213
202	2857	88	177	213
202	2858	89	177	214
202	2859	93	178	214
202	2860	89	178	213
202	2861	90	176	215
202	2862	92	176	215
202	2863	90	177	215
202	2864	93	177	214
202	2865	91	178	215
202	2866	88	177	215
202	2867	91	177	214
202	2868	89	178	216
202	2869	88	178	216
202	2870	90	178	215
202	2871	90	177	216
202	2872	89	178	216
202	2873	89	177	215
202	2874	87	177	215
202	2875	90	177	215
202	2876	92	179	215
202	2877	87	177	215
202	2878	88	178	215
202	2879	86	177	215
202	2880	86	178	215
202	2881	89	178	214
202	2882	87	176	214
202	2883	87	177	214
202	2884	86	176	215
202	2885	85	176	214
202	2886	88	176	214
202	2887	89	177	215
202	2888	88	177	215
202	2889	86	176	214
202	2890	87	177	215
202	2891	86	177	213
202	2892	89	177	214
202	2893	87	177	214
202	2894	88	177	214
202	2895	88	176	215
202	2896	87	178	213
202	2897	86	177	214
202	2898	92	178	214
202	2899	93	178	215
202	2900	90	178	215
203	2800	88	178	214
203	2801	89	177	215
203	2802	92	177	215
203	2803	92	177	215
203	2804	89	178	215
203	2805	89	178	215
203	2806	89	178	215
203	2807	87	178	214
203	2808	90	178	214
203	2809	91	178	216
203	2810	89	177	214
203	2811	88	178	214
203	2812	91	178	215
203	2813	87	177	213
203	2814	87	178	214
203	2815	89	178	215
203	2816	86	178	215
203	2817	90	178	215
203	2818	88	177	215
203	2819	89	177	214
203	2820	89	178	214
203	2821	89	178	214
203	2822	91	179	215
203	2823	89	177	215
203	2824	90	178	215
203	2825	88	178	215
203	2826	89	177	215
203	2827	90	177	215
203	2828	92	177	215
203	2829	92	178	215
203	2830	92	178	215
203	2831	89	178	216
203	2832	89	178	215
203	2833	88	178	216
203	2834	91	179	217
203	2835	89	178	216
203	2836	87	178	216
203	2837	91	178	215
203	2838	87	178	216
203	2839	91	179	217
203	2840	91	178	216
203	2841	91	177	216
203	2842	90	177	216
203	2843	90	179	215
203	2844	87	178	215
203	2845	88	177	216
203	2846	91	177	215
203	2847	89	176	214
203	2848	87	175	213
203	2849	87	176	214
203	2850	86	176	214
203	2851	88	177	213
203	2852	86	177	214
203	2853	87	174	214
203	2854	89	176	213
203	2855	89	177	214
203	2856	89	176	214
203	2857	88	176	214
203	2858	89	176	214
203	2859	90	177	215
203	2860	91	177	215
203	2861	89	176	214
203	2862	93	177	215
203	2863	90	177	215
203	2864	92	176	213
203	2865	91	178	215
203	2866	89	177	214
203	2867	92	177	215
203	2868	89	177	215
203	2869	88	177	216
203	2870	88	179	215
203	2871	87	177	216
203	2872	89	177	215
203	2873	90	177	215
203	2874	90	177	215
203	2875	89	178	215
203	2876	90	178	215
203	2877	87	178	216
203	2878	89	178	215
203	2879	88	178	216
203	2880	87	178	215
203	2881	89	177	214
203	2882	88	176	214
203	2883	88	177	214
203	2884	89	177	213
203	2885	85	176	214
203	2886	88	176	214
203	2887	87	177	214
203	2888	86	178	214
203	2889	86	177	214
203	2890	85	177	214
203	2891	89	177	215
203	2892	86	176	214
203	2893	86	177	215
203	2894	88	176	215
203	2895	87	177	214
203	2896	88	178	213
203	2897	90	177	215
203	2898	88	177	214
203	2899	91	177	215
203	2900	89	178	214
204	2800	90	178	215
204	2801	90	177	215
204	2802	89	177	215
204	2803	91	177	215
204	2804	92	176	214
204	2805	91	177	215
204	2806	92	178	215
204	2807	92	178	214
204	2808	90	178	215
204	2809	93	178	215
204	2810	89	176	215
204	2811	87	177	214
204	2812	89	177	215
204	2813	88	177	214
204	2814	90	178	215
204	2815	89	178	214
204	2816	90	177	214
204	2817	89	178	216
204	2818	87	178	216
204	2819	88	178	215
204	2820	89	178	215
204	2821	91	179	216
204	2822	91	177	214
204	2823	90	176	215
204	2824	88	178	215
204	2825	90	177	215
204	2826	92	177	216
204	2827	88	178	215
204	2828	91	178	216
204	2829	89	178	216
204	2830	91	178	215
204	2831	93	177	216
204	2832	90	178	216
204	2833	86	178	216
204	2834	90	178	216
204	2835	89	180	217
204	2836	88	178	217
204	2837	90	179	216
204	2838	89	178	216
204	2839	89	178	215
204	2840	92	178	217
204	2841	93	178	216
204	2842	87	178	215
204	2843	90	178	215
204	2844	90	178	216
204	2845	89	176	216
204	2846	87	177	215
204	2847	89	176	215
204	2848	88	176	214
204	2849	88	176	213
204	2850	89	177	215
204	2851	89	177	213
204	2852	87	175	213
204	2853	85	176	213
204	2854	87	175	214
204	2855	88	177	214
204	2856	86	176	213
204	2857	88	176	214
204	2858	88	176	214
204	2859	90	177	214
204	2860	89	177	214
204	2861	93	175	214
204	2862	91	176	215
204	2863	91	177	214
204	2864	91	177	215
204	2865	90	178	215
204	2866	89	178	215
204	2867	91	177	215
204	2868	87	178	215
204	2869	88	178	216
204	2870	89	177	215
204	2871	87	177	216
204	2872	87	178	215
204	2873	88	177	215
204	2874	91	177	216
204	2875	89	178	215
204	2876	88	179	215
204	2877	86	178	215
204	2878	89	178	215
204	2879	87	177	215
204	2880	87	178	215
204	2881	90	177	214
204	2882	87	177	214
204	2883	86	176	215
204	2884	83	177	214
204	2885	89	176	214
204	2886	85	176	214
204	2887	90	177	214
204	2888	86	176	215
204	2889	87	176	214
204	2890	89	177	214
204	2891	88	177	215
204	2892	88	177	215
204	2893	87	177	214
204	2894	86	177	214
204	2895	88	177	214
204	2896	90	178	214
204	2897	89	178	215
204	2898	92	178	215
204	2899	93	177	215
204	2900	88	177	215
205	2800	88	178	215
205	2801	91	178	215
205	2802	91	178	215
205	2803	90	178	214
205	2804	89	178	215
205	2805	90	178	216
205	2806	89	178	214
205	2807	91	178	215
205	2808	88	178	216
205	2809	92	179	215
205	2810	91	178	215
205	2811	91	178	214
205	2812	88	177	214
205	2813	88	177	214
205	2814	90	178	214
205	2815	89	177	214
205	2816	88	177	215
205	2817	90	180	216
205	2818	91	180	215
205	2819	90	179	215
205	2820	90	179	215
205	2821	93	178	216
205	2822	91	179	215
205	2823	91	178	215
205	2824	90	178	216
205	2825	89	179	216
205	2826	91	179	216
205	2827	89	178	216
205	2828	90	177	216
205	2829	91	178	216
205	2830	93	179	216
205	2831	92	178	216
205	2832	89	177	217
205	2833	87	178	216
205	2834	87	178	216
205	2835	91	178	216
205	2836	87	179	216
205	2837	91	179	217
205	2838	89	178	217
205	2839	90	178	217
205	2840	92	179	217
205	2841	93	178	216
205	2842	91	178	215
205	2843	92	178	216
205	2844	89	178	216
205	2845	89	178	215
205	2846	92	178	216
205	2847	89	177	215
205	2848	88	176	214
205	2849	89	176	215
205	2850	86	177	214
205	2851	90	176	214
205	2852	88	176	214
205	2853	87	176	214
205	2854	90	176	214
205	2855	88	177	215
205	2856	90	175	213
205	2857	90	177	214
205	2858	90	177	214
205	2859	91	178	215
205	2860	92	178	214
205	2861	88	177	214
205	2862	93	177	214
205	2863	91	178	214
205	2864	89	178	214
205	2865	91	177	215
205	2866	89	177	215
205	2867	90	177	214
205	2868	89	178	215
205	2869	89	178	215
205	2870	88	179	215
205	2871	89	177	216
205	2872	89	178	215
205	2873	88	177	215
205	2874	90	178	216
205	2875	90	178	216
205	2876	87	177	215
205	2877	88	178	215
205	2878	87	178	215
205	2879	87	178	216
205	2880	85	177	216
205	2881	89	178	214
205	2882	86	177	214
205	2883	86	177	215
205	2884	85	177	214
205	2885	88	177	215
205	2886	85	176	215
205	2887	88	179	215
205	2888	86	177	215
205	2889	87	176	214
205	2890	86	178	214
205	2891	88	177	214
205	2892	87	177	214
205	2893	85	177	214
205	2894	90	177	214
205	2895	90	177	215
205	2896	94	178	215
205	2897	89	178	215
205	2898	89	177	214
205	2899	91	179	215
205	2900	87	178	215
206	2800	88	178	216
206	2801	88	177	216
206	2802	89	178	216
206	2803	88	178	215
206	2804	90	177	215
206	2805	86	177	215
206	2806	87	178	214
206	2807	89	177	215
206	2808	91	178	215
206	2809	90	179	216
206	2810	87	177	215
206	2811	89	177	214
206	2812	93	177	215
206	2813	88	178	214
206	2814	89	178	214
206	2815	89	177	214
206	2816	91	177	215
206	2817	89	178	216
206	2818	90	177	215
206	2819	88	179	216
206	2820	90	178	215
206	2821	92	179	215
206	2822	92	177	215
206	2823	89	178	216
206	2824	91	179	215
206	2825	88	178	216
206	2826	91	178	215
206	2827	90	179	215
206	2828	91	178	216
206	2829	88	179	216
206	2830	95	177	215
206	2831	92	179	216
206	2832	91	178	216
206	2833	89	178	216
206	2834	88	178	216
206	2835	90	179	216
206	2836	86	178	216
206	2837	92	178	216
206	2838	91	179	217
206	2839	89	178	216
206	2840	89	179	216
206	2841	90	179	216
206	2842	89	178	216
206	2843	91	178	216
206	2844	89	177	216
206	2845	89	178	215
206	2846	90	177	215
206	2847	89	177	215
206	2848	88	175	213
206	2849	88	176	214
206	2850	87	176	214
206	2851	91	177	214
206	2852	88	177	213
206	2853	84	176	214
206	2854	87	175	213
206	2855	88	177	214
206	2856	88	175	214
206	2857	88	176	214
206	2858	89	176	213
206	2859	88	176	213
206	2860	89	178	214
206	2861	89	176	213
206	2862	91	177	214
206	2863	89	176	214
206	2864	91	176	214
206	2865	90	178	214
206	2866	88	178	214
206	2867	87	179	215
206	2868	87	177	216
206	2869	87	177	215
206	2870	89	178	214
206	2871	89	177	215
206	2872	89	177	215
206	2873	88	179	215
206	2874	88	177	215
206	2875	88	177	216
206	2876	88	178	214
206	2877	87	178	215
206	2878	89	177	216
206	2879	86	178	216
206	2880	87	177	215
206	2881	85	176	214
206	2882	88	175	215
206	2883	87	176	214
206	2884	85	176	214
206	2885	87	177	214
206	2886	86	176	214
206	2887	87	178	215
206	2888	86	177	215
206	2889	86	178	214
206	2890	87	177	214
206	2891	87	177	214
206	2892	87	177	214
206	2893	89	177	214
206	2894	90	177	214
206	2895	90	177	214
206	2896	89	177	214
206	2897	88	177	215
206	2898	93	178	215
206	2899	93	178	215
206	2900	91	178	216
207	2800	91	177	215
207	2801	88	176	215
207	2802	89	178	215
207	2803	90	178	215
207	2804	89	177	216
207	2805	89	178	215
207	2806	91	177	214
207	2807	91	179	215
207	2808	88	178	215
207	2809	88	179	216
207	2810	89	177	215
207	2811	91	177	214
207	2812	92	177	215
207	2813	88	177	215
207	2814	91	177	216
207	2815	88	177	216
207	2816	88	177	216
207	2817	89	179	215
207	2818	89	179	215
207	2819	88	178	215
207	2820	89	179	215
207	2821	89	179	216
207	2822	92	177	215
207	2823	92	178	216
207	2824	91	179	216
207	2825	88	178	216
207	2826	92	178	217
207	2827	90	178	217
207	2828	92	178	216
207	2829	91	177	217
207	2830	90	178	216
207	2831	88	179	217
207	2832	89	180	216
207	2833	86	179	217
207	2834	90	178	217
207	2835	88	180	217
207	2836	88	179	217
207	2837	92	179	217
207	2838	89	179	216
207	2839	90	177	216
207	2840	91	179	216
207	2841	89	179	216
207	2842	90	178	217
207	2843	90	179	216
207	2844	87	177	216
207	2845	90	177	216
207	2846	87	178	216
207	2847	90	176	216
207	2848	89	177	215
207	2849	89	177	214
207	2850	90	176	215
207	2851	88	177	214
207	2852	91	176	214
207	2853	87	178	215
207	2854	84	176	214
207	2855	89	176	214
207	2856	87	176	213
207	2857	89	177	214
207	2858	90	177	214
207	2859	90	177	214
207	2860	87	177	214
207	2861	90	176	214
207	2862	90	177	215
207	2863	91	178	214
207	2864	89	177	214
207	2865	92	178	214
207	2866	89	177	215
207	2867	89	176	216
207	2868	88	177	218
207	2869	86	178	216
207	2870	90	178	215
207	2871	87	178	216
207	2872	89	177	216
207	2873	91	178	215
207	2874	88	178	215
207	2875	88	178	216
207	2876	87	177	216
207	2877	88	178	217
207	2878	86	178	215
207	2879	87	177	216
207	2880	86	179	215
207	2881	88	178	215
207	2882	89	178	215
207	2883	87	177	215
207	2884	85	176	215
207	2885	87	175	215
207	2886	86	176	215
207	2887	85	177	215
207	2888	87	177	215
207	2889	87	177	215
207	2890	88	178	214
207	2891	87	177	215
207	2892	87	177	214
207	2893	89	176	214
207	2894	90	177	215
207	2895	89	177	216
207	2896	90	178	215
207	2897	88	177	216
207	2898	89	178	215
207	2899	91	178	215
207	2900	91	178	216
208	2800	88	178	216
208	2801	90	178	215
208	2802	87	177	215
208	2803	88	178	215
208	2804	91	177	215
208	2805	88	178	215
208	2806	87	176	215
208	2807	89	179	216
208	2808	94	179	216
208	2809	89	178	216
208	2810	88	177	215
208	2811	88	176	214
208	2812	92	178	215
208	2813	89	178	214
208	2814	91	178	215
208	2815	89	179	215
208	2816	89	178	216
208	2817	90	178	216
208	2818	91	178	216
208	2819	88	179	217
208	2820	93	179	216
208	2821	91	177	215
208	2822	92	179	215
208	2823	93	179	216
208	2824	91	178	215
208	2825	91	179	215
208	2826	91	179	216
208	2827	93	178	216
208	2828	92	179	216
208	2829	93	178	217
208	2830	89	179	216
208	2831	89	178	216
208	2832	87	179	216
208	2833	88	179	217
208	2834	87	179	216
208	2835	88	179	217
208	2836	89	180	216
208	2837	90	179	217
208	2838	87	179	217
208	2839	89	178	217
208	2840	89	179	216
208	2841	89	178	216
208	2842	92	179	215
208	2843	91	179	217
208	2844	89	178	216
208	2845	89	179	217
208	2846	91	178	216
208	2847	88	177	215
208	2848	86	177	214
208	2849	91	177	215
208	2850	90	177	215
208	2851	90	177	214
208	2852	86	176	214
208	2853	87	177	215
208	2854	88	177	214
208	2855	86	176	215
208	2856	85	177	214
208	2857	88	176	214
208	2858	88	176	214
208	2859	90	177	214
208	2860	87	177	216
208	2861	87	176	215
208	2862	89	178	214
208	2863	88	176	214
208	2864	91	177	215
208	2865	89	177	216
208	2866	90	177	215
208	2867	89	178	215
208	2868	87	178	215
208	2869	87	179	216
208	2870	87	178	215
208	2871	89	177	216
208	2872	89	177	215
208	2873	90	179	216
208	2874	87	178	216
208	2875	86	178	216
208	2876	87	178	215
208	2877	88	178	215
208	2878	89	179	216
208	2879	87	178	216
208	2880	85	177	216
208	2881	86	177	215
208	2882	87	177	215
208	2883	88	177	215
208	2884	85	177	214
208	2885	86	178	215
208	2886	85	176	215
208	2887	89	178	215
208	2888	86	177	216
208	2889	87	177	214
208	2890	88	179	215
208	2891	87	178	215
208	2892	87	178	214
208	2893	89	177	215
208	2894	88	178	215
208	2895	88	179	215
208	2896	91	178	215
208	2897	91	178	216
208	2898	90	178	215
208	2899	94	179	215
208	2900	89	178	216
209	2800	87	177	216
209	2801	89	178	216
209	2802	89	177	215
209	2803	90	178	215
209	2804	88	177	216
209	2805	91	177	216
209	2806	88	178	215
209	2807	91	178	215
209	2808	91	178	216
209	2809	89	178	217
209	2810	89	176	214
209	2811	92	178	215
209	2812	90	177	215
209	2813	89	177	214
209	2814	91	178	215
209	2815	89	179	215
209	2816	88	178	216
209	2817	89	179	216
209	2818	90	178	215
209	2819	90	178	216
209	2820	90	179	216
209	2821	90	178	216
209	2822	91	179	216
209	2823	90	179	216
209	2824	91	178	215
209	2825	86	178	216
209	2826	90	179	217
209	2827	90	178	215
209	2828	91	178	216
209	2829	86	179	216
209	2830	90	178	216
209	2831	89	180	217
209	2832	89	177	216
209	2833	88	178	217
209	2834	91	178	217
209	2835	88	178	217
209	2836	86	178	216
209	2837	91	179	217
209	2838	90	179	217
209	2839	91	180	216
209	2840	90	178	216
209	2841	89	178	216
209	2842	90	179	217
209	2843	88	179	217
209	2844	87	178	216
209	2845	90	178	216
209	2846	91	178	215
209	2847	88	177	215
209	2848	86	176	215
209	2849	90	177	215
209	2850	88	176	214
209	2851	86	176	214
209	2852	88	176	213
209	2853	85	178	214
209	2854	88	176	214
209	2855	88	177	215
209	2856	86	176	213
209	2857	87	176	215
209	2858	87	176	214
209	2859	89	177	215
209	2860	88	177	215
209	2861	89	176	215
209	2862	88	177	214
209	2863	88	176	215
209	2864	90	177	215
209	2865	89	178	214
209	2866	89	178	215
209	2867	87	178	216
209	2868	87	177	216
209	2869	89	178	216
209	2870	86	178	215
209	2871	89	178	216
209	2872	88	178	216
209	2873	89	177	215
209	2874	87	178	216
209	2875	91	178	216
209	2876	88	178	216
209	2877	86	178	216
209	2878	89	178	215
209	2879	87	177	216
209	2880	85	178	215
209	2881	85	177	215
209	2882	86	176	214
209	2883	86	176	215
209	2884	85	175	214
209	2885	86	176	215
209	2886	85	177	215
209	2887	88	178	215
209	2888	85	177	216
209	2889	83	177	214
209	2890	84	176	214
209	2891	87	179	215
209	2892	85	178	215
209	2893	87	177	215
209	2894	87	178	214
209	2895	90	178	215
209	2896	88	177	215
209	2897	88	177	216
209	2898	90	178	215
209	2899	95	179	216
209	2900	90	178	215
210	2800	89	177	215
210	2801	91	177	215
210	2802	89	178	216
210	2803	87	178	215
210	2804	90	177	215
210	2805	88	179	215
210	2806	89	179	215
210	2807	88	178	215
210	2808	89	178	216
210	2809	88	179	216
210	2810	87	178	215
210	2811	91	178	215
210	2812	91	178	215
210	2813	91	178	214
210	2814	90	178	216
210	2815	91	179	216
210	2816	90	178	216
210	2817	87	177	216
210	2818	90	178	215
210	2819	89	178	216
210	2820	90	179	216
210	2821	92	178	216
210	2822	90	178	216
210	2823	92	179	216
210	2824	90	178	217
210	2825	90	178	216
210	2826	90	178	216
210	2827	92	179	216
210	2828	91	179	216
210	2829	89	179	217
210	2830	88	178	216
210	2831	88	179	216
210	2832	89	179	216
210	2833	87	179	217
210	2834	90	179	216
210	2835	91	179	218
210	2836	86	179	217
210	2837	89	180	216
210	2838	90	178	217
210	2839	87	179	218
210	2840	89	179	216
210	2841	87	179	217
210	2842	93	178	217
210	2843	91	178	217
210	2844	89	178	215
210	2845	87	179	216
210	2846	89	179	216
210	2847	86	178	215
210	2848	90	178	215
210	2849	88	177	214
210	2850	91	179	214
210	2851	88	178	215
210	2852	85	177	214
210	2853	86	176	214
210	2854	89	177	215
210	2855	88	177	215
210	2856	88	177	215
210	2857	86	177	214
210	2858	90	175	214
210	2859	90	178	215
210	2860	89	177	215
210	2861	88	177	214
210	2862	89	178	215
210	2863	91	178	215
210	2864	90	179	215
210	2865	89	179	217
210	2866	88	177	216
210	2867	88	178	215
210	2868	90	179	216
210	2869	89	178	216
210	2870	88	178	216
210	2871	87	178	215
210	2872	90	177	216
210	2873	88	177	216
210	2874	89	178	216
210	2875	87	177	216
210	2876	87	178	216
210	2877	87	178	216
210	2878	89	177	215
210	2879	86	179	216
210	2880	87	178	216
210	2881	87	178	216
210	2882	89	178	215
210	2883	87	177	215
210	2884	85	177	214
210	2885	87	178	215
210	2886	87	176	215
210	2887	90	177	215
210	2888	85	176	215
210	2889	87	178	214
210	2890	89	178	216
210	2891	87	179	215
210	2892	88	178	215
210	2893	90	176	216
210	2894	87	178	215
210	2895	86	178	216
210	2896	90	178	215
210	2897	92	178	216
210	2898	88	178	215
210	2899	90	179	215
210	2900	87	178	216
211	2800	87	178	216
211	2801	88	176	216
211	2802	92	178	215
211	2803	87	177	215
211	2804	90	178	216
211	2805	91	177	215
211	2806	88	178	215
211	2807	90	178	216
211	2808	86	177	216
211	2809	91	179	216
211	2810	86	177	214
211	2811	90	177	214
211	2812	93	178	215
211	2813	92	178	215
211	2814	89	178	215
211	2815	89	178	216
211	2816	93	179	215
211	2817	91	177	216
211	2818	89	178	216
211	2819	89	177	216
211	2820	91	180	216
211	2821	91	179	216
211	2822	92	178	216
211	2823	88	177	217
211	2824	88	178	216
211	2825	92	179	215
211	2826	92	180	217
211	2827	92	179	217
211	2828	89	178	216
211	2829	91	178	216
211	2830	91	178	216
211	2831	91	179	216
211	2832	88	179	217
211	2833	87	179	215
211	2834	91	179	217
211	2835	90	179	217
211	2836	90	180	217
211	2837	91	179	217
211	2838	92	180	218
211	2839	92	179	217
211	2840	89	179	217
211	2841	90	178	217
211	2842	90	179	217
211	2843	89	179	216
211	2844	90	179	216
211	2845	88	180	216
211	2846	88	178	217
211	2847	90	177	216
211	2848	90	178	215
211	2849	89	177	214
211	2850	87	177	215
211	2851	87	177	215
211	2852	87	177	214
211	2853	84	177	215
211	2854	89	177	214
211	2855	89	177	214
211	2856	91	177	214
211	2857	91	177	215
211	2858	87	177	215
211	2859	87	179	215
211	2860	89	176	215
211	2861	86	176	215
211	2862	90	176	215
211	2863	88	177	214
211	2864	89	178	216
211	2865	91	178	216
211	2866	87	178	215
211	2867	92	178	216
211	2868	87	178	215
211	2869	89	178	216
211	2870	89	177	215
211	2871	87	178	216
211	2872	90	180	216
211	2873	89	179	216
211	2874	87	179	216
211	2875	90	178	217
211	2876	87	179	216
211	2877	88	178	215
211	2878	86	179	217
211	2879	86	179	217
211	2880	87	178	215
211	2881	85	177	215
211	2882	87	177	215
211	2883	86	177	216
211	2884	86	177	215
211	2885	87	177	216
211	2886	85	177	215
211	2887	86	178	215
211	2888	88	178	216
211	2889	89	178	215
211	2890	87	177	216
211	2891	89	178	215
211	2892	86	178	215
211	2893	90	177	216
211	2894	87	177	215
211	2895	88	178	215
211	2896	91	178	215
211	2897	92	178	216
211	2898	93	178	215
211	2899	96	179	216
211	2900	92	178	215
212	2800	86	178	215
212	2801	89	177	215
212	2802	86	177	215
212	2803	85	177	215
212	2804	88	177	215
212	2805	87	178	215
212	2806	88	178	216
212	2807	89	179	215
212	2808	90	178	216
212	2809	89	178	216
212	2810	87	177	214
212	2811	88	177	214
212	2812	91	177	215
212	2813	90	177	214
212	2814	92	179	215
212	2815	91	178	215
212	2816	91	178	215
212	2817	89	178	216
212	2818	89	178	216
212	2819	89	178	215
212	2820	92	178	215
212	2821	92	179	216
212	2822	91	178	216
212	2823	93	178	216
212	2824	91	178	216
212	2825	92	178	215
212	2826	90	178	216
212	2827	89	179	216
212	2828	91	178	215
212	2829	90	177	216
212	2830	89	178	216
212	2831	91	179	215
212	2832	87	177	216
212	2833	89	179	216
212	2834	90	179	217
212	2835	89	178	216
212	2836	89	178	217
212	2837	93	178	217
212	2838	89	179	217
212	2839	92	178	217
212	2840	89	178	217
212	2841	89	178	216
212	2842	91	178	216
212	2843	91	178	216
212	2844	87	178	216
212	2845	89	179	216
212	2846	91	178	216
212	2847	89	177	216
212	2848	86	178	215
212	2849	89	177	214
212	2850	87	177	215
212	2851	89	177	214
212	2852	91	177	215
212	2853	84	176	215
212	2854	86	176	215
212	2855	87	176	214
212	2856	90	177	215
212	2857	90	177	214
212	2858	88	177	213
212	2859	88	179	215
212	2860	87	178	216
212	2861	88	177	215
212	2862	89	179	215
212	2863	89	177	215
212	2864	89	177	215
212	2865	91	179	215
212	2866	91	177	215
212	2867	89	177	215
212	2868	87	178	215
212	2869	90	177	216
212	2870	88	177	215
212	2871	86	178	215
212	2872	90	178	215
212	2873	89	179	215
212	2874	87	179	216
212	2875	92	178	217
212	2876	90	179	216
212	2877	86	178	216
212	2878	90	178	216
212	2879	88	177	216
212	2880	83	178	217
212	2881	84	178	215
212	2882	89	179	214
212	2883	87	178	216
212	2884	86	176	216
212	2885	88	177	216
212	2886	86	177	214
212	2887	88	178	215
212	2888	85	177	215
212	2889	87	178	215
212	2890	88	178	215
212	2891	87	177	215
212	2892	85	177	215
212	2893	86	177	215
212	2894	88	177	215
212	2895	89	177	215
212	2896	90	178	215
212	2897	89	179	215
212	2898	91	179	216
212	2899	92	177	215
212	2900	88	178	215
213	2800	90	179	216
213	2801	92	179	215
213	2802	87	178	216
213	2803	87	178	215
213	2804	91	178	215
213	2805	90	178	215
213	2806	89	179	215
213	2807	91	178	216
213	2808	90	178	215
213	2809	93	179	217
213	2810	89	177	215
213	2811	93	177	216
213	2812	94	178	215
213	2813	92	179	215
213	2814	90	179	215
213	2815	90	178	215
213	2816	91	178	215
213	2817	90	178	215
213	2818	88	178	216
213	2819	90	178	216
213	2820	92	179	216
213	2821	92	179	216
213	2822	95	179	216
213	2823	94	178	216
213	2824	91	179	217
213	2825	92	179	216
213	2826	89	178	217
213	2827	90	179	217
213	2828	90	178	216
213	2829	89	178	216
213	2830	90	178	215
213	2831	89	179	216
213	2832	88	178	216
213	2833	87	180	217
213	2834	90	180	217
213	2835	88	179	217
213	2836	92	179	217
213	2837	91	178	217
213	2838	90	179	217
213	2839	92	179	218
213	2840	90	179	216
213	2841	88	179	216
213	2842	90	179	216
213	2843	92	179	217
213	2844	89	178	216
213	2845	89	178	216
213	2846	88	177	216
213	2847	87	176	215
213	2848	88	178	216
213	2849	88	178	215
213	2850	90	177	215
213	2851	89	177	214
213	2852	88	178	215
213	2853	85	177	215
213	2854	88	176	214
213	2855	88	177	215
213	2856	87	177	215
213	2857	91	178	215
213	2858	86	177	215
213	2859	87	178	216
213	2860	87	176	216
213	2861	90	178	215
213	2862	89	177	215
213	2863	90	178	213
213	2864	92	178	216
213	2865	91	178	216
213	2866	91	179	216
213	2867	88	178	216
213	2868	89	178	216
213	2869	90	177	216
213	2870	89	178	216
213	2871	90	178	216
213	2872	91	177	215
213	2873	87	179	216
213	2874	88	178	216
213	2875	91	178	216
213	2876	91	179	216
213	2877	86	177	216
213	2878	90	179	216
213	2879	87	179	216
213	2880	85	178	216
213	2881	88	177	215
213	2882	89	176	216
213	2883	87	177	214
213	2884	88	177	215
213	2885	87	177	216
213	2886	84	176	217
213	2887	89	178	215
213	2888	86	178	216
213	2889	88	178	215
213	2890	88	178	215
213	2891	89	178	215
213	2892	88	178	214
213	2893	86	178	216
213	2894	87	177	215
213	2895	89	178	215
213	2896	87	178	214
213	2897	92	178	216
213	2898	88	178	215
213	2899	94	179	216
213	2900	92	178	216
214	2800	87	178	215
214	2801	88	177	215
214	2802	87	178	215
214	2803	89	177	216
214	2804	92	178	215
214	2805	87	178	216
214	2806	89	177	215
214	2807	91	177	215
214	2808	89	178	216
214	2809	92	180	216
214	2810	89	176	215
214	2811	89	178	215
214	2812	92	178	216
214	2813	92	179	216
214	2814	92	178	215
214	2815	91	177	216
214	2816	92	179	215
214	2817	92	178	216
214	2818	88	178	215
214	2819	91	178	217
214	2820	91	179	216
214	2821	94	178	215
214	2822	93	178	215
214	2823	92	178	215
214	2824	92	179	216
214	2825	89	178	216
214	2826	92	179	216
214	2827	88	178	217
214	2828	90	177	216
214	2829	89	177	216
214	2830	89	178	216
214	2831	90	178	216
214	2832	86	178	216
214	2833	87	179	217
214	2834	90	178	216
214	2835	88	179	217
214	2836	93	178	217
214	2837	90	179	216
214	2838	89	178	217
214	2839	91	179	217
214	2840	93	179	217
214	2841	91	179	217
214	2842	89	179	216
214	2843	93	179	216
214	2844	90	179	215
214	2845	89	178	217
214	2846	90	177	216
214	2847	87	176	215
214	2848	87	177	215
214	2849	88	177	214
214	2850	89	178	213
214	2851	86	177	215
214	2852	87	177	216
214	2853	88	177	215
214	2854	89	175	216
214	2855	90	177	214
214	2856	88	177	214
214	2857	89	177	215
214	2858	88	177	215
214	2859	90	179	215
214	2860	89	177	215
214	2861	88	177	215
214	2862	90	178	215
214	2863	87	177	214
214	2864	91	178	215
214	2865	92	179	215
214	2866	90	178	216
214	2867	91	178	216
214	2868	89	178	216
214	2869	88	178	215
214	2870	89	177	216
214	2871	90	178	215
214	2872	92	179	216
214	2873	91	178	215
214	2874	90	179	217
214	2875	93	178	215
214	2876	91	178	217
214	2877	89	178	216
214	2878	89	178	216
214	2879	88	178	216
214	2880	88	178	216
214	2881	89	178	215
214	2882	86	177	215
214	2883	84	178	216
214	2884	86	177	215
214	2885	88	177	217
214	2886	87	177	216
214	2887	89	177	216
214	2888	85	178	215
214	2889	87	177	214
214	2890	86	178	216
214	2891	86	178	215
214	2892	86	178	214
214	2893	91	178	215
214	2894	87	178	215
214	2895	86	178	216
214	2896	91	179	215
214	2897	90	178	215
214	2898	91	178	215
214	2899	93	178	215
214	2900	92	178	214
215	2800	89	178	215
215	2801	88	177	215
215	2802	86	178	215
215	2803	85	178	215
215	2804	89	177	215
215	2805	89	178	216
215	2806	91	177	215
215	2807	89	178	215
215	2808	90	178	215
215	2809	93	180	216
215	2810	85	177	215
215	2811	93	177	216
215	2812	91	178	216
215	2813	92	178	215
215	2814	90	178	215
215	2815	90	178	214
215	2816	91	177	215
215	2817	88	178	216
215	2818	92	178	216
215	2819	93	179	216
215	2820	94	179	217
215	2821	95	179	216
215	2822	94	178	216
215	2823	92	179	216
215	2824	91	179	216
215	2825	88	177	215
215	2826	89	179	217
215	2827	88	178	217
215	2828	87	178	215
215	2829	90	177	216
215	2830	90	178	216
215	2831	89	179	216
215	2832	89	178	216
215	2833	88	179	217
215	2834	87	178	217
215	2835	88	179	217
215	2836	89	179	217
215	2837	90	180	217
215	2838	92	179	217
215	2839	94	179	217
215	2840	92	180	217
215	2841	88	179	216
215	2842	91	178	217
215	2843	91	178	216
215	2844	87	177	215
215	2845	91	178	216
215	2846	90	177	216
215	2847	90	178	215
215	2848	87	178	213
215	2849	89	176	215
215	2850	90	178	215
215	2851	85	178	215
215	2852	86	177	214
215	2853	86	177	215
215	2854	87	177	214
215	2855	92	178	215
215	2856	88	177	214
215	2857	89	177	215
215	2858	87	177	214
215	2859	87	177	215
215	2860	89	177	216
215	2861	88	177	215
215	2862	91	177	214
215	2863	86	177	215
215	2864	92	177	215
215	2865	91	179	215
215	2866	90	178	216
215	2867	90	178	216
215	2868	88	178	216
215	2869	90	179	216
215	2870	89	178	214
215	2871	89	178	215
215	2872	90	177	216
215	2873	91	179	216
215	2874	89	178	216
215	2875	91	178	216
215	2876	89	179	216
215	2877	87	177	216
215	2878	89	177	216
215	2879	86	179	216
215	2880	86	179	216
215	2881	86	178	215
215	2882	84	178	215
215	2883	88	177	216
215	2884	86	177	215
215	2885	84	177	216
215	2886	87	177	216
215	2887	88	177	215
215	2888	85	177	215
215	2889	86	177	216
215	2890	88	178	216
215	2891	87	177	215
215	2892	88	177	215
215	2893	89	177	216
215	2894	86	177	215
215	2895	89	177	216
215	2896	89	178	215
215	2897	91	178	215
215	2898	88	178	214
215	2899	93	178	216
215	2900	91	178	215
216	2800	89	178	215
216	2801	90	177	215
216	2802	89	177	215
216	2803	85	178	214
216	2804	88	177	214
216	2805	89	178	215
216	2806	88	176	215
216	2807	91	177	215
216	2808	89	179	216
216	2809	93	179	216
216	2810	89	177	215
216	2811	90	179	215
216	2812	90	177	215
216	2813	93	178	215
216	2814	88	177	215
216	2815	90	178	215
216	2816	88	178	215
216	2817	89	178	216
216	2818	90	179	217
216	2819	93	178	215
216	2820	92	179	216
216	2821	94	178	216
216	2822	93	178	215
216	2823	93	179	216
216	2824	93	178	216
216	2825	87	178	215
216	2826	87	178	216
216	2827	86	178	216
216	2828	89	177	215
216	2829	90	177	216
216	2830	90	178	215
216	2831	90	178	216
216	2832	88	178	216
216	2833	89	178	215
216	2834	89	180	216
216	2835	86	179	217
216	2836	89	179	217
216	2837	91	179	217
216	2838	90	178	215
216	2839	90	179	216
216	2840	90	179	216
216	2841	90	179	216
216	2842	91	179	216
216	2843	91	178	216
216	2844	91	179	216
216	2845	90	179	216
216	2846	90	177	216
216	2847	89	177	215
216	2848	88	177	215
216	2849	89	177	214
216	2850	90	178	215
216	2851	86	176	214
216	2852	87	178	214
216	2853	89	176	215
216	2854	88	177	215
216	2855	91	176	215
216	2856	89	178	215
216	2857	87	178	215
216	2858	87	178	213
216	2859	89	178	216
216	2860	91	177	215
216	2861	87	176	215
216	2862	90	177	216
216	2863	89	177	214
216	2864	87	178	215
216	2865	88	179	216
216	2866	91	177	216
216	2867	91	178	216
216	2868	89	178	215
216	2869	89	179	216
216	2870	89	178	215
216	2871	88	177	216
216	2872	93	178	215
216	2873	93	178	216
216	2874	87	177	216
216	2875	89	178	216
216	2876	88	179	216
216	2877	89	177	216
216	2878	90	178	216
216	2879	86	179	216
216	2880	87	179	216
216	2881	87	178	216
216	2882	89	178	215
216	2883	87	178	215
216	2884	86	178	216
216	2885	86	177	217
216	2886	86	177	215
216	2887	89	179	215
216	2888	86	178	215
216	2889	87	177	215
216	2890	89	178	216
216	2891	88	178	214
216	2892	89	178	215
216	2893	87	177	214
216	2894	88	177	215
216	2895	83	178	215
216	2896	90	177	214
216	2897	89	178	214
216	2898	87	178	215
216	2899	93	177	215
216	2900	94	179	215
217	2800	89	178	216
217	2801	88	176	214
217	2802	86	178	216
217	2803	85	179	215
217	2804	89	179	215
217	2805	90	178	215
217	2806	91	177	215
217	2807	91	177	214
217	2808	87	178	216
217	2809	90	179	216
217	2810	87	177	214
217	2811	90	178	215
217	2812	88	177	215
217	2813	91	178	215
217	2814	88	178	215
217	2815	94	178	215
217	2816	90	177	215
217	2817	88	177	216
217	2818	93	179	216
217	2819	92	178	216
217	2820	94	178	216
217	2821	95	179	217
217	2822	91	178	216
217	2823	93	178	215
217	2824	90	178	216
217	2825	90	178	215
217	2826	89	177	216
217	2827	87	178	215
217	2828	91	178	215
217	2829	86	177	216
217	2830	88	178	216
217	2831	86	178	216
217	2832	89	178	215
217	2833	87	178	216
217	2834	89	179	216
217	2835	87	177	216
217	2836	88	179	216
217	2837	94	178	217
217	2838	87	178	217
217	2839	93	179	216
217	2840	90	178	217
217	2841	92	179	216
217	2842	90	178	216
217	2843	91	177	217
217	2844	90	177	216
217	2845	88	178	216
217	2846	90	178	216
217	2847	89	177	215
217	2848	88	177	215
217	2849	87	176	214
217	2850	89	178	214
217	2851	85	178	215
217	2852	85	176	215
217	2853	87	177	215
217	2854	87	176	215
217	2855	91	177	215
217	2856	89	177	214
217	2857	89	177	215
217	2858	88	178	214
217	2859	90	178	215
217	2860	88	178	215
217	2861	87	177	216
217	2862	88	177	215
217	2863	89	178	215
217	2864	89	178	215
217	2865	91	178	215
217	2866	89	178	216
217	2867	91	179	216
217	2868	88	178	217
217	2869	87	178	215
217	2870	89	178	216
217	2871	87	177	216
217	2872	91	178	216
217	2873	91	178	216
217	2874	88	178	215
217	2875	95	179	216
217	2876	87	180	216
217	2877	89	178	215
217	2878	88	178	216
217	2879	88	178	217
217	2880	87	178	216
217	2881	87	177	215
217	2882	85	177	215
217	2883	87	176	215
217	2884	85	177	214
217	2885	88	177	216
217	2886	85	177	215
217	2887	86	178	215
217	2888	85	178	215
217	2889	87	177	216
217	2890	89	177	215
217	2891	90	177	215
217	2892	91	177	215
217	2893	89	177	216
217	2894	86	177	215
217	2895	90	178	215
217	2896	92	176	214
217	2897	90	178	214
217	2898	89	177	215
217	2899	92	177	214
217	2900	93	177	216
218	2800	87	179	215
218	2801	89	178	215
218	2802	88	178	215
218	2803	88	177	215
218	2804	90	177	215
218	2805	89	178	214
218	2806	86	177	215
218	2807	89	178	216
218	2808	87	179	215
218	2809	92	179	217
218	2810	88	177	215
218	2811	92	178	215
218	2812	90	177	215
218	2813	89	177	215
218	2814	90	177	215
218	2815	93	177	215
218	2816	90	177	216
218	2817	90	178	217
218	2818	92	178	216
218	2819	92	179	216
218	2820	93	179	216
218	2821	94	179	216
218	2822	94	179	217
218	2823	93	179	216
218	2824	94	179	216
218	2825	89	178	215
218	2826	87	178	215
218	2827	90	178	215
218	2828	90	177	216
218	2829	87	178	216
218	2830	88	177	215
218	2831	87	179	216
218	2832	89	178	216
218	2833	88	179	216
218	2834	89	178	217
218	2835	87	179	216
218	2836	88	179	217
218	2837	91	180	217
218	2838	90	178	217
218	2839	92	179	216
218	2840	91	179	217
218	2841	91	180	216
218	2842	87	179	216
218	2843	91	178	216
218	2844	90	178	216
218	2845	87	179	216
218	2846	91	178	216
218	2847	89	178	216
218	2848	88	177	214
218	2849	87	178	213
218	2850	88	177	216
218	2851	87	177	214
218	2852	86	178	215
218	2853	87	178	216
218	2854	85	177	215
218	2855	90	177	215
218	2856	91	177	215
218	2857	88	178	216
218	2858	88	178	215
218	2859	89	178	216
218	2860	88	178	216
218	2861	89	177	215
218	2862	92	178	215
218	2863	89	178	216
218	2864	89	178	215
218	2865	90	178	215
218	2866	92	178	216
218	2867	91	179	216
218	2868	87	178	216
218	2869	90	177	215
218	2870	89	177	216
218	2871	86	179	216
218	2872	91	178	216
218	2873	93	179	216
218	2874	89	177	216
218	2875	92	179	217
218	2876	91	179	216
218	2877	90	178	216
218	2878	88	179	217
218	2879	88	179	217
218	2880	86	179	216
218	2881	88	178	216
218	2882	88	177	216
218	2883	90	177	216
218	2884	87	177	215
218	2885	88	178	215
218	2886	86	176	215
218	2887	87	178	215
218	2888	87	177	216
218	2889	87	177	215
218	2890	86	178	216
218	2891	88	178	215
218	2892	90	178	215
218	2893	87	177	216
218	2894	90	178	215
218	2895	86	177	215
218	2896	88	178	214
218	2897	90	179	215
218	2898	90	178	215
218	2899	92	178	215
218	2900	89	177	216
219	2800	92	178	215
219	2801	87	176	214
219	2802	89	178	215
219	2803	87	177	215
219	2804	91	178	215
219	2805	91	177	216
219	2806	87	176	215
219	2807	91	178	215
219	2808	86	178	215
219	2809	89	179	217
219	2810	85	178	215
219	2811	88	177	214
219	2812	89	176	215
219	2813	87	177	214
219	2814	89	177	214
219	2815	91	177	216
219	2816	91	177	215
219	2817	90	177	216
219	2818	91	178	215
219	2819	92	179	216
219	2820	93	177	216
219	2821	92	179	215
219	2822	92	177	216
219	2823	93	178	215
219	2824	92	178	215
219	2825	89	177	216
219	2826	89	177	216
219	2827	88	178	215
219	2828	87	178	216
219	2829	87	179	216
219	2830	87	177	216
219	2831	88	177	216
219	2832	86	177	215
219	2833	86	179	216
219	2834	90	178	216
219	2835	89	179	216
219	2836	87	178	217
219	2837	89	178	216
219	2838	88	179	215
219	2839	90	178	217
219	2840	91	178	216
219	2841	90	179	215
219	2842	89	178	217
219	2843	90	179	215
219	2844	90	177	216
219	2845	87	178	216
219	2846	89	176	216
219	2847	87	177	215
219	2848	88	176	214
219	2849	89	176	214
219	2850	89	177	214
219	2851	84	176	214
219	2852	86	177	215
219	2853	86	177	215
219	2854	85	176	215
219	2855	87	176	215
219	2856	86	176	215
219	2857	91	177	215
219	2858	89	177	215
219	2859	88	178	215
219	2860	90	177	216
219	2861	86	178	215
219	2862	88	178	216
219	2863	91	177	215
219	2864	93	177	216
219	2865	88	178	216
219	2866	90	178	215
219	2867	89	178	216
219	2868	89	179	216
219	2869	88	177	216
219	2870	89	178	216
219	2871	88	178	215
219	2872	90	178	215
219	2873	89	178	216
219	2874	89	179	215
219	2875	90	179	217
219	2876	89	179	216
219	2877	88	179	215
219	2878	87	177	216
219	2879	85	177	216
[truncated: 49,008 more rows]
[truncated: 1 more columns]
