# Supplementary material for: Traceable Calibration, Performance Metrics, and Uncertainty Estimates of Minirhizotron Digital Imagery for Fine-Root Measurements
Source: PLoS One. 2014 Nov 12;9(11):e112362. doi: 10.1371/journal.pone.0112362 (PMC4229195; doi:10.1371/journal.pone.0112362)
Supplement: Data S1 — Data and uncertainty analyses for the procedures described in this manuscript. (ZIP) [file pone.0112362.s001.zip › Data for submission/Root Color/CI_600_GREEN_DATA.xlsx]

## Sheet: GREEN1
COLUMN	ROW	RED	GREEN	BLUE
600	2500	91	171	120
600	2501	90	172	121
600	2502	88	174	121
600	2503	86	172	119
600	2504	92	171	122
600	2505	90	170	120
600	2506	87	171	120
600	2507	91	172	122
600	2508	89	171	121
600	2509	89	173	120
600	2510	91	172	122
600	2511	91	173	121
600	2512	92	171	121
600	2513	88	172	118
600	2514	86	172	120
600	2515	88	172	118
600	2516	86	170	121
600	2517	87	171	119
600	2518	87	169	116
600	2519	83	170	117
600	2520	86	170	118
600	2521	87	170	119
600	2522	85	172	120
600	2523	89	171	118
600	2524	87	172	120
600	2525	85	171	118
600	2526	88	170	119
600	2527	87	172	123
600	2528	87	171	118
600	2529	90	169	119
600	2530	90	170	118
600	2531	89	171	119
600	2532	86	172	119
600	2533	86	172	118
600	2534	90	171	119
600	2535	80	171	118
600	2536	89	172	119
600	2537	87	171	122
600	2538	88	172	119
600	2539	87	172	122
600	2540	90	171	120
600	2541	89	172	120
600	2542	85	172	120
600	2543	86	170	120
600	2544	84	170	117
600	2545	82	170	117
600	2546	82	170	118
600	2547	88	170	119
600	2548	86	170	118
600	2549	88	172	119
600	2550	86	172	119
600	2551	87	171	119
600	2552	83	171	119
600	2553	87	171	119
600	2554	87	169	118
600	2555	85	170	119
600	2556	85	170	115
600	2557	86	169	117
600	2558	84	168	119
600	2559	86	170	116
600	2560	82	170	118
600	2561	89	170	117
600	2562	87	170	119
600	2563	89	170	118
600	2564	88	172	120
600	2565	91	171	119
600	2566	88	171	118
600	2567	90	171	119
600	2568	87	170	119
600	2569	84	170	119
600	2570	86	171	117
600	2571	84	172	119
600	2572	83	170	116
600	2573	83	170	119
600	2574	86	171	118
600	2575	88	170	117
600	2576	89	170	117
600	2577	91	170	121
600	2578	90	169	120
600	2579	87	170	118
600	2580	88	172	118
600	2581	90	171	120
600	2582	88	171	119
600	2583	88	170	117
600	2584	87	170	119
600	2585	86	172	119
600	2586	87	171	120
600	2587	88	170	119
600	2588	90	169	119
600	2589	92	170	121
600	2590	91	171	117
600	2591	91	170	121
600	2592	90	170	120
600	2593	87	170	119
600	2594	89	170	120
600	2595	86	170	118
600	2596	87	170	118
600	2597	86	171	117
600	2598	86	172	118
600	2599	83	170	116
600	2600	85	169	118
601	2500	87	171	120
601	2501	87	170	117
601	2502	88	172	120
601	2503	89	170	120
601	2504	88	171	120
601	2505	85	170	118
601	2506	87	171	119
601	2507	89	171	120
601	2508	87	171	119
601	2509	92	173	120
601	2510	90	171	121
601	2511	88	172	118
601	2512	89	171	119
601	2513	89	172	118
601	2514	89	171	120
601	2515	89	171	120
601	2516	90	171	119
601	2517	87	170	118
601	2518	84	170	117
601	2519	84	170	116
601	2520	88	169	117
601	2521	87	170	117
601	2522	86	172	118
601	2523	84	171	118
601	2524	89	171	119
601	2525	88	169	120
601	2526	88	171	118
601	2527	85	168	118
601	2528	91	170	118
601	2529	89	170	119
601	2530	88	171	120
601	2531	92	171	119
601	2532	92	171	122
601	2533	89	172	121
601	2534	93	172	119
601	2535	84	171	120
601	2536	89	172	118
601	2537	88	171	120
601	2538	89	171	119
601	2539	88	172	121
601	2540	88	173	118
601	2541	91	171	119
601	2542	87	172	118
601	2543	84	171	118
601	2544	84	170	118
601	2545	86	169	119
601	2546	87	169	118
601	2547	88	170	119
601	2548	87	170	119
601	2549	88	171	117
601	2550	88	171	119
601	2551	89	172	119
601	2552	85	172	119
601	2553	88	171	117
601	2554	85	170	117
601	2555	84	170	119
601	2556	82	171	117
601	2557	84	168	119
601	2558	84	170	115
601	2559	84	170	116
601	2560	86	170	116
601	2561	89	170	117
601	2562	91	171	118
601	2563	92	171	120
601	2564	87	171	119
601	2565	89	171	120
601	2566	89	170	119
601	2567	89	171	118
601	2568	85	170	118
601	2569	83	168	117
601	2570	86	170	118
601	2571	83	171	117
601	2572	87	170	117
601	2573	86	169	118
601	2574	87	171	119
601	2575	88	171	119
601	2576	87	170	115
601	2577	86	171	120
601	2578	89	171	120
601	2579	86	170	119
601	2580	86	170	119
601	2581	87	169	117
601	2582	85	171	118
601	2583	87	171	118
601	2584	87	171	120
601	2585	88	171	118
601	2586	88	173	119
601	2587	87	171	121
601	2588	87	171	120
601	2589	90	171	118
601	2590	92	171	121
601	2591	91	171	120
601	2592	91	171	118
601	2593	87	170	119
601	2594	90	170	120
601	2595	86	168	118
601	2596	92	171	116
601	2597	85	170	119
601	2598	86	170	118
601	2599	85	170	118
601	2600	83	170	116
602	2500	89	172	119
602	2501	89	170	121
602	2502	92	173	121
602	2503	87	170	118
602	2504	87	171	119
602	2505	87	171	118
602	2506	85	170	117
602	2507	88	171	117
602	2508	87	171	119
602	2509	89	172	119
602	2510	88	171	121
602	2511	87	171	119
602	2512	88	172	121
602	2513	90	170	121
602	2514	85	170	121
602	2515	87	170	119
602	2516	86	170	120
602	2517	88	170	120
602	2518	84	169	117
602	2519	85	169	117
602	2520	85	169	117
602	2521	85	170	120
602	2522	83	170	120
602	2523	87	171	118
602	2524	88	170	118
602	2525	87	170	118
602	2526	91	171	118
602	2527	87	170	119
602	2528	86	170	119
602	2529	86	170	117
602	2530	92	170	120
602	2531	89	171	117
602	2532	88	172	119
602	2533	88	172	119
602	2534	88	170	120
602	2535	87	170	120
602	2536	89	171	118
602	2537	90	172	117
602	2538	90	172	119
602	2539	91	171	119
602	2540	87	172	121
602	2541	88	169	119
602	2542	85	171	117
602	2543	87	171	119
602	2544	87	169	117
602	2545	88	168	117
602	2546	86	171	118
602	2547	88	170	120
602	2548	86	170	119
602	2549	90	172	121
602	2550	89	170	119
602	2551	91	172	119
602	2552	87	172	119
602	2553	87	171	119
602	2554	84	171	120
602	2555	83	170	117
602	2556	84	169	116
602	2557	83	169	117
602	2558	86	169	116
602	2559	85	169	116
602	2560	86	170	116
602	2561	91	171	117
602	2562	87	170	121
602	2563	88	170	119
602	2564	90	171	121
602	2565	86	171	119
602	2566	87	170	119
602	2567	89	171	115
602	2568	85	170	117
602	2569	86	170	116
602	2570	84	169	118
602	2571	86	168	119
602	2572	85	170	116
602	2573	86	169	117
602	2574	89	170	119
602	2575	84	170	121
602	2576	87	170	119
602	2577	83	168	118
602	2578	86	171	118
602	2579	84	168	116
602	2580	86	170	117
602	2581	83	170	118
602	2582	86	171	118
602	2583	86	170	117
602	2584	89	171	118
602	2585	90	172	119
602	2586	87	171	118
602	2587	85	170	118
602	2588	85	170	118
602	2589	88	170	119
602	2590	92	170	119
602	2591	88	170	120
602	2592	84	169	119
602	2593	88	169	117
602	2594	89	170	117
602	2595	85	170	118
602	2596	87	170	115
602	2597	84	169	118
602	2598	84	169	116
602	2599	84	170	119
602	2600	86	169	118
603	2500	90	172	122
603	2501	87	170	118
603	2502	89	172	118
603	2503	88	170	120
603	2504	84	172	120
603	2505	87	170	118
603	2506	86	170	118
603	2507	90	170	120
603	2508	88	171	120
603	2509	90	172	119
603	2510	85	170	119
603	2511	89	171	118
603	2512	88	171	122
603	2513	89	171	121
603	2514	85	171	119
603	2515	85	171	119
603	2516	85	170	120
603	2517	84	169	119
603	2518	86	166	117
603	2519	84	170	116
603	2520	82	170	117
603	2521	86	170	118
603	2522	87	172	119
603	2523	87	170	117
603	2524	87	171	116
603	2525	87	169	118
603	2526	87	170	115
603	2527	89	169	118
603	2528	84	169	116
603	2529	87	171	118
603	2530	90	169	120
603	2531	92	170	117
603	2532	92	172	120
603	2533	90	171	120
603	2534	90	172	120
603	2535	87	171	119
603	2536	90	171	118
603	2537	87	170	120
603	2538	91	172	120
603	2539	89	171	120
603	2540	85	171	118
603	2541	88	173	119
603	2542	81	170	119
603	2543	84	172	117
603	2544	82	169	117
603	2545	87	171	117
603	2546	86	170	119
603	2547	90	169	119
603	2548	89	170	118
603	2549	87	171	119
603	2550	89	170	120
603	2551	90	173	121
603	2552	88	172	121
603	2553	86	172	118
603	2554	86	172	118
603	2555	83	170	118
603	2556	83	170	117
603	2557	84	170	117
603	2558	83	171	117
603	2559	83	170	117
603	2560	86	170	116
603	2561	85	170	117
603	2562	89	170	118
603	2563	91	171	120
603	2564	89	172	120
603	2565	88	171	120
603	2566	84	170	118
603	2567	83	170	116
603	2568	86	170	117
603	2569	85	169	117
603	2570	81	169	116
603	2571	86	169	116
603	2572	88	171	116
603	2573	83	169	120
603	2574	88	171	119
603	2575	85	170	120
603	2576	82	169	117
603	2577	82	170	117
603	2578	83	169	119
603	2579	86	170	117
603	2580	87	170	116
603	2581	84	170	117
603	2582	87	170	120
603	2583	88	170	118
603	2584	87	170	118
603	2585	86	171	118
603	2586	86	170	118
603	2587	86	170	119
603	2588	83	169	117
603	2589	90	169	120
603	2590	89	170	118
603	2591	88	170	120
603	2592	89	168	119
603	2593	85	170	117
603	2594	88	169	119
603	2595	85	168	118
603	2596	87	169	119
603	2597	85	170	120
603	2598	83	170	117
603	2599	84	170	117
603	2600	83	169	117
604	2500	89	172	120
604	2501	85	170	120
604	2502	88	171	119
604	2503	88	171	118
604	2504	90	170	120
604	2505	85	169	117
604	2506	85	168	118
604	2507	86	171	118
604	2508	85	169	118
604	2509	88	170	118
604	2510	85	170	119
604	2511	88	171	119
604	2512	87	171	119
604	2513	89	172	122
604	2514	87	171	121
604	2515	87	171	119
604	2516	88	170	119
604	2517	80	168	117
604	2518	88	168	116
604	2519	87	168	118
604	2520	85	169	116
604	2521	87	170	120
604	2522	86	170	119
604	2523	86	169	117
604	2524	89	171	117
604	2525	85	170	118
604	2526	88	169	117
604	2527	89	169	118
604	2528	83	169	117
604	2529	85	169	116
604	2530	91	171	119
604	2531	92	171	117
604	2532	90	171	121
604	2533	87	171	121
604	2534	87	171	122
604	2535	87	171	119
604	2536	88	170	121
604	2537	88	171	120
604	2538	89	172	121
604	2539	91	170	119
604	2540	89	171	121
604	2541	87	169	117
604	2542	84	171	116
604	2543	88	171	118
604	2544	86	170	117
604	2545	86	169	118
604	2546	89	169	119
604	2547	88	170	119
604	2548	89	171	119
604	2549	90	171	121
604	2550	87	171	120
604	2551	90	172	121
604	2552	87	172	122
604	2553	88	171	119
604	2554	86	171	118
604	2555	84	170	117
604	2556	83	170	116
604	2557	86	169	115
604	2558	83	170	115
604	2559	84	169	118
604	2560	90	171	117
604	2561	91	170	119
604	2562	90	170	121
604	2563	89	171	122
604	2564	89	171	119
604	2565	89	170	117
604	2566	86	170	116
604	2567	84	168	119
604	2568	83	169	117
604	2569	84	168	115
604	2570	84	169	116
604	2571	86	169	115
604	2572	87	169	117
604	2573	83	168	117
604	2574	84	169	118
604	2575	85	170	118
604	2576	81	169	116
604	2577	81	169	117
604	2578	84	169	117
604	2579	82	169	117
604	2580	85	170	117
604	2581	82	169	116
604	2582	82	169	116
604	2583	85	168	116
604	2584	88	170	117
604	2585	87	170	121
604	2586	84	170	117
604	2587	84	169	116
604	2588	85	169	118
604	2589	86	170	117
604	2590	90	170	118
604	2591	89	169	119
604	2592	87	168	117
604	2593	86	168	117
604	2594	90	169	118
604	2595	85	168	119
604	2596	85	169	117
604	2597	83	170	117
604	2598	86	168	115
604	2599	85	169	118
604	2600	85	170	118
605	2500	90	173	119
605	2501	90	170	121
605	2502	90	171	119
605	2503	86	170	122
605	2504	87	169	119
605	2505	86	170	116
605	2506	84	170	116
605	2507	89	170	120
605	2508	89	172	118
605	2509	88	171	119
605	2510	90	171	120
605	2511	88	173	119
605	2512	90	172	120
605	2513	87	172	119
605	2514	88	171	122
605	2515	87	171	119
605	2516	88	172	120
605	2517	87	169	117
605	2518	83	169	117
605	2519	85	168	115
605	2520	85	170	117
605	2521	86	170	119
605	2522	88	172	120
605	2523	88	171	117
605	2524	87	171	119
605	2525	88	170	118
605	2526	87	168	117
605	2527	85	170	117
605	2528	83	168	117
605	2529	90	170	117
605	2530	89	171	118
605	2531	89	170	117
605	2532	91	171	117
605	2533	86	172	119
605	2534	89	171	119
605	2535	85	170	118
605	2536	90	171	120
605	2537	92	171	120
605	2538	91	172	123
605	2539	91	172	122
605	2540	87	173	119
605	2541	90	171	120
605	2542	85	172	120
605	2543	84	171	118
605	2544	84	170	118
605	2545	86	171	117
605	2546	89	171	120
605	2547	87	170	119
605	2548	90	170	119
605	2549	92	172	121
605	2550	90	171	120
605	2551	93	173	120
605	2552	91	172	123
605	2553	86	171	118
605	2554	86	170	117
605	2555	82	170	117
605	2556	87	170	117
605	2557	86	170	118
605	2558	84	170	117
605	2559	80	170	116
605	2560	83	169	118
605	2561	84	170	115
605	2562	89	169	120
605	2563	90	170	120
605	2564	91	171	120
605	2565	88	171	119
605	2566	83	169	117
605	2567	83	169	117
605	2568	82	169	117
605	2569	83	170	116
605	2570	82	171	117
605	2571	87	170	117
605	2572	85	170	117
605	2573	83	169	117
605	2574	86	168	116
605	2575	85	170	119
605	2576	84	168	116
605	2577	81	170	118
605	2578	80	170	115
605	2579	85	169	116
605	2580	85	169	117
605	2581	86	170	116
605	2582	83	170	119
605	2583	87	171	118
605	2584	86	170	117
605	2585	85	171	118
605	2586	86	170	119
605	2587	89	170	119
605	2588	85	171	121
605	2589	79	169	116
605	2590	88	168	117
605	2591	88	169	118
605	2592	88	169	116
605	2593	82	169	119
605	2594	86	169	117
605	2595	87	168	119
605	2596	85	170	117
605	2597	87	171	117
605	2598	87	170	117
605	2599	87	169	117
605	2600	85	170	117
606	2500	91	172	119
606	2501	89	171	120
606	2502	89	171	120
606	2503	89	170	120
606	2504	89	171	120
606	2505	86	171	117
606	2506	87	171	118
606	2507	89	170	117
606	2508	89	171	119
606	2509	88	171	119
606	2510	91	171	119
606	2511	92	172	119
606	2512	88	172	122
606	2513	89	172	119
606	2514	88	172	121
606	2515	91	171	122
606	2516	87	169	119
606	2517	84	170	116
606	2518	82	170	118
606	2519	85	169	116
606	2520	86	169	117
606	2521	88	170	119
606	2522	86	171	119
606	2523	88	170	117
606	2524	85	169	119
606	2525	87	171	120
606	2526	86	170	116
606	2527	84	170	117
606	2528	85	168	117
606	2529	87	170	116
606	2530	88	171	119
606	2531	90	171	118
606	2532	88	170	117
606	2533	91	171	120
606	2534	86	172	116
606	2535	87	170	119
606	2536	91	172	118
606	2537	88	172	121
606	2538	92	171	120
606	2539	91	172	119
606	2540	88	173	119
606	2541	90	171	119
606	2542	88	172	119
606	2543	87	172	117
606	2544	87	170	117
606	2545	86	170	119
606	2546	86	171	117
606	2547	88	171	120
606	2548	92	171	120
606	2549	91	172	120
606	2550	87	172	121
606	2551	93	172	120
606	2552	89	172	124
606	2553	85	172	121
606	2554	85	170	119
606	2555	85	171	118
606	2556	84	171	117
606	2557	84	170	116
606	2558	84	169	116
606	2559	83	171	116
606	2560	85	170	116
606	2561	90	171	118
606	2562	92	171	120
606	2563	87	169	117
606	2564	89	170	120
606	2565	86	171	118
606	2566	85	171	117
606	2567	85	170	117
606	2568	87	171	118
606	2569	85	170	115
606	2570	85	171	117
606	2571	85	170	117
606	2572	86	170	118
606	2573	83	168	120
606	2574	88	170	118
606	2575	82	170	119
606	2576	80	170	118
606	2577	82	169	117
606	2578	82	169	117
606	2579	85	170	115
606	2580	82	169	116
606	2581	85	169	117
606	2582	85	170	117
606	2583	87	170	117
606	2584	88	170	117
606	2585	86	170	118
606	2586	86	171	115
606	2587	87	170	117
606	2588	84	168	118
606	2589	85	170	117
606	2590	87	169	118
606	2591	89	170	117
606	2592	85	170	117
606	2593	85	169	116
606	2594	90	170	117
606	2595	84	169	119
606	2596	87	168	118
606	2597	86	171	118
606	2598	85	171	118
606	2599	86	170	117
606	2600	83	171	116
607	2500	88	171	119
607	2501	88	171	120
607	2502	87	172	120
607	2503	87	171	120
607	2504	85	172	119
607	2505	86	171	119
607	2506	87	171	118
607	2507	87	171	117
607	2508	88	171	119
607	2509	90	171	120
607	2510	87	172	121
607	2511	90	173	120
607	2512	90	172	120
607	2513	92	171	121
607	2514	87	171	121
607	2515	88	170	120
607	2516	85	170	120
607	2517	85	171	120
607	2518	86	168	117
607	2519	84	168	117
607	2520	86	170	117
607	2521	88	171	117
607	2522	90	171	118
607	2523	83	170	119
607	2524	87	171	120
607	2525	89	170	118
607	2526	88	170	117
607	2527	85	168	117
607	2528	85	168	116
607	2529	87	169	118
607	2530	83	171	117
607	2531	89	169	117
607	2532	85	170	120
607	2533	88	171	119
607	2534	89	170	120
607	2535	85	171	120
607	2536	92	172	119
607	2537	90	171	120
607	2538	89	173	122
607	2539	90	172	122
607	2540	89	172	119
607	2541	89	172	120
607	2542	87	171	119
607	2543	87	172	119
607	2544	87	170	119
607	2545	89	171	118
607	2546	87	172	119
607	2547	89	170	122
607	2548	91	172	121
607	2549	90	172	120
607	2550	92	171	121
607	2551	91	172	123
607	2552	86	172	122
607	2553	87	173	118
607	2554	87	172	119
607	2555	83	171	119
607	2556	85	169	119
607	2557	82	170	116
607	2558	83	171	116
607	2559	85	170	119
607	2560	84	170	116
607	2561	87	170	118
607	2562	86	170	120
607	2563	86	169	119
607	2564	89	171	121
607	2565	88	170	118
607	2566	86	169	118
607	2567	85	170	115
607	2568	83	168	116
607	2569	87	169	116
607	2570	86	171	115
607	2571	85	169	119
607	2572	86	170	117
607	2573	85	170	119
607	2574	84	170	118
607	2575	84	168	116
607	2576	82	169	116
607	2577	83	170	115
607	2578	85	170	117
607	2579	83	171	118
607	2580	85	169	117
607	2581	82	170	118
607	2582	83	170	117
607	2583	84	170	118
607	2584	83	169	116
607	2585	86	170	119
607	2586	85	170	117
607	2587	86	170	120
607	2588	86	170	117
607	2589	85	170	117
607	2590	86	170	117
607	2591	85	169	120
607	2592	84	169	118
607	2593	85	168	118
607	2594	86	169	115
607	2595	83	168	118
607	2596	89	170	117
607	2597	84	170	118
607	2598	86	169	117
607	2599	83	171	118
607	2600	85	169	117
608	2500	88	172	119
608	2501	86	170	120
608	2502	87	171	119
608	2503	88	171	118
608	2504	87	171	119
608	2505	84	170	117
608	2506	87	172	117
608	2507	90	171	118
608	2508	85	171	118
608	2509	89	171	119
608	2510	87	171	121
608	2511	89	171	119
608	2512	89	172	120
608	2513	91	171	121
608	2514	89	172	120
608	2515	90	170	122
608	2516	88	170	119
608	2517	83	169	117
608	2518	84	170	117
608	2519	85	170	116
608	2520	85	170	116
608	2521	86	171	120
608	2522	85	171	120
608	2523	85	171	118
608	2524	87	171	119
608	2525	84	169	120
608	2526	83	168	119
608	2527	85	169	117
608	2528	83	169	117
608	2529	85	168	117
608	2530	84	170	118
608	2531	86	170	117
608	2532	86	170	120
608	2533	89	170	120
608	2534	87	171	119
608	2535	86	170	119
608	2536	87	171	118
608	2537	93	172	122
608	2538	89	172	119
608	2539	92	171	122
608	2540	88	172	121
608	2541	89	172	121
608	2542	86	171	120
608	2543	90	171	119
608	2544	87	172	120
608	2545	88	170	120
608	2546	90	172	119
608	2547	90	170	121
608	2548	95	171	119
608	2549	89	171	121
608	2550	87	171	120
608	2551	92	173	120
608	2552	92	172	123
608	2553	89	172	121
608	2554	85	171	120
608	2555	87	170	117
608	2556	85	172	117
608	2557	81	169	116
608	2558	80	169	116
608	2559	86	170	116
608	2560	86	170	116
608	2561	88	170	119
608	2562	89	170	118
608	2563	89	169	119
608	2564	85	169	121
608	2565	87	169	118
608	2566	85	170	116
608	2567	86	170	115
608	2568	87	169	116
608	2569	87	170	116
608	2570	85	171	118
608	2571	86	172	119
608	2572	84	168	115
608	2573	83	169	117
608	2574	85	169	118
608	2575	85	168	117
608	2576	81	169	116
608	2577	80	169	116
608	2578	82	169	115
608	2579	82	170	115
608	2580	84	169	116
608	2581	84	170	117
608	2582	81	171	119
608	2583	85	169	117
608	2584	84	170	118
608	2585	84	169	117
608	2586	88	171	117
608	2587	87	171	118
608	2588	87	171	119
608	2589	87	170	119
608	2590	88	170	117
608	2591	85	170	118
608	2592	83	169	116
608	2593	86	169	117
608	2594	86	169	117
608	2595	80	169	118
608	2596	87	171	118
608	2597	82	169	117
608	2598	85	169	117
608	2599	84	169	118
608	2600	86	169	115
609	2500	88	170	117
609	2501	84	170	117
609	2502	88	171	120
609	2503	87	171	121
609	2504	82	171	119
609	2505	86	171	119
609	2506	85	171	119
609	2507	89	170	118
609	2508	86	170	119
609	2509	86	170	117
609	2510	86	171	120
609	2511	87	170	118
609	2512	88	171	120
609	2513	87	172	120
609	2514	88	169	121
609	2515	87	171	119
609	2516	86	171	118
609	2517	83	170	117
609	2518	84	170	117
609	2519	83	169	116
609	2520	84	169	116
609	2521	88	169	119
609	2522	85	171	120
609	2523	84	171	120
609	2524	89	172	117
609	2525	86	170	118
609	2526	86	170	116
609	2527	87	169	118
609	2528	83	168	116
609	2529	82	169	119
609	2530	85	171	117
609	2531	87	170	116
609	2532	85	171	119
609	2533	85	171	119
609	2534	84	170	118
609	2535	84	171	117
609	2536	87	170	120
609	2537	91	171	121
609	2538	88	171	120
609	2539	90	172	121
609	2540	88	172	118
609	2541	86	172	120
609	2542	87	173	121
609	2543	88	172	120
609	2544	84	172	120
609	2545	88	172	119
609	2546	87	171	121
609	2547	89	171	120
609	2548	90	172	121
609	2549	90	172	120
609	2550	89	172	122
609	2551	90	171	121
609	2552	88	171	119
609	2553	87	170	120
609	2554	89	172	119
609	2555	82	170	117
609	2556	87	170	118
609	2557	84	169	120
609	2558	84	170	117
609	2559	86	170	117
609	2560	86	170	117
609	2561	86	171	118
609	2562	89	170	119
609	2563	88	170	119
609	2564	88	170	120
609	2565	85	171	118
609	2566	86	170	118
609	2567	83	171	117
609	2568	86	171	118
609	2569	84	171	117
609	2570	84	171	119
609	2571	84	170	120
609	2572	85	171	115
609	2573	84	168	117
609	2574	86	170	116
609	2575	81	170	118
609	2576	85	169	116
609	2577	79	170	117
609	2578	86	170	117
609	2579	83	169	117
609	2580	83	169	116
609	2581	83	170	118
609	2582	86	170	117
609	2583	84	170	117
609	2584	85	169	117
609	2585	85	170	118
609	2586	84	171	118
609	2587	84	169	120
609	2588	86	170	120
609	2589	87	169	118
609	2590	89	171	118
609	2591	85	170	119
609	2592	86	170	117
609	2593	87	169	117
609	2594	86	169	118
609	2595	83	168	117
609	2596	88	169	117
609	2597	83	171	119
609	2598	83	170	119
609	2599	87	170	117
609	2600	81	170	117
610	2500	86	169	118
610	2501	86	171	117
610	2502	86	170	118
610	2503	87	172	117
610	2504	84	172	117
610	2505	86	170	119
610	2506	86	171	118
610	2507	87	170	118
610	2508	87	171	119
610	2509	89	170	118
610	2510	85	172	118
610	2511	88	172	118
610	2512	87	171	119
610	2513	86	171	120
610	2514	87	172	119
610	2515	91	171	121
610	2516	88	170	118
610	2517	83	169	118
610	2518	84	168	115
610	2519	86	169	118
610	2520	81	171	117
610	2521	86	171	117
610	2522	84	170	119
610	2523	85	170	118
610	2524	85	170	119
610	2525	81	171	118
610	2526	86	169	116
610	2527	85	170	118
610	2528	82	171	116
610	2529	84	168	116
610	2530	85	170	116
610	2531	86	170	117
610	2532	84	170	118
610	2533	85	171	117
610	2534	88	170	118
610	2535	85	171	121
610	2536	86	170	119
610	2537	88	171	119
610	2538	90	172	119
610	2539	87	171	121
610	2540	86	173	120
610	2541	88	172	120
610	2542	88	173	120
610	2543	88	172	120
610	2544	88	171	119
610	2545	90	171	120
610	2546	88	171	122
610	2547	89	172	119
610	2548	89	171	119
610	2549	90	172	121
610	2550	90	170	123
610	2551	89	171	120
610	2552	85	171	120
610	2553	85	172	119
610	2554	87	170	120
610	2555	88	170	118
610	2556	83	169	116
610	2557	83	169	116
610	2558	81	171	117
610	2559	83	170	117
610	2560	82	170	118
610	2561	86	169	118
610	2562	87	169	121
610	2563	89	169	118
610	2564	87	169	117
610	2565	86	169	119
610	2566	86	170	118
610	2567	87	171	117
610	2568	84	170	117
610	2569	86	169	117
610	2570	88	171	119
610	2571	84	169	117
610	2572	87	170	118
610	2573	83	169	119
610	2574	86	168	117
610	2575	83	168	117
610	2576	80	170	114
610	2577	83	170	116
610	2578	85	171	119
610	2579	80	170	117
610	2580	86	170	117
610	2581	85	172	118
610	2582	83	170	117
610	2583	84	170	118
610	2584	85	170	119
610	2585	85	170	118
610	2586	84	171	116
610	2587	85	171	120
610	2588	90	170	120
610	2589	88	170	121
610	2590	85	171	117
610	2591	86	171	118
610	2592	85	170	117
610	2593	87	170	116
610	2594	88	169	118
610	2595	84	169	117
610	2596	85	169	116
610	2597	83	169	115
610	2598	86	171	117
610	2599	84	169	119
610	2600	85	169	116
611	2500	89	171	118
611	2501	87	170	119
611	2502	84	170	119
611	2503	87	171	118
611	2504	85	171	120
611	2505	86	172	117
611	2506	88	171	117
611	2507	89	171	119
611	2508	88	170	119
611	2509	91	171	119
611	2510	86	170	118
611	2511	89	172	116
611	2512	88	172	121
611	2513	86	172	119
611	2514	89	171	121
611	2515	89	170	120
611	2516	90	172	119
611	2517	89	171	116
611	2518	86	168	116
611	2519	84	169	117
611	2520	84	170	117
611	2521	86	170	118
611	2522	85	171	118
611	2523	86	170	116
611	2524	89	171	117
611	2525	88	168	120
611	2526	84	169	118
611	2527	84	168	119
611	2528	86	169	118
611	2529	84	170	115
611	2530	89	169	118
611	2531	87	171	117
611	2532	83	170	117
611	2533	85	171	118
611	2534	85	170	120
611	2535	84	171	117
611	2536	89	172	119
611	2537	90	173	120
611	2538	92	172	119
611	2539	87	171	120
611	2540	85	172	120
611	2541	89	172	122
611	2542	85	173	119
611	2543	87	172	120
611	2544	87	172	120
611	2545	87	172	120
611	2546	91	173	124
611	2547	88	170	119
611	2548	87	171	122
611	2549	89	172	121
611	2550	89	172	120
611	2551	89	172	120
611	2552	89	171	119
611	2553	87	171	118
611	2554	87	171	119
611	2555	86	171	119
611	2556	87	170	117
611	2557	86	170	116
611	2558	84	171	119
611	2559	88	170	119
611	2560	84	169	116
611	2561	89	170	119
611	2562	89	170	120
611	2563	85	169	118
611	2564	85	170	118
611	2565	85	169	117
611	2566	84	170	117
611	2567	85	172	119
611	2568	84	170	118
611	2569	87	171	118
611	2570	89	170	119
611	2571	86	170	117
611	2572	87	170	117
611	2573	87	170	117
611	2574	87	171	119
611	2575	82	169	116
611	2576	80	169	117
611	2577	85	171	119
611	2578	88	170	119
611	2579	87	170	118
611	2580	86	171	115
611	2581	84	172	118
611	2582	84	171	119
611	2583	87	171	116
611	2584	83	172	118
611	2585	87	172	119
611	2586	86	171	118
611	2587	88	171	121
611	2588	87	171	119
611	2589	86	171	123
611	2590	91	171	120
611	2591	85	171	118
611	2592	84	170	118
611	2593	88	170	118
611	2594	91	169	120
611	2595	82	170	118
611	2596	87	170	117
611	2597	87	169	117
611	2598	86	169	117
611	2599	86	170	118
611	2600	86	170	116
612	2500	91	171	120
612	2501	88	172	120
612	2502	85	173	119
612	2503	86	172	120
612	2504	87	171	119
612	2505	86	172	120
612	2506	87	171	119
612	2507	88	170	119
612	2508	85	171	118
612	2509	92	171	120
612	2510	89	170	120
612	2511	89	172	117
612	2512	90	171	120
612	2513	83	171	118
612	2514	89	171	122
612	2515	91	172	120
612	2516	90	171	121
612	2517	85	171	119
612	2518	87	170	117
612	2519	87	170	118
612	2520	86	170	117
612	2521	86	171	119
612	2522	87	170	119
612	2523	87	171	118
612	2524	91	171	121
612	2525	84	170	118
612	2526	86	171	118
612	2527	87	169	117
612	2528	84	170	116
612	2529	85	170	118
612	2530	85	170	116
612	2531	87	171	119
612	2532	83	171	117
612	2533	87	171	119
612	2534	87	170	118
612	2535	86	172	119
612	2536	88	171	120
612	2537	89	170	121
612	2538	91	172	122
612	2539	89	171	120
612	2540	88	171	121
612	2541	89	171	121
612	2542	89	173	122
612	2543	88	172	121
612	2544	90	172	120
612	2545	91	171	121
612	2546	91	171	121
612	2547	92	172	122
612	2548	89	170	121
612	2549	87	171	119
612	2550	89	171	121
612	2551	86	172	120
612	2552	89	172	119
612	2553	90	172	120
612	2554	86	170	119
612	2555	86	171	120
612	2556	87	170	116
612	2557	83	170	116
612	2558	83	170	114
612	2559	87	171	117
612	2560	86	170	119
612	2561	87	169	119
612	2562	90	170	122
612	2563	87	171	118
612	2564	87	171	120
612	2565	84	171	117
612	2566	84	170	118
612	2567	87	172	118
612	2568	88	171	118
612	2569	87	171	117
612	2570	88	171	120
612	2571	85	170	119
612	2572	87	170	120
612	2573	87	169	120
612	2574	87	171	118
612	2575	87	169	117
612	2576	84	170	117
612	2577	86	169	120
612	2578	88	172	117
612	2579	84	170	119
612	2580	89	171	118
612	2581	84	172	120
612	2582	85	171	118
612	2583	83	171	117
612	2584	88	169	119
612	2585	86	172	120
612	2586	87	170	119
612	2587	88	171	121
612	2588	90	171	122
612	2589	89	173	122
612	2590	89	170	121
612	2591	87	172	119
612	2592	85	170	118
612	2593	87	170	117
612	2594	88	170	116
612	2595	86	170	119
612	2596	88	169	119
612	2597	87	170	119
612	2598	88	169	118
612	2599	86	170	118
612	2600	85	170	118
613	2500	89	171	120
613	2501	86	170	118
613	2502	88	171	118
613	2503	89	171	121
613	2504	87	171	120
613	2505	88	172	118
613	2506	88	172	119
613	2507	89	172	119
613	2508	87	171	120
613	2509	88	171	118
613	2510	88	171	119
613	2511	89	172	118
613	2512	86	172	122
613	2513	87	172	119
613	2514	88	171	119
613	2515	89	172	120
613	2516	89	172	120
613	2517	87	170	120
613	2518	87	168	117
613	2519	87	169	116
613	2520	88	169	117
613	2521	90	171	116
613	2522	88	170	117
613	2523	89	171	118
613	2524	88	171	119
613	2525	85	171	120
613	2526	89	170	118
613	2527	86	169	117
613	2528	83	170	118
613	2529	84	169	117
613	2530	85	170	118
613	2531	89	170	118
613	2532	86	169	118
613	2533	84	170	118
613	2534	85	170	116
613	2535	87	170	117
613	2536	86	172	118
613	2537	90	172	119
613	2538	86	171	120
613	2539	90	173	119
613	2540	87	173	118
613	2541	89	172	120
613	2542	89	174	120
613	2543	86	172	120
613	2544	89	173	118
613	2545	92	172	121
613	2546	90	172	120
613	2547	88	172	120
613	2548	91	172	119
613	2549	85	171	119
613	2550	90	173	119
613	2551	87	171	119
613	2552	84	171	119
613	2553	83	171	118
613	2554	86	170	120
613	2555	84	169	120
613	2556	85	170	118
613	2557	84	171	117
613	2558	83	170	117
613	2559	85	170	118
613	2560	87	169	118
613	2561	91	170	116
613	2562	86	170	119
613	2563	86	171	118
613	2564	91	171	118
613	2565	86	169	117
613	2566	86	170	119
613	2567	83	170	119
613	2568	83	169	117
613	2569	85	170	119
613	2570	90	170	116
613	2571	86	172	118
613	2572	89	171	119
613	2573	88	169	119
613	2574	84	171	120
613	2575	84	171	120
613	2576	84	169	118
613	2577	85	171	118
613	2578	88	170	118
613	2579	85	171	117
613	2580	85	171	117
613	2581	84	170	119
613	2582	86	171	118
613	2583	89	170	120
613	2584	88	171	120
613	2585	88	171	118
613	2586	86	172	120
613	2587	90	171	121
613	2588	91	173	120
613	2589	90	172	120
613	2590	90	172	122
613	2591	84	171	117
613	2592	89	170	118
613	2593	86	171	119
613	2594	88	169	120
613	2595	85	168	116
613	2596	85	171	117
613	2597	87	170	118
613	2598	83	171	117
613	2599	90	171	119
613	2600	87	170	118
614	2500	90	172	120
614	2501	88	173	120
614	2502	88	172	120
614	2503	86	171	121
614	2504	86	171	121
614	2505	87	171	119
614	2506	87	172	119
614	2507	88	171	119
614	2508	88	172	121
614	2509	89	171	121
614	2510	85	170	121
614	2511	87	173	119
614	2512	90	171	121
614	2513	89	172	119
614	2514	89	172	122
614	2515	89	171	120
614	2516	87	172	123
614	2517	84	171	121
614	2518	87	171	116
614	2519	87	171	117
614	2520	88	171	117
614	2521	85	170	120
614	2522	85	172	119
614	2523	89	170	117
614	2524	88	170	118
614	2525	89	170	122
614	2526	88	170	120
614	2527	90	170	120
614	2528	87	170	119
614	2529	85	170	118
614	2530	88	169	118
614	2531	90	171	119
614	2532	85	170	120
614	2533	87	171	121
614	2534	89	171	118
614	2535	86	171	118
614	2536	86	172	121
614	2537	88	171	120
614	2538	90	172	118
614	2539	88	172	120
614	2540	88	172	122
614	2541	85	171	122
614	2542	89	172	119
614	2543	89	172	121
614	2544	91	170	123
614	2545	91	172	123
614	2546	91	172	122
614	2547	87	170	121
614	2548	91	173	120
614	2549	87	172	119
614	2550	88	170	118
614	2551	86	171	118
614	2552	86	171	120
614	2553	88	172	119
614	2554	88	170	120
614	2555	87	171	120
614	2556	86	171	119
614	2557	85	169	118
614	2558	86	170	120
614	2559	84	171	120
614	2560	86	172	120
614	2561	85	170	117
614	2562	86	169	119
614	2563	86	169	118
614	2564	87	170	119
614	2565	90	170	117
614	2566	84	170	118
614	2567	88	171	116
614	2568	85	171	120
614	2569	87	171	118
614	2570	87	170	119
614	2571	89	170	121
614	2572	89	171	119
614	2573	88	172	119
614	2574	87	170	119
614	2575	90	172	121
614	2576	83	171	117
614	2577	86	171	117
614	2578	87	172	119
614	2579	84	171	119
614	2580	87	171	119
614	2581	87	171	119
614	2582	85	170	119
614	2583	89	171	119
614	2584	90	171	121
614	2585	88	171	122
614	2586	88	171	121
614	2587	87	172	120
614	2588	90	172	122
614	2589	90	171	122
614	2590	92	173	122
614	2591	89	172	122
614	2592	88	172	120
614	2593	85	171	118
614	2594	88	170	119
614	2595	87	170	117
614	2596	86	171	118
614	2597	84	170	117
614	2598	85	170	118
614	2599	83	171	120
614	2600	87	169	119
615	2500	89	171	119
615	2501	88	172	120
615	2502	87	172	121
615	2503	89	170	121
615	2504	85	170	118
615	2505	87	172	119
615	2506	88	172	120
615	2507	90	172	120
615	2508	89	172	120
615	2509	91	172	119
615	2510	87	172	120
615	2511	89	172	121
615	2512	88	174	121
615	2513	87	172	120
615	2514	91	172	119
615	2515	90	172	120
615	2516	89	173	120
615	2517	88	171	119
615	2518	87	171	120
615	2519	85	170	117
615	2520	85	171	117
615	2521	84	171	119
615	2522	88	170	116
615	2523	87	171	117
615	2524	88	172	120
615	2525	85	169	121
615	2526	90	170	119
615	2527	86	169	118
615	2528	84	171	120
615	2529	88	170	117
615	2530	87	170	118
615	2531	87	170	119
615	2532	84	170	118
615	2533	87	172	120
615	2534	88	171	117
615	2535	88	171	120
615	2536	88	171	118
615	2537	85	171	120
615	2538	88	173	118
615	2539	87	172	118
615	2540	91	173	121
615	2541	90	171	120
615	2542	89	173	120
615	2543	88	173	120
615	2544	90	172	122
615	2545	91	171	120
615	2546	90	172	120
615	2547	87	172	120
615	2548	89	172	120
615	2549	88	172	119
615	2550	88	171	118
615	2551	88	171	119
615	2552	83	172	120
615	2553	88	171	118
615	2554	85	171	119
615	2555	86	171	118
615	2556	86	172	117
615	2557	85	170	119
615	2558	89	170	117
615	2559	85	171	119
615	2560	86	170	118
615	2561	84	171	118
615	2562	89	169	117
615	2563	87	169	119
615	2564	87	170	116
615	2565	87	170	116
615	2566	90	171	119
615	2567	87	171	119
615	2568	87	169	118
615	2569	87	170	117
615	2570	85	170	119
615	2571	88	170	120
615	2572	88	171	117
615	2573	85	170	119
615	2574	91	170	119
615	2575	85	170	120
615	2576	83	171	118
615	2577	85	171	120
615	2578	85	170	118
615	2579	86	170	118
615	2580	88	171	119
615	2581	88	170	119
615	2582	85	170	116
615	2583	88	171	120
615	2584	89	172	121
615	2585	90	172	120
615	2586	87	171	119
615	2587	90	171	120
615	2588	91	172	120
615	2589	88	172	121
615	2590	95	173	120
615	2591	88	171	119
615	2592	86	170	118
615	2593	91	170	119
615	2594	88	172	120
615	2595	86	170	119
615	2596	87	171	119
615	2597	86	171	117
615	2598	85	171	117
615	2599	87	171	118
615	2600	87	170	119
616	2500	88	171	120
616	2501	84	171	119
616	2502	86	171	117
616	2503	87	172	120
616	2504	88	172	121
616	2505	86	172	120
616	2506	85	171	120
616	2507	88	173	119
616	2508	89	173	119
616	2509	91	172	120
616	2510	91	171	120
616	2511	90	173	119
616	2512	89	174	122
616	2513	88	173	122
616	2514	87	172	120
616	2515	89	173	119
616	2516	86	172	121
616	2517	83	172	119
616	2518	84	170	117
616	2519	87	171	118
616	2520	84	172	117
616	2521	88	171	118
616	2522	84	172	117
616	2523	89	172	118
616	2524	89	172	120
616	2525	86	172	120
616	2526	89	170	118
616	2527	85	170	117
616	2528	85	171	116
616	2529	83	171	119
616	2530	86	169	117
616	2531	86	171	117
616	2532	87	169	118
616	2533	86	171	119
616	2534	87	169	118
616	2535	88	170	121
616	2536	90	172	120
616	2537	86	172	121
616	2538	89	171	120
616	2539	90	171	119
616	2540	92	173	122
616	2541	90	173	123
616	2542	90	172	122
616	2543	89	173	122
616	2544	90	171	121
616	2545	89	172	120
616	2546	89	171	119
616	2547	91	170	120
616	2548	88	172	120
616	2549	88	172	118
616	2550	84	171	118
616	2551	87	171	118
616	2552	85	171	118
616	2553	86	171	120
616	2554	88	172	116
616	2555	88	172	119
616	2556	85	172	119
616	2557	86	172	118
616	2558	84	171	118
616	2559	85	171	119
616	2560	82	171	118
616	2561	80	171	119
616	2562	84	170	117
616	2563	87	169	120
616	2564	81	171	118
616	2565	86	171	116
616	2566	88	171	118
616	2567	90	171	118
616	2568	91	172	119
616	2569	85	171	119
616	2570	88	172	119
616	2571	89	170	118
616	2572	87	170	117
616	2573	89	171	120
616	2574	87	171	118
616	2575	88	171	119
616	2576	83	170	119
616	2577	87	171	118
616	2578	86	172	119
616	2579	85	171	117
616	2580	86	172	118
616	2581	87	171	118
616	2582	89	171	119
616	2583	87	172	119
616	2584	93	171	119
616	2585	91	172	120
616	2586	92	172	119
616	2587	88	171	120
616	2588	89	171	121
616	2589	90	172	120
616	2590	88	171	120
616	2591	86	171	121
616	2592	88	171	119
616	2593	88	172	118
616	2594	89	171	120
616	2595	85	170	117
616	2596	85	171	118
616	2597	84	170	117
616	2598	84	171	116
616	2599	87	169	118
616	2600	87	170	117
617	2500	86	171	119
617	2501	87	171	118
617	2502	89	171	120
617	2503	87	171	119
617	2504	89	171	117
617	2505	85	170	119
617	2506	86	172	119
617	2507	89	172	120
617	2508	90	173	119
617	2509	92	173	121
617	2510	89	173	121
617	2511	85	172	119
617	2512	86	172	123
617	2513	89	172	120
617	2514	89	172	122
617	2515	90	172	121
617	2516	87	171	121
617	2517	89	171	118
617	2518	84	170	116
617	2519	86	171	119
617	2520	84	170	118
617	2521	86	171	121
617	2522	89	171	118
617	2523	85	170	120
617	2524	88	171	119
617	2525	90	170	121
617	2526	86	171	118
617	2527	84	170	119
617	2528	84	169	117
617	2529	85	171	119
617	2530	85	170	117
617	2531	87	169	118
617	2532	84	169	117
617	2533	86	171	117
617	2534	87	170	119
617	2535	86	170	118
617	2536	87	172	119
617	2537	88	172	120
617	2538	89	171	121
617	2539	90	172	121
617	2540	88	172	120
617	2541	91	173	119
617	2542	93	173	122
617	2543	89	172	122
617	2544	90	172	120
617	2545	91	171	121
617	2546	87	170	122
617	2547	88	170	119
617	2548	85	169	122
617	2549	85	170	117
617	2550	82	172	119
617	2551	84	171	119
617	2552	86	172	119
617	2553	85	171	119
617	2554	86	171	119
617	2555	88	171	120
617	2556	88	171	120
617	2557	91	171	119
617	2558	86	170	117
617	2559	86	170	119
617	2560	85	170	118
617	2561	86	170	117
617	2562	86	171	118
617	2563	86	170	117
617	2564	82	170	118
617	2565	89	171	120
617	2566	90	171	119
617	2567	89	171	119
617	2568	88	170	119
617	2569	87	170	116
617	2570	87	171	120
617	2571	84	171	118
617	2572	85	170	118
617	2573	89	172	120
617	2574	87	170	121
617	2575	86	169	119
617	2576	86	170	120
617	2577	87	172	118
617	2578	87	171	120
617	2579	85	171	118
617	2580	86	171	118
617	2581	89	170	118
617	2582	87	171	118
617	2583	89	170	120
617	2584	91	171	118
617	2585	89	171	120
617	2586	87	170	119
617	2587	87	170	118
617	2588	86	171	121
617	2589	87	171	117
617	2590	89	173	119
617	2591	86	171	119
617	2592	89	171	118
617	2593	91	171	118
617	2594	89	171	122
617	2595	89	169	119
617	2596	87	171	118
617	2597	88	170	119
617	2598	84	171	117
617	2599	86	170	119
617	2600	86	170	119
618	2500	86	171	120
618	2501	84	171	118
618	2502	88	172	120
618	2503	89	172	120
618	2504	88	172	120
618	2505	87	171	119
618	2506	85	170	118
618	2507	88	172	120
618	2508	87	173	121
618	2509	89	174	121
618	2510	88	173	122
618	2511	87	172	118
618	2512	88	172	120
618	2513	91	173	119
618	2514	86	173	122
618	2515	88	172	121
618	2516	87	172	121
618	2517	87	172	117
618	2518	87	172	117
618	2519	85	173	118
618	2520	87	172	120
618	2521	84	172	119
618	2522	87	172	120
618	2523	90	172	119
618	2524	87	171	121
618	2525	89	171	119
618	2526	87	171	117
618	2527	86	169	118
618	2528	85	170	119
618	2529	86	170	117
618	2530	84	169	118
618	2531	87	171	118
618	2532	86	170	117
618	2533	84	169	120
618	2534	89	170	119
618	2535	86	170	120
618	2536	90	172	120
618	2537	89	171	123
618	2538	87	171	120
618	2539	90	172	119
618	2540	85	172	120
618	2541	88	173	120
618	2542	91	173	123
618	2543	89	173	122
618	2544	90	171	120
618	2545	88	170	120
618	2546	90	171	120
618	2547	89	170	120
618	2548	85	172	119
618	2549	87	171	117
618	2550	87	170	119
618	2551	87	170	117
618	2552	86	171	119
618	2553	87	172	119
618	2554	91	172	121
618	2555	89	171	120
618	2556	87	172	121
618	2557	89	172	120
618	2558	87	172	119
618	2559	87	172	119
618	2560	84	171	118
618	2561	86	169	118
618	2562	87	170	117
618	2563	88	170	117
618	2564	87	170	119
618	2565	90	170	120
618	2566	88	171	120
618	2567	92	172	120
618	2568	88	171	120
618	2569	88	172	121
618	2570	89	171	118
618	2571	87	171	120
618	2572	89	169	120
618	2573	87	171	119
618	2574	87	172	121
618	2575	89	172	119
618	2576	85	171	118
618	2577	85	172	120
618	2578	88	172	119
618	2579	87	171	119
618	2580	87	170	119
618	2581	87	171	120
618	2582	87	173	120
618	2583	89	171	118
618	2584	86	172	118
618	2585	89	171	119
618	2586	84	170	120
618	2587	87	173	121
618	2588	87	171	119
618	2589	85	172	119
618	2590	87	170	118
618	2591	87	172	118
618	2592	91	171	117
618	2593	91	171	121
618	2594	91	172	122
618	2595	85	170	122
618	2596	87	172	120
618	2597	83	170	118
618	2598	83	170	119
618	2599	83	170	118
618	2600	86	170	119
619	2500	89	173	119
619	2501	88	172	120
619	2502	88	171	120
619	2503	87	171	120
619	2504	88	174	120
619	2505	88	172	117
619	2506	90	173	120
619	2507	89	173	120
619	2508	91	173	123
619	2509	89	174	123
619	2510	90	173	121
619	2511	92	174	121
619	2512	87	172	121
619	2513	86	173	119
619	2514	88	173	122
619	2515	90	172	120
619	2516	90	173	121
619	2517	87	171	118
619	2518	86	172	119
619	2519	84	173	118
619	2520	88	171	117
619	2521	89	173	120
619	2522	87	173	120
619	2523	89	171	117
619	2524	91	172	121
619	2525	88	172	119
619	2526	84	170	119
619	2527	87	170	117
619	2528	86	170	119
619	2529	82	169	119
619	2530	84	170	119
619	2531	86	170	117
619	2532	83	169	120
619	2533	85	170	116
619	2534	87	171	120
619	2535	87	171	119
619	2536	88	172	119
619	2537	90	173	122
619	2538	89	172	121
619	2539	88	170	118
619	2540	92	173	122
619	2541	87	173	123
619	2542	90	175	123
619	2543	89	173	122
619	2544	90	172	121
619	2545	90	171	119
619	2546	88	171	121
619	2547	89	172	119
619	2548	88	171	120
619	2549	87	171	119
619	2550	88	172	119
619	2551	86	171	117
619	2552	85	171	117
619	2553	87	172	120
619	2554	83	171	119
619	2555	88	173	118
619	2556	93	173	121
619	2557	92	171	123
619	2558	88	172	120
619	2559	87	172	119
619	2560	86	171	118
619	2561	86	172	119
619	2562	88	172	120
619	2563	88	172	118
619	2564	87	171	121
619	2565	90	171	119
619	2566	91	172	119
619	2567	89	173	121
619	2568	89	170	120
619	2569	89	171	120
619	2570	89	172	118
619	2571	87	171	119
619	2572	90	170	116
619	2573	86	172	118
619	2574	87	171	121
619	2575	91	170	120
619	2576	85	170	121
619	2577	85	170	119
619	2578	87	171	121
619	2579	86	170	119
[truncated: 49,008 more rows]
[truncated: 1 more columns]
