# Supplementary material for: Traceable Calibration, Performance Metrics, and Uncertainty Estimates of Minirhizotron Digital Imagery for Fine-Root Measurements
Source: PLoS One. 2014 Nov 12;9(11):e112362. doi: 10.1371/journal.pone.0112362 (PMC4229195; doi:10.1371/journal.pone.0112362)
Supplement: Data S1 — Data and uncertainty analyses for the procedures described in this manuscript. (ZIP) [file pone.0112362.s001.zip › Data for submission/Root Color/CI_600_MAGENTA_DATA.xlsx]

## Sheet: MAGENTA1
COLUMN	ROW	RED	GREEN	BLUE
600	2800	255	167	201
600	2801	255	168	201
600	2802	255	169	201
600	2803	255	170	200
600	2804	255	168	202
600	2805	255	168	201
600	2806	255	169	202
600	2807	255	169	200
600	2808	255	169	200
600	2809	255	167	200
600	2810	255	165	200
600	2811	255	165	198
600	2812	255	167	198
600	2813	255	165	199
600	2814	255	166	198
600	2815	255	166	199
600	2816	255	166	198
600	2817	255	167	199
600	2818	255	167	199
600	2819	255	167	200
600	2820	255	166	200
600	2821	255	167	200
600	2822	255	168	200
600	2823	255	167	200
600	2824	255	167	200
600	2825	255	168	200
600	2826	255	168	201
600	2827	255	166	200
600	2828	255	168	200
600	2829	255	167	201
600	2830	255	168	201
600	2831	255	168	200
600	2832	255	167	199
600	2833	255	167	200
600	2834	255	168	199
600	2835	255	167	200
600	2836	255	168	199
600	2837	255	168	200
600	2838	255	168	200
600	2839	255	167	201
600	2840	255	168	200
600	2841	255	168	200
600	2842	255	167	201
600	2843	255	166	200
600	2844	255	168	200
600	2845	255	167	200
600	2846	255	168	201
600	2847	255	166	200
600	2848	255	167	200
600	2849	255	165	198
600	2850	255	165	199
600	2851	255	165	199
600	2852	255	165	199
600	2853	255	167	199
600	2854	255	165	200
600	2855	255	166	198
600	2856	255	168	199
600	2857	255	166	199
600	2858	255	168	200
600	2859	255	167	200
600	2860	255	167	200
600	2861	255	168	201
600	2862	255	168	200
600	2863	255	169	200
600	2864	255	168	201
600	2865	255	169	201
600	2866	255	168	200
600	2867	255	168	200
600	2868	255	168	200
600	2869	255	168	200
600	2870	255	166	201
600	2871	255	167	200
600	2872	255	165	200
600	2873	255	166	199
600	2874	255	167	200
600	2875	255	167	198
600	2876	255	166	200
600	2877	255	166	200
600	2878	255	167	200
600	2879	255	168	201
600	2880	255	166	200
600	2881	255	167	198
600	2882	255	166	198
600	2883	255	165	200
600	2884	255	165	198
600	2885	255	166	198
600	2886	255	165	199
600	2887	255	166	198
600	2888	255	167	199
600	2889	255	166	199
600	2890	255	167	199
600	2891	255	167	199
600	2892	255	167	198
600	2893	255	166	200
600	2894	255	166	199
600	2895	255	166	200
600	2896	255	166	199
600	2897	255	166	200
600	2898	255	166	199
600	2899	255	165	199
600	2900	255	167	198
601	2800	255	167	200
601	2801	255	168	201
601	2802	255	169	201
601	2803	255	168	201
601	2804	255	169	200
601	2805	255	168	200
601	2806	255	168	201
601	2807	255	169	200
601	2808	255	167	201
601	2809	255	167	200
601	2810	255	166	201
601	2811	255	166	198
601	2812	255	166	199
601	2813	255	166	197
601	2814	255	165	199
601	2815	255	166	199
601	2816	255	166	199
601	2817	255	165	200
601	2818	255	166	200
601	2819	255	166	200
601	2820	255	165	200
601	2821	255	167	200
601	2822	255	167	200
601	2823	255	167	200
601	2824	255	167	199
601	2825	255	167	200
601	2826	255	169	200
601	2827	255	166	200
601	2828	255	167	200
601	2829	255	168	200
601	2830	255	167	200
601	2831	255	168	200
601	2832	255	167	201
601	2833	255	167	200
601	2834	255	168	199
601	2835	255	167	200
601	2836	255	169	199
601	2837	255	167	199
601	2838	255	168	200
601	2839	255	168	199
601	2840	255	166	200
601	2841	255	168	200
601	2842	255	167	201
601	2843	255	167	201
601	2844	255	167	199
601	2845	255	167	200
601	2846	255	167	200
601	2847	255	167	199
601	2848	255	166	199
601	2849	255	167	198
601	2850	255	166	199
601	2851	255	165	198
601	2852	255	166	197
601	2853	255	165	199
601	2854	255	165	198
601	2855	255	167	199
601	2856	255	166	198
601	2857	255	166	200
601	2858	255	166	199
601	2859	255	167	198
601	2860	255	167	200
601	2861	255	168	200
601	2862	255	167	200
601	2863	255	167	201
601	2864	255	167	200
601	2865	255	167	200
601	2866	255	167	201
601	2867	255	167	201
601	2868	255	169	200
601	2869	255	168	200
601	2870	255	165	200
601	2871	255	166	200
601	2872	255	166	199
601	2873	255	165	200
601	2874	255	166	199
601	2875	255	167	200
601	2876	255	167	199
601	2877	255	166	200
601	2878	255	169	198
601	2879	255	166	199
601	2880	255	168	200
601	2881	255	167	197
601	2882	255	165	198
601	2883	255	166	199
601	2884	255	165	199
601	2885	255	165	198
601	2886	255	167	199
601	2887	255	165	198
601	2888	255	167	199
601	2889	255	166	198
601	2890	255	167	199
601	2891	255	165	199
601	2892	255	166	198
601	2893	255	166	199
601	2894	255	167	200
601	2895	255	167	200
601	2896	255	167	199
601	2897	255	166	198
601	2898	255	167	200
601	2899	255	167	199
601	2900	255	167	199
602	2800	255	168	200
602	2801	255	170	201
602	2802	255	169	202
602	2803	255	169	200
602	2804	255	168	201
602	2805	255	169	201
602	2806	255	168	201
602	2807	255	168	201
602	2808	255	168	199
602	2809	255	167	201
602	2810	255	165	199
602	2811	255	167	199
602	2812	255	166	199
602	2813	255	165	198
602	2814	255	165	197
602	2815	255	166	197
602	2816	255	165	199
602	2817	255	165	198
602	2818	255	167	199
602	2819	255	165	199
602	2820	255	166	200
602	2821	255	167	201
602	2822	255	167	200
602	2823	255	166	200
602	2824	255	167	200
602	2825	255	168	200
602	2826	255	166	199
602	2827	255	167	200
602	2828	255	168	201
602	2829	255	166	200
602	2830	255	167	200
602	2831	255	167	200
602	2832	255	167	200
602	2833	255	166	200
602	2834	255	168	200
602	2835	255	167	200
602	2836	255	168	200
602	2837	255	166	199
602	2838	255	167	200
602	2839	255	167	200
602	2840	255	168	201
602	2841	255	167	200
602	2842	255	166	201
602	2843	255	167	200
602	2844	255	168	200
602	2845	255	167	200
602	2846	255	167	201
602	2847	255	166	201
602	2848	255	165	199
602	2849	255	165	198
602	2850	255	165	198
602	2851	255	165	199
602	2852	255	165	198
602	2853	255	166	199
602	2854	255	165	198
602	2855	255	166	198
602	2856	255	165	198
602	2857	255	166	199
602	2858	255	167	199
602	2859	255	167	199
602	2860	255	166	199
602	2861	255	167	200
602	2862	255	167	201
602	2863	255	168	201
602	2864	255	167	200
602	2865	255	168	201
602	2866	255	168	200
602	2867	255	168	200
602	2868	255	169	200
602	2869	255	168	199
602	2870	255	167	200
602	2871	255	167	200
602	2872	255	166	200
602	2873	255	167	199
602	2874	255	166	199
602	2875	255	167	199
602	2876	255	166	200
602	2877	255	168	199
602	2878	255	167	199
602	2879	255	168	200
602	2880	255	167	200
602	2881	255	166	199
602	2882	255	166	199
602	2883	255	165	200
602	2884	255	165	198
602	2885	255	165	199
602	2886	255	166	199
602	2887	255	165	198
602	2888	255	166	199
602	2889	255	166	197
602	2890	255	165	199
602	2891	255	165	198
602	2892	255	166	199
602	2893	255	165	199
602	2894	255	167	199
602	2895	255	166	199
602	2896	255	165	200
602	2897	255	167	199
602	2898	255	164	198
602	2899	255	168	198
602	2900	255	166	198
603	2800	255	168	200
603	2801	255	169	201
603	2802	255	170	201
603	2803	255	169	201
603	2804	255	168	201
603	2805	255	168	201
603	2806	255	169	200
603	2807	255	168	201
603	2808	255	168	200
603	2809	255	166	202
603	2810	255	167	200
603	2811	255	166	199
603	2812	255	166	199
603	2813	255	165	199
603	2814	255	166	198
603	2815	255	167	199
603	2816	255	167	198
603	2817	255	165	200
603	2818	255	165	200
603	2819	255	167	199
603	2820	255	167	200
603	2821	255	167	201
603	2822	255	169	200
603	2823	255	166	200
603	2824	255	167	199
603	2825	255	167	200
603	2826	255	168	201
603	2827	255	167	199
603	2828	255	167	200
603	2829	255	166	200
603	2830	255	167	200
603	2831	255	167	201
603	2832	255	168	200
603	2833	255	168	200
603	2834	255	167	200
603	2835	255	168	200
603	2836	255	167	200
603	2837	255	167	200
603	2838	255	168	200
603	2839	255	168	200
603	2840	255	168	200
603	2841	255	166	200
603	2842	255	167	200
603	2843	255	166	201
603	2844	255	167	199
603	2845	255	168	201
603	2846	255	167	199
603	2847	255	166	200
603	2848	255	165	200
603	2849	255	165	200
603	2850	255	166	198
603	2851	255	165	199
603	2852	255	166	197
603	2853	255	166	200
603	2854	255	165	200
603	2855	255	166	198
603	2856	255	165	198
603	2857	255	167	199
603	2858	255	167	199
603	2859	255	167	199
603	2860	255	167	200
603	2861	255	168	200
603	2862	255	167	199
603	2863	255	167	201
603	2864	255	168	200
603	2865	255	168	200
603	2866	255	167	201
603	2867	255	169	201
603	2868	255	167	200
603	2869	255	167	199
603	2870	255	168	200
603	2871	255	166	199
603	2872	255	167	201
603	2873	255	166	199
603	2874	255	166	201
603	2875	255	167	198
603	2876	255	169	200
603	2877	255	167	200
603	2878	255	166	200
603	2879	255	168	200
603	2880	255	167	200
603	2881	255	166	198
603	2882	255	166	198
603	2883	255	166	198
603	2884	255	165	198
603	2885	255	165	200
603	2886	255	165	198
603	2887	255	167	199
603	2888	255	167	200
603	2889	255	166	198
603	2890	255	167	199
603	2891	255	165	199
603	2892	255	164	197
603	2893	255	166	200
603	2894	255	166	200
603	2895	255	168	200
603	2896	255	166	199
603	2897	255	166	199
603	2898	255	164	199
603	2899	255	167	200
603	2900	255	165	199
604	2800	255	167	202
604	2801	255	168	201
604	2802	255	169	201
604	2803	255	168	201
604	2804	255	168	200
604	2805	255	168	201
604	2806	255	169	202
604	2807	255	169	201
604	2808	255	166	200
604	2809	255	167	200
604	2810	255	167	199
604	2811	255	165	199
604	2812	255	166	199
604	2813	255	165	198
604	2814	255	165	199
604	2815	255	164	198
604	2816	255	167	199
604	2817	255	166	199
604	2818	255	167	201
604	2819	255	167	201
604	2820	255	166	199
604	2821	255	168	200
604	2822	255	168	201
604	2823	255	167	200
604	2824	255	168	199
604	2825	255	167	200
604	2826	255	167	199
604	2827	255	166	200
604	2828	255	167	202
604	2829	255	167	201
604	2830	255	167	201
604	2831	255	167	200
604	2832	255	167	201
604	2833	255	167	200
604	2834	255	167	200
604	2835	255	167	200
604	2836	255	167	200
604	2837	255	167	199
604	2838	255	165	200
604	2839	255	167	199
604	2840	255	167	199
604	2841	255	166	200
604	2842	255	167	200
604	2843	255	166	199
604	2844	255	168	199
604	2845	255	167	200
604	2846	255	166	201
604	2847	255	165	199
604	2848	255	165	198
604	2849	255	165	198
604	2850	255	165	198
604	2851	255	167	200
604	2852	255	165	198
604	2853	255	165	198
604	2854	255	164	199
604	2855	255	165	198
604	2856	255	166	198
604	2857	255	165	199
604	2858	255	165	199
604	2859	255	166	200
604	2860	255	166	200
604	2861	255	166	200
604	2862	255	167	201
604	2863	255	168	201
604	2864	255	166	200
604	2865	255	167	199
604	2866	255	167	199
604	2867	255	166	201
604	2868	255	167	201
604	2869	255	168	200
604	2870	255	169	201
604	2871	255	166	199
604	2872	255	166	199
604	2873	255	166	200
604	2874	255	166	200
604	2875	255	164	199
604	2876	255	166	199
604	2877	255	167	200
604	2878	255	167	200
604	2879	255	167	199
604	2880	255	169	200
604	2881	255	166	199
604	2882	255	164	200
604	2883	255	165	200
604	2884	255	165	199
604	2885	255	165	198
604	2886	255	165	198
604	2887	255	165	198
604	2888	255	166	199
604	2889	255	165	198
604	2890	255	166	199
604	2891	255	167	199
604	2892	255	165	200
604	2893	255	167	200
604	2894	255	167	198
604	2895	255	166	199
604	2896	255	166	198
604	2897	255	166	199
604	2898	255	167	200
604	2899	255	166	199
604	2900	255	165	199
605	2800	255	168	202
605	2801	255	168	201
605	2802	255	168	201
605	2803	255	167	200
605	2804	255	167	201
605	2805	255	170	201
605	2806	255	167	200
605	2807	255	168	200
605	2808	255	167	200
605	2809	255	166	201
605	2810	255	165	200
605	2811	255	166	199
605	2812	255	167	199
605	2813	255	166	200
605	2814	255	167	198
605	2815	255	166	199
605	2816	255	166	200
605	2817	255	167	200
605	2818	255	167	200
605	2819	255	167	199
605	2820	255	166	199
605	2821	255	168	202
605	2822	255	167	201
605	2823	255	166	200
605	2824	255	168	200
605	2825	255	167	200
605	2826	255	167	200
605	2827	255	167	201
605	2828	255	167	200
605	2829	255	169	200
605	2830	255	166	200
605	2831	255	167	200
605	2832	255	167	201
605	2833	255	168	200
605	2834	255	168	201
605	2835	255	168	201
605	2836	255	167	200
605	2837	255	167	200
605	2838	255	167	201
605	2839	255	166	201
605	2840	255	168	200
605	2841	255	167	200
605	2842	255	169	199
605	2843	255	167	200
605	2844	255	168	200
605	2845	255	166	201
605	2846	255	168	200
605	2847	255	166	199
605	2848	255	166	198
605	2849	255	166	199
605	2850	255	166	199
605	2851	255	166	198
605	2852	255	167	198
605	2853	255	166	199
605	2854	255	165	200
605	2855	255	165	199
605	2856	255	167	199
605	2857	255	166	199
605	2858	255	167	198
605	2859	255	166	200
605	2860	255	167	201
605	2861	255	167	200
605	2862	255	167	199
605	2863	255	167	199
605	2864	255	166	201
605	2865	255	168	199
605	2866	255	168	201
605	2867	255	167	200
605	2868	255	168	200
605	2869	255	168	199
605	2870	255	167	200
605	2871	255	165	200
605	2872	255	168	201
605	2873	255	165	200
605	2874	255	166	198
605	2875	255	166	199
605	2876	255	167	200
605	2877	255	167	200
605	2878	255	168	200
605	2879	255	167	200
605	2880	255	167	201
605	2881	255	165	199
605	2882	255	166	199
605	2883	255	166	199
605	2884	255	166	199
605	2885	255	166	199
605	2886	255	165	199
605	2887	255	166	200
605	2888	255	166	200
605	2889	255	166	198
605	2890	255	167	200
605	2891	255	165	199
605	2892	255	166	198
605	2893	255	166	199
605	2894	255	165	200
605	2895	255	167	199
605	2896	255	166	199
605	2897	255	165	199
605	2898	255	166	199
605	2899	255	165	198
605	2900	255	167	198
606	2800	255	168	200
606	2801	255	169	200
606	2802	255	168	201
606	2803	255	169	199
606	2804	255	168	200
606	2805	255	170	201
606	2806	255	168	202
606	2807	255	169	201
606	2808	255	167	200
606	2809	255	168	202
606	2810	255	167	200
606	2811	255	166	200
606	2812	255	167	200
606	2813	255	166	200
606	2814	255	166	199
606	2815	255	166	198
606	2816	255	166	198
606	2817	255	167	200
606	2818	255	168	200
606	2819	255	167	200
606	2820	255	168	200
606	2821	255	168	201
606	2822	255	169	201
606	2823	255	168	199
606	2824	255	168	199
606	2825	255	168	200
606	2826	255	169	201
606	2827	255	167	200
606	2828	255	167	199
606	2829	255	168	201
606	2830	255	168	199
606	2831	255	168	200
606	2832	255	167	201
606	2833	255	169	199
606	2834	255	168	200
606	2835	255	167	200
606	2836	255	168	200
606	2837	255	168	201
606	2838	255	167	200
606	2839	255	167	200
606	2840	255	168	200
606	2841	255	167	201
606	2842	255	167	200
606	2843	255	167	201
606	2844	255	168	200
606	2845	255	168	200
606	2846	255	167	200
606	2847	255	167	200
606	2848	255	167	199
606	2849	255	167	199
606	2850	255	166	198
606	2851	255	166	198
606	2852	255	166	199
606	2853	255	165	199
606	2854	255	167	198
606	2855	255	166	198
606	2856	255	166	198
606	2857	255	166	199
606	2858	255	167	200
606	2859	255	168	199
606	2860	255	166	199
606	2861	255	168	200
606	2862	255	166	200
606	2863	255	167	199
606	2864	255	166	200
606	2865	255	168	200
606	2866	255	167	200
606	2867	255	168	198
606	2868	255	168	200
606	2869	255	169	201
606	2870	255	169	200
606	2871	255	167	199
606	2872	255	167	200
606	2873	255	166	200
606	2874	255	167	200
606	2875	255	166	200
606	2876	255	168	200
606	2877	255	168	199
606	2878	255	168	200
606	2879	255	168	201
606	2880	255	167	199
606	2881	255	167	199
606	2882	255	166	199
606	2883	255	166	199
606	2884	255	166	199
606	2885	255	166	200
606	2886	255	165	199
606	2887	255	166	198
606	2888	255	166	200
606	2889	255	165	197
606	2890	255	166	199
606	2891	255	167	198
606	2892	255	165	199
606	2893	255	167	199
606	2894	255	167	199
606	2895	255	166	200
606	2896	255	166	199
606	2897	255	165	199
606	2898	255	168	199
606	2899	255	166	200
606	2900	255	165	199
607	2800	255	168	201
607	2801	255	168	201
607	2802	255	169	202
607	2803	255	170	201
607	2804	255	167	201
607	2805	255	169	201
607	2806	255	168	201
607	2807	255	168	202
607	2808	255	168	202
607	2809	255	168	201
607	2810	255	168	200
607	2811	255	168	200
607	2812	255	166	200
607	2813	255	166	199
607	2814	255	165	199
607	2815	255	166	200
607	2816	255	167	200
607	2817	255	167	201
607	2818	255	168	201
607	2819	255	168	200
607	2820	255	167	201
607	2821	255	168	200
607	2822	255	168	201
607	2823	255	168	201
607	2824	255	169	200
607	2825	255	167	200
607	2826	255	168	201
607	2827	255	167	200
607	2828	255	168	202
607	2829	255	168	201
607	2830	255	167	201
607	2831	255	167	202
607	2832	255	167	201
607	2833	255	169	201
607	2834	255	167	201
607	2835	255	167	201
607	2836	255	166	200
607	2837	255	168	200
607	2838	255	167	200
607	2839	255	167	199
607	2840	255	167	200
607	2841	255	166	200
607	2842	255	167	201
607	2843	255	168	200
607	2844	255	167	202
607	2845	255	167	202
607	2846	255	168	200
607	2847	255	167	199
607	2848	255	165	199
607	2849	255	167	199
607	2850	255	166	198
607	2851	255	166	199
607	2852	255	167	199
607	2853	255	166	199
607	2854	255	165	199
607	2855	255	166	199
607	2856	255	166	199
607	2857	255	167	199
607	2858	255	167	199
607	2859	255	166	199
607	2860	255	166	199
607	2861	255	166	200
607	2862	255	166	200
607	2863	255	166	200
607	2864	255	167	201
607	2865	255	166	200
607	2866	255	167	199
607	2867	255	168	199
607	2868	255	167	201
607	2869	255	167	198
607	2870	255	169	199
607	2871	255	168	200
607	2872	255	168	200
607	2873	255	167	201
607	2874	255	166	200
607	2875	255	167	198
607	2876	255	167	200
607	2877	255	167	199
607	2878	255	167	199
607	2879	255	166	200
607	2880	255	167	201
607	2881	255	166	200
607	2882	255	166	199
607	2883	255	167	199
607	2884	255	166	199
607	2885	255	165	199
607	2886	255	166	199
607	2887	255	165	199
607	2888	255	167	200
607	2889	255	165	198
607	2890	255	165	199
607	2891	255	167	199
607	2892	255	167	198
607	2893	255	166	200
607	2894	255	167	199
607	2895	255	167	201
607	2896	255	165	199
607	2897	255	167	200
607	2898	255	167	199
607	2899	255	165	199
607	2900	255	165	199
608	2800	255	169	201
608	2801	255	168	200
608	2802	255	169	201
608	2803	255	168	201
608	2804	255	169	201
608	2805	255	169	201
608	2806	255	168	202
608	2807	255	167	202
608	2808	255	168	201
608	2809	255	169	201
608	2810	255	166	201
608	2811	255	167	200
608	2812	255	168	200
608	2813	255	166	199
608	2814	255	168	199
608	2815	255	167	200
608	2816	255	167	200
608	2817	255	167	200
608	2818	255	168	201
608	2819	255	167	200
608	2820	255	167	201
608	2821	255	168	201
608	2822	255	168	200
608	2823	255	167	201
608	2824	255	167	201
608	2825	255	168	201
608	2826	255	166	200
608	2827	255	167	200
608	2828	255	167	201
608	2829	255	168	200
608	2830	255	167	201
608	2831	255	166	201
608	2832	255	167	201
608	2833	255	168	200
608	2834	255	168	201
608	2835	255	167	200
608	2836	255	167	200
608	2837	255	167	199
608	2838	255	167	201
608	2839	255	168	200
608	2840	255	167	202
608	2841	255	167	200
608	2842	255	167	201
608	2843	255	168	201
608	2844	255	167	200
608	2845	255	167	200
608	2846	255	167	201
608	2847	255	166	199
608	2848	255	166	200
608	2849	255	164	199
608	2850	255	166	198
608	2851	255	165	198
608	2852	255	166	198
608	2853	255	165	199
608	2854	255	165	199
608	2855	255	167	198
608	2856	255	166	200
608	2857	255	167	199
608	2858	255	167	198
608	2859	255	166	200
608	2860	255	167	199
608	2861	255	168	200
608	2862	255	167	200
608	2863	255	166	200
608	2864	255	166	202
608	2865	255	167	200
608	2866	255	168	201
608	2867	255	169	199
608	2868	255	168	200
608	2869	255	169	200
608	2870	255	168	201
608	2871	255	167	200
608	2872	255	167	200
608	2873	255	167	200
608	2874	255	166	199
608	2875	255	166	200
608	2876	255	167	200
608	2877	255	167	200
608	2878	255	167	199
608	2879	255	167	199
608	2880	255	167	200
608	2881	255	166	199
608	2882	255	166	198
608	2883	255	165	199
608	2884	255	164	199
608	2885	255	166	200
608	2886	255	167	199
608	2887	255	166	199
608	2888	255	166	199
608	2889	255	166	199
608	2890	255	167	198
608	2891	255	164	199
608	2892	255	166	199
608	2893	255	167	198
608	2894	255	167	200
608	2895	255	167	200
608	2896	255	166	198
608	2897	255	165	200
608	2898	255	165	200
608	2899	255	166	199
608	2900	255	165	199
609	2800	255	168	201
609	2801	255	169	202
609	2802	255	170	202
609	2803	255	168	202
609	2804	255	168	201
609	2805	255	168	203
609	2806	255	169	200
609	2807	255	170	201
609	2808	255	168	201
609	2809	255	168	203
609	2810	255	165	201
609	2811	255	167	200
609	2812	255	167	200
609	2813	255	167	200
609	2814	255	167	200
609	2815	255	167	201
609	2816	255	168	201
609	2817	255	167	201
609	2818	255	168	201
609	2819	255	168	201
609	2820	255	166	201
609	2821	255	168	202
609	2822	255	168	200
609	2823	255	169	201
609	2824	255	168	201
609	2825	255	169	200
609	2826	255	167	201
609	2827	255	167	200
609	2828	255	168	200
609	2829	255	167	201
609	2830	255	166	201
609	2831	255	167	201
609	2832	255	167	201
609	2833	255	168	201
609	2834	255	168	200
609	2835	255	167	200
609	2836	255	167	201
609	2837	255	167	201
609	2838	255	167	201
609	2839	255	167	201
609	2840	255	167	201
609	2841	255	168	201
609	2842	255	167	201
609	2843	255	168	201
609	2844	255	167	201
609	2845	255	167	201
609	2846	255	167	201
609	2847	255	167	200
609	2848	255	166	199
609	2849	255	167	200
609	2850	255	165	199
609	2851	255	166	200
609	2852	255	165	200
609	2853	255	165	200
609	2854	255	168	199
609	2855	255	166	200
609	2856	255	166	199
609	2857	255	167	199
609	2858	255	166	199
609	2859	255	167	200
609	2860	255	167	200
609	2861	255	166	200
609	2862	255	167	199
609	2863	255	167	201
609	2864	255	166	201
609	2865	255	167	201
609	2866	255	167	200
609	2867	255	167	200
609	2868	255	167	201
609	2869	255	169	200
609	2870	255	167	200
609	2871	255	167	200
609	2872	255	166	201
609	2873	255	165	201
609	2874	255	166	201
609	2875	255	166	200
609	2876	255	167	201
609	2877	255	167	201
609	2878	255	167	200
609	2879	255	167	202
609	2880	255	167	201
609	2881	255	166	200
609	2882	255	166	199
609	2883	255	165	199
609	2884	255	166	200
609	2885	255	165	201
609	2886	255	165	199
609	2887	255	165	199
609	2888	255	167	199
609	2889	255	165	200
609	2890	255	166	199
609	2891	255	167	199
609	2892	255	166	198
609	2893	255	166	200
609	2894	255	166	200
609	2895	255	166	200
609	2896	255	165	200
609	2897	255	166	201
609	2898	255	167	199
609	2899	255	167	200
609	2900	255	166	198
610	2800	255	168	200
610	2801	255	169	202
610	2802	255	168	201
610	2803	255	169	201
610	2804	255	168	200
610	2805	255	168	202
610	2806	255	169	202
610	2807	255	168	202
610	2808	255	168	201
610	2809	255	169	202
610	2810	255	167	201
610	2811	255	168	200
610	2812	255	168	201
610	2813	255	166	200
610	2814	255	168	199
610	2815	255	167	199
610	2816	255	169	201
610	2817	255	167	200
610	2818	255	168	200
610	2819	255	167	201
610	2820	255	168	201
610	2821	255	169	202
610	2822	255	166	200
610	2823	255	167	200
610	2824	255	166	200
610	2825	255	168	200
610	2826	255	168	201
610	2827	255	167	201
610	2828	255	167	200
610	2829	255	168	201
610	2830	255	167	200
610	2831	255	166	201
610	2832	255	166	200
610	2833	255	167	201
610	2834	255	167	199
610	2835	255	168	201
610	2836	255	167	200
610	2837	255	169	200
610	2838	255	168	201
610	2839	255	168	201
610	2840	255	168	202
610	2841	255	167	201
610	2842	255	168	201
610	2843	255	168	200
610	2844	255	168	200
610	2845	255	167	200
610	2846	255	168	202
610	2847	255	166	200
610	2848	255	167	199
610	2849	255	167	200
610	2850	255	166	199
610	2851	255	165	199
610	2852	255	165	199
610	2853	255	166	200
610	2854	255	166	199
610	2855	255	167	199
610	2856	255	165	199
610	2857	255	166	199
610	2858	255	166	200
610	2859	255	167	199
610	2860	255	166	200
610	2861	255	166	200
610	2862	255	167	199
610	2863	255	168	200
610	2864	255	165	200
610	2865	255	168	199
610	2866	255	168	201
610	2867	255	167	200
610	2868	255	168	200
610	2869	255	168	200
610	2870	255	168	200
610	2871	255	167	200
610	2872	255	166	200
610	2873	255	167	200
610	2874	255	166	200
610	2875	255	166	199
610	2876	255	167	200
610	2877	255	168	200
610	2878	255	166	200
610	2879	255	168	200
610	2880	255	167	200
610	2881	255	166	198
610	2882	255	166	198
610	2883	255	167	199
610	2884	255	166	200
610	2885	255	166	200
610	2886	255	166	200
610	2887	255	167	200
610	2888	255	167	200
610	2889	255	166	200
610	2890	255	168	200
610	2891	255	166	198
610	2892	255	166	200
610	2893	255	166	199
610	2894	255	167	200
610	2895	255	165	201
610	2896	255	167	199
610	2897	255	166	199
610	2898	255	166	200
610	2899	255	167	199
610	2900	255	166	198
611	2800	255	169	202
611	2801	255	169	202
611	2802	255	168	201
611	2803	255	169	201
611	2804	255	167	201
611	2805	255	169	200
611	2806	255	169	201
611	2807	255	168	201
611	2808	255	168	200
611	2809	255	170	203
611	2810	255	168	201
611	2811	255	167	200
611	2812	255	168	202
611	2813	255	169	200
611	2814	255	168	199
611	2815	255	168	200
611	2816	255	168	201
611	2817	255	168	201
611	2818	255	168	201
611	2819	255	168	201
611	2820	255	167	200
611	2821	255	167	200
611	2822	255	167	200
611	2823	255	169	201
611	2824	255	168	202
611	2825	255	168	200
611	2826	255	168	201
611	2827	255	168	201
611	2828	255	166	201
611	2829	255	167	200
611	2830	255	166	201
611	2831	255	168	202
611	2832	255	167	201
611	2833	255	168	202
611	2834	255	167	201
611	2835	255	169	201
611	2836	255	169	199
611	2837	255	167	201
611	2838	255	167	202
611	2839	255	167	200
611	2840	255	168	200
611	2841	255	168	200
611	2842	255	168	201
611	2843	255	167	200
611	2844	255	166	201
611	2845	255	168	201
611	2846	255	168	201
611	2847	255	166	200
611	2848	255	165	199
611	2849	255	166	199
611	2850	255	166	199
611	2851	255	167	200
611	2852	255	168	200
611	2853	255	167	198
611	2854	255	165	199
611	2855	255	165	198
611	2856	255	166	199
611	2857	255	165	199
611	2858	255	167	199
611	2859	255	167	200
611	2860	255	166	201
611	2861	255	165	201
611	2862	255	168	199
611	2863	255	168	200
611	2864	255	167	201
611	2865	255	166	199
611	2866	255	167	200
611	2867	255	168	200
611	2868	255	167	200
611	2869	255	168	201
611	2870	255	168	200
611	2871	255	168	200
611	2872	255	167	201
611	2873	255	167	201
611	2874	255	166	201
611	2875	255	167	200
611	2876	255	167	201
611	2877	255	167	200
611	2878	255	167	201
611	2879	255	168	200
611	2880	255	168	200
611	2881	255	166	199
611	2882	255	166	200
611	2883	255	166	200
611	2884	255	166	199
611	2885	255	166	201
611	2886	255	165	199
611	2887	255	167	200
611	2888	255	167	200
611	2889	255	165	199
611	2890	255	166	198
611	2891	255	168	198
611	2892	255	166	199
611	2893	255	167	199
611	2894	255	166	199
611	2895	255	167	201
611	2896	255	166	200
611	2897	255	167	200
611	2898	255	167	200
611	2899	255	166	200
611	2900	255	167	200
612	2800	255	167	202
612	2801	255	169	202
612	2802	255	169	201
612	2803	255	168	202
612	2804	255	168	201
612	2805	255	168	201
612	2806	255	170	202
612	2807	255	169	202
612	2808	255	169	202
612	2809	255	169	203
612	2810	255	168	202
612	2811	255	168	201
612	2812	255	168	202
612	2813	255	168	201
612	2814	255	166	199
612	2815	255	168	200
612	2816	255	168	201
612	2817	255	169	200
612	2818	255	168	202
612	2819	255	167	201
612	2820	255	168	201
612	2821	255	169	202
612	2822	255	167	201
612	2823	255	168	201
612	2824	255	167	199
612	2825	255	168	201
612	2826	255	168	201
612	2827	255	167	200
612	2828	255	168	201
612	2829	255	166	201
612	2830	255	168	201
612	2831	255	168	201
612	2832	255	167	202
612	2833	255	167	201
612	2834	255	168	201
612	2835	255	168	201
612	2836	255	169	202
612	2837	255	167	201
612	2838	255	167	201
612	2839	255	166	201
612	2840	255	168	201
612	2841	255	168	201
612	2842	255	167	201
612	2843	255	167	202
612	2844	255	167	200
612	2845	255	168	201
612	2846	255	167	200
612	2847	255	167	200
612	2848	255	167	199
612	2849	255	165	199
612	2850	255	168	198
612	2851	255	166	200
612	2852	255	166	199
612	2853	255	167	200
612	2854	255	166	201
612	2855	255	166	199
612	2856	255	166	199
612	2857	255	166	200
612	2858	255	165	199
612	2859	255	167	200
612	2860	255	167	199
612	2861	255	165	200
612	2862	255	166	199
612	2863	255	167	200
612	2864	255	167	200
612	2865	255	167	199
612	2866	255	168	200
612	2867	255	168	201
612	2868	255	168	200
612	2869	255	168	200
612	2870	255	168	201
612	2871	255	167	200
612	2872	255	167	201
612	2873	255	168	200
612	2874	255	167	199
612	2875	255	168	200
612	2876	255	168	201
612	2877	255	166	201
612	2878	255	167	199
612	2879	255	167	201
612	2880	255	167	200
612	2881	255	167	200
612	2882	255	166	200
612	2883	255	166	201
612	2884	255	167	199
612	2885	255	166	200
612	2886	255	166	199
612	2887	255	167	198
612	2888	255	167	200
612	2889	255	166	199
612	2890	255	167	200
612	2891	255	167	199
612	2892	255	167	200
612	2893	255	167	201
612	2894	255	167	200
612	2895	255	167	201
612	2896	255	168	199
612	2897	255	166	200
612	2898	255	166	200
612	2899	255	167	199
612	2900	255	166	200
613	2800	255	168	201
613	2801	255	169	201
613	2802	255	170	201
613	2803	255	167	201
613	2804	255	168	200
613	2805	255	169	201
613	2806	255	168	202
613	2807	255	169	202
613	2808	255	169	202
613	2809	255	168	202
613	2810	255	168	202
613	2811	255	168	200
613	2812	255	168	201
613	2813	255	169	201
613	2814	255	169	200
613	2815	255	168	201
613	2816	255	168	201
613	2817	255	168	200
613	2818	255	168	202
613	2819	255	168	201
613	2820	255	166	200
613	2821	255	167	200
613	2822	255	168	200
613	2823	255	168	198
613	2824	255	167	200
613	2825	255	169	201
613	2826	255	167	200
613	2827	255	168	200
613	2828	255	166	201
613	2829	255	167	200
613	2830	255	168	201
613	2831	255	167	201
613	2832	255	167	201
613	2833	255	168	200
613	2834	255	168	201
613	2835	255	168	200
613	2836	255	168	200
613	2837	255	167	200
613	2838	255	167	200
613	2839	255	168	201
613	2840	255	168	201
613	2841	255	167	200
613	2842	255	168	200
613	2843	255	166	200
613	2844	255	167	200
613	2845	255	168	200
613	2846	255	166	200
613	2847	255	166	200
613	2848	255	166	199
613	2849	255	166	199
613	2850	255	166	199
613	2851	255	166	200
613	2852	255	166	199
613	2853	255	166	199
613	2854	255	166	198
613	2855	255	168	198
613	2856	255	166	198
613	2857	255	168	199
613	2858	255	165	199
613	2859	255	166	200
613	2860	255	167	199
613	2861	255	166	200
613	2862	255	167	199
613	2863	255	167	200
613	2864	255	166	200
613	2865	255	167	200
613	2866	255	166	200
613	2867	255	166	200
613	2868	255	167	200
613	2869	255	167	201
613	2870	255	166	199
613	2871	255	167	200
613	2872	255	166	200
613	2873	255	168	199
613	2874	255	167	201
613	2875	255	168	200
613	2876	255	167	200
613	2877	255	167	201
613	2878	255	166	199
613	2879	255	168	202
613	2880	255	168	198
613	2881	255	167	198
613	2882	255	166	199
613	2883	255	167	199
613	2884	255	166	199
613	2885	255	166	199
613	2886	255	166	199
613	2887	255	166	199
613	2888	255	168	199
613	2889	255	167	198
613	2890	255	168	198
613	2891	255	165	198
613	2892	255	166	199
613	2893	255	166	200
613	2894	255	167	199
613	2895	255	166	200
613	2896	255	167	199
613	2897	255	167	200
613	2898	255	167	200
613	2899	255	168	200
613	2900	255	166	199
614	2800	255	168	203
614	2801	255	168	201
614	2802	255	169	202
614	2803	255	169	202
614	2804	255	168	202
614	2805	255	171	201
614	2806	255	169	201
614	2807	255	169	203
614	2808	255	170	202
614	2809	255	170	202
614	2810	255	168	202
614	2811	255	169	201
614	2812	255	168	202
614	2813	255	169	200
614	2814	255	169	200
614	2815	255	169	202
614	2816	255	168	201
614	2817	255	167	201
614	2818	255	168	202
614	2819	255	168	202
614	2820	255	167	200
614	2821	255	167	201
614	2822	255	167	201
614	2823	255	166	200
614	2824	255	168	201
614	2825	255	168	201
614	2826	255	168	200
614	2827	255	167	201
614	2828	255	168	201
614	2829	255	169	202
614	2830	255	167	202
614	2831	255	168	201
614	2832	255	166	201
614	2833	255	168	201
614	2834	255	168	201
614	2835	255	169	202
614	2836	255	168	201
614	2837	255	167	200
614	2838	255	167	200
614	2839	255	167	202
614	2840	255	168	202
614	2841	255	166	201
614	2842	255	168	200
614	2843	255	168	200
614	2844	255	167	201
614	2845	255	167	201
614	2846	255	167	200
614	2847	255	166	201
614	2848	255	167	199
614	2849	255	167	200
614	2850	255	166	200
614	2851	255	166	200
614	2852	255	168	198
614	2853	255	166	200
614	2854	255	165	200
614	2855	255	166	199
614	2856	255	166	200
614	2857	255	166	200
614	2858	255	166	201
614	2859	255	166	201
614	2860	255	166	201
614	2861	255	167	200
614	2862	255	166	200
614	2863	255	167	200
614	2864	255	168	200
614	2865	255	168	200
614	2866	255	167	202
614	2867	255	167	201
614	2868	255	167	200
614	2869	255	167	202
614	2870	255	168	201
614	2871	255	167	201
614	2872	255	166	200
614	2873	255	168	201
614	2874	255	168	201
614	2875	255	167	200
614	2876	255	167	201
614	2877	255	168	201
614	2878	255	168	200
614	2879	255	167	200
614	2880	255	168	200
614	2881	255	165	199
614	2882	255	166	199
614	2883	255	167	200
614	2884	255	166	200
614	2885	255	167	201
614	2886	255	167	199
614	2887	255	168	200
614	2888	255	166	200
614	2889	255	167	200
614	2890	255	167	199
614	2891	255	167	200
614	2892	255	167	200
614	2893	255	165	200
614	2894	255	166	199
614	2895	255	168	201
614	2896	255	168	199
614	2897	255	166	200
614	2898	255	168	201
614	2899	255	167	200
614	2900	255	166	200
615	2800	255	168	201
615	2801	255	169	201
615	2802	255	169	202
615	2803	255	170	201
615	2804	255	169	201
615	2805	255	170	201
615	2806	255	169	202
615	2807	255	170	201
615	2808	255	169	202
615	2809	255	170	202
615	2810	255	168	201
615	2811	255	170	202
615	2812	255	168	200
615	2813	255	168	201
615	2814	255	168	200
615	2815	255	169	201
615	2816	255	169	200
615	2817	255	168	201
615	2818	255	168	201
615	2819	255	168	201
615	2820	255	165	200
615	2821	255	166	200
615	2822	255	166	199
615	2823	255	167	200
615	2824	255	168	199
615	2825	255	168	201
615	2826	255	167	200
615	2827	255	167	201
615	2828	255	168	201
615	2829	255	168	201
615	2830	255	168	202
615	2831	255	168	202
615	2832	255	167	201
615	2833	255	167	200
615	2834	255	168	201
615	2835	255	168	201
615	2836	255	167	201
615	2837	255	167	199
615	2838	255	169	200
615	2839	255	168	201
615	2840	255	167	202
615	2841	255	166	200
615	2842	255	167	200
615	2843	255	166	200
615	2844	255	168	200
615	2845	255	168	201
615	2846	255	168	200
615	2847	255	167	199
615	2848	255	166	198
615	2849	255	165	198
615	2850	255	166	200
615	2851	255	166	200
615	2852	255	167	199
615	2853	255	165	199
615	2854	255	167	199
615	2855	255	167	199
615	2856	255	165	198
615	2857	255	167	199
615	2858	255	167	199
615	2859	255	166	199
615	2860	255	167	200
615	2861	255	166	201
615	2862	255	165	199
615	2863	255	167	199
615	2864	255	167	200
615	2865	255	168	200
615	2866	255	169	200
615	2867	255	166	200
615	2868	255	167	199
615	2869	255	167	201
615	2870	255	167	199
615	2871	255	166	199
615	2872	255	167	199
615	2873	255	168	201
615	2874	255	166	201
615	2875	255	168	200
615	2876	255	168	200
615	2877	255	168	201
615	2878	255	169	199
615	2879	255	167	199
615	2880	255	167	200
615	2881	255	167	198
615	2882	255	166	199
615	2883	255	166	200
615	2884	255	166	199
615	2885	255	167	201
615	2886	255	166	198
615	2887	255	167	200
615	2888	255	167	200
615	2889	255	165	198
615	2890	255	167	201
615	2891	255	167	200
615	2892	255	166	199
615	2893	255	168	199
615	2894	255	167	200
615	2895	255	167	200
615	2896	255	166	198
615	2897	255	166	199
615	2898	255	167	199
615	2899	255	168	200
615	2900	255	166	198
616	2800	255	168	202
616	2801	255	170	202
616	2802	255	169	201
616	2803	255	169	201
616	2804	255	169	201
616	2805	255	169	203
616	2806	255	170	202
616	2807	255	170	202
616	2808	255	170	202
616	2809	255	171	203
616	2810	255	168	202
616	2811	255	169	201
616	2812	255	169	202
616	2813	255	170	202
616	2814	255	168	201
616	2815	255	169	201
616	2816	255	168	201
616	2817	255	167	201
616	2818	255	168	202
616	2819	255	168	201
616	2820	255	167	201
616	2821	255	168	200
616	2822	255	167	200
616	2823	255	167	200
616	2824	255	166	200
616	2825	255	168	199
616	2826	255	168	200
616	2827	255	168	201
616	2828	255	168	201
616	2829	255	169	202
616	2830	255	168	202
616	2831	255	168	202
616	2832	255	167	202
616	2833	255	168	201
616	2834	255	168	201
616	2835	255	169	201
616	2836	255	168	201
616	2837	255	168	201
616	2838	255	168	200
616	2839	255	168	201
616	2840	255	169	201
616	2841	255	168	201
616	2842	255	167	201
616	2843	255	167	200
616	2844	255	168	200
616	2845	255	168	201
616	2846	255	167	201
616	2847	255	166	201
616	2848	255	166	200
616	2849	255	166	200
616	2850	255	167	198
616	2851	255	167	200
616	2852	255	168	199
616	2853	255	166	200
616	2854	255	166	199
616	2855	255	167	199
616	2856	255	166	199
616	2857	255	166	200
616	2858	255	166	200
616	2859	255	166	200
616	2860	255	168	199
616	2861	255	167	200
616	2862	255	166	200
616	2863	255	166	200
616	2864	255	167	200
616	2865	255	168	202
616	2866	255	167	202
616	2867	255	168	200
616	2868	255	168	200
616	2869	255	168	201
616	2870	255	167	199
616	2871	255	167	200
616	2872	255	167	199
616	2873	255	167	201
616	2874	255	167	200
616	2875	255	168	200
616	2876	255	167	201
616	2877	255	168	201
616	2878	255	167	201
616	2879	255	168	201
616	2880	255	168	200
616	2881	255	166	198
616	2882	255	166	199
616	2883	255	167	199
616	2884	255	167	200
616	2885	255	167	200
616	2886	255	166	198
616	2887	255	167	200
616	2888	255	167	200
616	2889	255	166	200
616	2890	255	167	201
616	2891	255	167	200
616	2892	255	167	200
616	2893	255	166	199
616	2894	255	167	200
616	2895	255	167	201
616	2896	255	167	199
616	2897	255	167	200
616	2898	255	166	199
616	2899	255	168	199
616	2900	255	167	200
617	2800	255	168	202
617	2801	255	168	202
617	2802	255	168	202
617	2803	255	169	201
617	2804	255	168	202
617	2805	255	169	202
617	2806	255	169	201
617	2807	255	169	203
617	2808	255	170	202
617	2809	255	170	202
617	2810	255	169	202
617	2811	255	169	201
617	2812	255	168	201
617	2813	255	168	201
617	2814	255	169	201
617	2815	255	169	201
617	2816	255	168	201
617	2817	255	168	201
617	2818	255	168	202
617	2819	255	167	201
617	2820	255	168	201
617	2821	255	166	201
617	2822	255	167	199
617	2823	255	168	201
617	2824	255	166	200
617	2825	255	167	201
617	2826	255	167	202
617	2827	255	168	202
617	2828	255	168	200
617	2829	255	168	201
617	2830	255	167	200
617	2831	255	169	200
617	2832	255	168	201
617	2833	255	168	201
617	2834	255	167	201
617	2835	255	169	200
617	2836	255	168	200
617	2837	255	167	201
617	2838	255	168	199
617	2839	255	168	201
617	2840	255	168	202
617	2841	255	166	201
617	2842	255	167	201
617	2843	255	167	200
617	2844	255	167	200
617	2845	255	167	201
617	2846	255	167	199
617	2847	255	167	201
617	2848	255	165	200
617	2849	255	165	200
617	2850	255	165	199
617	2851	255	166	200
617	2852	255	167	200
617	2853	255	166	199
617	2854	255	166	200
617	2855	255	168	199
617	2856	255	167	199
617	2857	255	166	200
617	2858	255	167	198
617	2859	255	166	200
617	2860	255	167	201
617	2861	255	167	202
617	2862	255	165	200
617	2863	255	166	201
617	2864	255	167	200
617	2865	255	167	199
617	2866	255	167	200
617	2867	255	167	200
617	2868	255	167	200
617	2869	255	168	199
617	2870	255	167	200
617	2871	255	168	199
617	2872	255	166	200
617	2873	255	167	200
617	2874	255	168	202
617	2875	255	169	201
617	2876	255	167	201
617	2877	255	167	200
617	2878	255	167	201
617	2879	255	166	199
617	2880	255	167	201
617	2881	255	165	198
617	2882	255	166	199
617	2883	255	167	199
617	2884	255	165	200
617	2885	255	168	200
617	2886	255	166	200
617	2887	255	167	200
617	2888	255	167	201
617	2889	255	167	200
617	2890	255	167	200
617	2891	255	167	200
617	2892	255	166	200
617	2893	255	167	200
617	2894	255	166	199
617	2895	255	166	199
617	2896	255	167	199
617	2897	255	167	199
617	2898	255	165	200
617	2899	255	167	199
617	2900	255	167	198
618	2800	255	168	202
618	2801	255	169	201
618	2802	255	169	200
618	2803	255	169	201
618	2804	255	170	201
618	2805	255	168	202
618	2806	255	170	201
618	2807	255	169	202
618	2808	255	169	202
618	2809	255	170	203
618	2810	255	168	201
618	2811	255	168	200
618	2812	255	169	203
618	2813	255	169	201
618	2814	255	169	201
618	2815	255	170	201
618	2816	255	169	201
618	2817	255	168	201
618	2818	255	169	202
618	2819	255	169	200
618	2820	255	167	200
618	2821	255	165	200
618	2822	255	167	200
618	2823	255	167	201
618	2824	255	166	200
618	2825	255	167	201
618	2826	255	169	201
618	2827	255	168	200
618	2828	255	169	201
618	2829	255	168	201
618	2830	255	168	202
618	2831	255	168	202
618	2832	255	167	201
618	2833	255	168	201
618	2834	255	167	200
618	2835	255	167	201
618	2836	255	168	201
618	2837	255	167	200
618	2838	255	167	201
618	2839	255	167	202
618	2840	255	168	200
618	2841	255	167	202
618	2842	255	167	201
618	2843	255	167	201
618	2844	255	167	200
618	2845	255	167	199
618	2846	255	167	200
618	2847	255	167	201
618	2848	255	166	199
618	2849	255	166	200
618	2850	255	167	198
618	2851	255	166	199
618	2852	255	167	200
618	2853	255	167	200
618	2854	255	166	200
618	2855	255	167	199
618	2856	255	166	199
618	2857	255	165	199
618	2858	255	166	198
618	2859	255	166	200
618	2860	255	166	200
618	2861	255	168	201
618	2862	255	167	199
618	2863	255	168	200
618	2864	255	167	200
618	2865	255	168	200
618	2866	255	167	200
618	2867	255	167	200
618	2868	255	166	200
618	2869	255	167	199
618	2870	255	166	199
618	2871	255	167	200
618	2872	255	166	200
618	2873	255	169	201
618	2874	255	168	202
618	2875	255	168	200
618	2876	255	167	200
618	2877	255	168	201
618	2878	255	168	201
618	2879	255	168	201
618	2880	255	166	201
618	2881	255	168	199
618	2882	255	166	200
618	2883	255	166	199
618	2884	255	166	200
618	2885	255	168	201
618	2886	255	165	199
618	2887	255	164	199
618	2888	255	167	200
618	2889	255	166	200
618	2890	255	167	200
618	2891	255	166	200
618	2892	255	167	201
618	2893	255	168	200
618	2894	255	166	200
618	2895	255	166	200
618	2896	255	166	199
618	2897	255	166	200
618	2898	255	165	198
618	2899	255	168	199
618	2900	255	166	198
619	2800	255	169	202
619	2801	255	171	200
619	2802	255	171	203
619	2803	255	169	202
619	2804	255	170	202
619	2805	255	169	202
619	2806	255	170	201
619	2807	255	171	203
619	2808	255	170	202
619	2809	255	171	202
619	2810	255	168	202
619	2811	255	169	200
619	2812	255	169	202
619	2813	255	170	201
619	2814	255	170	201
619	2815	255	169	201
619	2816	255	169	202
619	2817	255	168	201
619	2818	255	168	202
619	2819	255	168	201
619	2820	255	168	201
619	2821	255	167	201
619	2822	255	166	200
619	2823	255	166	200
619	2824	255	167	200
619	2825	255	169	201
619	2826	255	168	201
619	2827	255	168	202
619	2828	255	169	203
619	2829	255	168	203
619	2830	255	168	202
619	2831	255	168	201
619	2832	255	167	201
619	2833	255	169	200
619	2834	255	168	201
619	2835	255	168	200
619	2836	255	168	201
619	2837	255	168	201
619	2838	255	168	200
619	2839	255	167	200
619	2840	255	169	201
619	2841	255	168	200
619	2842	255	167	200
619	2843	255	167	200
619	2844	255	167	201
619	2845	255	167	200
619	2846	255	167	201
619	2847	255	167	201
619	2848	255	165	200
619	2849	255	166	200
619	2850	255	166	198
619	2851	255	166	200
619	2852	255	166	199
619	2853	255	166	200
619	2854	255	166	200
619	2855	255	166	199
619	2856	255	167	200
619	2857	255	166	200
619	2858	255	166	199
619	2859	255	168	199
619	2860	255	168	200
619	2861	255	166	200
619	2862	255	167	200
619	2863	255	167	200
619	2864	255	168	201
619	2865	255	167	199
619	2866	255	168	201
619	2867	255	167	201
619	2868	255	167	199
619	2869	255	168	198
619	2870	255	168	200
619	2871	255	167	199
619	2872	255	166	200
619	2873	255	168	199
619	2874	255	166	200
619	2875	255	169	201
619	2876	255	168	200
619	2877	255	168	200
619	2878	255	167	200
619	2879	255	166	200
[truncated: 49,008 more rows]
[truncated: 1 more columns]
