# Supplementary material for: Traceable Calibration, Performance Metrics, and Uncertainty Estimates of Minirhizotron Digital Imagery for Fine-Root Measurements
Source: PLoS One. 2014 Nov 12;9(11):e112362. doi: 10.1371/journal.pone.0112362 (PMC4229195; doi:10.1371/journal.pone.0112362)
Supplement: Data S1 — Data and uncertainty analyses for the procedures described in this manuscript. (ZIP) [file pone.0112362.s001.zip › Data for submission/Root Color/CI_600_RED_DATA.xlsx]

## Sheet: RED1
COLUMN	ROW	RED	GREEN	BLUE
200	2500	230	95	97
200	2501	230	97	95
200	2502	230	95	96
200	2503	231	96	96
200	2504	230	95	96
200	2505	230	97	98
200	2506	230	97	95
200	2507	230	96	96
200	2508	229	98	95
200	2509	230	96	97
200	2510	230	98	98
200	2511	229	97	96
200	2512	229	99	99
200	2513	229	97	96
200	2514	230	95	96
200	2515	229	95	96
200	2516	231	96	95
200	2517	231	96	97
200	2518	228	98	98
200	2519	229	97	97
200	2520	228	94	96
200	2521	229	97	97
200	2522	231	96	98
200	2523	230	94	95
200	2524	229	97	97
200	2525	229	96	94
200	2526	229	96	99
200	2527	229	95	98
200	2528	230	98	95
200	2529	229	92	97
200	2530	230	94	95
200	2531	229	93	95
200	2532	229	93	92
200	2533	229	93	92
200	2534	229	92	93
200	2535	229	93	94
200	2536	229	92	91
200	2537	228	94	92
200	2538	229	91	92
200	2539	229	93	93
200	2540	229	92	94
200	2541	230	93	94
200	2542	229	90	91
200	2543	229	90	91
200	2544	230	92	91
200	2545	230	94	92
200	2546	229	93	93
200	2547	229	89	91
200	2548	228	91	94
200	2549	228	91	91
200	2550	228	93	92
200	2551	228	92	91
200	2552	229	92	89
200	2553	229	90	92
200	2554	227	94	91
200	2555	228	92	91
200	2556	227	91	92
200	2557	228	89	92
200	2558	228	93	95
200	2559	228	92	93
200	2560	228	95	94
200	2561	227	91	90
200	2562	227	93	91
200	2563	227	91	93
200	2564	227	91	89
200	2565	227	90	90
200	2566	227	89	92
200	2567	226	87	89
200	2568	227	90	85
200	2569	228	90	88
200	2570	227	89	89
200	2571	227	90	90
200	2572	227	93	94
200	2573	227	92	95
200	2574	227	94	92
200	2575	227	92	92
200	2576	226	90	89
200	2577	227	89	88
200	2578	227	89	91
200	2579	227	92	92
200	2580	227	91	92
200	2581	228	93	91
200	2582	227	89	89
200	2583	228	89	88
200	2584	227	90	91
200	2585	229	91	90
200	2586	228	88	88
200	2587	228	92	89
200	2588	227	90	89
200	2589	228	91	91
200	2590	228	90	92
200	2591	228	89	92
200	2592	228	90	89
200	2593	228	89	89
200	2594	228	87	89
200	2595	228	89	87
200	2596	227	92	90
200	2597	227	92	92
200	2598	226	95	92
200	2599	226	91	94
200	2600	227	91	90
201	2500	231	96	96
201	2501	231	96	94
201	2502	231	95	95
201	2503	231	96	95
201	2504	230	95	94
201	2505	229	98	97
201	2506	231	94	97
201	2507	230	96	96
201	2508	230	96	97
201	2509	230	99	95
201	2510	229	98	98
201	2511	229	96	97
201	2512	230	97	97
201	2513	231	94	99
201	2514	230	99	96
201	2515	230	95	95
201	2516	230	96	95
201	2517	230	94	97
201	2518	230	95	97
201	2519	230	95	96
201	2520	229	97	97
201	2521	230	96	96
201	2522	229	94	95
201	2523	230	96	96
201	2524	230	93	93
201	2525	229	98	95
201	2526	229	96	97
201	2527	228	93	97
201	2528	230	95	96
201	2529	229	94	98
201	2530	229	94	94
201	2531	229	94	91
201	2532	229	92	94
201	2533	228	94	92
201	2534	229	93	90
201	2535	228	92	93
201	2536	228	92	89
201	2537	229	93	92
201	2538	229	91	91
201	2539	229	93	94
201	2540	229	91	93
201	2541	229	92	89
201	2542	229	95	92
201	2543	229	88	90
201	2544	230	91	91
201	2545	229	94	92
201	2546	229	94	91
201	2547	229	90	93
201	2548	228	91	93
201	2549	227	90	91
201	2550	227	94	92
201	2551	228	91	92
201	2552	228	88	91
201	2553	228	90	89
201	2554	228	91	92
201	2555	228	92	91
201	2556	227	92	93
201	2557	228	92	91
201	2558	227	94	95
201	2559	229	94	95
201	2560	227	93	93
201	2561	228	91	91
201	2562	227	91	90
201	2563	227	91	90
201	2564	227	89	89
201	2565	227	90	91
201	2566	227	88	88
201	2567	227	89	90
201	2568	228	87	91
201	2569	228	89	88
201	2570	228	90	90
201	2571	229	90	92
201	2572	227	92	93
201	2573	227	95	93
201	2574	226	94	90
201	2575	226	90	91
201	2576	227	89	90
201	2577	227	88	92
201	2578	227	90	90
201	2579	227	89	90
201	2580	228	90	90
201	2581	228	92	91
201	2582	228	88	89
201	2583	228	89	90
201	2584	228	89	90
201	2585	227	89	87
201	2586	228	87	87
201	2587	227	91	89
201	2588	227	92	89
201	2589	228	91	91
201	2590	228	90	90
201	2591	228	90	90
201	2592	228	88	89
201	2593	228	87	89
201	2594	228	90	89
201	2595	227	89	87
201	2596	228	91	89
201	2597	227	91	92
201	2598	226	90	90
201	2599	227	92	93
201	2600	226	91	91
202	2500	230	97	95
202	2501	230	96	95
202	2502	231	96	96
202	2503	230	96	97
202	2504	231	95	95
202	2505	230	95	95
202	2506	230	94	95
202	2507	229	96	95
202	2508	230	96	95
202	2509	229	98	96
202	2510	229	97	97
202	2511	230	97	96
202	2512	229	98	99
202	2513	230	96	98
202	2514	230	97	94
202	2515	229	97	96
202	2516	230	98	95
202	2517	231	94	97
202	2518	230	95	94
202	2519	230	96	95
202	2520	229	96	98
202	2521	229	95	98
202	2522	230	96	95
202	2523	228	95	97
202	2524	229	95	95
202	2525	229	97	96
202	2526	229	97	98
202	2527	229	95	96
202	2528	229	96	95
202	2529	230	95	95
202	2530	230	95	95
202	2531	228	93	95
202	2532	228	93	95
202	2533	228	96	95
202	2534	229	93	93
202	2535	228	91	93
202	2536	227	90	93
202	2537	228	92	92
202	2538	228	92	92
202	2539	228	91	93
202	2540	229	92	93
202	2541	229	91	93
202	2542	230	94	92
202	2543	229	90	90
202	2544	229	90	91
202	2545	229	93	93
202	2546	229	91	92
202	2547	228	92	92
202	2548	227	93	95
202	2549	229	91	91
202	2550	228	93	93
202	2551	228	90	91
202	2552	228	91	91
202	2553	228	92	91
202	2554	228	92	89
202	2555	227	91	91
202	2556	227	90	90
202	2557	227	92	90
202	2558	228	91	94
202	2559	228	92	92
202	2560	228	94	93
202	2561	228	93	92
202	2562	228	91	93
202	2563	228	90	90
202	2564	227	90	91
202	2565	227	90	92
202	2566	228	87	91
202	2567	228	87	87
202	2568	228	87	88
202	2569	229	90	89
202	2570	228	89	93
202	2571	228	89	88
202	2572	227	90	91
202	2573	227	94	91
202	2574	227	95	90
202	2575	225	94	95
202	2576	226	92	92
202	2577	227	89	89
202	2578	227	89	91
202	2579	227	90	90
202	2580	227	90	88
202	2581	227	90	90
202	2582	227	89	88
202	2583	228	90	89
202	2584	228	91	91
202	2585	228	89	90
202	2586	227	90	89
202	2587	229	88	89
202	2588	227	88	90
202	2589	228	92	92
202	2590	227	90	92
202	2591	228	89	88
202	2592	229	91	88
202	2593	228	92	90
202	2594	227	89	88
202	2595	227	87	88
202	2596	227	89	91
202	2597	227	89	88
202	2598	227	89	90
202	2599	226	90	91
202	2600	227	89	89
203	2500	230	96	96
203	2501	231	95	99
203	2502	230	95	94
203	2503	230	95	95
203	2504	230	96	95
203	2505	230	96	95
203	2506	230	95	96
203	2507	230	95	95
203	2508	230	95	98
203	2509	229	96	94
203	2510	229	97	97
203	2511	230	96	96
203	2512	229	96	95
203	2513	230	95	96
203	2514	231	97	97
203	2515	230	95	96
203	2516	229	97	95
203	2517	230	92	95
203	2518	230	95	94
203	2519	230	95	95
203	2520	229	95	94
203	2521	229	93	94
203	2522	229	96	95
203	2523	229	95	95
203	2524	229	93	95
203	2525	229	95	95
203	2526	229	93	96
203	2527	229	98	96
203	2528	229	98	95
203	2529	228	95	95
203	2530	229	96	95
203	2531	228	94	94
203	2532	229	92	94
203	2533	228	93	93
203	2534	229	93	92
203	2535	228	91	92
203	2536	229	92	90
203	2537	228	92	92
203	2538	229	91	93
203	2539	229	92	91
203	2540	229	90	92
203	2541	229	90	91
203	2542	229	93	92
203	2543	229	92	92
203	2544	230	90	92
203	2545	229	94	92
203	2546	229	92	91
203	2547	229	91	92
203	2548	227	91	92
203	2549	227	90	90
203	2550	228	93	91
203	2551	228	90	92
203	2552	227	90	88
203	2553	228	91	90
203	2554	228	91	92
203	2555	228	90	87
203	2556	228	91	94
203	2557	229	89	91
203	2558	228	92	92
203	2559	228	91	94
203	2560	228	91	92
203	2561	229	91	92
203	2562	228	90	91
203	2563	228	90	91
203	2564	227	88	92
203	2565	227	89	90
203	2566	228	88	90
203	2567	228	89	90
203	2568	228	89	90
203	2569	229	89	87
203	2570	228	89	87
203	2571	229	90	90
203	2572	227	92	91
203	2573	227	94	91
203	2574	226	92	93
203	2575	225	89	91
203	2576	226	89	90
203	2577	227	87	89
203	2578	227	89	88
203	2579	227	90	91
203	2580	228	91	88
203	2581	227	90	90
203	2582	227	90	90
203	2583	227	90	89
203	2584	227	90	92
203	2585	228	90	90
203	2586	228	89	90
203	2587	228	91	91
203	2588	227	89	91
203	2589	228	90	92
203	2590	228	91	91
203	2591	228	91	89
203	2592	228	90	87
203	2593	227	91	89
203	2594	227	89	89
203	2595	227	89	88
203	2596	227	91	89
203	2597	227	89	89
203	2598	228	92	90
203	2599	227	91	89
203	2600	227	88	90
204	2500	230	97	97
204	2501	231	95	96
204	2502	231	95	97
204	2503	230	94	97
204	2504	229	95	96
204	2505	230	97	95
204	2506	231	96	95
204	2507	230	97	96
204	2508	230	95	96
204	2509	229	98	96
204	2510	230	97	97
204	2511	230	97	95
204	2512	230	95	97
204	2513	230	95	97
204	2514	230	95	95
204	2515	231	94	95
204	2516	231	95	95
204	2517	230	95	96
204	2518	230	95	94
204	2519	230	96	94
204	2520	230	95	95
204	2521	230	94	94
204	2522	229	96	92
204	2523	229	94	94
204	2524	229	96	96
204	2525	230	95	97
204	2526	229	97	96
204	2527	229	95	96
204	2528	230	96	96
204	2529	230	94	96
204	2530	229	92	94
204	2531	229	96	93
204	2532	229	92	93
204	2533	229	93	92
204	2534	229	93	92
204	2535	228	91	95
204	2536	228	92	90
204	2537	228	91	92
204	2538	229	91	92
204	2539	229	91	90
204	2540	230	92	92
204	2541	230	91	92
204	2542	228	94	91
204	2543	229	92	91
204	2544	229	92	91
204	2545	229	94	92
204	2546	228	92	94
204	2547	228	90	94
204	2548	228	92	94
204	2549	228	91	94
204	2550	228	93	89
204	2551	229	93	92
204	2552	228	89	90
204	2553	227	91	90
204	2554	227	90	91
204	2555	228	89	91
204	2556	227	90	90
204	2557	228	92	90
204	2558	228	91	93
204	2559	229	92	92
204	2560	229	90	92
204	2561	229	91	92
204	2562	228	93	90
204	2563	229	91	90
204	2564	229	89	90
204	2565	228	90	89
204	2566	228	91	89
204	2567	229	89	88
204	2568	228	88	88
204	2569	228	89	91
204	2570	229	91	90
204	2571	229	90	87
204	2572	227	89	91
204	2573	227	94	91
204	2574	227	92	92
204	2575	226	94	95
204	2576	227	89	93
204	2577	227	87	89
204	2578	228	89	88
204	2579	228	88	89
204	2580	228	89	88
204	2581	228	88	91
204	2582	227	88	87
204	2583	228	91	88
204	2584	229	92	92
204	2585	229	90	91
204	2586	229	90	88
204	2587	229	90	90
204	2588	228	88	92
204	2589	228	91	92
204	2590	227	91	90
204	2591	228	87	89
204	2592	227	88	91
204	2593	228	92	91
204	2594	227	89	88
204	2595	228	90	87
204	2596	227	89	90
204	2597	228	89	90
204	2598	228	91	89
204	2599	227	91	88
204	2600	227	91	88
205	2500	231	96	96
205	2501	230	96	96
205	2502	232	96	96
205	2503	230	94	96
205	2504	230	95	98
205	2505	230	96	95
205	2506	230	96	96
205	2507	229	99	96
205	2508	230	93	96
205	2509	229	98	98
205	2510	229	99	100
205	2511	230	96	97
205	2512	230	98	96
205	2513	229	95	95
205	2514	230	96	95
205	2515	231	97	97
205	2516	230	97	95
205	2517	230	94	95
205	2518	230	95	94
205	2519	229	96	95
205	2520	229	96	96
205	2521	229	96	96
205	2522	230	96	95
205	2523	228	95	96
205	2524	229	95	93
205	2525	228	95	96
205	2526	228	96	95
205	2527	229	93	94
205	2528	230	96	95
205	2529	229	94	98
205	2530	229	94	94
205	2531	229	94	94
205	2532	228	92	94
205	2533	228	93	92
205	2534	229	93	93
205	2535	229	93	91
205	2536	228	90	92
205	2537	228	92	92
205	2538	228	90	92
205	2539	229	92	92
205	2540	230	92	93
205	2541	229	93	92
205	2542	229	93	94
205	2543	230	92	91
205	2544	229	91	91
205	2545	229	93	92
205	2546	228	89	91
205	2547	228	89	92
205	2548	227	92	92
205	2549	228	90	90
205	2550	228	92	91
205	2551	228	91	91
205	2552	228	89	89
205	2553	228	92	92
205	2554	228	91	91
205	2555	228	90	89
205	2556	227	91	91
205	2557	228	90	90
205	2558	229	92	92
205	2559	229	92	92
205	2560	229	92	93
205	2561	229	88	93
205	2562	229	91	91
205	2563	229	89	90
205	2564	229	89	90
205	2565	228	89	91
205	2566	229	89	91
205	2567	229	89	87
205	2568	229	91	90
205	2569	228	91	91
205	2570	228	88	91
205	2571	229	89	89
205	2572	227	90	91
205	2573	227	97	94
205	2574	227	93	91
205	2575	226	90	91
205	2576	226	89	93
205	2577	227	87	88
205	2578	227	90	90
205	2579	228	89	91
205	2580	229	92	91
205	2581	228	91	90
205	2582	228	91	89
205	2583	228	91	90
205	2584	228	88	92
205	2585	228	91	90
205	2586	229	89	89
205	2587	228	92	89
205	2588	227	89	89
205	2589	228	89	91
205	2590	228	90	90
205	2591	228	89	91
205	2592	229	92	89
205	2593	228	90	92
205	2594	228	88	89
205	2595	227	89	90
205	2596	227	89	89
205	2597	227	90	90
205	2598	226	90	88
205	2599	227	90	91
205	2600	227	92	89
206	2500	230	98	95
206	2501	231	95	97
206	2502	230	94	95
206	2503	231	96	96
206	2504	230	95	96
206	2505	230	96	99
206	2506	230	97	95
206	2507	230	97	97
206	2508	230	96	96
206	2509	230	98	96
206	2510	230	98	98
206	2511	231	98	96
206	2512	230	98	97
206	2513	230	96	96
206	2514	230	97	97
206	2515	230	96	97
206	2516	230	95	97
206	2517	231	95	93
206	2518	230	94	92
206	2519	231	95	94
206	2520	229	94	95
206	2521	230	97	93
206	2522	230	94	94
206	2523	229	96	94
206	2524	229	96	96
206	2525	229	95	96
206	2526	230	92	96
206	2527	229	95	94
206	2528	230	97	95
206	2529	228	94	96
206	2530	229	93	93
206	2531	229	92	94
206	2532	229	92	92
206	2533	228	91	92
206	2534	229	93	92
206	2535	228	93	92
206	2536	228	92	90
206	2537	229	93	93
206	2538	229	91	92
206	2539	229	92	88
206	2540	230	91	92
206	2541	229	90	91
206	2542	229	93	92
206	2543	229	92	92
206	2544	229	92	93
206	2545	230	94	93
206	2546	228	88	92
206	2547	229	89	91
206	2548	228	91	93
206	2549	228	91	91
206	2550	228	93	92
206	2551	228	93	88
206	2552	228	89	90
206	2553	228	90	91
206	2554	227	89	90
206	2555	228	91	90
206	2556	228	89	93
206	2557	229	89	91
206	2558	229	92	90
206	2559	230	91	90
206	2560	229	92	91
206	2561	230	91	92
206	2562	229	92	89
206	2563	228	91	91
206	2564	228	91	89
206	2565	228	88	89
206	2566	229	93	90
206	2567	228	87	89
206	2568	228	89	90
206	2569	229	90	91
206	2570	228	89	91
206	2571	228	89	89
206	2572	228	91	91
206	2573	228	92	90
206	2574	226	92	92
206	2575	227	93	93
206	2576	227	89	91
206	2577	228	89	90
206	2578	227	90	89
206	2579	227	90	88
206	2580	229	89	89
206	2581	228	89	89
206	2582	228	87	89
206	2583	229	91	88
206	2584	228	93	93
206	2585	229	92	90
206	2586	229	89	91
206	2587	228	92	88
206	2588	227	89	90
206	2589	228	92	90
206	2590	228	90	88
206	2591	228	87	87
206	2592	229	88	88
206	2593	228	92	88
206	2594	228	89	88
206	2595	227	86	89
206	2596	227	91	90
206	2597	227	91	89
206	2598	228	91	92
206	2599	228	90	90
206	2600	227	89	89
207	2500	231	97	95
207	2501	231	96	96
207	2502	231	94	96
207	2503	230	94	94
207	2504	231	96	96
207	2505	230	95	97
207	2506	231	95	95
207	2507	231	97	96
207	2508	230	95	98
207	2509	230	96	96
207	2510	231	94	97
207	2511	230	97	98
207	2512	230	97	97
207	2513	230	94	99
207	2514	230	95	96
207	2515	231	94	96
207	2516	230	96	95
207	2517	230	92	95
207	2518	231	92	93
207	2519	230	95	93
207	2520	230	93	96
207	2521	229	95	96
207	2522	230	92	93
207	2523	229	93	95
207	2524	229	96	95
207	2525	229	94	96
207	2526	229	94	95
207	2527	230	94	95
207	2528	230	95	94
207	2529	229	93	95
207	2530	229	92	94
207	2531	229	94	93
207	2532	229	91	93
207	2533	229	90	93
207	2534	229	91	92
207	2535	228	92	93
207	2536	228	90	91
207	2537	230	92	93
207	2538	229	91	92
207	2539	229	92	91
207	2540	230	93	92
207	2541	229	92	92
207	2542	228	93	93
207	2543	229	93	93
207	2544	229	90	91
207	2545	229	91	91
207	2546	227	89	92
207	2547	228	91	92
207	2548	227	91	91
207	2549	227	91	91
207	2550	228	93	93
207	2551	228	90	92
207	2552	228	91	89
207	2553	228	90	92
207	2554	228	90	90
207	2555	228	91	91
207	2556	227	91	93
207	2557	228	89	90
207	2558	228	92	93
207	2559	229	92	91
207	2560	230	91	91
207	2561	231	94	91
207	2562	229	92	91
207	2563	229	91	91
207	2564	229	90	90
207	2565	229	91	91
207	2566	228	91	88
207	2567	228	91	89
207	2568	228	91	89
207	2569	228	92	91
207	2570	228	90	91
207	2571	229	89	90
207	2572	228	93	90
207	2573	228	92	94
207	2574	228	91	91
207	2575	227	90	91
207	2576	227	90	90
207	2577	228	89	88
207	2578	229	89	90
207	2579	228	89	91
207	2580	229	89	91
207	2581	229	91	93
207	2582	229	90	92
207	2583	229	92	91
207	2584	228	90	93
207	2585	228	90	91
207	2586	228	88	91
207	2587	228	89	89
207	2588	228	90	89
207	2589	227	88	89
207	2590	229	87	91
207	2591	229	88	87
207	2592	228	86	91
207	2593	228	86	89
207	2594	227	87	89
207	2595	227	88	88
207	2596	228	90	89
207	2597	228	89	91
207	2598	228	88	90
207	2599	228	90	90
207	2600	228	89	90
208	2500	230	94	94
208	2501	231	95	95
208	2502	231	93	96
208	2503	231	96	96
208	2504	231	96	95
208	2505	230	95	98
208	2506	231	95	96
208	2507	230	94	94
208	2508	230	96	96
208	2509	230	96	95
208	2510	231	97	97
208	2511	231	97	96
208	2512	231	96	97
208	2513	231	94	99
208	2514	231	98	97
208	2515	231	95	96
208	2516	231	97	94
208	2517	230	95	97
208	2518	229	94	94
208	2519	230	94	93
208	2520	230	95	94
208	2521	231	95	94
208	2522	230	94	95
208	2523	229	95	95
208	2524	230	94	92
208	2525	228	95	94
208	2526	230	93	94
208	2527	229	95	95
208	2528	229	95	94
208	2529	229	96	94
208	2530	229	91	93
208	2531	230	92	93
208	2532	229	92	93
208	2533	228	90	92
208	2534	230	91	91
208	2535	228	92	92
208	2536	228	90	90
208	2537	229	94	92
208	2538	230	92	94
208	2539	229	90	90
208	2540	230	92	92
208	2541	230	92	91
208	2542	229	93	92
208	2543	229	93	91
208	2544	228	93	91
208	2545	230	93	94
208	2546	229	91	91
208	2547	229	90	92
208	2548	228	93	93
208	2549	228	92	93
208	2550	229	91	92
208	2551	228	90	91
208	2552	228	89	91
208	2553	228	88	89
208	2554	227	89	90
208	2555	228	90	93
208	2556	228	89	91
208	2557	228	89	94
208	2558	229	92	92
208	2559	230	91	92
208	2560	230	92	93
208	2561	230	93	91
208	2562	230	90	91
208	2563	229	92	90
208	2564	229	90	90
208	2565	229	90	89
208	2566	229	92	91
208	2567	229	90	91
208	2568	229	89	90
208	2569	228	90	91
208	2570	229	92	91
208	2571	230	90	90
208	2572	229	92	90
208	2573	230	93	91
208	2574	229	90	91
208	2575	228	89	90
208	2576	228	92	92
208	2577	228	88	88
208	2578	228	88	90
208	2579	228	88	89
208	2580	228	89	90
208	2581	229	90	89
208	2582	229	90	90
208	2583	229	90	91
208	2584	228	92	91
208	2585	228	92	93
208	2586	228	89	91
208	2587	228	91	89
208	2588	229	87	90
208	2589	228	90	90
208	2590	229	89	89
208	2591	229	89	87
208	2592	228	87	89
208	2593	228	91	88
208	2594	228	88	87
208	2595	229	89	88
208	2596	228	91	90
208	2597	228	90	92
208	2598	228	90	90
208	2599	228	91	92
208	2600	228	89	90
209	2500	231	95	96
209	2501	231	96	95
209	2502	230	95	98
209	2503	231	94	95
209	2504	231	95	97
209	2505	231	97	96
209	2506	231	95	96
209	2507	230	93	95
209	2508	231	95	96
209	2509	231	97	94
209	2510	230	100	96
209	2511	230	96	96
209	2512	230	98	96
209	2513	230	95	98
209	2514	231	97	97
209	2515	230	96	100
209	2516	229	96	98
209	2517	231	95	95
209	2518	230	93	94
209	2519	230	94	94
209	2520	230	92	96
209	2521	229	94	93
209	2522	230	92	94
209	2523	229	95	93
209	2524	229	92	93
209	2525	229	94	93
209	2526	229	93	93
209	2527	229	94	92
209	2528	230	94	94
209	2529	229	93	93
209	2530	228	92	93
209	2531	229	91	94
209	2532	228	91	91
209	2533	229	91	92
209	2534	230	90	93
209	2535	229	91	93
209	2536	228	91	90
209	2537	229	93	94
209	2538	228	90	93
209	2539	230	91	91
209	2540	230	91	93
209	2541	229	93	94
209	2542	229	94	95
209	2543	229	92	94
209	2544	229	90	92
209	2545	230	93	92
209	2546	229	90	93
209	2547	228	92	91
209	2548	228	93	91
209	2549	228	91	92
209	2550	229	92	91
209	2551	228	89	93
209	2552	229	91	91
209	2553	227	91	91
209	2554	228	91	89
209	2555	228	92	91
209	2556	228	90	92
209	2557	229	89	93
209	2558	228	91	93
209	2559	229	92	93
209	2560	230	90	91
209	2561	229	91	93
209	2562	229	92	92
209	2563	229	93	93
209	2564	228	90	93
209	2565	229	91	91
209	2566	229	91	92
209	2567	229	91	89
209	2568	229	91	89
209	2569	228	93	91
209	2570	229	91	92
209	2571	228	89	91
209	2572	229	91	91
209	2573	229	92	91
209	2574	228	92	92
209	2575	227	90	90
209	2576	228	89	90
209	2577	228	89	89
209	2578	228	90	92
209	2579	228	89	89
209	2580	229	92	90
209	2581	229	92	92
209	2582	229	89	92
209	2583	229	90	87
209	2584	228	88	90
209	2585	228	90	89
209	2586	229	89	89
209	2587	229	90	89
209	2588	228	88	89
209	2589	229	87	90
209	2590	228	88	88
209	2591	229	88	87
209	2592	229	88	88
209	2593	228	91	88
209	2594	228	87	88
209	2595	227	87	89
209	2596	228	89	88
209	2597	228	91	92
209	2598	228	89	91
209	2599	228	88	92
209	2600	228	90	89
210	2500	230	95	94
210	2501	231	95	97
210	2502	231	96	98
210	2503	231	97	96
210	2504	230	99	97
210	2505	231	94	95
210	2506	230	94	97
210	2507	231	95	96
210	2508	230	94	96
210	2509	230	97	95
210	2510	229	98	99
210	2511	230	97	96
210	2512	230	98	97
210	2513	230	99	99
210	2514	230	98	97
210	2515	230	98	99
210	2516	229	98	99
210	2517	230	98	97
210	2518	229	94	95
210	2519	229	96	93
210	2520	231	96	93
210	2521	231	95	93
210	2522	230	94	94
210	2523	228	94	95
210	2524	229	94	93
210	2525	230	94	94
210	2526	230	94	95
210	2527	229	91	94
210	2528	229	94	93
210	2529	229	93	94
210	2530	229	93	93
210	2531	230	93	94
210	2532	229	89	89
210	2533	229	91	93
210	2534	229	95	95
210	2535	229	93	96
210	2536	229	92	91
210	2537	229	95	95
210	2538	230	92	91
210	2539	229	94	92
210	2540	230	92	95
210	2541	229	93	93
210	2542	229	95	92
210	2543	229	95	92
210	2544	228	92	94
210	2545	229	94	94
210	2546	228	92	94
210	2547	229	92	91
210	2548	228	93	94
210	2549	228	91	93
210	2550	228	95	94
210	2551	228	92	92
210	2552	229	92	90
210	2553	228	91	91
210	2554	228	90	91
210	2555	229	91	91
210	2556	227	91	93
210	2557	228	92	94
210	2558	228	93	92
210	2559	229	93	93
210	2560	229	92	93
210	2561	229	90	92
210	2562	230	93	93
210	2563	230	93	92
210	2564	229	94	92
210	2565	229	90	91
210	2566	229	91	93
210	2567	229	93	90
210	2568	229	91	92
210	2569	228	93	90
210	2570	228	90	91
210	2571	229	91	92
210	2572	229	94	93
210	2573	230	92	92
210	2574	229	91	91
210	2575	228	92	91
210	2576	227	90	92
210	2577	228	91	91
210	2578	229	90	92
210	2579	228	90	91
210	2580	230	91	91
210	2581	229	90	92
210	2582	229	91	89
210	2583	228	92	90
210	2584	229	92	92
210	2585	229	94	90
210	2586	228	88	90
210	2587	228	91	89
210	2588	228	88	89
210	2589	228	91	89
210	2590	228	90	92
210	2591	228	88	90
210	2592	228	90	91
210	2593	228	92	91
210	2594	228	90	89
210	2595	227	90	91
210	2596	228	92	91
210	2597	228	92	93
210	2598	228	91	91
210	2599	228	90	93
210	2600	228	90	92
211	2500	231	95	95
211	2501	231	96	95
211	2502	232	97	96
211	2503	231	96	97
211	2504	230	97	96
211	2505	231	97	97
211	2506	231	96	97
211	2507	230	94	95
211	2508	231	95	96
211	2509	230	97	94
211	2510	231	99	98
211	2511	231	96	97
211	2512	230	96	99
211	2513	230	96	99
211	2514	231	98	98
211	2515	231	97	98
211	2516	230	97	97
211	2517	230	97	98
211	2518	231	95	96
211	2519	231	95	94
211	2520	231	93	96
211	2521	230	93	94
211	2522	230	93	93
211	2523	230	93	94
211	2524	230	93	95
211	2525	229	96	95
211	2526	230	93	93
211	2527	230	92	95
211	2528	231	95	93
211	2529	230	95	94
211	2530	230	92	92
211	2531	228	91	93
211	2532	228	91	91
211	2533	229	92	92
211	2534	229	92	94
211	2535	229	93	91
211	2536	229	92	92
211	2537	229	95	95
211	2538	229	92	92
211	2539	230	92	94
211	2540	230	92	92
211	2541	230	93	93
211	2542	229	95	95
211	2543	229	93	96
211	2544	229	93	93
211	2545	229	94	94
211	2546	230	92	94
211	2547	229	91	92
211	2548	228	92	94
211	2549	229	92	93
211	2550	228	94	95
211	2551	229	91	93
211	2552	229	92	91
211	2553	228	91	92
211	2554	228	92	91
211	2555	229	91	92
211	2556	229	90	93
211	2557	228	92	91
211	2558	229	92	94
211	2559	229	93	92
211	2560	229	91	93
211	2561	229	91	94
211	2562	229	93	93
211	2563	228	94	91
211	2564	229	92	92
211	2565	228	91	90
211	2566	228	88	90
211	2567	229	92	90
211	2568	228	89	92
211	2569	229	92	91
211	2570	229	93	93
211	2571	229	91	88
211	2572	229	93	91
211	2573	229	90	92
211	2574	229	92	91
211	2575	229	91	91
211	2576	228	91	91
211	2577	229	87	88
211	2578	229	89	89
211	2579	229	90	89
211	2580	229	91	90
211	2581	228	89	89
211	2582	229	90	90
211	2583	228	91	92
211	2584	229	91	89
211	2585	228	92	89
211	2586	227	90	87
211	2587	228	91	89
211	2588	229	89	90
211	2589	228	89	90
211	2590	228	89	88
211	2591	229	90	93
211	2592	229	93	92
211	2593	228	91	88
211	2594	229	88	88
211	2595	228	88	87
211	2596	228	90	89
211	2597	228	91	92
211	2598	229	92	91
211	2599	229	88	91
211	2600	229	90	89
212	2500	230	94	93
212	2501	232	95	97
212	2502	231	96	97
212	2503	231	97	98
212	2504	232	98	97
212	2505	231	97	98
212	2506	231	97	97
212	2507	230	94	95
212	2508	230	95	95
212	2509	230	97	94
212	2510	231	99	100
212	2511	231	98	97
212	2512	231	100	99
212	2513	230	97	100
212	2514	230	98	99
212	2515	230	97	98
212	2516	230	97	97
212	2517	230	98	97
212	2518	230	94	95
212	2519	230	94	96
212	2520	230	94	92
212	2521	230	94	95
212	2522	230	93	93
212	2523	229	93	93
212	2524	229	92	92
212	2525	229	93	94
212	2526	230	94	94
212	2527	229	92	93
212	2528	229	94	95
212	2529	229	93	96
212	2530	229	93	93
212	2531	229	93	91
212	2532	228	91	91
212	2533	228	91	91
212	2534	229	95	94
212	2535	228	92	92
212	2536	229	92	93
212	2537	229	93	92
212	2538	229	92	91
212	2539	229	93	90
212	2540	229	91	93
212	2541	229	93	93
212	2542	229	94	93
212	2543	229	92	94
212	2544	230	93	92
212	2545	229	94	96
212	2546	228	92	94
212	2547	228	90	92
212	2548	228	96	95
212	2549	228	92	93
212	2550	228	96	95
212	2551	228	92	93
212	2552	229	92	91
212	2553	228	91	92
212	2554	228	92	92
212	2555	228	92	90
212	2556	228	92	92
212	2557	227	89	91
212	2558	228	93	95
212	2559	228	87	95
212	2560	229	93	92
212	2561	229	92	92
212	2562	228	93	91
212	2563	228	93	91
212	2564	229	91	92
212	2565	229	89	91
212	2566	229	91	88
212	2567	228	91	91
212	2568	228	91	88
212	2569	229	91	88
212	2570	229	89	91
212	2571	229	90	89
212	2572	229	93	92
212	2573	229	91	93
212	2574	229	92	90
212	2575	228	90	89
212	2576	228	89	88
212	2577	227	89	90
212	2578	229	89	90
212	2579	229	90	90
212	2580	229	88	91
212	2581	229	89	92
212	2582	228	89	89
212	2583	228	91	90
212	2584	228	89	89
212	2585	228	91	89
212	2586	228	91	89
212	2587	228	92	87
212	2588	227	89	91
212	2589	229	90	90
212	2590	228	88	90
212	2591	228	90	87
212	2592	228	93	93
212	2593	228	95	92
212	2594	228	92	92
212	2595	228	91	91
212	2596	228	90	91
212	2597	228	88	92
212	2598	228	91	89
212	2599	228	88	91
212	2600	228	89	88
213	2500	230	96	94
213	2501	231	96	94
213	2502	231	95	96
213	2503	232	95	97
213	2504	231	95	96
213	2505	230	95	97
213	2506	232	96	97
213	2507	230	96	95
213	2508	230	95	96
213	2509	230	97	97
213	2510	231	97	98
213	2511	230	98	98
213	2512	230	100	99
213	2513	230	96	98
213	2514	230	99	98
213	2515	229	98	99
213	2516	229	97	98
213	2517	229	97	97
213	2518	230	95	98
213	2519	230	95	97
213	2520	229	95	94
213	2521	229	95	95
213	2522	230	93	93
213	2523	230	92	93
213	2524	229	94	94
213	2525	229	94	93
213	2526	230	93	94
213	2527	230	92	95
213	2528	230	96	91
213	2529	230	93	94
213	2530	229	94	93
213	2531	229	92	96
213	2532	229	92	91
213	2533	228	94	92
213	2534	229	93	92
213	2535	229	93	95
213	2536	229	91	90
213	2537	229	96	95
213	2538	229	92	91
213	2539	229	92	93
213	2540	229	93	93
213	2541	230	93	93
213	2542	228	93	92
213	2543	229	94	94
213	2544	229	94	94
213	2545	230	93	94
213	2546	229	91	91
213	2547	228	92	93
213	2548	227	94	94
213	2549	228	92	93
213	2550	229	96	95
213	2551	228	93	92
213	2552	229	91	93
213	2553	228	93	93
213	2554	228	89	93
213	2555	228	91	92
213	2556	228	92	94
213	2557	228	92	93
213	2558	228	92	94
213	2559	228	92	93
213	2560	228	93	93
213	2561	228	93	92
213	2562	230	92	92
213	2563	229	92	93
213	2564	229	91	91
213	2565	228	90	90
213	2566	229	92	91
213	2567	228	90	92
213	2568	228	89	89
213	2569	228	92	89
213	2570	228	90	92
213	2571	228	90	90
213	2572	229	91	91
213	2573	229	89	90
213	2574	228	90	90
213	2575	228	91	91
213	2576	229	89	91
213	2577	229	89	89
213	2578	228	90	89
213	2579	228	88	91
213	2580	228	91	91
213	2581	229	89	89
213	2582	229	92	91
213	2583	228	92	90
213	2584	228	89	90
213	2585	228	91	90
213	2586	227	90	89
213	2587	228	92	90
213	2588	228	89	89
213	2589	228	91	91
213	2590	228	92	90
213	2591	229	92	94
213	2592	228	94	90
213	2593	228	92	91
213	2594	228	94	91
213	2595	228	91	91
213	2596	228	91	93
213	2597	229	91	93
213	2598	229	91	92
213	2599	228	89	92
213	2600	228	89	90
214	2500	232	93	96
214	2501	232	96	97
214	2502	231	95	98
214	2503	233	99	97
214	2504	231	98	99
214	2505	230	96	98
214	2506	230	97	97
214	2507	231	95	98
214	2508	231	96	97
214	2509	230	97	96
214	2510	231	98	98
214	2511	230	97	97
214	2512	231	100	99
214	2513	231	97	98
214	2514	230	99	98
214	2515	231	96	97
214	2516	230	99	98
214	2517	230	99	100
214	2518	229	95	95
214	2519	229	97	96
214	2520	229	95	94
214	2521	230	91	93
214	2522	230	92	94
214	2523	230	94	93
214	2524	230	93	93
214	2525	229	96	94
214	2526	230	92	94
214	2527	230	94	94
214	2528	231	92	97
214	2529	230	94	96
214	2530	230	92	94
214	2531	229	93	94
214	2532	228	92	92
214	2533	229	92	92
214	2534	229	95	94
214	2535	229	92	93
214	2536	228	92	91
214	2537	230	93	94
214	2538	229	92	93
214	2539	230	92	92
214	2540	230	93	92
214	2541	229	92	93
214	2542	229	94	93
214	2543	230	92	94
214	2544	229	92	94
214	2545	229	92	94
214	2546	229	92	91
214	2547	229	94	95
214	2548	228	93	97
214	2549	228	94	96
214	2550	229	97	95
214	2551	228	94	94
214	2552	228	92	92
214	2553	228	93	94
214	2554	229	92	93
214	2555	228	92	93
214	2556	228	95	93
214	2557	228	92	93
214	2558	229	91	95
214	2559	229	90	92
214	2560	229	93	90
214	2561	228	91	92
214	2562	228	91	93
214	2563	229	94	90
214	2564	228	92	90
214	2565	230	89	91
214	2566	228	92	89
214	2567	229	89	90
214	2568	229	88	89
214	2569	228	87	87
214	2570	228	88	88
214	2571	229	91	92
214	2572	229	91	94
214	2573	229	90	92
214	2574	228	90	91
214	2575	228	90	93
214	2576	228	91	92
214	2577	228	89	87
214	2578	228	89	88
214	2579	229	87	88
214	2580	227	92	91
214	2581	228	89	90
214	2582	228	90	90
214	2583	228	87	88
214	2584	229	90	87
214	2585	228	90	89
214	2586	228	89	90
214	2587	229	91	89
214	2588	228	91	91
214	2589	229	93	92
214	2590	229	91	91
214	2591	228	93	92
214	2592	229	94	95
214	2593	227	95	96
214	2594	227	92	93
214	2595	228	92	93
214	2596	228	91	92
214	2597	228	89	92
214	2598	229	90	94
214	2599	228	89	92
214	2600	228	89	90
215	2500	232	95	97
215	2501	232	97	95
215	2502	231	97	98
215	2503	230	100	99
215	2504	231	97	99
215	2505	231	95	99
215	2506	231	97	97
215	2507	230	97	96
215	2508	231	95	95
215	2509	230	95	97
215	2510	231	96	98
215	2511	231	98	97
215	2512	231	98	99
215	2513	230	95	96
215	2514	229	101	98
215	2515	230	97	98
215	2516	230	100	97
215	2517	230	98	99
215	2518	230	95	97
215	2519	230	98	96
215	2520	230	93	96
215	2521	229	95	95
215	2522	230	94	92
215	2523	230	93	93
215	2524	230	94	92
215	2525	230	94	95
215	2526	230	95	95
215	2527	230	96	96
215	2528	231	96	94
215	2529	229	94	95
215	2530	229	92	93
215	2531	230	96	94
215	2532	229	93	92
215	2533	228	91	93
215	2534	229	92	93
215	2535	230	91	95
215	2536	229	91	91
215	2537	230	94	92
215	2538	229	93	94
215	2539	228	91	92
215	2540	230	92	94
215	2541	230	93	93
215	2542	230	93	96
215	2543	230	91	95
215	2544	230	92	93
215	2545	230	93	94
215	2546	230	94	95
215	2547	228	93	94
215	2548	228	94	96
215	2549	229	93	96
215	2550	228	96	94
215	2551	228	93	94
215	2552	228	93	92
215	2553	228	93	91
215	2554	229	92	92
215	2555	228	91	92
215	2556	228	91	94
215	2557	229	89	93
215	2558	228	92	94
215	2559	228	92	94
215	2560	230	91	92
215	2561	229	93	92
215	2562	228	89	91
215	2563	230	91	91
215	2564	229	92	91
215	2565	228	91	93
215	2566	228	91	92
215	2567	228	87	90
215	2568	228	87	90
215	2569	229	91	87
215	2570	229	87	90
215	2571	229	89	90
215	2572	229	91	93
215	2573	230	92	90
215	2574	228	94	91
215	2575	229	90	91
215	2576	228	91	91
215	2577	228	88	90
215	2578	229	89	90
215	2579	228	89	91
215	2580	228	89	89
215	2581	228	89	89
215	2582	229	91	89
215	2583	228	91	91
215	2584	229	90	89
215	2585	229	91	89
215	2586	228	90	91
215	2587	228	89	92
215	2588	228	90	89
215	2589	229	94	91
215	2590	229	89	91
215	2591	229	92	93
215	2592	229	94	95
215	2593	228	92	93
215	2594	227	92	93
215	2595	228	93	93
215	2596	228	92	93
215	2597	228	91	95
215	2598	228	92	90
215	2599	228	91	93
215	2600	228	91	93
216	2500	231	95	95
216	2501	231	96	95
216	2502	231	96	100
216	2503	231	97	96
216	2504	231	98	96
216	2505	230	98	98
216	2506	230	97	99
216	2507	231	96	97
216	2508	231	96	97
216	2509	231	98	99
216	2510	231	99	97
216	2511	230	98	98
216	2512	231	98	99
216	2513	230	98	99
216	2514	230	98	98
216	2515	229	98	96
216	2516	229	97	97
216	2517	230	97	98
216	2518	229	97	97
216	2519	230	96	96
216	2520	230	94	97
216	2521	229	93	93
216	2522	230	95	93
216	2523	230	94	95
216	2524	230	92	96
216	2525	230	95	96
216	2526	230	96	94
216	2527	230	92	93
216	2528	231	94	94
216	2529	230	94	94
216	2530	230	93	95
216	2531	230	95	95
216	2532	229	93	93
216	2533	229	90	94
216	2534	228	92	94
216	2535	228	93	93
216	2536	229	95	94
216	2537	229	95	97
216	2538	229	93	94
216	2539	229	93	92
216	2540	230	94	94
216	2541	230	95	93
216	2542	229	97	101
216	2543	229	95	93
216	2544	229	93	93
216	2545	229	92	94
216	2546	229	92	94
216	2547	229	96	95
216	2548	228	96	97
216	2549	228	95	95
216	2550	228	96	95
216	2551	229	95	96
216	2552	229	91	94
216	2553	229	91	93
216	2554	228	91	93
216	2555	228	92	90
216	2556	227	93	92
216	2557	227	91	94
216	2558	229	94	95
216	2559	229	92	91
216	2560	228	91	91
216	2561	229	93	90
216	2562	229	92	92
216	2563	228	91	91
216	2564	229	93	91
216	2565	229	90	90
216	2566	229	91	92
216	2567	229	91	90
216	2568	229	88	89
216	2569	228	87	88
216	2570	229	90	89
216	2571	229	88	92
216	2572	228	91	92
216	2573	229	90	93
216	2574	227	90	91
216	2575	229	92	89
216	2576	229	89	92
216	2577	229	89	89
216	2578	228	90	89
216	2579	228	89	88
216	2580	230	88	89
216	2581	227	89	91
216	2582	228	88	89
216	2583	228	90	89
216	2584	228	90	88
216	2585	227	91	92
216	2586	228	91	90
216	2587	228	92	91
216	2588	229	91	91
216	2589	227	91	92
216	2590	227	91	91
216	2591	228	93	92
216	2592	228	96	96
216	2593	228	96	95
216	2594	227	94	93
216	2595	227	93	93
216	2596	227	92	94
216	2597	228	90	90
216	2598	228	93	91
216	2599	227	91	94
216	2600	228	89	91
217	2500	230	94	95
217	2501	231	95	95
217	2502	230	93	95
217	2503	230	97	98
217	2504	230	96	99
217	2505	230	96	97
217	2506	231	97	100
217	2507	231	94	95
217	2508	230	96	97
217	2509	231	96	99
217	2510	230	98	98
217	2511	230	98	99
217	2512	230	98	99
217	2513	230	96	96
217	2514	230	98	95
217	2515	230	95	95
217	2516	229	96	99
217	2517	229	97	97
217	2518	229	96	96
217	2519	229	96	96
217	2520	228	95	93
217	2521	229	93	93
217	2522	229	95	94
217	2523	230	94	94
217	2524	230	94	93
217	2525	230	94	97
217	2526	229	95	95
217	2527	230	94	93
217	2528	231	94	96
217	2529	230	94	96
217	2530	230	91	94
217	2531	229	93	92
217	2532	228	91	92
217	2533	229	93	91
217	2534	229	93	94
217	2535	229	92	95
217	2536	229	93	93
217	2537	229	94	95
217	2538	229	93	94
217	2539	229	92	92
217	2540	230	93	96
217	2541	229	94	93
217	2542	229	97	94
217	2543	230	93	93
217	2544	230	94	95
217	2545	229	95	93
217	2546	228	93	92
217	2547	228	90	95
217	2548	228	96	96
217	2549	229	96	97
217	2550	229	95	97
217	2551	228	95	95
217	2552	228	92	92
217	2553	228	93	92
217	2554	229	92	92
217	2555	228	91	91
217	2556	228	90	95
217	2557	229	92	92
217	2558	228	92	92
217	2559	228	92	95
217	2560	228	90	92
217	2561	228	91	90
217	2562	228	92	90
217	2563	228	91	91
217	2564	228	92	94
217	2565	228	90	89
217	2566	228	91	92
217	2567	228	90	89
217	2568	229	89	90
217	2569	227	87	89
217	2570	229	87	88
217	2571	229	86	88
217	2572	227	91	90
217	2573	228	90	91
217	2574	227	89	90
217	2575	228	89	88
217	2576	228	89	88
217	2577	228	87	89
217	2578	229	90	90
217	2579	228	89	88
217	2580	227	89	89
217	2581	228	90	90
217	2582	228	88	88
217	2583	227	91	89
217	2584	228	90	89
217	2585	227	91	89
217	2586	228	91	92
217	2587	229	92	89
217	2588	228	92	90
217	2589	228	93	94
217	2590	228	91	94
217	2591	228	93	94
217	2592	229	92	92
217	2593	228	93	93
217	2594	228	98	96
217	2595	227	94	94
217	2596	227	92	91
217	2597	227	90	92
217	2598	227	92	89
217	2599	227	91	93
217	2600	228	90	92
218	2500	231	97	96
218	2501	231	98	97
218	2502	231	96	97
218	2503	231	95	97
218	2504	230	97	97
218	2505	230	99	98
218	2506	231	96	96
218	2507	229	97	97
218	2508	230	98	98
218	2509	230	98	95
218	2510	230	100	98
218	2511	230	99	98
218	2512	231	99	100
218	2513	230	96	99
218	2514	231	96	97
218	2515	230	95	95
218	2516	230	97	95
218	2517	230	94	95
218	2518	231	95	94
218	2519	228	95	96
218	2520	230	93	95
218	2521	229	93	96
218	2522	230	94	96
218	2523	230	93	95
218	2524	230	92	93
218	2525	230	95	95
218	2526	230	95	96
218	2527	230	94	93
218	2528	231	97	95
218	2529	230	95	97
218	2530	230	94	93
218	2531	229	95	92
218	2532	229	94	95
218	2533	229	95	90
218	2534	228	94	93
218	2535	229	95	95
218	2536	229	94	94
218	2537	229	94	94
218	2538	229	92	95
218	2539	229	92	96
218	2540	229	92	95
218	2541	230	92	93
218	2542	229	95	94
218	2543	230	95	93
218	2544	230	92	93
218	2545	229	94	95
218	2546	229	94	94
218	2547	229	94	95
218	2548	228	96	97
218	2549	229	94	96
218	2550	229	96	96
218	2551	229	92	95
218	2552	229	94	93
218	2553	228	92	92
218	2554	228	91	91
218	2555	229	92	92
218	2556	229	94	94
218	2557	229	93	92
218	2558	229	93	94
218	2559	228	90	92
218	2560	229	93	92
218	2561	229	89	90
218	2562	229	91	92
218	2563	230	92	89
218	2564	228	93	92
218	2565	228	91	91
218	2566	228	91	93
218	2567	228	88	91
218	2568	229	89	88
218	2569	228	90	90
218	2570	229	89	90
218	2571	229	87	91
218	2572	229	91	92
218	2573	228	89	91
218	2574	228	89	89
218	2575	228	91	88
218	2576	229	90	92
218	2577	228	89	88
218	2578	228	89	89
218	2579	229	86	91
218	2580	229	90	89
218	2581	229	89	89
218	2582	228	89	89
218	2583	228	90	90
218	2584	227	91	88
218	2585	228	90	92
218	2586	228	91	91
218	2587	229	92	92
218	2588	229	91	91
218	2589	228	93	91
218	2590	228	92	93
218	2591	229	95	91
218	2592	228	96	96
218	2593	229	94	96
218	2594	227	94	91
218	2595	228	90	92
218	2596	228	93	91
218	2597	227	91	91
218	2598	228	92	92
218	2599	227	93	95
218	2600	228	89	90
219	2500	231	95	96
219	2501	231	96	96
219	2502	231	96	95
219	2503	231	97	97
219	2504	230	96	97
219	2505	230	95	95
219	2506	230	96	96
219	2507	230	94	94
219	2508	230	95	96
219	2509	231	97	97
219	2510	230	98	98
219	2511	230	100	99
219	2512	228	98	99
219	2513	229	97	96
219	2514	230	99	96
219	2515	229	96	96
219	2516	229	94	95
219	2517	229	95	96
219	2518	229	93	94
219	2519	229	96	95
219	2520	229	93	95
219	2521	229	93	91
219	2522	230	94	95
219	2523	230	93	93
219	2524	230	94	95
219	2525	230	94	95
219	2526	230	95	95
219	2527	230	95	95
219	2528	230	93	95
219	2529	229	95	97
219	2530	229	93	94
219	2531	230	96	93
219	2532	227	90	91
219	2533	229	92	91
219	2534	229	91	93
219	2535	229	93	95
219	2536	228	93	93
219	2537	229	96	96
219	2538	229	93	95
219	2539	229	92	92
219	2540	229	94	94
219	2541	230	93	92
219	2542	229	95	95
219	2543	228	93	93
219	2544	229	92	93
219	2545	228	94	95
219	2546	229	93	95
219	2547	230	94	95
219	2548	228	98	99
219	2549	228	95	96
219	2550	228	96	97
219	2551	228	94	96
219	2552	228	93	91
219	2553	228	93	95
219	2554	229	93	92
219	2555	228	91	92
219	2556	228	89	95
219	2557	228	92	91
219	2558	230	93	93
219	2559	228	90	89
219	2560	229	93	90
219	2561	229	91	93
219	2562	228	91	94
219	2563	228	91	90
219	2564	228	90	94
219	2565	228	91	93
219	2566	228	89	91
219	2567	228	90	90
219	2568	229	89	88
219	2569	229	89	89
219	2570	228	89	88
219	2571	228	86	89
219	2572	230	89	91
219	2573	229	90	92
219	2574	228	91	91
219	2575	228	86	89
219	2576	228	91	91
219	2577	229	89	88
219	2578	228	87	90
219	2579	229	88	91
[truncated: 49,008 more rows]
[truncated: 1 more columns]
