# Supplementary material for: Traceable Calibration, Performance Metrics, and Uncertainty Estimates of Minirhizotron Digital Imagery for Fine-Root Measurements
Source: PLoS One. 2014 Nov 12;9(11):e112362. doi: 10.1371/journal.pone.0112362 (PMC4229195; doi:10.1371/journal.pone.0112362)
Supplement: Data S1 — Data and uncertainty analyses for the procedures described in this manuscript. (ZIP) [file pone.0112362.s001.zip › Data for submission/Root Color/CI_600_WHITE_DATA.xlsx]

## Sheet: Sheet1
COLUMN	ROW	RED	GREEN	BLUE
1400	2500	255	255	255
1400	2501	255	255	255
1400	2502	255	255	255
1400	2503	255	255	255
1400	2504	255	255	255
1400	2505	255	255	255
1400	2506	255	255	255
1400	2507	255	255	255
1400	2508	255	255	255
1400	2509	255	255	255
1400	2510	255	255	255
1400	2511	255	255	255
1400	2512	255	255	255
1400	2513	255	255	255
1400	2514	255	255	255
1400	2515	255	255	255
1400	2516	255	255	255
1400	2517	255	255	255
1400	2518	255	255	255
1400	2519	255	255	255
1400	2520	255	255	255
1400	2521	255	255	255
1400	2522	255	255	255
1400	2523	255	255	255
1400	2524	255	255	255
1400	2525	255	255	255
1400	2526	255	255	255
1400	2527	255	255	255
1400	2528	255	255	255
1400	2529	255	255	255
1400	2530	255	255	255
1400	2531	255	255	255
1400	2532	255	255	255
1400	2533	255	255	255
1400	2534	255	255	255
1400	2535	255	255	255
1400	2536	255	255	255
1400	2537	255	255	255
1400	2538	255	255	255
1400	2539	255	255	255
1400	2540	255	255	255
1400	2541	255	255	255
1400	2542	255	255	255
1400	2543	255	255	255
1400	2544	255	255	255
1400	2545	255	255	255
1400	2546	255	255	255
1400	2547	255	255	255
1400	2548	255	255	255
1400	2549	255	255	255
1400	2550	255	255	255
1400	2551	255	255	255
1400	2552	255	255	255
1400	2553	255	255	255
1400	2554	255	255	255
1400	2555	255	255	255
1400	2556	255	255	255
1400	2557	255	255	255
1400	2558	255	255	255
1400	2559	255	255	255
1400	2560	255	255	255
1400	2561	255	255	255
1400	2562	255	255	255
1400	2563	255	255	255
1400	2564	255	255	255
1400	2565	255	255	255
1400	2566	255	255	255
1400	2567	255	255	255
1400	2568	255	255	255
1400	2569	255	255	255
1400	2570	255	255	255
1400	2571	255	255	255
1400	2572	255	255	255
1400	2573	255	255	255
1400	2574	255	255	255
1400	2575	255	255	255
1400	2576	255	255	255
1400	2577	255	255	255
1400	2578	255	255	255
1400	2579	255	255	255
1400	2580	255	255	255
1400	2581	255	255	255
1400	2582	255	255	255
1400	2583	255	255	255
1400	2584	255	255	255
1400	2585	255	255	255
1400	2586	255	255	255
1400	2587	255	255	255
1400	2588	255	255	255
1400	2589	255	255	255
1400	2590	255	255	255
1400	2591	255	255	255
1400	2592	255	255	255
1400	2593	255	255	255
1400	2594	255	255	255
1400	2595	255	255	255
1400	2596	255	255	255
1400	2597	255	255	255
1400	2598	255	255	255
1400	2599	255	255	255
1400	2600	255	255	255
1401	2500	255	255	255
1401	2501	255	255	255
1401	2502	255	255	255
1401	2503	255	255	255
1401	2504	255	255	255
1401	2505	255	255	255
1401	2506	255	255	255
1401	2507	255	255	255
1401	2508	255	255	255
1401	2509	255	255	255
1401	2510	255	255	255
1401	2511	255	255	255
1401	2512	255	255	255
1401	2513	255	255	255
1401	2514	255	255	255
1401	2515	255	255	255
1401	2516	255	255	255
1401	2517	255	255	255
1401	2518	255	255	255
1401	2519	255	255	255
1401	2520	255	255	255
1401	2521	255	255	255
1401	2522	255	255	255
1401	2523	255	255	255
1401	2524	255	255	255
1401	2525	255	255	255
1401	2526	255	255	255
1401	2527	255	255	255
1401	2528	255	255	255
1401	2529	255	255	255
1401	2530	255	255	255
1401	2531	255	255	255
1401	2532	255	255	255
1401	2533	255	255	255
1401	2534	255	255	255
1401	2535	255	255	255
1401	2536	255	255	255
1401	2537	255	255	255
1401	2538	255	255	255
1401	2539	255	255	255
1401	2540	255	255	255
1401	2541	255	255	255
1401	2542	255	255	255
1401	2543	255	255	255
1401	2544	255	255	255
1401	2545	255	255	255
1401	2546	255	255	255
1401	2547	255	255	255
1401	2548	255	255	255
1401	2549	255	255	255
1401	2550	255	255	255
1401	2551	255	255	255
1401	2552	255	255	255
1401	2553	255	255	255
1401	2554	255	255	255
1401	2555	255	255	255
1401	2556	255	255	255
1401	2557	255	255	255
1401	2558	255	255	255
1401	2559	255	255	255
1401	2560	255	255	255
1401	2561	255	255	255
1401	2562	255	255	255
1401	2563	255	255	255
1401	2564	255	255	255
1401	2565	255	255	255
1401	2566	255	255	255
1401	2567	255	255	255
1401	2568	255	255	255
1401	2569	255	255	255
1401	2570	255	255	255
1401	2571	255	255	255
1401	2572	255	255	255
1401	2573	255	255	255
1401	2574	255	255	255
1401	2575	255	255	255
1401	2576	255	255	255
1401	2577	255	255	255
1401	2578	255	255	255
1401	2579	255	255	255
1401	2580	255	255	255
1401	2581	255	255	255
1401	2582	255	255	255
1401	2583	255	255	255
1401	2584	255	255	255
1401	2585	255	255	255
1401	2586	255	255	255
1401	2587	255	255	255
1401	2588	255	255	255
1401	2589	255	255	255
1401	2590	255	255	255
1401	2591	255	255	255
1401	2592	255	255	255
1401	2593	255	255	255
1401	2594	255	255	255
1401	2595	255	255	255
1401	2596	255	255	255
1401	2597	255	255	255
1401	2598	255	255	255
1401	2599	255	255	255
1401	2600	255	255	255
1402	2500	255	255	255
1402	2501	255	255	255
1402	2502	255	255	255
1402	2503	255	255	255
1402	2504	255	255	255
1402	2505	255	255	255
1402	2506	255	255	255
1402	2507	255	255	255
1402	2508	255	255	255
1402	2509	255	255	255
1402	2510	255	255	255
1402	2511	255	255	255
1402	2512	255	255	255
1402	2513	255	255	255
1402	2514	255	255	255
1402	2515	255	255	255
1402	2516	255	255	255
1402	2517	255	255	255
1402	2518	255	255	255
1402	2519	255	255	255
1402	2520	255	255	255
1402	2521	255	255	255
1402	2522	255	255	255
1402	2523	255	255	255
1402	2524	255	255	255
1402	2525	255	255	255
1402	2526	255	255	255
1402	2527	255	255	255
1402	2528	255	255	255
1402	2529	255	255	255
1402	2530	255	255	255
1402	2531	255	255	255
1402	2532	255	255	255
1402	2533	255	255	255
1402	2534	255	255	255
1402	2535	255	255	255
1402	2536	255	255	255
1402	2537	255	255	255
1402	2538	255	255	255
1402	2539	255	255	255
1402	2540	255	255	255
1402	2541	255	255	255
1402	2542	255	255	255
1402	2543	255	255	255
1402	2544	255	255	255
1402	2545	255	255	255
1402	2546	255	255	255
1402	2547	255	255	255
1402	2548	255	255	255
1402	2549	255	255	255
1402	2550	255	255	255
1402	2551	255	255	255
1402	2552	255	255	255
1402	2553	255	255	255
1402	2554	255	255	255
1402	2555	255	255	255
1402	2556	255	255	255
1402	2557	255	255	255
1402	2558	255	255	255
1402	2559	255	255	255
1402	2560	255	255	255
1402	2561	255	255	255
1402	2562	255	255	255
1402	2563	255	255	255
1402	2564	255	255	255
1402	2565	255	255	255
1402	2566	255	255	255
1402	2567	255	255	255
1402	2568	255	255	255
1402	2569	255	255	255
1402	2570	255	255	255
1402	2571	255	255	255
1402	2572	255	255	255
1402	2573	255	255	255
1402	2574	255	255	255
1402	2575	255	255	255
1402	2576	255	255	255
1402	2577	255	255	255
1402	2578	255	255	255
1402	2579	255	255	255
1402	2580	255	255	255
1402	2581	255	255	255
1402	2582	255	255	255
1402	2583	255	255	255
1402	2584	255	255	255
1402	2585	255	255	255
1402	2586	255	255	255
1402	2587	255	255	255
1402	2588	255	255	255
1402	2589	255	255	255
1402	2590	255	255	255
1402	2591	255	255	255
1402	2592	255	255	255
1402	2593	255	255	255
1402	2594	255	255	255
1402	2595	255	255	255
1402	2596	255	255	255
1402	2597	255	255	255
1402	2598	255	255	255
1402	2599	255	255	255
1402	2600	255	255	255
1403	2500	255	255	255
1403	2501	255	255	255
1403	2502	255	255	255
1403	2503	255	255	255
1403	2504	255	255	255
1403	2505	255	255	255
1403	2506	255	255	255
1403	2507	255	255	255
1403	2508	255	255	255
1403	2509	255	255	255
1403	2510	255	255	255
1403	2511	255	255	255
1403	2512	255	255	255
1403	2513	255	255	255
1403	2514	255	255	255
1403	2515	255	255	255
1403	2516	255	255	255
1403	2517	255	255	255
1403	2518	255	255	255
1403	2519	255	255	255
1403	2520	255	255	255
1403	2521	255	255	255
1403	2522	255	255	255
1403	2523	255	255	255
1403	2524	255	255	255
1403	2525	255	255	255
1403	2526	255	255	255
1403	2527	255	255	255
1403	2528	255	255	255
1403	2529	255	255	255
1403	2530	255	255	255
1403	2531	255	255	255
1403	2532	255	255	255
1403	2533	255	255	255
1403	2534	255	255	255
1403	2535	255	255	255
1403	2536	255	255	255
1403	2537	255	255	255
1403	2538	255	255	255
1403	2539	255	255	255
1403	2540	255	255	255
1403	2541	255	255	255
1403	2542	255	255	255
1403	2543	255	255	255
1403	2544	255	255	255
1403	2545	255	255	255
1403	2546	255	255	255
1403	2547	255	255	255
1403	2548	255	255	255
1403	2549	255	255	255
1403	2550	255	255	255
1403	2551	255	255	255
1403	2552	255	255	255
1403	2553	255	255	255
1403	2554	255	255	255
1403	2555	255	255	255
1403	2556	255	255	255
1403	2557	255	255	255
1403	2558	255	255	255
1403	2559	255	255	255
1403	2560	255	255	255
1403	2561	255	255	255
1403	2562	255	255	255
1403	2563	255	255	255
1403	2564	255	255	255
1403	2565	255	255	255
1403	2566	255	255	255
1403	2567	255	255	255
1403	2568	255	255	255
1403	2569	255	255	255
1403	2570	255	255	255
1403	2571	255	255	255
1403	2572	255	255	255
1403	2573	255	255	255
1403	2574	255	255	255
1403	2575	255	255	255
1403	2576	255	255	255
1403	2577	255	255	255
1403	2578	255	255	255
1403	2579	255	255	255
1403	2580	255	255	255
1403	2581	255	255	255
1403	2582	255	255	255
1403	2583	255	255	255
1403	2584	255	255	255
1403	2585	255	255	255
1403	2586	255	255	255
1403	2587	255	255	255
1403	2588	255	255	255
1403	2589	255	255	255
1403	2590	255	255	255
1403	2591	255	255	255
1403	2592	255	255	255
1403	2593	255	255	255
1403	2594	255	255	255
1403	2595	255	255	255
1403	2596	255	255	255
1403	2597	255	255	255
1403	2598	255	255	255
1403	2599	255	255	255
1403	2600	255	255	255
1404	2500	255	255	255
1404	2501	255	255	255
1404	2502	255	255	255
1404	2503	255	255	255
1404	2504	255	255	255
1404	2505	255	255	255
1404	2506	255	255	255
1404	2507	255	255	255
1404	2508	255	255	255
1404	2509	255	255	255
1404	2510	255	255	255
1404	2511	255	255	255
1404	2512	255	255	255
1404	2513	255	255	255
1404	2514	255	255	255
1404	2515	255	255	255
1404	2516	255	255	255
1404	2517	255	255	255
1404	2518	255	255	255
1404	2519	255	255	255
1404	2520	255	255	255
1404	2521	255	255	255
1404	2522	255	255	255
1404	2523	255	255	255
1404	2524	255	255	255
1404	2525	255	255	255
1404	2526	255	255	255
1404	2527	255	255	255
1404	2528	255	255	255
1404	2529	255	255	255
1404	2530	255	255	255
1404	2531	255	255	255
1404	2532	255	255	255
1404	2533	255	255	255
1404	2534	255	255	255
1404	2535	255	255	255
1404	2536	255	255	255
1404	2537	255	255	255
1404	2538	255	255	255
1404	2539	255	255	255
1404	2540	255	255	255
1404	2541	255	255	255
1404	2542	255	255	255
1404	2543	255	255	255
1404	2544	255	255	255
1404	2545	255	255	255
1404	2546	255	255	255
1404	2547	255	255	255
1404	2548	255	255	255
1404	2549	255	255	255
1404	2550	255	255	255
1404	2551	255	255	255
1404	2552	255	255	255
1404	2553	255	255	255
1404	2554	255	255	255
1404	2555	255	255	255
1404	2556	255	255	255
1404	2557	255	255	255
1404	2558	255	255	255
1404	2559	255	255	255
1404	2560	255	255	255
1404	2561	255	255	255
1404	2562	255	255	255
1404	2563	255	255	255
1404	2564	255	255	255
1404	2565	255	255	255
1404	2566	255	255	255
1404	2567	255	255	255
1404	2568	255	255	255
1404	2569	255	255	255
1404	2570	255	255	255
1404	2571	255	255	255
1404	2572	255	255	255
1404	2573	255	255	255
1404	2574	255	255	255
1404	2575	255	255	255
1404	2576	255	255	255
1404	2577	255	255	255
1404	2578	255	255	255
1404	2579	255	255	255
1404	2580	255	255	255
1404	2581	255	255	255
1404	2582	255	255	255
1404	2583	255	255	255
1404	2584	255	255	255
1404	2585	255	255	255
1404	2586	255	255	255
1404	2587	255	255	255
1404	2588	255	255	255
1404	2589	255	255	255
1404	2590	255	255	255
1404	2591	255	255	255
1404	2592	255	255	255
1404	2593	255	255	255
1404	2594	255	255	255
1404	2595	255	255	255
1404	2596	255	255	255
1404	2597	255	255	255
1404	2598	255	255	255
1404	2599	255	255	255
1404	2600	255	255	255
1405	2500	255	255	255
1405	2501	255	255	255
1405	2502	255	255	255
1405	2503	255	255	255
1405	2504	255	255	255
1405	2505	255	255	255
1405	2506	255	255	255
1405	2507	255	255	255
1405	2508	255	255	255
1405	2509	255	255	255
1405	2510	255	255	255
1405	2511	255	255	255
1405	2512	255	255	255
1405	2513	255	255	255
1405	2514	255	255	255
1405	2515	255	255	255
1405	2516	255	255	255
1405	2517	255	255	255
1405	2518	255	255	255
1405	2519	255	255	255
1405	2520	255	255	255
1405	2521	255	255	255
1405	2522	255	255	255
1405	2523	255	255	255
1405	2524	255	255	255
1405	2525	255	255	255
1405	2526	255	255	255
1405	2527	255	255	255
1405	2528	255	255	255
1405	2529	255	255	255
1405	2530	255	255	255
1405	2531	255	255	255
1405	2532	255	255	255
1405	2533	255	255	255
1405	2534	255	255	255
1405	2535	255	255	255
1405	2536	255	255	255
1405	2537	255	255	255
1405	2538	255	255	255
1405	2539	255	255	255
1405	2540	255	255	255
1405	2541	255	255	255
1405	2542	255	255	255
1405	2543	255	255	255
1405	2544	255	255	255
1405	2545	255	255	255
1405	2546	255	255	255
1405	2547	255	255	255
1405	2548	255	255	255
1405	2549	255	255	255
1405	2550	255	255	255
1405	2551	255	255	255
1405	2552	255	255	255
1405	2553	255	255	255
1405	2554	255	255	255
1405	2555	255	255	255
1405	2556	255	255	255
1405	2557	255	255	255
1405	2558	255	255	255
1405	2559	255	255	255
1405	2560	255	255	255
1405	2561	255	255	255
1405	2562	255	255	255
1405	2563	255	255	255
1405	2564	255	255	255
1405	2565	255	255	255
1405	2566	255	255	255
1405	2567	255	255	255
1405	2568	255	255	255
1405	2569	255	255	255
1405	2570	255	255	255
1405	2571	255	255	255
1405	2572	255	255	255
1405	2573	255	255	255
1405	2574	255	255	255
1405	2575	255	255	255
1405	2576	255	255	255
1405	2577	255	255	255
1405	2578	255	255	255
1405	2579	255	255	255
1405	2580	255	255	255
1405	2581	255	255	255
1405	2582	255	255	255
1405	2583	255	255	255
1405	2584	255	255	255
1405	2585	255	255	255
1405	2586	255	255	255
1405	2587	255	255	255
1405	2588	255	255	255
1405	2589	255	255	255
1405	2590	255	255	255
1405	2591	255	255	255
1405	2592	255	255	255
1405	2593	255	255	255
1405	2594	255	255	255
1405	2595	255	255	255
1405	2596	255	255	255
1405	2597	255	255	255
1405	2598	255	255	255
1405	2599	255	255	255
1405	2600	255	255	255
1406	2500	255	255	255
1406	2501	255	255	255
1406	2502	255	255	255
1406	2503	255	255	255
1406	2504	255	255	255
1406	2505	255	255	255
1406	2506	255	255	255
1406	2507	255	255	255
1406	2508	255	255	255
1406	2509	255	255	255
1406	2510	255	255	255
1406	2511	255	255	255
1406	2512	255	255	255
1406	2513	255	255	255
1406	2514	255	255	255
1406	2515	255	255	255
1406	2516	255	255	255
1406	2517	255	255	255
1406	2518	255	255	255
1406	2519	255	255	255
1406	2520	255	255	255
1406	2521	255	255	255
1406	2522	255	255	255
1406	2523	255	255	255
1406	2524	255	255	255
1406	2525	255	255	255
1406	2526	255	255	255
1406	2527	255	255	255
1406	2528	255	255	255
1406	2529	255	255	255
1406	2530	255	255	255
1406	2531	255	255	255
1406	2532	255	255	255
1406	2533	255	255	255
1406	2534	255	255	255
1406	2535	255	255	255
1406	2536	255	255	255
1406	2537	255	255	255
1406	2538	255	255	255
1406	2539	255	255	255
1406	2540	255	255	255
1406	2541	255	255	255
1406	2542	255	255	255
1406	2543	255	255	255
1406	2544	255	255	255
1406	2545	255	255	255
1406	2546	255	255	255
1406	2547	255	255	255
1406	2548	255	255	255
1406	2549	255	255	255
1406	2550	255	255	255
1406	2551	255	255	255
1406	2552	255	255	255
1406	2553	255	255	255
1406	2554	255	255	255
1406	2555	255	255	255
1406	2556	255	255	255
1406	2557	255	255	255
1406	2558	255	255	255
1406	2559	255	255	255
1406	2560	255	255	255
1406	2561	255	255	255
1406	2562	255	255	255
1406	2563	255	255	255
1406	2564	255	255	255
1406	2565	255	255	255
1406	2566	255	255	255
1406	2567	255	255	255
1406	2568	255	255	255
1406	2569	255	255	255
1406	2570	255	255	255
1406	2571	255	255	255
1406	2572	255	255	255
1406	2573	255	255	255
1406	2574	255	255	255
1406	2575	255	255	255
1406	2576	255	255	255
1406	2577	255	255	255
1406	2578	255	255	255
1406	2579	255	255	255
1406	2580	255	255	255
1406	2581	255	255	255
1406	2582	255	255	255
1406	2583	255	255	255
1406	2584	255	255	255
1406	2585	255	255	255
1406	2586	255	255	255
1406	2587	255	255	255
1406	2588	255	255	255
1406	2589	255	255	255
1406	2590	255	255	255
1406	2591	255	255	255
1406	2592	255	255	255
1406	2593	255	255	255
1406	2594	255	255	255
1406	2595	255	255	255
1406	2596	255	255	255
1406	2597	255	255	255
1406	2598	255	255	255
1406	2599	255	255	255
1406	2600	255	255	255
1407	2500	255	255	255
1407	2501	255	255	255
1407	2502	255	255	255
1407	2503	255	255	255
1407	2504	255	255	255
1407	2505	255	255	255
1407	2506	255	255	255
1407	2507	255	255	255
1407	2508	255	255	255
1407	2509	255	255	255
1407	2510	255	255	255
1407	2511	255	255	255
1407	2512	255	255	255
1407	2513	255	255	255
1407	2514	255	255	255
1407	2515	255	255	255
1407	2516	255	255	255
1407	2517	255	255	255
1407	2518	255	255	255
1407	2519	255	255	255
1407	2520	255	255	255
1407	2521	255	255	255
1407	2522	255	255	255
1407	2523	255	255	255
1407	2524	255	255	255
1407	2525	255	255	255
1407	2526	255	255	255
1407	2527	255	255	255
1407	2528	255	255	255
1407	2529	255	255	255
1407	2530	255	255	255
1407	2531	255	255	255
1407	2532	255	255	255
1407	2533	255	255	255
1407	2534	255	255	255
1407	2535	255	255	255
1407	2536	255	255	255
1407	2537	255	255	255
1407	2538	255	255	255
1407	2539	255	255	255
1407	2540	255	255	255
1407	2541	255	255	255
1407	2542	255	255	255
1407	2543	255	255	255
1407	2544	255	255	255
1407	2545	255	255	255
1407	2546	255	255	255
1407	2547	255	255	255
1407	2548	255	255	255
1407	2549	255	255	255
1407	2550	255	255	255
1407	2551	255	255	255
1407	2552	255	255	255
1407	2553	255	255	255
1407	2554	255	255	255
1407	2555	255	255	255
1407	2556	255	255	255
1407	2557	255	255	255
1407	2558	255	255	255
1407	2559	255	255	255
1407	2560	255	255	255
1407	2561	255	255	255
1407	2562	255	255	255
1407	2563	255	255	255
1407	2564	255	255	255
1407	2565	255	255	255
1407	2566	255	255	255
1407	2567	255	255	255
1407	2568	255	255	255
1407	2569	255	255	255
1407	2570	255	255	255
1407	2571	255	255	255
1407	2572	255	255	255
1407	2573	255	255	255
1407	2574	255	255	255
1407	2575	255	255	255
1407	2576	255	255	255
1407	2577	255	255	255
1407	2578	255	255	255
1407	2579	255	255	255
1407	2580	255	255	255
1407	2581	255	255	255
1407	2582	255	255	255
1407	2583	255	255	255
1407	2584	255	255	255
1407	2585	255	255	255
1407	2586	255	255	255
1407	2587	255	255	255
1407	2588	255	255	255
1407	2589	255	255	255
1407	2590	255	255	255
1407	2591	255	255	255
1407	2592	255	255	255
1407	2593	255	255	255
1407	2594	255	255	255
1407	2595	255	255	255
1407	2596	255	255	255
1407	2597	255	255	255
1407	2598	255	255	255
1407	2599	255	255	255
1407	2600	255	255	255
1408	2500	255	255	255
1408	2501	255	255	255
1408	2502	255	255	255
1408	2503	255	255	255
1408	2504	255	255	255
1408	2505	255	255	255
1408	2506	255	255	255
1408	2507	255	255	255
1408	2508	255	255	255
1408	2509	255	255	255
1408	2510	255	255	255
1408	2511	255	255	255
1408	2512	255	255	255
1408	2513	255	255	255
1408	2514	255	255	255
1408	2515	255	255	255
1408	2516	255	255	255
1408	2517	255	255	255
1408	2518	255	255	255
1408	2519	255	255	255
1408	2520	255	255	255
1408	2521	255	255	255
1408	2522	255	255	255
1408	2523	255	255	255
1408	2524	255	255	255
1408	2525	255	255	255
1408	2526	255	255	255
1408	2527	255	255	255
1408	2528	255	255	255
1408	2529	255	255	255
1408	2530	255	255	255
1408	2531	255	255	255
1408	2532	255	255	255
1408	2533	255	255	255
1408	2534	255	255	255
1408	2535	255	255	255
1408	2536	255	255	255
1408	2537	255	255	255
1408	2538	255	255	255
1408	2539	255	255	255
1408	2540	255	255	255
1408	2541	255	255	255
1408	2542	255	255	255
1408	2543	255	255	255
1408	2544	255	255	255
1408	2545	255	255	255
1408	2546	255	255	255
1408	2547	255	255	255
1408	2548	255	255	255
1408	2549	255	255	255
1408	2550	255	255	255
1408	2551	255	255	255
1408	2552	255	255	255
1408	2553	255	255	255
1408	2554	255	255	255
1408	2555	255	255	255
1408	2556	255	255	255
1408	2557	255	255	255
1408	2558	255	255	255
1408	2559	255	255	255
1408	2560	255	255	255
1408	2561	255	255	255
1408	2562	255	255	255
1408	2563	255	255	255
1408	2564	255	255	255
1408	2565	255	255	255
1408	2566	255	255	255
1408	2567	255	255	255
1408	2568	255	255	255
1408	2569	255	255	255
1408	2570	255	255	255
1408	2571	255	255	255
1408	2572	255	255	255
1408	2573	255	255	255
1408	2574	255	255	255
1408	2575	255	255	255
1408	2576	255	255	255
1408	2577	255	255	255
1408	2578	255	255	255
1408	2579	255	255	255
1408	2580	255	255	255
1408	2581	255	255	255
1408	2582	255	255	255
1408	2583	255	255	255
1408	2584	255	255	255
1408	2585	255	255	255
1408	2586	255	255	255
1408	2587	255	255	255
1408	2588	255	255	255
1408	2589	255	255	255
1408	2590	255	255	255
1408	2591	255	255	255
1408	2592	255	255	255
1408	2593	255	255	255
1408	2594	255	255	255
1408	2595	255	255	255
1408	2596	255	255	255
1408	2597	255	255	255
1408	2598	255	255	255
1408	2599	255	255	255
1408	2600	255	255	255
1409	2500	255	255	255
1409	2501	255	255	255
1409	2502	255	255	255
1409	2503	255	255	255
1409	2504	255	255	255
1409	2505	255	255	255
1409	2506	255	255	255
1409	2507	255	255	255
1409	2508	255	255	255
1409	2509	255	255	255
1409	2510	255	255	255
1409	2511	255	255	255
1409	2512	255	255	255
1409	2513	255	255	255
1409	2514	255	255	255
1409	2515	255	255	255
1409	2516	255	255	255
1409	2517	255	255	255
1409	2518	255	255	255
1409	2519	255	255	255
1409	2520	255	255	255
1409	2521	255	255	255
1409	2522	255	255	255
1409	2523	255	255	255
1409	2524	255	255	255
1409	2525	255	255	255
1409	2526	255	255	255
1409	2527	255	255	255
1409	2528	255	255	255
1409	2529	255	255	255
1409	2530	255	255	255
1409	2531	255	255	255
1409	2532	255	255	255
1409	2533	255	255	255
1409	2534	255	255	255
1409	2535	255	255	255
1409	2536	255	255	255
1409	2537	255	255	255
1409	2538	255	255	255
1409	2539	255	255	255
1409	2540	255	255	255
1409	2541	255	255	255
1409	2542	255	255	255
1409	2543	255	255	255
1409	2544	255	255	255
1409	2545	255	255	255
1409	2546	255	255	255
1409	2547	255	255	255
1409	2548	255	255	255
1409	2549	255	255	255
1409	2550	255	255	255
1409	2551	255	255	255
1409	2552	255	255	255
1409	2553	255	255	255
1409	2554	255	255	255
1409	2555	255	255	255
1409	2556	255	255	255
1409	2557	255	255	255
1409	2558	255	255	255
1409	2559	255	255	255
1409	2560	255	255	255
1409	2561	255	255	255
1409	2562	255	255	255
1409	2563	255	255	255
1409	2564	255	255	255
1409	2565	255	255	255
1409	2566	255	255	255
1409	2567	255	255	255
1409	2568	255	255	255
1409	2569	255	255	255
1409	2570	255	255	255
1409	2571	255	255	255
1409	2572	255	255	255
1409	2573	255	255	255
1409	2574	255	255	255
1409	2575	255	255	255
1409	2576	255	255	255
1409	2577	255	255	255
1409	2578	255	255	255
1409	2579	255	255	255
1409	2580	255	255	255
1409	2581	255	255	255
1409	2582	255	255	255
1409	2583	255	255	255
1409	2584	255	255	255
1409	2585	255	255	255
1409	2586	255	255	255
1409	2587	255	255	255
1409	2588	255	255	255
1409	2589	255	255	255
1409	2590	255	255	255
1409	2591	255	255	255
1409	2592	255	255	255
1409	2593	255	255	255
1409	2594	255	255	255
1409	2595	255	255	255
1409	2596	255	255	255
1409	2597	255	255	255
1409	2598	255	255	255
1409	2599	255	255	255
1409	2600	255	255	255
1410	2500	255	255	255
1410	2501	255	255	255
1410	2502	255	255	255
1410	2503	255	255	255
1410	2504	255	255	255
1410	2505	255	255	255
1410	2506	255	255	255
1410	2507	255	255	255
1410	2508	255	255	255
1410	2509	255	255	255
1410	2510	255	255	255
1410	2511	255	255	255
1410	2512	255	255	255
1410	2513	255	255	255
1410	2514	255	255	255
1410	2515	255	255	255
1410	2516	255	255	255
1410	2517	255	255	255
1410	2518	255	255	255
1410	2519	255	255	255
1410	2520	255	255	255
1410	2521	255	255	255
1410	2522	255	255	255
1410	2523	255	255	255
1410	2524	255	255	255
1410	2525	255	255	255
1410	2526	255	255	255
1410	2527	255	255	255
1410	2528	255	255	255
1410	2529	255	255	255
1410	2530	255	255	255
1410	2531	255	255	255
1410	2532	255	255	255
1410	2533	255	255	255
1410	2534	255	255	255
1410	2535	255	255	255
1410	2536	255	255	255
1410	2537	255	255	255
1410	2538	255	255	255
1410	2539	255	255	255
1410	2540	255	255	255
1410	2541	255	255	255
1410	2542	255	255	255
1410	2543	255	255	255
1410	2544	255	255	255
1410	2545	255	255	255
1410	2546	255	255	255
1410	2547	255	255	255
1410	2548	255	255	255
1410	2549	255	255	255
1410	2550	255	255	255
1410	2551	255	255	255
1410	2552	255	255	255
1410	2553	255	255	255
1410	2554	255	255	255
1410	2555	255	255	255
1410	2556	255	255	255
1410	2557	255	255	255
1410	2558	255	255	255
1410	2559	255	255	255
1410	2560	255	255	255
1410	2561	255	255	255
1410	2562	255	255	255
1410	2563	255	255	255
1410	2564	255	255	255
1410	2565	255	255	255
1410	2566	255	255	255
1410	2567	255	255	255
1410	2568	255	255	255
1410	2569	255	255	255
1410	2570	255	255	255
1410	2571	255	255	255
1410	2572	255	255	255
1410	2573	255	255	255
1410	2574	255	255	255
1410	2575	255	255	255
1410	2576	255	255	255
1410	2577	255	255	255
1410	2578	255	255	255
1410	2579	255	255	255
1410	2580	255	255	255
1410	2581	255	255	255
1410	2582	255	255	255
1410	2583	255	255	255
1410	2584	255	255	255
1410	2585	255	255	255
1410	2586	255	255	255
1410	2587	255	255	255
1410	2588	255	255	255
1410	2589	255	255	255
1410	2590	255	255	255
1410	2591	255	255	255
1410	2592	255	255	255
1410	2593	255	255	255
1410	2594	255	255	255
1410	2595	255	255	255
1410	2596	255	255	255
1410	2597	255	255	255
1410	2598	255	255	255
1410	2599	255	255	255
1410	2600	255	255	255
1411	2500	255	255	255
1411	2501	255	255	255
1411	2502	255	255	255
1411	2503	255	255	255
1411	2504	255	255	255
1411	2505	255	255	255
1411	2506	255	255	255
1411	2507	255	255	255
1411	2508	255	255	255
1411	2509	255	255	255
1411	2510	255	255	255
1411	2511	255	255	255
1411	2512	255	255	255
1411	2513	255	255	255
1411	2514	255	255	255
1411	2515	255	255	255
1411	2516	255	255	255
1411	2517	255	255	255
1411	2518	255	255	255
1411	2519	255	255	255
1411	2520	255	255	255
1411	2521	255	255	255
1411	2522	255	255	255
1411	2523	255	255	255
1411	2524	255	255	255
1411	2525	255	255	255
1411	2526	255	255	255
1411	2527	255	255	255
1411	2528	255	255	255
1411	2529	255	255	255
1411	2530	255	255	255
1411	2531	255	255	255
1411	2532	255	255	255
1411	2533	255	255	255
1411	2534	255	255	255
1411	2535	255	255	255
1411	2536	255	255	255
1411	2537	255	255	255
1411	2538	255	255	255
1411	2539	255	255	255
1411	2540	255	255	255
1411	2541	255	255	255
1411	2542	255	255	255
1411	2543	255	255	255
1411	2544	255	255	255
1411	2545	255	255	255
1411	2546	255	255	255
1411	2547	255	255	255
1411	2548	255	255	255
1411	2549	255	255	255
1411	2550	255	255	255
1411	2551	255	255	255
1411	2552	255	255	255
1411	2553	255	255	255
1411	2554	255	255	255
1411	2555	255	255	255
1411	2556	255	255	255
1411	2557	255	255	255
1411	2558	255	255	255
1411	2559	255	255	255
1411	2560	255	255	255
1411	2561	255	255	255
1411	2562	255	255	255
1411	2563	255	255	255
1411	2564	255	255	255
1411	2565	255	255	255
1411	2566	255	255	255
1411	2567	255	255	255
1411	2568	255	255	255
1411	2569	255	255	255
1411	2570	255	255	255
1411	2571	255	255	255
1411	2572	255	255	255
1411	2573	255	255	255
1411	2574	255	255	255
1411	2575	255	255	255
1411	2576	255	255	255
1411	2577	255	255	255
1411	2578	255	255	255
1411	2579	255	255	255
1411	2580	255	255	255
1411	2581	255	255	255
1411	2582	255	255	255
1411	2583	255	255	255
1411	2584	255	255	255
1411	2585	255	255	255
1411	2586	255	255	255
1411	2587	255	255	255
1411	2588	255	255	255
1411	2589	255	255	255
1411	2590	255	255	255
1411	2591	255	255	255
1411	2592	255	255	255
1411	2593	255	255	255
1411	2594	255	255	255
1411	2595	255	255	255
1411	2596	255	255	255
1411	2597	255	255	255
1411	2598	255	255	255
1411	2599	255	255	255
1411	2600	255	255	255
1412	2500	255	255	255
1412	2501	255	255	255
1412	2502	255	255	255
1412	2503	255	255	255
1412	2504	255	255	255
1412	2505	255	255	255
1412	2506	255	255	255
1412	2507	255	255	255
1412	2508	255	255	255
1412	2509	255	255	255
1412	2510	255	255	255
1412	2511	255	255	255
1412	2512	255	255	255
1412	2513	255	255	255
1412	2514	255	255	255
1412	2515	255	255	255
1412	2516	255	255	255
1412	2517	255	255	255
1412	2518	255	255	255
1412	2519	255	255	255
1412	2520	255	255	255
1412	2521	255	255	255
1412	2522	255	255	255
1412	2523	255	255	255
1412	2524	255	255	255
1412	2525	255	255	255
1412	2526	255	255	255
1412	2527	255	255	255
1412	2528	255	255	255
1412	2529	255	255	255
1412	2530	255	255	255
1412	2531	255	255	255
1412	2532	255	255	255
1412	2533	255	255	255
1412	2534	255	255	255
1412	2535	255	255	255
1412	2536	255	255	255
1412	2537	255	255	255
1412	2538	255	255	255
1412	2539	255	255	255
1412	2540	255	255	255
1412	2541	255	255	255
1412	2542	255	255	255
1412	2543	255	255	255
1412	2544	255	255	255
1412	2545	255	255	255
1412	2546	255	255	255
1412	2547	255	255	255
1412	2548	255	255	255
1412	2549	255	255	255
1412	2550	255	255	255
1412	2551	255	255	255
1412	2552	255	255	255
1412	2553	255	255	255
1412	2554	255	255	255
1412	2555	255	255	255
1412	2556	255	255	255
1412	2557	255	255	255
1412	2558	255	255	255
1412	2559	255	255	255
1412	2560	255	255	255
1412	2561	255	255	255
1412	2562	255	255	255
1412	2563	255	255	255
1412	2564	255	255	255
1412	2565	255	255	255
1412	2566	255	255	255
1412	2567	255	255	255
1412	2568	255	255	255
1412	2569	255	255	255
1412	2570	255	255	255
1412	2571	255	255	255
1412	2572	255	255	255
1412	2573	255	255	255
1412	2574	255	255	255
1412	2575	255	255	255
1412	2576	255	255	255
1412	2577	255	255	255
1412	2578	255	255	255
1412	2579	255	255	255
1412	2580	255	255	255
1412	2581	255	255	255
1412	2582	255	255	255
1412	2583	255	255	255
1412	2584	255	255	255
1412	2585	255	255	255
1412	2586	255	255	255
1412	2587	255	255	255
1412	2588	255	255	255
1412	2589	255	255	255
1412	2590	255	255	255
1412	2591	255	255	255
1412	2592	255	255	255
1412	2593	255	255	255
1412	2594	255	255	255
1412	2595	255	255	255
1412	2596	255	255	255
1412	2597	255	255	255
1412	2598	255	255	255
1412	2599	255	255	255
1412	2600	255	255	255
1413	2500	255	255	255
1413	2501	255	255	255
1413	2502	255	255	255
1413	2503	255	255	255
1413	2504	255	255	255
1413	2505	255	255	255
1413	2506	255	255	255
1413	2507	255	255	255
1413	2508	255	255	255
1413	2509	255	255	255
1413	2510	255	255	255
1413	2511	255	255	255
1413	2512	255	255	255
1413	2513	255	255	255
1413	2514	255	255	255
1413	2515	255	255	255
1413	2516	255	255	255
1413	2517	255	255	255
1413	2518	255	255	255
1413	2519	255	255	255
1413	2520	255	255	255
1413	2521	255	255	255
1413	2522	255	255	255
1413	2523	255	255	255
1413	2524	255	255	255
1413	2525	255	255	255
1413	2526	255	255	255
1413	2527	255	255	255
1413	2528	255	255	255
1413	2529	255	255	255
1413	2530	255	255	255
1413	2531	255	255	255
1413	2532	255	255	255
1413	2533	255	255	255
1413	2534	255	255	255
1413	2535	255	255	255
1413	2536	255	255	255
1413	2537	255	255	255
1413	2538	255	255	255
1413	2539	255	255	255
1413	2540	255	255	255
1413	2541	255	255	255
1413	2542	255	255	255
1413	2543	255	255	255
1413	2544	255	255	255
1413	2545	255	255	255
1413	2546	255	255	255
1413	2547	255	255	255
1413	2548	255	255	255
1413	2549	255	255	255
1413	2550	255	255	255
1413	2551	255	255	255
1413	2552	255	255	255
1413	2553	255	255	255
1413	2554	255	255	255
1413	2555	255	255	255
1413	2556	255	255	255
1413	2557	255	255	255
1413	2558	255	255	255
1413	2559	255	255	255
1413	2560	255	255	255
1413	2561	255	255	255
1413	2562	255	255	255
1413	2563	255	255	255
1413	2564	255	255	255
1413	2565	255	255	255
1413	2566	255	255	255
1413	2567	255	255	255
1413	2568	255	255	255
1413	2569	255	255	255
1413	2570	255	255	255
1413	2571	255	255	255
1413	2572	255	255	255
1413	2573	255	255	255
1413	2574	255	255	255
1413	2575	255	255	255
1413	2576	255	255	255
1413	2577	255	255	255
1413	2578	255	255	255
1413	2579	255	255	255
1413	2580	255	255	255
1413	2581	255	255	255
1413	2582	255	255	255
1413	2583	255	255	255
1413	2584	255	255	255
1413	2585	255	255	255
1413	2586	255	255	255
1413	2587	255	255	255
1413	2588	255	255	255
1413	2589	255	255	255
1413	2590	255	255	255
1413	2591	255	255	255
1413	2592	255	255	255
1413	2593	255	255	255
1413	2594	255	255	255
1413	2595	255	255	255
1413	2596	255	255	255
1413	2597	255	255	255
1413	2598	255	255	255
1413	2599	255	255	255
1413	2600	255	255	255
1414	2500	255	255	255
1414	2501	255	255	255
1414	2502	255	255	255
1414	2503	255	255	255
1414	2504	255	255	255
1414	2505	255	255	255
1414	2506	255	255	255
1414	2507	255	255	255
1414	2508	255	255	255
1414	2509	255	255	255
1414	2510	255	255	255
1414	2511	255	255	255
1414	2512	255	255	255
1414	2513	255	255	255
1414	2514	255	255	255
1414	2515	255	255	255
1414	2516	255	255	255
1414	2517	255	255	255
1414	2518	255	255	255
1414	2519	255	255	255
1414	2520	255	255	255
1414	2521	255	255	255
1414	2522	255	255	255
1414	2523	255	255	255
1414	2524	255	255	255
1414	2525	255	255	255
1414	2526	255	255	255
1414	2527	255	255	255
1414	2528	255	255	255
1414	2529	255	255	255
1414	2530	255	255	255
1414	2531	255	255	255
1414	2532	255	255	255
1414	2533	255	255	255
1414	2534	255	255	255
1414	2535	255	255	255
1414	2536	255	255	255
1414	2537	255	255	255
1414	2538	255	255	255
1414	2539	255	255	255
1414	2540	255	255	255
1414	2541	255	255	255
1414	2542	255	255	255
1414	2543	255	255	255
1414	2544	255	255	255
1414	2545	255	255	255
1414	2546	255	255	255
1414	2547	255	255	255
1414	2548	255	255	255
1414	2549	255	255	255
1414	2550	255	255	255
1414	2551	255	255	255
1414	2552	255	255	255
1414	2553	255	255	255
1414	2554	255	255	255
1414	2555	255	255	255
1414	2556	255	255	255
1414	2557	255	255	255
1414	2558	255	255	255
1414	2559	255	255	255
1414	2560	255	255	255
1414	2561	255	255	255
1414	2562	255	255	255
1414	2563	255	255	255
1414	2564	255	255	255
1414	2565	255	255	255
1414	2566	255	255	255
1414	2567	255	255	255
1414	2568	255	255	255
1414	2569	255	255	255
1414	2570	255	255	255
1414	2571	255	255	255
1414	2572	255	255	255
1414	2573	255	255	255
1414	2574	255	255	255
1414	2575	255	255	255
1414	2576	255	255	255
1414	2577	255	255	255
1414	2578	255	255	255
1414	2579	255	255	255
1414	2580	255	255	255
1414	2581	255	255	255
1414	2582	255	255	255
1414	2583	255	255	255
1414	2584	255	255	255
1414	2585	255	255	255
1414	2586	255	255	255
1414	2587	255	255	255
1414	2588	255	255	255
1414	2589	255	255	255
1414	2590	255	255	255
1414	2591	255	255	255
1414	2592	255	255	255
1414	2593	255	255	255
1414	2594	255	255	255
1414	2595	255	255	255
1414	2596	255	255	255
1414	2597	255	255	255
1414	2598	255	255	255
1414	2599	255	255	255
1414	2600	255	255	255
1415	2500	255	255	255
1415	2501	255	255	255
1415	2502	255	255	255
1415	2503	255	255	255
1415	2504	255	255	255
1415	2505	255	255	255
1415	2506	255	255	255
1415	2507	255	255	255
1415	2508	255	255	255
1415	2509	255	255	255
1415	2510	255	255	255
1415	2511	255	255	255
1415	2512	255	255	255
1415	2513	255	255	255
1415	2514	255	255	255
1415	2515	255	255	255
1415	2516	255	255	255
1415	2517	255	255	255
1415	2518	255	255	255
1415	2519	255	255	255
1415	2520	255	255	255
1415	2521	255	255	255
1415	2522	255	255	255
1415	2523	255	255	255
1415	2524	255	255	255
1415	2525	255	255	255
1415	2526	255	255	255
1415	2527	255	255	255
1415	2528	255	255	255
1415	2529	255	255	255
1415	2530	255	255	255
1415	2531	255	255	255
1415	2532	255	255	255
1415	2533	255	255	255
1415	2534	255	255	255
1415	2535	255	255	255
1415	2536	255	255	255
1415	2537	255	255	255
1415	2538	255	255	255
1415	2539	255	255	255
1415	2540	255	255	255
1415	2541	255	255	255
1415	2542	255	255	255
1415	2543	255	255	255
1415	2544	255	255	255
1415	2545	255	255	255
1415	2546	255	255	255
1415	2547	255	255	255
1415	2548	255	255	255
1415	2549	255	255	255
1415	2550	255	255	255
1415	2551	255	255	255
1415	2552	255	255	255
1415	2553	255	255	255
1415	2554	255	255	255
1415	2555	255	255	255
1415	2556	255	255	255
1415	2557	255	255	255
1415	2558	255	255	255
1415	2559	255	255	255
1415	2560	255	255	255
1415	2561	255	255	255
1415	2562	255	255	255
1415	2563	255	255	255
1415	2564	255	255	255
1415	2565	255	255	255
1415	2566	255	255	255
1415	2567	255	255	255
1415	2568	255	255	255
1415	2569	255	255	255
1415	2570	255	255	255
1415	2571	255	255	255
1415	2572	255	255	255
1415	2573	255	255	255
1415	2574	255	255	255
1415	2575	255	255	255
1415	2576	255	255	255
1415	2577	255	255	255
1415	2578	255	255	255
1415	2579	255	255	255
1415	2580	255	255	255
1415	2581	255	255	255
1415	2582	255	255	255
1415	2583	255	255	255
1415	2584	255	255	255
1415	2585	255	255	255
1415	2586	255	255	255
1415	2587	255	255	255
1415	2588	255	255	255
1415	2589	255	255	255
1415	2590	255	255	255
1415	2591	255	255	255
1415	2592	255	255	255
1415	2593	255	255	255
1415	2594	255	255	255
1415	2595	255	255	255
1415	2596	255	255	255
1415	2597	255	255	255
1415	2598	255	255	255
1415	2599	255	255	255
1415	2600	255	255	255
1416	2500	255	255	255
1416	2501	255	255	255
1416	2502	255	255	255
1416	2503	255	255	255
1416	2504	255	255	255
1416	2505	255	255	255
1416	2506	255	255	255
1416	2507	255	255	255
1416	2508	255	255	255
1416	2509	255	255	255
1416	2510	255	255	255
1416	2511	255	255	255
1416	2512	255	255	255
1416	2513	255	255	255
1416	2514	255	255	255
1416	2515	255	255	255
1416	2516	255	255	255
1416	2517	255	255	255
1416	2518	255	255	255
1416	2519	255	255	255
1416	2520	255	255	255
1416	2521	255	255	255
1416	2522	255	255	255
1416	2523	255	255	255
1416	2524	255	255	255
1416	2525	255	255	255
1416	2526	255	255	255
1416	2527	255	255	255
1416	2528	255	255	255
1416	2529	255	255	255
1416	2530	255	255	255
1416	2531	255	255	255
1416	2532	255	255	255
1416	2533	255	255	255
1416	2534	255	255	255
1416	2535	255	255	255
1416	2536	255	255	255
1416	2537	255	255	255
1416	2538	255	255	255
1416	2539	255	255	255
1416	2540	255	255	255
1416	2541	255	255	255
1416	2542	255	255	255
1416	2543	255	255	255
1416	2544	255	255	255
1416	2545	255	255	255
1416	2546	255	255	255
1416	2547	255	255	255
1416	2548	255	255	255
1416	2549	255	255	255
1416	2550	255	255	255
1416	2551	255	255	255
1416	2552	255	255	255
1416	2553	255	255	255
1416	2554	255	255	255
1416	2555	255	255	255
1416	2556	255	255	255
1416	2557	255	255	255
1416	2558	255	255	255
1416	2559	255	255	255
1416	2560	255	255	255
1416	2561	255	255	255
1416	2562	255	255	255
1416	2563	255	255	255
1416	2564	255	255	255
1416	2565	255	255	255
1416	2566	255	255	255
1416	2567	255	255	255
1416	2568	255	255	255
1416	2569	255	255	255
1416	2570	255	255	255
1416	2571	255	255	255
1416	2572	255	255	255
1416	2573	255	255	255
1416	2574	255	255	255
1416	2575	255	255	255
1416	2576	255	255	255
1416	2577	255	255	255
1416	2578	255	255	255
1416	2579	255	255	255
1416	2580	255	255	255
1416	2581	255	255	255
1416	2582	255	255	255
1416	2583	255	255	255
1416	2584	255	255	255
1416	2585	255	255	255
1416	2586	255	255	255
1416	2587	255	255	255
1416	2588	255	255	255
1416	2589	255	255	255
1416	2590	255	255	255
1416	2591	255	255	255
1416	2592	255	255	255
1416	2593	255	255	255
1416	2594	255	255	255
1416	2595	255	255	255
1416	2596	255	255	255
1416	2597	255	255	255
1416	2598	255	255	255
1416	2599	255	255	255
1416	2600	255	255	255
1417	2500	255	255	255
1417	2501	255	255	255
1417	2502	255	255	255
1417	2503	255	255	255
1417	2504	255	255	255
1417	2505	255	255	255
1417	2506	255	255	255
1417	2507	255	255	255
1417	2508	255	255	255
1417	2509	255	255	255
1417	2510	255	255	255
1417	2511	255	255	255
1417	2512	255	255	255
1417	2513	255	255	255
1417	2514	255	255	255
1417	2515	255	255	255
1417	2516	255	255	255
1417	2517	255	255	255
1417	2518	255	255	255
1417	2519	255	255	255
1417	2520	255	255	255
1417	2521	255	255	255
1417	2522	255	255	255
1417	2523	255	255	255
1417	2524	255	255	255
1417	2525	255	255	255
1417	2526	255	255	255
1417	2527	255	255	255
1417	2528	255	255	255
1417	2529	255	255	255
1417	2530	255	255	255
1417	2531	255	255	255
1417	2532	255	255	255
1417	2533	255	255	255
1417	2534	255	255	255
1417	2535	255	255	255
1417	2536	255	255	255
1417	2537	255	255	255
1417	2538	255	255	255
1417	2539	255	255	255
1417	2540	255	255	255
1417	2541	255	255	255
1417	2542	255	255	255
1417	2543	255	255	255
1417	2544	255	255	255
1417	2545	255	255	255
1417	2546	255	255	255
1417	2547	255	255	255
1417	2548	255	255	255
1417	2549	255	255	255
1417	2550	255	255	255
1417	2551	255	255	255
1417	2552	255	255	255
1417	2553	255	255	255
1417	2554	255	255	255
1417	2555	255	255	255
1417	2556	255	255	255
1417	2557	255	255	255
1417	2558	255	255	255
1417	2559	255	255	255
1417	2560	255	255	255
1417	2561	255	255	255
1417	2562	255	255	255
1417	2563	255	255	255
1417	2564	255	255	255
1417	2565	255	255	255
1417	2566	255	255	255
1417	2567	255	255	255
1417	2568	255	255	255
1417	2569	255	255	255
1417	2570	255	255	255
1417	2571	255	255	255
1417	2572	255	255	255
1417	2573	255	255	255
1417	2574	255	255	255
1417	2575	255	255	255
1417	2576	255	255	255
1417	2577	255	255	255
1417	2578	255	255	255
1417	2579	255	255	255
1417	2580	255	255	255
1417	2581	255	255	255
1417	2582	255	255	255
1417	2583	255	255	255
1417	2584	255	255	255
1417	2585	255	255	255
1417	2586	255	255	255
1417	2587	255	255	255
1417	2588	255	255	255
1417	2589	255	255	255
1417	2590	255	255	255
1417	2591	255	255	255
1417	2592	255	255	255
1417	2593	255	255	255
1417	2594	255	255	255
1417	2595	255	255	255
1417	2596	255	255	255
1417	2597	255	255	255
1417	2598	255	255	255
1417	2599	255	255	255
1417	2600	255	255	255
1418	2500	255	255	255
1418	2501	255	255	255
1418	2502	255	255	255
1418	2503	255	255	255
1418	2504	255	255	255
1418	2505	255	255	255
1418	2506	255	255	255
1418	2507	255	255	255
1418	2508	255	255	255
1418	2509	255	255	255
1418	2510	255	255	255
1418	2511	255	255	255
1418	2512	255	255	255
1418	2513	255	255	255
1418	2514	255	255	255
1418	2515	255	255	255
1418	2516	255	255	255
1418	2517	255	255	255
1418	2518	255	255	255
1418	2519	255	255	255
1418	2520	255	255	255
1418	2521	255	255	255
1418	2522	255	255	255
1418	2523	255	255	255
1418	2524	255	255	255
1418	2525	255	255	255
1418	2526	255	255	255
1418	2527	255	255	255
1418	2528	255	255	255
1418	2529	255	255	255
1418	2530	255	255	255
1418	2531	255	255	255
1418	2532	255	255	255
1418	2533	255	255	255
1418	2534	255	255	255
1418	2535	255	255	255
1418	2536	255	255	255
1418	2537	255	255	255
1418	2538	255	255	255
1418	2539	255	255	255
1418	2540	255	255	255
1418	2541	255	255	255
1418	2542	255	255	255
1418	2543	255	255	255
1418	2544	255	255	255
1418	2545	255	255	255
1418	2546	255	255	255
1418	2547	255	255	255
1418	2548	255	255	255
1418	2549	255	255	255
1418	2550	255	255	255
1418	2551	255	255	255
1418	2552	255	255	255
1418	2553	255	255	255
1418	2554	255	255	255
1418	2555	255	255	255
1418	2556	255	255	255
1418	2557	255	255	255
1418	2558	255	255	255
1418	2559	255	255	255
1418	2560	255	255	255
1418	2561	255	255	255
1418	2562	255	255	255
1418	2563	255	255	255
1418	2564	255	255	255
1418	2565	255	255	255
1418	2566	255	255	255
1418	2567	255	255	255
1418	2568	255	255	255
1418	2569	255	255	255
1418	2570	255	255	255
1418	2571	255	255	255
1418	2572	255	255	255
1418	2573	255	255	255
1418	2574	255	255	255
1418	2575	255	255	255
1418	2576	255	255	255
1418	2577	255	255	255
1418	2578	255	255	255
1418	2579	255	255	255
1418	2580	255	255	255
1418	2581	255	255	255
1418	2582	255	255	255
1418	2583	255	255	255
1418	2584	255	255	255
1418	2585	255	255	255
1418	2586	255	255	255
1418	2587	255	255	255
1418	2588	255	255	255
1418	2589	255	255	255
1418	2590	255	255	255
1418	2591	255	255	255
1418	2592	255	255	255
1418	2593	255	255	255
1418	2594	255	255	255
1418	2595	255	255	255
1418	2596	255	255	255
1418	2597	255	255	255
1418	2598	255	255	255
1418	2599	255	255	255
1418	2600	255	255	255
1419	2500	255	255	255
1419	2501	255	255	255
1419	2502	255	255	255
1419	2503	255	255	255
1419	2504	255	255	255
1419	2505	255	255	255
1419	2506	255	255	255
1419	2507	255	255	255
1419	2508	255	255	255
1419	2509	255	255	255
1419	2510	255	255	255
1419	2511	255	255	255
1419	2512	255	255	255
1419	2513	255	255	255
1419	2514	255	255	255
1419	2515	255	255	255
1419	2516	255	255	255
1419	2517	255	255	255
1419	2518	255	255	255
1419	2519	255	255	255
1419	2520	255	255	255
1419	2521	255	255	255
1419	2522	255	255	255
1419	2523	255	255	255
1419	2524	255	255	255
1419	2525	255	255	255
1419	2526	255	255	255
1419	2527	255	255	255
1419	2528	255	255	255
1419	2529	255	255	255
1419	2530	255	255	255
1419	2531	255	255	255
1419	2532	255	255	255
1419	2533	255	255	255
1419	2534	255	255	255
1419	2535	255	255	255
1419	2536	255	255	255
1419	2537	255	255	255
1419	2538	255	255	255
1419	2539	255	255	255
1419	2540	255	255	255
1419	2541	255	255	255
1419	2542	255	255	255
1419	2543	255	255	255
1419	2544	255	255	255
1419	2545	255	255	255
1419	2546	255	255	255
1419	2547	255	255	255
1419	2548	255	255	255
1419	2549	255	255	255
1419	2550	255	255	255
1419	2551	255	255	255
1419	2552	255	255	255
1419	2553	255	255	255
1419	2554	255	255	255
1419	2555	255	255	255
1419	2556	255	255	255
1419	2557	255	255	255
1419	2558	255	255	255
1419	2559	255	255	255
1419	2560	255	255	255
1419	2561	255	255	255
1419	2562	255	255	255
1419	2563	255	255	255
1419	2564	255	255	255
1419	2565	255	255	255
1419	2566	255	255	255
1419	2567	255	255	255
1419	2568	255	255	255
1419	2569	255	255	255
1419	2570	255	255	255
1419	2571	255	255	255
1419	2572	255	255	255
1419	2573	255	255	255
1419	2574	255	255	255
1419	2575	255	255	255
1419	2576	255	255	255
1419	2577	255	255	255
1419	2578	255	255	255
1419	2579	255	255	255
[truncated: 49,008 more rows]
[truncated: 1 more columns]
