# Supplementary material for: Traceable Calibration, Performance Metrics, and Uncertainty Estimates of Minirhizotron Digital Imagery for Fine-Root Measurements
Source: PLoS One. 2014 Nov 12;9(11):e112362. doi: 10.1371/journal.pone.0112362 (PMC4229195; doi:10.1371/journal.pone.0112362)
Supplement: Data S1 — Data and uncertainty analyses for the procedures described in this manuscript. (ZIP) [file pone.0112362.s001.zip › Data for submission/Root Color/CI_600_YELLOW_DATA.xlsx]

## Sheet: YELLOW1
COLUMN	ROW	RED	GREEN	BLUE
1000	2800	255	250	181
1000	2801	255	250	180
1000	2802	255	251	182
1000	2803	255	250	180
1000	2804	255	251	181
1000	2805	255	251	180
1000	2806	255	250	179
1000	2807	255	251	180
1000	2808	255	250	180
1000	2809	255	250	179
1000	2810	255	249	180
1000	2811	255	249	179
1000	2812	255	249	181
1000	2813	255	249	178
1000	2814	255	249	179
1000	2815	255	250	179
1000	2816	255	249	178
1000	2817	255	249	179
1000	2818	255	249	178
1000	2819	255	249	178
1000	2820	255	249	179
1000	2821	255	248	179
1000	2822	255	249	179
1000	2823	255	250	177
1000	2824	255	250	179
1000	2825	255	249	177
1000	2826	255	249	177
1000	2827	255	249	178
1000	2828	255	250	180
1000	2829	255	250	179
1000	2830	255	250	179
1000	2831	255	249	180
1000	2832	255	249	179
1000	2833	255	249	178
1000	2834	255	250	179
1000	2835	255	249	179
1000	2836	255	250	177
1000	2837	255	250	177
1000	2838	255	249	178
1000	2839	255	249	180
1000	2840	255	249	179
1000	2841	255	249	178
1000	2842	255	249	178
1000	2843	255	248	178
1000	2844	255	248	177
1000	2845	255	247	175
1000	2846	255	248	177
1000	2847	255	247	175
1000	2848	255	247	177
1000	2849	255	249	174
1000	2850	255	248	177
1000	2851	255	247	176
1000	2852	255	247	175
1000	2853	255	247	176
1000	2854	255	247	176
1000	2855	255	247	176
1000	2856	255	247	176
1000	2857	255	248	176
1000	2858	255	248	176
1000	2859	255	248	177
1000	2860	255	247	177
1000	2861	255	247	177
1000	2862	255	247	177
1000	2863	255	248	176
1000	2864	255	247	175
1000	2865	255	249	178
1000	2866	255	248	177
1000	2867	255	248	175
1000	2868	255	248	177
1000	2869	255	248	176
1000	2870	255	249	178
1000	2871	255	249	178
1000	2872	255	248	179
1000	2873	255	248	178
1000	2874	255	250	179
1000	2875	255	248	178
1000	2876	255	248	178
1000	2877	255	248	178
1000	2878	255	248	177
1000	2879	255	249	177
1000	2880	255	249	177
1000	2881	255	248	175
1000	2882	255	247	174
1000	2883	255	247	176
1000	2884	255	247	175
1000	2885	255	247	175
1000	2886	255	246	175
1000	2887	255	247	174
1000	2888	255	247	174
1000	2889	255	248	174
1000	2890	255	247	174
1000	2891	255	247	174
1000	2892	255	246	175
1000	2893	255	246	173
1000	2894	255	247	172
1000	2895	255	246	174
1000	2896	255	247	173
1000	2897	255	247	172
1000	2898	255	247	171
1000	2899	255	246	171
1000	2900	255	246	173
1001	2800	255	249	180
1001	2801	255	250	181
1001	2802	255	250	179
1001	2803	255	251	180
1001	2804	255	250	181
1001	2805	255	251	181
1001	2806	255	250	179
1001	2807	255	251	180
1001	2808	255	250	181
1001	2809	255	250	181
1001	2810	255	249	179
1001	2811	255	250	179
1001	2812	255	249	180
1001	2813	255	250	178
1001	2814	255	249	179
1001	2815	255	249	179
1001	2816	255	249	179
1001	2817	255	250	180
1001	2818	255	249	179
1001	2819	255	250	179
1001	2820	255	249	180
1001	2821	255	249	179
1001	2822	255	250	178
1001	2823	255	249	179
1001	2824	255	248	180
1001	2825	255	250	179
1001	2826	255	249	179
1001	2827	255	248	179
1001	2828	255	249	180
1001	2829	255	251	178
1001	2830	255	248	179
1001	2831	255	250	181
1001	2832	255	249	180
1001	2833	255	249	179
1001	2834	255	249	179
1001	2835	255	250	179
1001	2836	255	249	179
1001	2837	255	249	178
1001	2838	255	248	178
1001	2839	255	249	178
1001	2840	255	248	179
1001	2841	255	250	178
1001	2842	255	249	178
1001	2843	255	249	177
1001	2844	255	249	178
1001	2845	255	248	177
1001	2846	255	247	177
1001	2847	255	248	175
1001	2848	255	247	176
1001	2849	255	246	177
1001	2850	255	247	176
1001	2851	255	246	177
1001	2852	255	247	175
1001	2853	255	247	177
1001	2854	255	246	178
1001	2855	255	248	176
1001	2856	255	247	176
1001	2857	255	248	176
1001	2858	255	247	176
1001	2859	255	247	176
1001	2860	255	247	176
1001	2861	255	248	177
1001	2862	255	248	177
1001	2863	255	248	176
1001	2864	255	247	176
1001	2865	255	249	177
1001	2866	255	248	177
1001	2867	255	248	176
1001	2868	255	248	177
1001	2869	255	248	176
1001	2870	255	248	177
1001	2871	255	248	177
1001	2872	255	248	177
1001	2873	255	249	177
1001	2874	255	249	179
1001	2875	255	248	178
1001	2876	255	249	179
1001	2877	255	248	178
1001	2878	255	248	179
1001	2879	255	249	178
1001	2880	255	248	178
1001	2881	255	247	177
1001	2882	255	246	176
1001	2883	255	247	175
1001	2884	255	247	176
1001	2885	255	247	175
1001	2886	255	247	175
1001	2887	255	246	175
1001	2888	255	247	174
1001	2889	255	247	173
1001	2890	255	246	175
1001	2891	255	246	173
1001	2892	255	246	176
1001	2893	255	247	174
1001	2894	255	246	174
1001	2895	255	247	174
1001	2896	255	247	173
1001	2897	255	246	172
1001	2898	255	245	172
1001	2899	255	246	173
1001	2900	255	247	173
1002	2800	255	250	181
1002	2801	255	250	180
1002	2802	255	250	180
1002	2803	255	249	179
1002	2804	255	251	180
1002	2805	255	251	181
1002	2806	255	251	179
1002	2807	255	251	181
1002	2808	255	250	180
1002	2809	255	250	180
1002	2810	255	248	181
1002	2811	255	249	178
1002	2812	255	250	181
1002	2813	255	249	177
1002	2814	255	249	178
1002	2815	255	249	179
1002	2816	255	249	179
1002	2817	255	250	179
1002	2818	255	249	178
1002	2819	255	249	178
1002	2820	255	249	179
1002	2821	255	249	179
1002	2822	255	249	178
1002	2823	255	249	179
1002	2824	255	249	178
1002	2825	255	250	178
1002	2826	255	250	179
1002	2827	255	250	179
1002	2828	255	250	180
1002	2829	255	250	179
1002	2830	255	248	180
1002	2831	255	250	180
1002	2832	255	249	179
1002	2833	255	249	179
1002	2834	255	249	180
1002	2835	255	250	179
1002	2836	255	249	177
1002	2837	255	249	179
1002	2838	255	249	178
1002	2839	255	249	177
1002	2840	255	249	179
1002	2841	255	249	178
1002	2842	255	248	179
1002	2843	255	248	178
1002	2844	255	248	178
1002	2845	255	249	176
1002	2846	255	248	176
1002	2847	255	247	175
1002	2848	255	247	177
1002	2849	255	248	176
1002	2850	255	247	177
1002	2851	255	247	176
1002	2852	255	247	176
1002	2853	255	247	177
1002	2854	255	247	178
1002	2855	255	247	175
1002	2856	255	247	176
1002	2857	255	248	176
1002	2858	255	248	177
1002	2859	255	249	176
1002	2860	255	248	177
1002	2861	255	248	176
1002	2862	255	248	176
1002	2863	255	248	177
1002	2864	255	248	177
1002	2865	255	248	176
1002	2866	255	248	177
1002	2867	255	248	176
1002	2868	255	248	176
1002	2869	255	248	177
1002	2870	255	249	177
1002	2871	255	248	178
1002	2872	255	249	177
1002	2873	255	249	178
1002	2874	255	249	178
1002	2875	255	248	176
1002	2876	255	249	177
1002	2877	255	249	178
1002	2878	255	249	177
1002	2879	255	248	177
1002	2880	255	249	177
1002	2881	255	248	176
1002	2882	255	247	175
1002	2883	255	247	175
1002	2884	255	247	176
1002	2885	255	247	175
1002	2886	255	248	174
1002	2887	255	246	174
1002	2888	255	247	174
1002	2889	255	246	174
1002	2890	255	247	174
1002	2891	255	247	173
1002	2892	255	246	171
1002	2893	255	247	174
1002	2894	255	248	173
1002	2895	255	247	174
1002	2896	255	245	174
1002	2897	255	246	173
1002	2898	255	247	172
1002	2899	255	247	173
1002	2900	255	247	174
1003	2800	255	249	180
1003	2801	255	249	179
1003	2802	255	249	181
1003	2803	255	250	180
1003	2804	255	251	181
1003	2805	255	251	180
1003	2806	255	251	179
1003	2807	255	250	180
1003	2808	255	249	181
1003	2809	255	251	179
1003	2810	255	249	179
1003	2811	255	249	178
1003	2812	255	248	179
1003	2813	255	249	178
1003	2814	255	248	180
1003	2815	255	249	179
1003	2816	255	249	177
1003	2817	255	249	178
1003	2818	255	249	179
1003	2819	255	249	177
1003	2820	255	249	180
1003	2821	255	249	179
1003	2822	255	249	178
1003	2823	255	248	178
1003	2824	255	249	178
1003	2825	255	250	177
1003	2826	255	249	178
1003	2827	255	250	178
1003	2828	255	250	180
1003	2829	255	250	179
1003	2830	255	249	181
1003	2831	255	249	181
1003	2832	255	248	178
1003	2833	255	248	178
1003	2834	255	249	178
1003	2835	255	249	179
1003	2836	255	249	178
1003	2837	255	249	178
1003	2838	255	248	178
1003	2839	255	248	178
1003	2840	255	249	178
1003	2841	255	248	178
1003	2842	255	248	178
1003	2843	255	248	178
1003	2844	255	249	178
1003	2845	255	248	179
1003	2846	255	248	176
1003	2847	255	247	176
1003	2848	255	247	176
1003	2849	255	247	176
1003	2850	255	247	176
1003	2851	255	246	175
1003	2852	255	246	176
1003	2853	255	246	176
1003	2854	255	246	176
1003	2855	255	247	174
1003	2856	255	247	176
1003	2857	255	248	177
1003	2858	255	247	176
1003	2859	255	247	175
1003	2860	255	248	176
1003	2861	255	247	176
1003	2862	255	247	177
1003	2863	255	248	175
1003	2864	255	247	177
1003	2865	255	248	176
1003	2866	255	247	176
1003	2867	255	248	177
1003	2868	255	247	177
1003	2869	255	249	176
1003	2870	255	248	177
1003	2871	255	247	177
1003	2872	255	248	177
1003	2873	255	249	177
1003	2874	255	248	177
1003	2875	255	248	176
1003	2876	255	249	176
1003	2877	255	248	176
1003	2878	255	247	177
1003	2879	255	248	177
1003	2880	255	248	177
1003	2881	255	247	176
1003	2882	255	247	175
1003	2883	255	248	175
1003	2884	255	245	177
1003	2885	255	246	175
1003	2886	255	246	174
1003	2887	255	247	173
1003	2888	255	247	174
1003	2889	255	246	175
1003	2890	255	246	173
1003	2891	255	246	173
1003	2892	255	246	173
1003	2893	255	246	176
1003	2894	255	246	174
1003	2895	255	246	172
1003	2896	255	246	173
1003	2897	255	246	173
1003	2898	255	246	173
1003	2899	255	246	172
1003	2900	255	246	171
1004	2800	255	249	179
1004	2801	255	250	181
1004	2802	255	249	179
1004	2803	255	250	179
1004	2804	255	250	179
1004	2805	255	250	179
1004	2806	255	249	179
1004	2807	255	250	180
1004	2808	255	250	180
1004	2809	255	249	181
1004	2810	255	248	179
1004	2811	255	248	178
1004	2812	255	248	179
1004	2813	255	249	177
1004	2814	255	248	178
1004	2815	255	250	177
1004	2816	255	249	179
1004	2817	255	250	178
1004	2818	255	249	178
1004	2819	255	250	178
1004	2820	255	248	178
1004	2821	255	249	178
1004	2822	255	248	179
1004	2823	255	249	179
1004	2824	255	249	178
1004	2825	255	250	178
1004	2826	255	250	178
1004	2827	255	250	178
1004	2828	255	249	180
1004	2829	255	250	182
1004	2830	255	249	179
1004	2831	255	249	180
1004	2832	255	247	181
1004	2833	255	248	177
1004	2834	255	249	179
1004	2835	255	249	179
1004	2836	255	249	179
1004	2837	255	249	178
1004	2838	255	248	176
1004	2839	255	248	177
1004	2840	255	248	177
1004	2841	255	249	177
1004	2842	255	248	178
1004	2843	255	248	177
1004	2844	255	248	177
1004	2845	255	248	175
1004	2846	255	248	177
1004	2847	255	247	176
1004	2848	255	247	177
1004	2849	255	247	174
1004	2850	255	247	175
1004	2851	255	246	175
1004	2852	255	247	174
1004	2853	255	247	175
1004	2854	255	247	175
1004	2855	255	246	174
1004	2856	255	247	176
1004	2857	255	247	176
1004	2858	255	248	175
1004	2859	255	247	176
1004	2860	255	248	176
1004	2861	255	248	175
1004	2862	255	247	175
1004	2863	255	247	176
1004	2864	255	248	175
1004	2865	255	248	175
1004	2866	255	248	176
1004	2867	255	248	174
1004	2868	255	248	177
1004	2869	255	248	176
1004	2870	255	248	177
1004	2871	255	248	177
1004	2872	255	248	176
1004	2873	255	249	176
1004	2874	255	248	177
1004	2875	255	247	178
1004	2876	255	248	175
1004	2877	255	247	177
1004	2878	255	248	176
1004	2879	255	248	177
1004	2880	255	247	179
1004	2881	255	247	175
1004	2882	255	248	175
1004	2883	255	247	175
1004	2884	255	246	175
1004	2885	255	245	175
1004	2886	255	247	174
1004	2887	255	246	173
1004	2888	255	247	173
1004	2889	255	246	174
1004	2890	255	247	173
1004	2891	255	246	173
1004	2892	255	246	173
1004	2893	255	246	174
1004	2894	255	247	173
1004	2895	255	246	174
1004	2896	255	246	173
1004	2897	255	246	171
1004	2898	255	246	172
1004	2899	255	245	172
1004	2900	255	247	172
1005	2800	255	249	179
1005	2801	255	249	179
1005	2802	255	249	181
1005	2803	255	250	179
1005	2804	255	250	181
1005	2805	255	251	180
1005	2806	255	250	179
1005	2807	255	250	180
1005	2808	255	249	180
1005	2809	255	250	179
1005	2810	255	248	180
1005	2811	255	249	178
1005	2812	255	249	178
1005	2813	255	249	177
1005	2814	255	248	177
1005	2815	255	250	178
1005	2816	255	249	179
1005	2817	255	250	180
1005	2818	255	250	179
1005	2819	255	250	178
1005	2820	255	250	179
1005	2821	255	249	180
1005	2822	255	248	178
1005	2823	255	249	179
1005	2824	255	249	179
1005	2825	255	251	178
1005	2826	255	250	180
1005	2827	255	249	177
1005	2828	255	249	179
1005	2829	255	250	182
1005	2830	255	249	183
1005	2831	255	249	181
1005	2832	255	248	179
1005	2833	255	248	178
1005	2834	255	249	179
1005	2835	255	249	179
1005	2836	255	249	177
1005	2837	255	249	176
1005	2838	255	248	177
1005	2839	255	249	177
1005	2840	255	249	177
1005	2841	255	248	178
1005	2842	255	248	177
1005	2843	255	248	178
1005	2844	255	248	177
1005	2845	255	249	177
1005	2846	255	248	176
1005	2847	255	247	176
1005	2848	255	247	176
1005	2849	255	247	175
1005	2850	255	246	175
1005	2851	255	246	176
1005	2852	255	247	176
1005	2853	255	247	176
1005	2854	255	246	175
1005	2855	255	248	176
1005	2856	255	248	177
1005	2857	255	247	175
1005	2858	255	248	177
1005	2859	255	247	176
1005	2860	255	248	175
1005	2861	255	248	175
1005	2862	255	247	176
1005	2863	255	247	175
1005	2864	255	248	177
1005	2865	255	247	177
1005	2866	255	248	175
1005	2867	255	247	177
1005	2868	255	247	176
1005	2869	255	248	176
1005	2870	255	248	177
1005	2871	255	248	177
1005	2872	255	248	177
1005	2873	255	247	175
1005	2874	255	247	176
1005	2875	255	248	177
1005	2876	255	248	176
1005	2877	255	248	177
1005	2878	255	248	177
1005	2879	255	247	176
1005	2880	255	247	177
1005	2881	255	248	176
1005	2882	255	247	175
1005	2883	255	247	175
1005	2884	255	247	177
1005	2885	255	246	176
1005	2886	255	246	174
1005	2887	255	246	174
1005	2888	255	246	174
1005	2889	255	247	173
1005	2890	255	246	174
1005	2891	255	247	176
1005	2892	255	247	173
1005	2893	255	246	174
1005	2894	255	247	173
1005	2895	255	247	173
1005	2896	255	246	174
1005	2897	255	247	174
1005	2898	255	246	172
1005	2899	255	246	173
1005	2900	255	247	174
1006	2800	255	248	181
1006	2801	255	249	180
1006	2802	255	249	180
1006	2803	255	249	180
1006	2804	255	249	180
1006	2805	255	250	182
1006	2806	255	251	179
1006	2807	255	250	180
1006	2808	255	250	179
1006	2809	255	250	179
1006	2810	255	248	180
1006	2811	255	249	179
1006	2812	255	248	179
1006	2813	255	248	178
1006	2814	255	248	178
1006	2815	255	249	179
1006	2816	255	249	178
1006	2817	255	249	179
1006	2818	255	250	178
1006	2819	255	250	180
1006	2820	255	250	180
1006	2821	255	249	181
1006	2822	255	249	180
1006	2823	255	249	180
1006	2824	255	250	180
1006	2825	255	249	179
1006	2826	255	249	180
1006	2827	255	249	179
1006	2828	255	249	183
1006	2829	255	250	183
1006	2830	255	248	181
1006	2831	255	249	181
1006	2832	255	248	180
1006	2833	255	248	180
1006	2834	255	248	178
1006	2835	255	249	179
1006	2836	255	249	178
1006	2837	255	248	177
1006	2838	255	248	177
1006	2839	255	248	178
1006	2840	255	249	179
1006	2841	255	248	178
1006	2842	255	248	180
1006	2843	255	248	177
1006	2844	255	248	178
1006	2845	255	248	178
1006	2846	255	248	177
1006	2847	255	247	178
1006	2848	255	247	177
1006	2849	255	247	177
1006	2850	255	247	175
1006	2851	255	247	176
1006	2852	255	247	177
1006	2853	255	247	176
1006	2854	255	247	175
1006	2855	255	247	175
1006	2856	255	247	177
1006	2857	255	248	176
1006	2858	255	248	175
1006	2859	255	247	177
1006	2860	255	248	176
1006	2861	255	247	175
1006	2862	255	247	177
1006	2863	255	248	176
1006	2864	255	247	176
1006	2865	255	247	176
1006	2866	255	247	177
1006	2867	255	248	176
1006	2868	255	247	178
1006	2869	255	247	176
1006	2870	255	247	177
1006	2871	255	249	179
1006	2872	255	247	177
1006	2873	255	247	177
1006	2874	255	249	176
1006	2875	255	248	176
1006	2876	255	247	176
1006	2877	255	247	176
1006	2878	255	248	178
1006	2879	255	248	176
1006	2880	255	247	178
1006	2881	255	248	176
1006	2882	255	247	174
1006	2883	255	248	176
1006	2884	255	246	177
1006	2885	255	247	175
1006	2886	255	246	174
1006	2887	255	246	174
1006	2888	255	246	173
1006	2889	255	246	174
1006	2890	255	246	174
1006	2891	255	247	174
1006	2892	255	246	175
1006	2893	255	247	173
1006	2894	255	247	175
1006	2895	255	247	173
1006	2896	255	246	174
1006	2897	255	247	173
1006	2898	255	246	173
1006	2899	255	246	174
1006	2900	255	247	174
1007	2800	255	250	180
1007	2801	255	249	180
1007	2802	255	249	180
1007	2803	255	250	179
1007	2804	255	250	180
1007	2805	255	251	180
1007	2806	255	251	180
1007	2807	255	251	179
1007	2808	255	250	180
1007	2809	255	250	181
1007	2810	255	249	179
1007	2811	255	248	177
1007	2812	255	249	178
1007	2813	255	248	178
1007	2814	255	248	179
1007	2815	255	250	178
1007	2816	255	249	178
1007	2817	255	250	179
1007	2818	255	250	179
1007	2819	255	250	181
1007	2820	255	250	180
1007	2821	255	250	183
1007	2822	255	249	183
1007	2823	255	249	180
1007	2824	255	249	179
1007	2825	255	249	179
1007	2826	255	251	179
1007	2827	255	249	177
1007	2828	255	250	180
1007	2829	255	250	181
1007	2830	255	249	181
1007	2831	255	249	180
1007	2832	255	248	182
1007	2833	255	249	179
1007	2834	255	248	178
1007	2835	255	249	178
1007	2836	255	249	178
1007	2837	255	248	176
1007	2838	255	249	177
1007	2839	255	250	177
1007	2840	255	249	178
1007	2841	255	249	179
1007	2842	255	249	176
1007	2843	255	249	177
1007	2844	255	250	176
1007	2845	255	250	178
1007	2846	255	248	177
1007	2847	255	248	177
1007	2848	255	248	177
1007	2849	255	247	177
1007	2850	255	247	176
1007	2851	255	247	176
1007	2852	255	247	176
1007	2853	255	247	175
1007	2854	255	247	176
1007	2855	255	248	175
1007	2856	255	247	176
1007	2857	255	248	176
1007	2858	255	248	175
1007	2859	255	248	176
1007	2860	255	249	176
1007	2861	255	248	176
1007	2862	255	247	177
1007	2863	255	249	176
1007	2864	255	249	177
1007	2865	255	249	176
1007	2866	255	249	176
1007	2867	255	248	174
1007	2868	255	248	177
1007	2869	255	248	176
1007	2870	255	248	177
1007	2871	255	248	177
1007	2872	255	249	177
1007	2873	255	249	178
1007	2874	255	248	178
1007	2875	255	249	175
1007	2876	255	248	177
1007	2877	255	248	177
1007	2878	255	248	177
1007	2879	255	248	176
1007	2880	255	248	176
1007	2881	255	249	176
1007	2882	255	248	175
1007	2883	255	248	176
1007	2884	255	248	176
1007	2885	255	247	176
1007	2886	255	248	175
1007	2887	255	246	174
1007	2888	255	247	174
1007	2889	255	246	174
1007	2890	255	246	174
1007	2891	255	247	172
1007	2892	255	246	175
1007	2893	255	247	173
1007	2894	255	247	175
1007	2895	255	247	174
1007	2896	255	247	174
1007	2897	255	246	173
1007	2898	255	247	172
1007	2899	255	246	173
1007	2900	255	247	174
1008	2800	255	249	180
1008	2801	255	250	178
1008	2802	255	249	181
1008	2803	255	251	180
1008	2804	255	250	180
1008	2805	255	251	180
1008	2806	255	251	179
1008	2807	255	251	181
1008	2808	255	250	179
1008	2809	255	251	179
1008	2810	255	249	180
1008	2811	255	249	180
1008	2812	255	248	179
1008	2813	255	249	178
1008	2814	255	249	179
1008	2815	255	249	178
1008	2816	255	250	180
1008	2817	255	249	179
1008	2818	255	252	181
1008	2819	255	251	183
1008	2820	255	251	183
1008	2821	255	249	183
1008	2822	255	250	182
1008	2823	255	250	181
1008	2824	255	248	179
1008	2825	255	250	178
1008	2826	255	250	180
1008	2827	255	249	179
1008	2828	255	251	183
1008	2829	255	249	183
1008	2830	255	249	182
1008	2831	255	249	181
1008	2832	255	249	180
1008	2833	255	249	178
1008	2834	255	248	178
1008	2835	255	250	178
1008	2836	255	249	179
1008	2837	255	249	178
1008	2838	255	249	178
1008	2839	255	249	178
1008	2840	255	249	178
1008	2841	255	249	178
1008	2842	255	248	178
1008	2843	255	249	179
1008	2844	255	250	178
1008	2845	255	249	178
1008	2846	255	248	177
1008	2847	255	248	177
1008	2848	255	248	176
1008	2849	255	247	178
1008	2850	255	247	177
1008	2851	255	246	178
1008	2852	255	247	177
1008	2853	255	247	177
1008	2854	255	246	176
1008	2855	255	248	175
1008	2856	255	247	176
1008	2857	255	248	175
1008	2858	255	248	176
1008	2859	255	249	175
1008	2860	255	250	176
1008	2861	255	248	176
1008	2862	255	247	176
1008	2863	255	248	177
1008	2864	255	249	176
1008	2865	255	248	176
1008	2866	255	249	176
1008	2867	255	249	175
1008	2868	255	249	177
1008	2869	255	249	176
1008	2870	255	248	176
1008	2871	255	249	177
1008	2872	255	249	177
1008	2873	255	248	177
1008	2874	255	249	178
1008	2875	255	249	177
1008	2876	255	248	177
1008	2877	255	248	175
1008	2878	255	249	176
1008	2879	255	248	178
1008	2880	255	248	177
1008	2881	255	247	176
1008	2882	255	248	176
1008	2883	255	248	176
1008	2884	255	247	177
1008	2885	255	247	175
1008	2886	255	247	175
1008	2887	255	248	175
1008	2888	255	246	175
1008	2889	255	247	174
1008	2890	255	247	175
1008	2891	255	246	174
1008	2892	255	246	174
1008	2893	255	247	175
1008	2894	255	246	175
1008	2895	255	247	174
1008	2896	255	246	174
1008	2897	255	247	175
1008	2898	255	246	174
1008	2899	255	247	172
1008	2900	255	247	173
1009	2800	255	249	179
1009	2801	255	250	180
1009	2802	255	250	179
1009	2803	255	250	180
1009	2804	255	251	181
1009	2805	255	250	180
1009	2806	255	251	180
1009	2807	255	251	181
1009	2808	255	250	181
1009	2809	255	251	180
1009	2810	255	249	180
1009	2811	255	248	179
1009	2812	255	249	179
1009	2813	255	249	179
1009	2814	255	249	178
1009	2815	255	250	179
1009	2816	255	249	180
1009	2817	255	251	180
1009	2818	255	251	181
1009	2819	255	251	183
1009	2820	255	250	183
1009	2821	255	250	186
1009	2822	255	249	184
1009	2823	255	249	182
1009	2824	255	249	179
1009	2825	255	250	180
1009	2826	255	249	180
1009	2827	255	250	178
1009	2828	255	250	181
1009	2829	255	250	181
1009	2830	255	249	183
1009	2831	255	249	182
1009	2832	255	250	181
1009	2833	255	249	180
1009	2834	255	248	178
1009	2835	255	248	179
1009	2836	255	249	178
1009	2837	255	249	178
1009	2838	255	250	178
1009	2839	255	250	176
1009	2840	255	248	178
1009	2841	255	249	179
1009	2842	255	249	179
1009	2843	255	249	178
1009	2844	255	249	180
1009	2845	255	249	178
1009	2846	255	250	179
1009	2847	255	248	177
1009	2848	255	247	176
1009	2849	255	248	178
1009	2850	255	247	177
1009	2851	255	247	178
1009	2852	255	247	176
1009	2853	255	248	176
1009	2854	255	247	176
1009	2855	255	247	175
1009	2856	255	247	176
1009	2857	255	248	177
1009	2858	255	249	176
1009	2859	255	248	177
1009	2860	255	248	177
1009	2861	255	248	177
1009	2862	255	247	176
1009	2863	255	248	176
1009	2864	255	248	176
1009	2865	255	248	176
1009	2866	255	248	177
1009	2867	255	249	175
1009	2868	255	248	175
1009	2869	255	249	176
1009	2870	255	249	177
1009	2871	255	248	177
1009	2872	255	249	176
1009	2873	255	249	178
1009	2874	255	248	177
1009	2875	255	249	178
1009	2876	255	248	176
1009	2877	255	248	177
1009	2878	255	248	175
1009	2879	255	248	175
1009	2880	255	249	176
1009	2881	255	248	176
1009	2882	255	247	176
1009	2883	255	248	177
1009	2884	255	247	178
1009	2885	255	248	177
1009	2886	255	249	176
1009	2887	255	247	175
1009	2888	255	247	175
1009	2889	255	247	174
1009	2890	255	247	174
1009	2891	255	247	175
1009	2892	255	246	173
1009	2893	255	246	175
1009	2894	255	247	174
1009	2895	255	247	176
1009	2896	255	246	176
1009	2897	255	247	174
1009	2898	255	247	174
1009	2899	255	246	174
1009	2900	255	247	174
1010	2800	255	250	179
1010	2801	255	250	179
1010	2802	255	250	178
1010	2803	255	251	180
1010	2804	255	251	180
1010	2805	255	251	180
1010	2806	255	250	180
1010	2807	255	251	180
1010	2808	255	250	180
1010	2809	255	250	179
1010	2810	255	249	180
1010	2811	255	249	179
1010	2812	255	248	179
1010	2813	255	249	178
1010	2814	255	249	178
1010	2815	255	250	178
1010	2816	255	250	178
1010	2817	255	250	180
1010	2818	255	251	180
1010	2819	255	252	184
1010	2820	255	251	184
1010	2821	255	249	184
1010	2822	255	249	183
1010	2823	255	249	183
1010	2824	255	249	182
1010	2825	255	250	180
1010	2826	255	250	181
1010	2827	255	250	179
1010	2828	255	250	181
1010	2829	255	250	182
1010	2830	255	249	180
1010	2831	255	248	179
1010	2832	255	248	178
1010	2833	255	249	179
1010	2834	255	250	180
1010	2835	255	250	178
1010	2836	255	249	177
1010	2837	255	249	177
1010	2838	255	249	177
1010	2839	255	249	178
1010	2840	255	249	178
1010	2841	255	250	179
1010	2842	255	250	179
1010	2843	255	249	179
1010	2844	255	250	178
1010	2845	255	249	177
1010	2846	255	248	178
1010	2847	255	248	176
1010	2848	255	248	177
1010	2849	255	248	177
1010	2850	255	248	177
1010	2851	255	248	176
1010	2852	255	247	177
1010	2853	255	247	176
1010	2854	255	247	176
1010	2855	255	248	175
1010	2856	255	248	176
1010	2857	255	248	176
1010	2858	255	248	177
1010	2859	255	248	177
1010	2860	255	249	177
1010	2861	255	249	176
1010	2862	255	248	176
1010	2863	255	248	176
1010	2864	255	249	176
1010	2865	255	248	177
1010	2866	255	249	176
1010	2867	255	248	176
1010	2868	255	249	177
1010	2869	255	250	178
1010	2870	255	249	176
1010	2871	255	250	177
1010	2872	255	248	178
1010	2873	255	249	178
1010	2874	255	250	176
1010	2875	255	248	175
1010	2876	255	248	176
1010	2877	255	249	175
1010	2878	255	249	175
1010	2879	255	248	176
1010	2880	255	248	176
1010	2881	255	249	176
1010	2882	255	248	175
1010	2883	255	248	176
1010	2884	255	247	176
1010	2885	255	249	176
1010	2886	255	248	176
1010	2887	255	248	175
1010	2888	255	247	176
1010	2889	255	247	174
1010	2890	255	247	173
1010	2891	255	247	175
1010	2892	255	247	174
1010	2893	255	248	174
1010	2894	255	247	174
1010	2895	255	247	175
1010	2896	255	247	174
1010	2897	255	247	174
1010	2898	255	247	174
1010	2899	255	247	174
1010	2900	255	247	173
1011	2800	255	250	179
1011	2801	255	250	180
1011	2802	255	250	179
1011	2803	255	251	180
1011	2804	255	252	179
1011	2805	255	251	180
1011	2806	255	251	179
1011	2807	255	251	180
1011	2808	255	251	181
1011	2809	255	251	180
1011	2810	255	250	181
1011	2811	255	250	178
1011	2812	255	250	181
1011	2813	255	250	178
1011	2814	255	250	178
1011	2815	255	250	179
1011	2816	255	251	178
1011	2817	255	250	178
1011	2818	255	252	181
1011	2819	255	252	183
1011	2820	255	251	183
1011	2821	255	250	186
1011	2822	255	249	186
1011	2823	255	249	184
1011	2824	255	249	180
1011	2825	255	250	180
1011	2826	255	250	180
1011	2827	255	250	178
1011	2828	255	251	179
1011	2829	255	250	180
1011	2830	255	248	180
1011	2831	255	249	181
1011	2832	255	249	180
1011	2833	255	250	179
1011	2834	255	249	177
1011	2835	255	250	179
1011	2836	255	250	178
1011	2837	255	250	177
1011	2838	255	250	178
1011	2839	255	251	178
1011	2840	255	250	179
1011	2841	255	249	179
1011	2842	255	250	178
1011	2843	255	251	179
1011	2844	255	251	179
1011	2845	255	250	177
1011	2846	255	250	178
1011	2847	255	249	177
1011	2848	255	249	177
1011	2849	255	249	176
1011	2850	255	248	177
1011	2851	255	248	177
1011	2852	255	248	178
1011	2853	255	247	176
1011	2854	255	248	176
1011	2855	255	248	177
1011	2856	255	249	176
1011	2857	255	248	176
1011	2858	255	248	177
1011	2859	255	249	177
1011	2860	255	248	176
1011	2861	255	248	176
1011	2862	255	250	177
1011	2863	255	249	176
1011	2864	255	249	177
1011	2865	255	249	177
1011	2866	255	249	177
1011	2867	255	249	175
1011	2868	255	249	176
1011	2869	255	249	176
1011	2870	255	249	177
1011	2871	255	248	178
1011	2872	255	248	177
1011	2873	255	249	178
1011	2874	255	249	177
1011	2875	255	249	178
1011	2876	255	249	177
1011	2877	255	250	177
1011	2878	255	249	177
1011	2879	255	249	176
1011	2880	255	250	176
1011	2881	255	248	176
1011	2882	255	248	175
1011	2883	255	249	175
1011	2884	255	249	176
1011	2885	255	248	176
1011	2886	255	248	175
1011	2887	255	249	175
1011	2888	255	247	176
1011	2889	255	247	174
1011	2890	255	248	174
1011	2891	255	248	175
1011	2892	255	248	175
1011	2893	255	248	174
1011	2894	255	247	175
1011	2895	255	248	174
1011	2896	255	247	174
1011	2897	255	247	173
1011	2898	255	247	174
1011	2899	255	247	172
1011	2900	255	248	173
1012	2800	255	250	179
1012	2801	255	250	181
1012	2802	255	249	181
1012	2803	255	251	179
1012	2804	255	252	182
1012	2805	255	251	181
1012	2806	255	251	180
1012	2807	255	252	181
1012	2808	255	251	180
1012	2809	255	251	181
1012	2810	255	249	179
1012	2811	255	250	179
1012	2812	255	249	179
1012	2813	255	249	178
1012	2814	255	250	179
1012	2815	255	251	178
1012	2816	255	250	180
1012	2817	255	251	180
1012	2818	255	251	181
1012	2819	255	251	183
1012	2820	255	251	185
1012	2821	255	250	184
1012	2822	255	248	183
1012	2823	255	248	183
1012	2824	255	248	181
1012	2825	255	249	179
1012	2826	255	250	180
1012	2827	255	250	179
1012	2828	255	250	180
1012	2829	255	249	180
1012	2830	255	250	180
1012	2831	255	248	181
1012	2832	255	248	178
1012	2833	255	249	178
1012	2834	255	250	179
1012	2835	255	250	179
1012	2836	255	250	178
1012	2837	255	248	178
1012	2838	255	249	179
1012	2839	255	250	179
1012	2840	255	250	179
1012	2841	255	250	179
1012	2842	255	250	179
1012	2843	255	250	180
1012	2844	255	250	180
1012	2845	255	250	178
1012	2846	255	249	179
1012	2847	255	249	178
1012	2848	255	248	177
1012	2849	255	249	177
1012	2850	255	248	177
1012	2851	255	248	176
1012	2852	255	248	176
1012	2853	255	248	176
1012	2854	255	248	177
1012	2855	255	247	176
1012	2856	255	248	178
1012	2857	255	248	176
1012	2858	255	248	177
1012	2859	255	249	177
1012	2860	255	249	177
1012	2861	255	248	176
1012	2862	255	248	178
1012	2863	255	248	177
1012	2864	255	248	177
1012	2865	255	249	177
1012	2866	255	249	176
1012	2867	255	249	176
1012	2868	255	249	177
1012	2869	255	249	176
1012	2870	255	250	177
1012	2871	255	249	178
1012	2872	255	249	176
1012	2873	255	250	178
1012	2874	255	249	177
1012	2875	255	249	177
1012	2876	255	248	176
1012	2877	255	248	177
1012	2878	255	249	177
1012	2879	255	248	176
1012	2880	255	248	176
1012	2881	255	249	177
1012	2882	255	248	174
1012	2883	255	248	176
1012	2884	255	248	177
1012	2885	255	247	176
1012	2886	255	248	175
1012	2887	255	246	176
1012	2888	255	248	174
1012	2889	255	247	173
1012	2890	255	247	174
1012	2891	255	248	175
1012	2892	255	247	174
1012	2893	255	247	175
1012	2894	255	248	174
1012	2895	255	247	175
1012	2896	255	246	175
1012	2897	255	247	174
1012	2898	255	247	174
1012	2899	255	248	174
1012	2900	255	248	174
1013	2800	255	250	179
1013	2801	255	251	180
1013	2802	255	251	181
1013	2803	255	252	179
1013	2804	255	251	179
1013	2805	255	251	180
1013	2806	255	250	180
1013	2807	255	251	179
1013	2808	255	251	181
1013	2809	255	250	181
1013	2810	255	249	180
1013	2811	255	249	179
1013	2812	255	250	179
1013	2813	255	250	178
1013	2814	255	250	179
1013	2815	255	251	179
1013	2816	255	250	181
1013	2817	255	251	180
1013	2818	255	252	182
1013	2819	255	251	181
1013	2820	255	251	183
1013	2821	255	250	186
1013	2822	255	249	183
1013	2823	255	249	183
1013	2824	255	249	179
1013	2825	255	249	179
1013	2826	255	250	180
1013	2827	255	250	178
1013	2828	255	250	179
1013	2829	255	249	178
1013	2830	255	250	179
1013	2831	255	250	178
1013	2832	255	249	177
1013	2833	255	249	177
1013	2834	255	249	177
1013	2835	255	249	178
1013	2836	255	249	178
1013	2837	255	250	178
1013	2838	255	249	178
1013	2839	255	249	177
1013	2840	255	249	178
1013	2841	255	250	178
1013	2842	255	251	179
1013	2843	255	251	179
1013	2844	255	250	179
1013	2845	255	250	179
1013	2846	255	250	178
1013	2847	255	249	178
1013	2848	255	249	176
1013	2849	255	248	178
1013	2850	255	247	177
1013	2851	255	247	178
1013	2852	255	248	176
1013	2853	255	247	176
1013	2854	255	247	176
1013	2855	255	247	176
1013	2856	255	248	177
1013	2857	255	248	174
1013	2858	255	248	176
1013	2859	255	249	176
1013	2860	255	249	174
1013	2861	255	248	177
1013	2862	255	248	177
1013	2863	255	249	176
1013	2864	255	248	178
1013	2865	255	249	176
1013	2866	255	249	176
1013	2867	255	249	176
1013	2868	255	249	177
1013	2869	255	249	176
1013	2870	255	250	176
1013	2871	255	250	176
1013	2872	255	248	177
1013	2873	255	249	177
1013	2874	255	249	176
1013	2875	255	249	176
1013	2876	255	249	177
1013	2877	255	248	176
1013	2878	255	248	176
1013	2879	255	248	176
1013	2880	255	249	176
1013	2881	255	248	175
1013	2882	255	248	174
1013	2883	255	249	177
1013	2884	255	247	175
1013	2885	255	248	176
1013	2886	255	248	175
1013	2887	255	247	175
1013	2888	255	247	174
1013	2889	255	247	174
1013	2890	255	249	174
1013	2891	255	247	174
1013	2892	255	247	174
1013	2893	255	247	175
1013	2894	255	247	174
1013	2895	255	248	175
1013	2896	255	247	172
1013	2897	255	247	173
1013	2898	255	247	173
1013	2899	255	247	174
1013	2900	255	247	174
1014	2800	255	250	180
1014	2801	255	251	179
1014	2802	255	250	180
1014	2803	255	250	178
1014	2804	255	251	179
1014	2805	255	251	181
1014	2806	255	251	180
1014	2807	255	251	182
1014	2808	255	250	181
1014	2809	255	251	181
1014	2810	255	249	180
1014	2811	255	249	179
1014	2812	255	249	180
1014	2813	255	249	179
1014	2814	255	249	179
1014	2815	255	250	179
1014	2816	255	250	180
1014	2817	255	251	180
1014	2818	255	251	180
1014	2819	255	251	182
1014	2820	255	250	185
1014	2821	255	249	184
1014	2822	255	248	183
1014	2823	255	249	181
1014	2824	255	248	180
1014	2825	255	250	179
1014	2826	255	249	180
1014	2827	255	249	180
1014	2828	255	250	179
1014	2829	255	249	178
1014	2830	255	250	177
1014	2831	255	249	179
1014	2832	255	249	177
1014	2833	255	250	178
1014	2834	255	250	178
1014	2835	255	250	178
1014	2836	255	249	179
1014	2837	255	249	176
1014	2838	255	250	178
1014	2839	255	250	180
1014	2840	255	250	178
1014	2841	255	249	182
1014	2842	255	250	179
1014	2843	255	250	179
1014	2844	255	250	180
1014	2845	255	250	177
1014	2846	255	250	178
1014	2847	255	248	178
1014	2848	255	248	176
1014	2849	255	248	179
1014	2850	255	248	177
1014	2851	255	247	177
1014	2852	255	247	176
1014	2853	255	247	176
1014	2854	255	247	175
1014	2855	255	247	175
1014	2856	255	248	177
1014	2857	255	249	176
1014	2858	255	248	176
1014	2859	255	249	178
1014	2860	255	249	177
1014	2861	255	248	177
1014	2862	255	249	177
1014	2863	255	248	175
1014	2864	255	248	177
1014	2865	255	249	177
1014	2866	255	249	177
1014	2867	255	249	177
1014	2868	255	249	178
1014	2869	255	249	176
1014	2870	255	249	178
1014	2871	255	249	177
1014	2872	255	249	177
1014	2873	255	249	177
1014	2874	255	249	178
1014	2875	255	249	177
1014	2876	255	249	178
1014	2877	255	249	176
1014	2878	255	249	177
1014	2879	255	249	175
1014	2880	255	248	175
1014	2881	255	248	175
1014	2882	255	247	175
1014	2883	255	248	176
1014	2884	255	248	177
1014	2885	255	247	177
1014	2886	255	248	174
1014	2887	255	247	174
1014	2888	255	247	175
1014	2889	255	246	173
1014	2890	255	246	174
1014	2891	255	247	175
1014	2892	255	246	173
1014	2893	255	247	174
1014	2894	255	246	173
1014	2895	255	247	173
1014	2896	255	248	173
1014	2897	255	247	173
1014	2898	255	247	174
1014	2899	255	247	173
1014	2900	255	247	174
1015	2800	255	250	179
1015	2801	255	250	179
1015	2802	255	250	181
1015	2803	255	251	180
1015	2804	255	252	181
1015	2805	255	252	179
1015	2806	255	252	179
1015	2807	255	251	180
1015	2808	255	251	180
1015	2809	255	251	180
1015	2810	255	250	180
1015	2811	255	249	179
1015	2812	255	249	180
1015	2813	255	250	178
1015	2814	255	250	179
1015	2815	255	250	180
1015	2816	255	251	178
1015	2817	255	251	180
1015	2818	255	251	180
1015	2819	255	251	181
1015	2820	255	250	183
1015	2821	255	250	184
1015	2822	255	249	182
1015	2823	255	249	181
1015	2824	255	250	180
1015	2825	255	250	178
1015	2826	255	250	180
1015	2827	255	250	178
1015	2828	255	250	178
1015	2829	255	250	177
1015	2830	255	250	177
1015	2831	255	248	178
1015	2832	255	249	178
1015	2833	255	249	177
1015	2834	255	250	177
1015	2835	255	250	178
1015	2836	255	250	178
1015	2837	255	250	178
1015	2838	255	250	179
1015	2839	255	250	179
1015	2840	255	250	178
1015	2841	255	249	179
1015	2842	255	251	180
1015	2843	255	249	180
1015	2844	255	250	177
1015	2845	255	249	178
1015	2846	255	250	179
1015	2847	255	249	177
1015	2848	255	248	178
1015	2849	255	249	177
1015	2850	255	248	176
1015	2851	255	248	175
1015	2852	255	248	175
1015	2853	255	248	177
1015	2854	255	247	175
1015	2855	255	248	175
1015	2856	255	248	175
1015	2857	255	249	176
1015	2858	255	248	177
1015	2859	255	249	177
1015	2860	255	249	177
1015	2861	255	249	176
1015	2862	255	249	177
1015	2863	255	249	178
1015	2864	255	249	177
1015	2865	255	248	177
1015	2866	255	249	177
1015	2867	255	249	176
1015	2868	255	250	177
1015	2869	255	249	178
1015	2870	255	249	178
1015	2871	255	249	178
1015	2872	255	249	177
1015	2873	255	250	178
1015	2874	255	249	177
1015	2875	255	250	177
1015	2876	255	249	175
1015	2877	255	249	176
1015	2878	255	250	176
1015	2879	255	249	176
1015	2880	255	249	175
1015	2881	255	248	175
1015	2882	255	248	176
1015	2883	255	248	175
1015	2884	255	248	176
1015	2885	255	248	176
1015	2886	255	246	175
1015	2887	255	247	175
1015	2888	255	247	173
1015	2889	255	247	174
1015	2890	255	247	174
1015	2891	255	247	174
1015	2892	255	248	174
1015	2893	255	247	174
1015	2894	255	247	174
1015	2895	255	247	173
1015	2896	255	247	174
1015	2897	255	247	173
1015	2898	255	247	172
1015	2899	255	247	173
1015	2900	255	247	174
1016	2800	255	250	180
1016	2801	255	250	180
1016	2802	255	251	181
1016	2803	255	251	179
1016	2804	255	251	180
1016	2805	255	251	181
1016	2806	255	251	180
1016	2807	255	251	180
1016	2808	255	251	180
1016	2809	255	251	181
1016	2810	255	249	180
1016	2811	255	250	179
1016	2812	255	251	180
1016	2813	255	250	178
1016	2814	255	250	179
1016	2815	255	251	180
1016	2816	255	251	181
1016	2817	255	251	179
1016	2818	255	250	180
1016	2819	255	251	180
1016	2820	255	250	180
1016	2821	255	249	181
1016	2822	255	250	180
1016	2823	255	249	181
1016	2824	255	249	179
1016	2825	255	250	179
1016	2826	255	249	178
1016	2827	255	249	179
1016	2828	255	249	179
1016	2829	255	250	179
1016	2830	255	249	179
1016	2831	255	250	178
1016	2832	255	249	177
1016	2833	255	251	178
1016	2834	255	249	178
1016	2835	255	249	179
1016	2836	255	249	178
1016	2837	255	249	178
1016	2838	255	250	178
1016	2839	255	250	179
1016	2840	255	250	177
1016	2841	255	250	180
1016	2842	255	250	180
1016	2843	255	250	179
1016	2844	255	250	179
1016	2845	255	250	180
1016	2846	255	251	178
1016	2847	255	248	178
1016	2848	255	248	177
1016	2849	255	248	177
1016	2850	255	248	177
1016	2851	255	247	176
1016	2852	255	247	176
1016	2853	255	246	176
1016	2854	255	247	177
1016	2855	255	247	176
1016	2856	255	248	176
1016	2857	255	249	176
1016	2858	255	249	176
1016	2859	255	249	178
1016	2860	255	249	178
1016	2861	255	248	177
1016	2862	255	249	177
1016	2863	255	249	177
1016	2864	255	248	178
1016	2865	255	248	176
1016	2866	255	250	178
1016	2867	255	250	178
1016	2868	255	249	177
1016	2869	255	249	177
1016	2870	255	249	178
1016	2871	255	248	177
1016	2872	255	249	177
1016	2873	255	250	178
1016	2874	255	248	178
1016	2875	255	249	177
1016	2876	255	249	178
1016	2877	255	249	178
1016	2878	255	249	177
1016	2879	255	248	177
1016	2880	255	248	177
1016	2881	255	247	176
1016	2882	255	247	175
1016	2883	255	248	176
1016	2884	255	247	175
1016	2885	255	248	175
1016	2886	255	247	175
1016	2887	255	247	177
1016	2888	255	248	175
1016	2889	255	247	174
1016	2890	255	247	174
1016	2891	255	247	174
1016	2892	255	247	173
1016	2893	255	247	173
1016	2894	255	247	173
1016	2895	255	247	176
1016	2896	255	247	173
1016	2897	255	247	173
1016	2898	255	247	173
1016	2899	255	248	173
1016	2900	255	247	174
1017	2800	255	251	181
1017	2801	255	250	179
1017	2802	255	252	180
1017	2803	255	251	180
1017	2804	255	252	181
1017	2805	255	252	182
1017	2806	255	251	181
1017	2807	255	251	183
1017	2808	255	252	181
1017	2809	255	252	182
1017	2810	255	251	180
1017	2811	255	250	178
1017	2812	255	250	181
1017	2813	255	250	179
1017	2814	255	251	179
1017	2815	255	250	179
1017	2816	255	251	180
1017	2817	255	251	181
1017	2818	255	251	180
1017	2819	255	252	180
1017	2820	255	251	179
1017	2821	255	250	180
1017	2822	255	250	181
1017	2823	255	249	179
1017	2824	255	249	179
1017	2825	255	250	178
1017	2826	255	249	178
1017	2827	255	251	178
1017	2828	255	250	179
1017	2829	255	251	179
1017	2830	255	251	178
1017	2831	255	250	178
1017	2832	255	250	177
1017	2833	255	251	177
1017	2834	255	251	177
1017	2835	255	250	177
1017	2836	255	249	179
1017	2837	255	249	177
1017	2838	255	250	179
1017	2839	255	250	179
1017	2840	255	251	178
1017	2841	255	249	180
1017	2842	255	250	180
1017	2843	255	250	179
1017	2844	255	251	180
1017	2845	255	250	178
1017	2846	255	250	179
1017	2847	255	249	176
1017	2848	255	249	177
1017	2849	255	248	178
1017	2850	255	248	177
1017	2851	255	248	177
1017	2852	255	248	176
1017	2853	255	248	177
1017	2854	255	247	176
1017	2855	255	248	176
1017	2856	255	249	176
1017	2857	255	249	175
1017	2858	255	248	177
1017	2859	255	249	176
1017	2860	255	249	177
1017	2861	255	250	177
1017	2862	255	249	178
1017	2863	255	249	178
1017	2864	255	249	176
1017	2865	255	249	178
1017	2866	255	249	177
1017	2867	255	250	177
1017	2868	255	250	179
1017	2869	255	249	177
1017	2870	255	249	177
1017	2871	255	249	179
1017	2872	255	249	177
1017	2873	255	250	178
1017	2874	255	250	177
1017	2875	255	250	177
1017	2876	255	250	176
1017	2877	255	249	177
1017	2878	255	250	177
1017	2879	255	250	177
1017	2880	255	248	177
1017	2881	255	250	176
1017	2882	255	248	176
1017	2883	255	248	175
1017	2884	255	247	177
1017	2885	255	249	177
1017	2886	255	248	175
1017	2887	255	247	176
1017	2888	255	247	174
1017	2889	255	247	175
1017	2890	255	247	174
1017	2891	255	247	174
1017	2892	255	248	174
1017	2893	255	248	173
1017	2894	255	246	174
1017	2895	255	248	173
1017	2896	255	247	173
1017	2897	255	247	172
1017	2898	255	247	173
1017	2899	255	248	171
1017	2900	255	247	173
1018	2800	255	250	179
1018	2801	255	250	180
1018	2802	255	250	179
1018	2803	255	250	180
1018	2804	255	250	181
1018	2805	255	251	181
1018	2806	255	251	180
1018	2807	255	251	181
1018	2808	255	250	181
1018	2809	255	251	180
1018	2810	255	250	180
1018	2811	255	250	180
1018	2812	255	250	180
1018	2813	255	250	180
1018	2814	255	250	177
1018	2815	255	250	180
1018	2816	255	249	180
1018	2817	255	251	179
1018	2818	255	249	180
1018	2819	255	250	179
1018	2820	255	250	180
1018	2821	255	249	179
1018	2822	255	249	177
1018	2823	255	249	178
1018	2824	255	249	178
1018	2825	255	250	178
1018	2826	255	249	177
1018	2827	255	249	178
1018	2828	255	249	180
1018	2829	255	250	178
1018	2830	255	250	179
1018	2831	255	250	177
1018	2832	255	249	177
1018	2833	255	250	177
1018	2834	255	249	177
1018	2835	255	249	176
1018	2836	255	250	178
1018	2837	255	249	177
1018	2838	255	249	178
1018	2839	255	249	177
1018	2840	255	249	179
1018	2841	255	249	179
1018	2842	255	250	179
1018	2843	255	249	180
1018	2844	255	249	178
1018	2845	255	249	177
1018	2846	255	250	178
1018	2847	255	248	177
1018	2848	255	248	178
1018	2849	255	247	177
1018	2850	255	248	177
1018	2851	255	247	176
1018	2852	255	247	175
1018	2853	255	246	174
1018	2854	255	246	175
1018	2855	255	247	175
1018	2856	255	247	175
1018	2857	255	248	176
1018	2858	255	248	175
1018	2859	255	249	176
1018	2860	255	249	177
1018	2861	255	249	177
1018	2862	255	248	177
1018	2863	255	248	177
1018	2864	255	248	176
1018	2865	255	249	178
1018	2866	255	249	176
1018	2867	255	249	176
1018	2868	255	249	178
1018	2869	255	249	177
1018	2870	255	250	179
1018	2871	255	249	177
1018	2872	255	248	177
1018	2873	255	249	176
1018	2874	255	248	177
1018	2875	255	249	177
1018	2876	255	249	177
1018	2877	255	248	177
1018	2878	255	249	175
1018	2879	255	249	175
1018	2880	255	248	178
1018	2881	255	247	176
1018	2882	255	247	176
1018	2883	255	248	176
1018	2884	255	247	176
1018	2885	255	247	175
1018	2886	255	247	175
1018	2887	255	247	175
1018	2888	255	246	174
1018	2889	255	247	172
1018	2890	255	248	172
1018	2891	255	247	172
1018	2892	255	247	174
1018	2893	255	246	174
1018	2894	255	247	173
1018	2895	255	247	174
1018	2896	255	246	172
1018	2897	255	246	173
1018	2898	255	247	172
1018	2899	255	247	173
1018	2900	255	247	174
1019	2800	255	250	178
1019	2801	255	250	181
1019	2802	255	250	179
1019	2803	255	251	181
1019	2804	255	251	181
1019	2805	255	251	181
1019	2806	255	250	181
1019	2807	255	251	182
1019	2808	255	252	181
1019	2809	255	251	180
1019	2810	255	249	179
1019	2811	255	250	179
1019	2812	255	249	181
1019	2813	255	249	178
1019	2814	255	250	179
1019	2815	255	250	180
1019	2816	255	251	180
1019	2817	255	251	181
1019	2818	255	250	179
1019	2819	255	250	181
1019	2820	255	250	180
1019	2821	255	250	180
1019	2822	255	249	179
1019	2823	255	249	179
1019	2824	255	249	178
1019	2825	255	250	179
1019	2826	255	250	179
1019	2827	255	250	179
1019	2828	255	249	178
1019	2829	255	250	179
1019	2830	255	250	179
1019	2831	255	249	177
1019	2832	255	250	177
1019	2833	255	250	179
1019	2834	255	250	178
1019	2835	255	250	179
1019	2836	255	249	177
1019	2837	255	249	179
1019	2838	255	250	179
1019	2839	255	249	178
1019	2840	255	250	178
1019	2841	255	249	179
1019	2842	255	249	179
1019	2843	255	250	180
1019	2844	255	250	179
1019	2845	255	250	177
1019	2846	255	249	178
1019	2847	255	248	177
1019	2848	255	249	178
1019	2849	255	248	178
1019	2850	255	248	176
1019	2851	255	247	177
1019	2852	255	247	177
1019	2853	255	248	176
1019	2854	255	247	175
1019	2855	255	247	174
1019	2856	255	248	176
1019	2857	255	248	177
1019	2858	255	248	178
1019	2859	255	248	177
1019	2860	255	249	177
1019	2861	255	248	177
1019	2862	255	249	177
1019	2863	255	248	176
1019	2864	255	247	176
1019	2865	255	249	176
1019	2866	255	249	178
1019	2867	255	250	177
1019	2868	255	250	178
1019	2869	255	249	176
1019	2870	255	249	179
1019	2871	255	249	177
1019	2872	255	249	177
1019	2873	255	249	177
1019	2874	255	248	177
1019	2875	255	249	177
1019	2876	255	249	176
1019	2877	255	249	176
1019	2878	255	249	178
1019	2879	255	248	177
[truncated: 49,008 more rows]
[truncated: 1 more columns]
