# Supplementary material for: Traceable Calibration, Performance Metrics, and Uncertainty Estimates of Minirhizotron Digital Imagery for Fine-Root Measurements
Source: PLoS One. 2014 Nov 12;9(11):e112362. doi: 10.1371/journal.pone.0112362 (PMC4229195; doi:10.1371/journal.pone.0112362)
Supplement: Data S1 — Data and uncertainty analyses for the procedures described in this manuscript. (ZIP) [file pone.0112362.s001.zip › Data for submission/Root Color/color coversions_10nm.xlsx]

## Sheet: color conversion
Wavelength	Reflectance	Relative spectral power distribution of D50 Illuminant	Color matching Functions			normalizing constant	Relative color stimulus function		Tristimulus values				tristimulus ratios						combined, relative, uncertainties (Based on Spectral Densitometer Cal. sheet)										uncertainty of reflectance data												Weighting factor
λ	R(λ)	S(λ)	x(λ)	y(λ)	z(λ)	K	φ(λ)		X	Y	Z		X/Xn	Y/Yn	Z/Zn				Reflectance range		0	0.0099	0.039	0.149	0.449	1			0 - 0.0099	.01 - .039	.04 - .149	.15 - .449	.45 - 1.0	u_c											X	Y	Z		Partial uncertainties (uncorrelated)
400	0.38226	49.308	0.01431	0.000396	0.06785	0.19526	18.8485		2.69722	0.07464	12.7887		0.868042	0.870701	0.839717				Spectral Range		NULL	u	u	u	u	u		400 - 419	0	0	0	0.00547205	0	0.00547205							0.067187	0.00185926	0.318563		0.0256829	0.000710722	0.121774		1.35167e-07
410	0.61414	56.513	0.04351	0.00121	0.2074	0.683807	34.7069		15.101	0.419953	71.9821								400 - 419		0	0.00021	0.00015	0.00111	0.001115	0.00263			0	0	0	0	0.0151263	0.0151263							0.234135	0.00651121	1.11605		0.143791	0.0039988	0.685413		1.25428e-05
420	0.75898	60.034	0.13438	0.004	0.6456	2.40136	45.5646		61.2297	1.82258	294.165		tristimulus threshold						420 - 450		0	0.000185	0.00013	0.001105	0.001115	0.002625		420 - 450	0	0	0	0	0.00791237	0.00791237							0.768175	0.0228657	3.69053		0.583029	0.0173546	2.80104		3.69431e-05
430	0.8173	57.818	0.2839	0.0116	1.3856	6.70689	47.2547		134.156	5.48154	654.76		0.00885645	"=(24/166)^3 ; CIE (2004)"					451 - 700		0	0.000185	0.00012	0.001105	0.00111	0.002555			0	0	0	0	0.00852035	0.00852035							1.56299	0.063863	7.62832		1.27743	0.0521952	6.23463		0.000177349
440	0.83656	74.825	0.34828	0.023	1.74706	17.2097	62.5956		218.008	14.397	1093.58								Max Range(Based on Spectral Densitometer Cal. sheet)										0	0	0	0	0.00872114	0.00872114							2.48144	0.163871	12.4475		2.07587	0.137088	10.4131		0.000468331
450	0.84752	87.247	0.3362	0.038	1.77211	33.1539	73.9436		248.598	28.0986	1310.36		tristimulus functions (0 = true, 1 = False)						Spectral Range		NULL	max R	max R	max R	max R	max R			0	0	0	0	0.0088354	0.0088354							2.79303	0.315691	14.7221		2.36715	0.267554	12.4773		0.000608982
460	0.85632	90.612	0.2908	0.06	1.6692	54.3672	77.5929		225.64	46.5557	1295.18		0	0	0	> threshold			400 - 419		0	0.0017	0.0021	0.0044	0.0132	0.022		451 - 700	0	0	0	0	0.010066	0.010066							2.50904	0.517684	14.402		2.14854	0.443304	12.3327		0.000637873
470	0.86032	91.368	0.19536	0.09098	1.28764	83.1266	78.6057		153.564	71.5155	1012.16		1	1	1	≤ threshold			420 - 450		0	0.0009	0.0008	0.0014	0.0045	0.0078			0	0	0	0	0.0101131	0.0101131							1.69964	0.791531	11.2025		1.46224	0.68097	9.63777		0.000295448
480	0.86282	95.109	0.09564	0.13902	0.81295	132.221	82.0619		78.484	114.083	667.123								451 - 700		0	0.0011	0.0013	0.0015	0.0056	0.0092			0	0	0	0	0.0101424	0.0101424							0.866142	1.259	7.3623		0.747325	1.08629	6.35234		7.71728e-05
490	0.86402	91.963	0.03201	0.20802	0.46518	191.301	79.4579		25.4345	165.288	369.622		tristimulus functions continued																0	0	0	0	0.0101566	0.0101566							0.280302	1.82157	4.07345		0.242187	1.57387	3.51954		8.10488e-06
500	0.86524	95.724	0.0049	0.323	0.272	309.189	82.8242		4.05839	267.522	225.282		f(X/Xn)	f(Y/Yn)	f(Z/Zn)	condition													0	0	0	0	0.0101709	0.0101709							0.0446627	2.94409	2.47924		0.038644	2.54735	2.14513		2.06352e-07
510	0.86398	96.613	0.0093	0.503	0.1582	485.963	83.4717		7.76287	419.863	132.052		0.953923	0.954896	0.943433	> threshold													0	0	0	0	0.0101561	0.0101561							0.0855552	4.62734	1.45536		0.073918	3.99793	1.2574		7.54998e-07
520	0.86282	97.129	0.06327	0.71	0.07825	689.616	83.8048		53.0233	595.014	65.5773		0	0	0	≤ threshold													0	0	0	0	0.0101424	0.0101424							0.58516	6.56652	0.723705		0.504888	5.66573	0.624427		3.52237e-05
530	0.8655	102.099	0.1655	0.862	0.04216	880.093	88.3667		146.247	761.721	37.2554		0.953923	0.954896	0.943433	Final Function													0	0	0	0	0.010174	0.010174							1.60897	8.38025	0.409874		1.39256	7.2531	0.354746		0.000267963
540	0.87414	100.755	0.2904	0.954	0.0203	961.203	88.074		255.767	840.226	17.879																		0	0	0	0	0.0102755	0.0102755							2.78607	9.15257	0.194756		2.43541	8.00063	0.170244		0.000819577
550	0.87638	102.317	0.43345	0.99495	0.00875	1018	89.6686		388.668	892.158	7.846		CIE L*a*b* values																0	0	0	0	0.0103018	0.0103018							4.22294	9.69342	0.0852479		3.7009	8.49512	0.0747096		0.0018926
560	0.87166	100	0.5945	0.995	0.0039	995	87.166		518.202	867.302	3.39947		L*	a*	b*														0	0	0	0	0.0102464	0.0102464							5.66083	9.47439	0.0371358		4.93432	8.25845	0.0323698		0.00336434
570	0.8681	97.735	0.7621	0.952	0.0021	930.437	84.8438		646.594	807.713	1.78172		94.768	-0.486495	2.2927														0	0	0	0	0.0102045	0.0102045							7.09235	8.85962	0.0195433		6.15687	7.69104	0.0169655		0.005238
580	0.8697	98.918	0.9163	0.87	0.00165	860.587	86.029		788.284	748.452	1.41948																		0	0	0	0	0.0102233	0.0102233							8.6306	8.1945	0.0155413		7.50604	7.12676	0.0135163		0.00778514
590	0.8735	93.499	1.0263	0.757	0.0011	707.787	81.6714		838.193	618.252	0.898385		Chromaticity coordinates				Chromaticity coordinates of perfect reflecting diffuser												0	0	0	0	0.010268	0.010268							9.13712	6.73955	0.00979327		7.98128	5.887	0.00855442		0.00880217
600	0.87336	97.688	1.0622	0.631	0.0008	616.411	85.3168		906.235	538.349	0.682534		x	y	z		xn	yn	zn										0	0	0	0	0.0102663	0.0102663							9.88042	5.86947	0.00744148		8.62917	5.12616	0.00649909		0.0102892
610	0.87236	99.269	1.0026	0.503	0.00034	499.323	86.5983		868.235	435.589	0.294434		0.348661	0.362714	0.288626		0.34567	0.35851	0.29582										0	0	0	0	0.0102546	0.0102546							9.47697	4.75455	0.00321381		8.26733	4.14768	0.0028036		0.00944443
620	0.87364	99.042	0.85445	0.381	0.00019	377.35	86.5271		739.33	329.668	0.164401																		0	0	0	0	0.0102696	0.0102696							8.05813	3.59313	0.00179185		7.0399	3.1391	0.00156543		0.00684823
630	0.8772	95.722	0.6424	0.265	5e-05	253.663	83.9673		539.406	222.513	0.0419837		Whiteness	Tint															0	0	0	0	0.0103115	0.0103115							5.85525	2.41538	0.000455732		5.13622	2.11877	0.000399768		0.0036453
640	0.8824	98.857	0.4479	0.175	2e-05	173	87.2314		390.71	152.655	0.0174463		77.5312	-0.258184															0	0	0	0	0.0103726	0.0103726							4.21616	1.6473	0.000188263		3.72034	1.45358	0.000166123		0.00191254
650	0.89242	95.667	0.2835	0.107	0	102.364	85.3751		242.039	91.3514	0																		0	0	0	0	0.0104904	0.0104904							2.58252	0.974707	0		2.30469	0.869848	0		0.000733957
660	0.89504	98.19	0.1649	0.061	0	59.8959	87.884		144.921	53.6092	0		CIE RGB values																0	0	0	0	0.0105212	0.0105212							1.54176	0.570329	0		1.37993	0.510467	0		0.000263125
670	0.89658	103.003	0.0874	0.032	0	32.961	92.3504		80.7143	29.5521	0		R	G	B														0	0	0	0	0.0105393	0.0105393							0.857214	0.313854	0		0.768561	0.281395	0		8.16211e-05
680	0.89468	99.133	0.04677	0.017	0	16.8526	88.6923		41.4814	15.0777	0		-10.8968	20.4359	69.0786														0	0	0	0	0.010517	0.010517							0.441483	0.160471	0		0.394986	0.14357	0		2.1558e-05
690	0.89378	87.381	0.0227	0.00821	0	7.17398	78.0994		17.7286	6.41196	0																		0	0	0	0	0.0105064	0.0105064							0.188873	0.0683106	0		0.168811	0.0610547	0		3.93775e-06
700	0.89378	91.604	0.0113592	0.004102	0	3.7576	81.8738		9.30018	3.35846	0																		0	0	0	0	0.0105064	0.0105064							0.0990806	0.0357798	0		0.0885563	0.0319793	0		1.08364e-06
						0.009522			83.6966	87.0701	69.2851																							0.311784											83.6966	87.0701	69.2851		0.252535
								Tristiumulus values of Perfect reflecting diffuser
									Xn	Yn	Zn
									96.42	100	82.51
							Chromatic adaptation set to D50 for sRGB	convert from CIE XYZ to sRGB
								3.13386	-1.61687	-0.490615
								-0.978768	1.91614	0.033454
								0.0719453	-0.228991	1.40524
								varX	varY	varZ
								0.836966	0.870701	0.692851
								varR	varG	varB
								0.875201	0.872368	0.834456
								Logical tests
								0.943	0.941653	0.923372
								R	G	B
								240.465	240.122	235.46
[truncated: 8 more columns]

## Sheet: Color matching functions
http://www-cvrl.ucsd.edu/cmfs.htm
CVRL Color & Vision database
CIE (1931) 2-deg color matching functions					CIE (1931) 2-deg color matching functions
Wavelength (nm)					Wavelength (nm)
400	0.01431	0.000396	0.06785		400	0.0003	-0.00014	0.01214
410	0.04351	0.00121	0.2074		410	0.00084	-0.00041	0.03707
420	0.13438	0.004	0.6456		420	0.00211	-0.0011	0.11541
430	0.2839	0.0116	1.3856		430	0.00218	-0.00119	0.24769
440	0.34828	0.023	1.74706		440	-0.00261	0.00149	0.31228
450	0.3362	0.038	1.77211		450	-0.01213	0.00678	0.3167
460	0.2908	0.06	1.6692		460	-0.02608	0.01485	0.29821
470	0.19536	0.09098	1.28764		470	-0.03933	0.02538	0.2291
480	0.09564	0.13902	0.81295		480	-0.04939	0.03914	0.14494
490	0.03201	0.20802	0.46518		490	-0.05814	0.05689	0.08257
500	0.0049	0.323	0.272		500	-0.07173	0.08536	0.04776
510	0.0093	0.503	0.1582		510	-0.08901	0.1286	0.02698
520	0.06327	0.71	0.07825		520	-0.09264	0.17468	0.01221
530	0.1655	0.862	0.04216		530	-0.07101	0.20317	0.00549
540	0.2904	0.954	0.0203		540	-0.3152	0.21466	0.00146
550	0.43345	0.99495	0.00875		550	0.02279	0.21178	-0.00058
560	0.5945	0.995	0.0039		560	0.0906	0.19702	-0.0013
570	0.7621	0.952	0.0021		570	0.16768	0.17087	-0.00135
580	0.9163	0.87	0.00165		580	0.24526	0.1361	-0.00108
590	1.0263	0.757	0.0011		590	0.30928	0.09754	-0.0079
600	1.0622	0.631	0.0008		600	0.34429	0.06246	-0.00049
610	1.0026	0.503	0.00034		610	0.33971	0.03557	-0.0003
620	0.85445	0.381	0.00019		620	0.29708	0.01828	-0.00015
630	0.6424	0.265	5e-05		630	0.22677	0.00833	-8e-05
640	0.4479	0.175	2e-05		640	0.15968	0.00334	-3e-05
650	0.2835	0.107	0		650	0.10167	0.00116	-1e-05
660	0.1649	0.061	0		660	0.05932	0.00037	0
670	0.0874	0.032	0		670	0.03149	0.00011	0
680	0.04677	0.017	0		680	0.01687	3e-05	0
690	0.0227	0.00821	0		690	0.00819	0	0
700	0.0113592	0.004102	0		700	0.0041	0	0
Data also in Table T.4 of CIE (2004)					Data also in Table B.1 of CIE (2004)

## Sheet: Relative Spectral Power Dist
Relative Spectral Power distributions of CIE Illuminants (D50 Illiminant)
wavelength	S(λ)
400	49.308
410	56.513
420	60.034
430	57.818
440	74.825
450	87.247
460	90.612
470	91.368
480	95.109
490	91.963
500	95.724
510	96.613
520	97.129
530	102.099
540	100.755
550	102.317
560	100
570	97.735
580	98.918
590	93.499
600	97.688
610	99.269
620	99.042
630	95.722
640	98.857
650	95.667
660	98.19
670	103.003
680	99.133
690	87.381
700	91.604

## Sheet: Reflectance Data
Reflectance Data were measured at Applied Image and copied over (and transposed) from their Calibration Sheet
wavelength	Patch #1 (CYAN)					AVG	SE		Patch #2 (MAGENTA)					AVG	SE		Patch #3 (YELLOW)					AVG	SE		Patch #4 (AMBER)					AVG	SE		Patch #5 (RED)					AVG	SE		Patch #6 (GREEN)					AVG	SE		Patch #7 (BLUE)
400	0.1998	0.2007	0.2001	0.2017	0.2026	0.20098	0.000519038		0.3152	0.3163	0.3127	0.3123	0.3148	0.31426	0.000761971		0.0173	0.0194	0.0181	0.0191	0.0201	0.0188	0.000493964		0.2576	0.2595	0.2605	0.2591	0.2592	0.25918	0.000466262		0.0082	0.0077	0.0076	0.0083	0.0074	0.00784	0.000174929		0.0337	0.0334	0.0343	0.0344	0.0353	0.03422	0.000327719		0.0364
410	0.291	0.2903	0.2894	0.2917	0.291	0.29068	0.000389102		0.4307	0.4325	0.4292	0.4278	0.4307	0.43018	0.000792086		0.0186	0.0205	0.0195	0.0204	0.0205	0.0199	0.0003755		0.3164	0.3193	0.3197	0.3186	0.319	0.3186	0.000578792		0.0085	0.0078	0.008	0.0089	0.0078	0.0082	0.000216795		0.0363	0.0353	0.0363	0.0366	0.0364	0.03618	0.000226716		0.0594
420	0.3573	0.3556	0.3535	0.3551	0.3546	0.35522	0.00062562		0.4912	0.493	0.4902	0.4881	0.4905	0.4906	0.000791833		0.0194	0.0215	0.0204	0.0211	0.0211	0.0207	0.000370135		0.3337	0.3378	0.3381	0.3373	0.3374	0.33686	0.00080287		0.0088	0.0078	0.0081	0.0092	0.0077	0.00832	0.000292233		0.0382	0.0381	0.0387	0.039	0.0384	0.03848	0.000165529		0.0917
430	0.4179	0.4165	0.4133	0.4142	0.4139	0.41516	0.000873842		0.5086	0.5106	0.5078	0.5054	0.5076	0.508	0.000839047		0.0207	0.0228	0.0218	0.0221	0.0226	0.022	0.000370135		0.337	0.3414	0.3417	0.3412	0.3412	0.3405	0.000879773		0.009	0.0083	0.0083	0.0093	0.0082	0.00862	0.000222261		0.0413	0.0408	0.0419	0.0421	0.0414	0.0415	0.000230217		0.138
440	0.5133	0.5113	0.5071	0.5077	0.5076	0.5094	0.00122963		0.4866	0.4884	0.4858	0.4838	0.4855	0.48602	0.000749933		0.0237	0.0257	0.0246	0.0253	0.0255	0.02496	0.000365513		0.3405	0.3454	0.3452	0.345	0.3449	0.3442	0.000928978		0.0094	0.0087	0.0087	0.0098	0.0086	0.00904	0.000237908		0.0457	0.0449	0.0461	0.046	0.0457	0.04568	0.000210713		0.2414
450	0.5884	0.5869	0.5825	0.5825	0.5827	0.5846	0.00126807		0.4347	0.4365	0.4338	0.4323	0.4338	0.43422	0.000688041		0.0293	0.0312	0.0301	0.031	0.0312	0.03056	0.000374967		0.3453	0.3506	0.3505	0.3501	0.3503	0.34936	0.00101863		0.0095	0.009	0.009	0.0098	0.0087	0.0092	0.000197484		0.0522	0.0515	0.0526	0.0525	0.0521	0.05218	0.000193391		0.3367
460	0.6145	0.6131	0.6086	0.6087	0.609	0.61078	0.00125435		0.3697	0.3717	0.3692	0.3684	0.3699	0.36978	0.000545344		0.0412	0.0432	0.0423	0.0431	0.0431	0.04258	0.000381314		0.3498	0.3547	0.355	0.3543	0.3545	0.35366	0.000971905		0.0095	0.0091	0.0093	0.01	0.009	0.00938	0.0001772		0.0637	0.0633	0.0641	0.0642	0.0636	0.06378	0.000165529		0.3687
470	0.6162	0.6152	0.6107	0.6106	0.6109	0.61272	0.00122776		0.3019	0.3039	0.3017	0.3014	0.3026	0.3023	0.000446094		0.0652	0.0673	0.0663	0.0671	0.0672	0.06662	0.000396737		0.3502	0.355	0.3551	0.3547	0.3549	0.35398	0.000947312		0.0099	0.0093	0.0095	0.0104	0.0093	0.00968	0.000210713		0.0808	0.0804	0.0812	0.0811	0.0807	0.08084	0.000143527		0.3663
480	0.5971	0.5958	0.5915	0.5914	0.5917	0.5935	0.0012227		0.2374	0.2397	0.2377	0.2376	0.2386	0.2382	0.000427785		0.1096	0.1119	0.1107	0.1114	0.1116	0.11104	0.000410609		0.3481	0.353	0.3532	0.3527	0.353	0.352	0.000978264		0.0102	0.0096	0.0097	0.0105	0.0095	0.0099	0.000192354		0.1031	0.1026	0.1036	0.1033	0.1028	0.10308	0.0001772		0.3338
490	0.5595	0.5585	0.5539	0.554	0.5542	0.55602	0.00122776		0.1892	0.1915	0.1898	0.1898	0.1909	0.19024	0.000417852		0.1821	0.1843	0.1831	0.1835	0.1833	0.18326	0.000354401		0.3473	0.3526	0.3527	0.3519	0.3525	0.3514	0.00103441		0.0104	0.0098	0.0098	0.0107	0.0096	0.01006	0.000208806		0.1323	0.1326	0.1334	0.1329	0.1322	0.13268	0.000217715		0.2826
500	0.5061	0.505	0.5003	0.5008	0.5011	0.50266	0.00119942		0.1564	0.1586	0.1571	0.1572	0.1582	0.1575	0.000397492		0.3017	0.3034	0.3017	0.3017	0.301	0.3019	0.000398748		0.3634	0.369	0.369	0.3681	0.3689	0.36768	0.00108324		0.0103	0.0098	0.0099	0.0108	0.0098	0.01012	0.000193391		0.18	0.1808	0.1816	0.1803	0.1798	0.1805	0.00032249		0.2215
510	0.4337	0.4323	0.4281	0.4287	0.4289	0.43034	0.00111606		0.1302	0.1324	0.1311	0.1314	0.1322	0.13146	0.000396989		0.4795	0.4804	0.4785	0.4779	0.4768	0.47862	0.000624019		0.4244	0.4314	0.4313	0.4296	0.4309	0.42952	0.00131962		0.0104	0.0099	0.0099	0.0107	0.0098	0.01014	0.000174929		0.2607	0.2624	0.263	0.2606	0.2602	0.26138	0.000553534		0.1543
520	0.3495	0.3484	0.3448	0.3456	0.3456	0.34678	0.000914549		0.1112	0.1136	0.1124	0.1127	0.1137	0.11272	0.000455412		0.6549	0.6556	0.6547	0.6534	0.6521	0.65414	0.000621772		0.5039	0.5127	0.5131	0.5104	0.5118	0.51038	0.00168505		0.0103	0.0097	0.0098	0.0106	0.0097	0.01002	0.000182757		0.3293	0.3318	0.3325	0.3292	0.3287	0.3303	0.000770065		0.0902
530	0.2678	0.2672	0.2644	0.2653	0.2649	0.26592	0.000667383		0.1101	0.1124	0.1116	0.1117	0.1129	0.11174	0.00047392		0.7608	0.7617	0.7623	0.7605	0.7593	0.76092	0.00051614		0.5582	0.5683	0.5695	0.5658	0.5676	0.56588	0.00201132		0.0103	0.0098	0.0098	0.0105	0.0096	0.01	0.000170294		0.3285	0.3312	0.3321	0.3288	0.3282	0.32976	0.000790316		0.0428
540	0.1999	0.1994	0.1977	0.1985	0.1978	0.19866	0.000434281		0.135	0.1369	0.1366	0.1362	0.1377	0.13648	0.000444297		0.8048	0.8059	0.8075	0.8056	0.8043	0.80562	0.000548999		0.5851	0.5956	0.5972	0.5931	0.595	0.5932	0.00212861		0.0106	0.0101	0.01	0.0108	0.0099	0.01028	0.0001772		0.275	0.2771	0.2783	0.2755	0.2751	0.2762	0.000646529		0.0182
550	0.144	0.1439	0.1429	0.1436	0.1427	0.14342	0.000263439		0.1741	0.1755	0.1756	0.1748	0.1763	0.17526	0.000374967		0.818	0.8194	0.8213	0.8192	0.818	0.81918	0.00060531		0.5903	0.6009	0.6026	0.5987	0.6003	0.59856	0.00215722		0.0116	0.0112	0.0111	0.0119	0.0109	0.01134	0.000180555		0.2068	0.2082	0.2093	0.2073	0.2069	0.2077	0.000470106		0.0095
560	0.103	0.103	0.1023	0.1029	0.1022	0.10268	0.0001772		0.2146	0.2155	0.2156	0.2147	0.2161	0.2153	0.000284605		0.8175	0.8194	0.821	0.8191	0.8179	0.81898	0.000617576		0.5867	0.5974	0.5992	0.595	0.5964	0.59494	0.00217062		0.0136	0.0132	0.0131	0.0138	0.013	0.01334	0.000153623		0.1477	0.1482	0.1493	0.1481	0.1477	0.1482	0.000293258		0.0079
570	0.0781	0.0782	0.0777	0.0782	0.0775	0.07794	0.000143527		0.2721	0.2729	0.2732	0.2716	0.2731	0.27258	0.00031209		0.8183	0.8201	0.8218	0.8199	0.8188	0.81978	0.000606135		0.6262	0.6382	0.6394	0.6353	0.6369	0.6352	0.00235096		0.0166	0.0162	0.016	0.0167	0.0159	0.01628	0.000159374		0.1042	0.1042	0.1051	0.1046	0.1043	0.10448	0.000171464		0.0078
580	0.0648	0.065	0.0644	0.0649	0.0642	0.06466	0.000153623		0.3677	0.3686	0.3686	0.3658	0.3678	0.3677	0.000511859		0.8251	0.8268	0.8286	0.8266	0.8254	0.8265	0.000619677		0.7266	0.7407	0.7415	0.738	0.7403	0.73742	0.00276684		0.0238	0.0234	0.0231	0.0239	0.0231	0.02346	0.000169115		0.0732	0.073	0.0738	0.0736	0.0733	0.07338	0.000142829		0.0077
590	0.0568	0.0571	0.0565	0.0569	0.0562	0.0567	0.000158114		0.501	0.5023	0.5019	0.4977	0.5	0.50058	0.000821827		0.8343	0.8361	0.8378	0.8357	0.8347	0.83572	0.000613514		0.8064	0.8225	0.8236	0.8211	0.824	0.81952	0.00331834		0.0491	0.0485	0.0481	0.0491	0.0481	0.04858	0.000224499		0.0508	0.0504	0.0512	0.0512	0.0509	0.0509	0.000148324		0.0076
600	0.0507	0.051	0.0505	0.0508	0.0502	0.05064	0.000136382		0.6317	0.6328	0.632	0.6269	0.6297	0.63062	0.00106085		0.8377	0.8397	0.8412	0.8393	0.8383	0.83924	0.000604649		0.8328	0.8501	0.8509	0.8488	0.8518	0.84688	0.00355435		0.1191	0.118	0.1178	0.1183	0.1176	0.11816	0.000261916		0.0369	0.0364	0.0372	0.0372	0.037	0.03694	0.000146969		0.0077
610	0.0463	0.0465	0.0461	0.0464	0.0458	0.04622	0.000124097		0.7241	0.7254	0.7239	0.7188	0.7219	0.72282	0.00115039		0.8391	0.841	0.8425	0.8408	0.8397	0.84062	0.000586003		0.8395	0.857	0.8578	0.8561	0.8593	0.85394	0.0036481		0.2603	0.2583	0.2591	0.2574	0.258	0.25862	0.000501398		0.0299	0.0294	0.0302	0.0302	0.03	0.02994	0.000146969		0.0078
620	0.0438	0.044	0.0436	0.044	0.0434	0.04376	0.000116619		0.775	0.7764	0.7743	0.7695	0.7736	0.77376	0.00116129		0.8426	0.8444	0.846	0.8443	0.8432	0.8441	0.000583095		0.8439	0.8612	0.862	0.8607	0.8641	0.85838	0.00366625		0.4514	0.4489	0.4509	0.4467	0.4485	0.44928	0.000852291		0.0267	0.0262	0.0269	0.027	0.0268	0.02672	0.000139284		0.0078
630	0.0425	0.0426	0.0422	0.0426	0.042	0.04238	0.00012		0.7977	0.799	0.797	0.7923	0.7967	0.79654	0.00113164		0.8492	0.851	0.8525	0.8508	0.8497	0.85064	0.000573236		0.8484	0.8662	0.8669	0.8657	0.869	0.86324	0.00375241		0.6121	0.6098	0.6122	0.6081	0.6095	0.61034	0.000792843		0.0252	0.0247	0.0253	0.0255	0.0252	0.02518	0.000131909		0.0078
640	0.0417	0.0418	0.0414	0.0418	0.0412	0.04158	0.00012		0.8104	0.8113	0.8094	0.8052	0.8094	0.80914	0.00104671		0.8578	0.8592	0.8608	0.8589	0.8579	0.85892	0.000543507		0.8541	0.8725	0.8728	0.8718	0.8749	0.86922	0.00381515		0.71	0.7083	0.7107	0.7076	0.7083	0.70898	0.000584294		0.0243	0.0237	0.0244	0.0245	0.0243	0.02424	0.00014		0.0077
650	0.0425	0.0426	0.0422	0.0425	0.042	0.04236	0.00011225		0.8252	0.8265	0.8242	0.8206	0.8238	0.82406	0.000982649		0.8705	0.8718	0.8734	0.8714	0.8703	0.87148	0.000554437		0.865	0.8829	0.8837	0.8828	0.8858	0.88004	0.0037985		0.7671	0.7658	0.7679	0.7657	0.7658	0.76646	0.000443396		0.0238	0.0233	0.0239	0.0241	0.0239	0.0238	0.000134164		0.0075
660	0.0444	0.0446	0.0442	0.0444	0.044	0.04432	0.00010198		0.8324	0.8337	0.8314	0.8285	0.8312	0.83144	0.000858254		0.8749	0.8759	0.8775	0.8757	0.8748	0.87576	0.000485386		0.8684	0.8865	0.8872	0.8864	0.8893	0.88356	0.00382578		0.7944	0.7934	0.7951	0.7934	0.7933	0.79392	0.000356931		0.0242	0.0237	0.0243	0.0245	0.0241	0.02416	0.000132665		0.0073
670	0.0454	0.0455	0.0451	0.0454	0.0449	0.04526	0.00011225		0.8363	0.8376	0.8357	0.8333	0.8355	0.83568	0.000698856		0.8777	0.8784	0.8801	0.8783	0.8775	0.8784	0.000458258		0.8703	0.8888	0.8896	0.8885	0.8916	0.88576	0.00390264		0.8104	0.8095	0.8111	0.8097	0.8096	0.81006	0.000304302		0.0259	0.0254	0.026	0.0261	0.0258	0.02584	0.00012083		0.007
680	0.044	0.0441	0.0436	0.0439	0.0435	0.04382	0.000115758		0.8345	0.8358	0.8339	0.8321	0.8335	0.83396	0.0006063		0.8768	0.8775	0.879	0.8773	0.8768	0.87748	0.000404228		0.8691	0.8879	0.8882	0.887	0.8902	0.88448	0.00388039		0.8189	0.8182	0.8196	0.8185	0.8182	0.81868	0.000263439		0.0283	0.0278	0.0284	0.0285	0.0282	0.02824	0.00012083		0.007
690	0.0415	0.0416	0.0411	0.0414	0.041	0.04132	0.000115758		0.8315	0.8327	0.8309	0.8296	0.8304	0.83102	0.000522877		0.8766	0.8772	0.8786	0.8769	0.8765	0.87716	0.000380263		0.8681	0.8869	0.8871	0.886	0.8891	0.88344	0.00386828		0.826	0.8254	0.8266	0.8258	0.8253	0.82582	0.000233238		0.0305	0.0301	0.0307	0.0307	0.0304	0.03048	0.000111355		0.0071
700	0.0378	0.038	0.0374	0.0378	0.0374	0.03768	0.00012		0.8275	0.8284	0.8268	0.826	0.8263	0.827	0.000432435		0.8769	0.8776	0.879	0.8772	0.8766	0.87746	0.000419047		0.8673	0.8859	0.8863	0.8853	0.8884	0.88264	0.00387035		0.8319	0.8311	0.8324	0.8317	0.8311	0.83164	0.000248193		0.0326	0.0321	0.0327	0.0328	0.0324	0.03252	0.000124097		0.0075
SUMMED u_c	6.76401	6.75022	6.69922	6.71109	6.7097		0.00052776		15.3668	15.4072	15.3559	15.2929	15.3544		0.000664055		19.5501	19.5867	19.6124	19.5724	19.5485		0.00049217		19.9876	20.3699	20.3918	20.3343	20.3953		0.00229617		8.03215	7.78779	8.0336	7.78805	7.78611		0.000282537		1.35522	1.36086	1.42989	1.35804	1.35457		0.000252137		1.63501
[truncated: 13 more columns]

## Sheet: correlations (wavelength)
Reflectance Data were measured at Applied Image and copied over (and transposed) from their Calibration Sheet. Actual calculations were performed in the 5nm workbook and copied over to here
wavelength	Patch #1 (CYAN)					REPEATABILITY	CORREL_1	CORREL_2	CORREL_3	CORREL_4	CORREL_5	CORREL_6	CORREL_7	CORREL_8	CORREL_9	CORREL_10	CORREL_11	CORREL_12	CORREL_13	CORREL_14	CORREL_15	CORREL_16	CORREL_17	CORREL_18	CORREL_19	CORREL_20	CORREL_21	CORREL_22	CORREL_23	CORREL_24	CORREL_25	CORREL_26	CORREL_27	CORREL_28	CORREL_29	CORREL_30	AVG_CORR		Patch #2 (MAGENTA)					REPEATABILITY	CORREL_1	CORREL_2	CORREL_3	CORREL_4	CORREL_5
400	0.1998	0.2007	0.2001	0.2017	0.2026	0.000519038	0.52189	-0.329207	-0.518568	-0.56798	-0.597865	-0.576141	-0.588305	-0.595624	-0.575751	-0.522374	-0.522718	-0.493169	-0.481817	-0.517727	-0.511209	-0.408813	-0.386598	-0.37875	-0.438666	-0.456297	-0.479733	-0.3172	-0.402989	-0.402989	-0.492604	-0.498756	-0.492604	-0.464358	-0.464358	-0.282574			0.3152	0.3163	0.3127	0.3123	0.3148	0.000761971	0.968939	0.90577	0.864968	0.858727	0.88638
410	0.291	0.2903	0.2894	0.2917	0.291	0.000389102	0.493367	0.200874	0.121224	0.0283741	0.0417972	0.00125595	0.0126115	0.0253284	0.089566	0.122507	0.169733	0.212184	0.26808	0.303401	0.390144	0.343799	0.289419	0.146288	0.0791462	0.12633	-0.3172	0.308403	0.308403	0.212929	0.065523	0.212929	0.235337	0.235337	0.32982				0.4307	0.4325	0.4292	0.4278	0.4307	0.000792086	0.970185	0.941924	0.930285	0.94516	0.96398
420	0.3573	0.3556	0.3535	0.3551	0.3546	0.00062562	0.942394	0.917087	0.871013	0.874294	0.848704	0.860845	0.859119	0.88582	0.907721	0.92212	0.92425	0.931928	0.82154	0.772144	0.604722	0.58475	0.500409	0.443022	0.462406	0.441343	-0.402989	0.567437	0.61516	0.523503	0.61516	0.72355	0.72355	0.673998					0.4912	0.493	0.4902	0.4881	0.4905	0.000791833	0.994904	0.989353	0.988412	0.95294	0.857793
430	0.4179	0.4165	0.4133	0.4142	0.4139	0.000873842	0.996272	0.984124	0.985124	0.976073	0.980394	0.980268	0.987596	0.993987	0.996407	0.992306	0.976566	0.85446	0.776905	0.61314	0.622755	0.586249	0.548767	0.541308	0.467094	0.584583	-0.402989	0.673881	0.641869	0.673881	0.792846	0.792846	0.722861						0.5086	0.5106	0.5078	0.5054	0.5076	0.000839047	0.998046	0.992554	0.939749	0.836241	0.685367
440	0.5133	0.5113	0.5071	0.5077	0.5076	0.00122963	0.994381	0.994233	0.987283	0.991702	0.989271	0.99197	0.99683	0.994611	0.983992	0.961598	0.827331	0.738899	0.572284	0.584966	0.558064	0.524747	0.514438	0.425387	0.545555	0.545555	-0.492604	0.622017	0.644806	0.76577	0.76577	0.684485							0.4866	0.4884	0.4858	0.4838	0.4855	0.000749933	0.99596	0.935517	0.829495	0.676412	0.498786
450	0.5884	0.5869	0.5825	0.5825	0.5827	0.00126807	0.999619	0.998145	0.999696	0.998145	0.995435	0.994879	0.989039	0.976027	0.944255	0.806744	0.712053	0.549444	0.572369	0.561099	0.534863	0.514733	0.412494	0.525734	0.525734	0.6358	-0.498756	0.6358	0.75959	0.75959	0.676882								0.4347	0.4365	0.4338	0.4323	0.4338	0.000688041	0.957042	0.865015	0.718573	0.543654	0.444256
460	0.6145	0.6131	0.6086	0.6087	0.609	0.00125435	0.998411	0.999544	0.998736	0.997547	0.996615	0.991486	0.978458	0.944118	0.803764	0.710391	0.545454	0.569806	0.557151	0.53019	0.508155	0.408801	0.520853	0.520853	0.630679	0.630085	-0.492604	0.758255	0.758255	0.680298									0.3697	0.3717	0.3692	0.3684	0.3699	0.000545344	0.972152	0.880878	0.755685	0.675832	0.527956
470	0.6162	0.6152	0.6107	0.6106	0.6109	0.00122776	0.999209	0.999668	0.995655	0.991635	0.985529	0.973776	0.937183	0.802003	0.70831	0.549323	0.578965	0.574368	0.551228	0.524411	0.420448	0.526704	0.526704	0.639984	0.65012	0.639984	-0.464358	0.766234	0.689602										0.3019	0.3039	0.3017	0.3014	0.3026	0.000446094	0.964197	0.882505	0.823375	0.705839	0.620211
480	0.5971	0.5958	0.5915	0.5914	0.5917	0.0012227	0.998876	0.995548	0.993687	0.987283	0.97364	0.938801	0.799423	0.703857	0.541339	0.566987	0.558641	0.533719	0.510765	0.40676	0.517979	0.517979	0.630246	0.633563	0.630246	0.755981	-0.464358	0.674735											0.2374	0.2397	0.2377	0.2376	0.2386	0.000427785	0.970626	0.938008	0.862649	0.795613	0.705352
490	0.5595	0.5585	0.5539	0.554	0.5542	0.00122776	0.997353	0.993825	0.989091	0.979268	0.944685	0.812824	0.7221	0.56351	0.59222	0.584671	0.560186	0.534256	0.434417	0.540278	0.540278	0.650868	0.658107	0.650868	0.776788	0.776788	-0.282574												0.1892	0.1915	0.1898	0.1898	0.1909	0.000417852	0.993421	0.954894	0.915948	0.853919	0.792888
500	0.5061	0.505	0.5003	0.5008	0.5011	0.00119942	0.998337	0.996239	0.986545	0.9505	0.812412	0.725991	0.559981	0.586678	0.569487	0.540413	0.515306	0.426095	0.533593	0.533593	0.639511	0.639323	0.639511	0.772098	0.772098	0.707288													0.1564	0.1586	0.1571	0.1572	0.1582	0.000397492	0.982257	0.955682	0.905088	0.843692	0.761508
510	0.4337	0.4323	0.4281	0.4287	0.4289	0.00111606	0.998535	0.98786	0.956084	0.815605	0.72914	0.559352	0.57975	0.55535	0.522959	0.503971	0.417965	0.53163	0.53163	0.633791	0.622053	0.633791	0.764743	0.764743	0.695898														0.1302	0.1324	0.1311	0.1314	0.1322	0.000396989	0.991187	0.956199	0.888985	0.793376	0.703634
520	0.3495	0.3484	0.3448	0.3456	0.3456	0.000914549	0.993849	0.966334	0.83469	0.755283	0.588135	0.607136	0.577443	0.542782	0.525145	0.448179	0.559474	0.559474	0.655576	0.639032	0.655576	0.784949	0.784949	0.72349															0.1112	0.1136	0.1124	0.1127	0.1137	0.000455412	0.985967	0.934574	0.847367	0.748385	0.472105
530	0.2678	0.2672	0.2644	0.2653	0.2649	0.000667383	0.985744	0.88673	0.821068	0.671278	0.689586	0.658627	0.624046	0.608548	0.54221	0.644308	0.644308	0.730175	0.711138	0.730175	0.846545	0.846545	0.794147																0.1101	0.1124	0.1116	0.1117	0.1129	0.00047392	0.976913	0.911065	0.811833	0.525335	0.136037
540	0.1999	0.1994	0.1977	0.1985	0.1978	0.000434281	0.945751	0.894031	0.768477	0.773433	0.735446	0.698993	0.699536	0.643691	0.744526	0.744526	0.812342	0.772216	0.812342	0.899115	0.899115	0.84047																	0.135	0.1369	0.1366	0.1362	0.1377	0.000444297	0.977211	0.909456	0.659163	0.25064	0.0490229
550	0.144	0.1439	0.1429	0.1436	0.1427	0.000263439	0.987544	0.933601	0.931549	0.900288	0.87118	0.884011	0.85281	0.920517	0.920517	0.953639	0.908225	0.953639	0.980481	0.980481	0.936334																		0.1741	0.1755	0.1756	0.1748	0.1763	0.000374967	0.969851	0.78446	0.390767	0.177831	0.0620942
560	0.103	0.103	0.1023	0.1029	0.1022	0.0001772	0.971177	0.966129	0.92798	0.897922	0.914052	0.909753	0.959366	0.959366	0.970303	0.9186	0.970303	0.979893	0.979893	0.959366																			0.2146	0.2155	0.2156	0.2147	0.2161	0.000284605	0.895046	0.573183	0.365547	0.263312	0.247398
570	0.0781	0.0782	0.0777	0.0782	0.0775	0.000143527	0.993241	0.969436	0.950217	0.971297	0.979808	0.998651	0.998651	0.986912	0.94282	0.986912	0.950979	0.950979	0.94059																				0.2721	0.2729	0.2732	0.2716	0.2731	0.00031209	0.863871	0.718954	0.63459	0.604693	0.645095
580	0.0648	0.065	0.0644	0.0649	0.0642	0.000153623	0.988064	0.973683	0.980901	0.982397	0.99269	0.99269	0.991642	0.970222	0.991642	0.967208	0.967208	0.965568																					0.3677	0.3686	0.3686	0.3658	0.3678	0.000511859	0.968716	0.937376	0.920456	0.920227	0.923627
590	0.0568	0.0571	0.0565	0.0569	0.0562	0.000158114	0.997039	0.993812	0.976187	0.975036	0.975036	0.986013	0.992278	0.986013	0.956127	0.956127	0.948683																						0.501	0.5023	0.5019	0.4977	0.5	0.000821827	0.990555	0.979033	0.950144	0.93784	0.917446
600	0.0507	0.051	0.0505	0.0508	0.0502	0.000136382	0.992642	0.968266	0.959317	0.959317	0.973295	0.992215	0.973295	0.93746	0.93746	0.928765																							0.6317	0.6328	0.632	0.6269	0.6297	0.00106085	0.995501	0.967324	0.952774	0.938671	0.952283
610	0.0463	0.0465	0.0461	0.0464	0.0458	0.000124097	0.981202	0.980418	0.980418	0.983501	0.979816	0.983501	0.932808	0.932808	0.913266																								0.7241	0.7254	0.7239	0.7188	0.7219	0.00115039	0.982604	0.968871	0.957791	0.975468	0.965029
620	0.0438	0.044	0.0436	0.044	0.0434	0.000116619	0.986117	0.986117	0.962533	0.941742	0.962533	0.903728	0.903728	0.914659																									0.775	0.7764	0.7743	0.7695	0.7736	0.00116129	0.997519	0.993307	0.995142	0.988177	0.986722
630	0.0425	0.0426	0.0422	0.0426	0.042	0.00012	1	0.987382	0.947895	0.987382	0.943056	0.943056	0.930556																										0.7977	0.799	0.797	0.7923	0.7967	0.00113164	0.997979	0.990017	0.982361	0.980842	0.94285
640	0.0417	0.0418	0.0414	0.0418	0.0412	0.00012	0.987382	0.947895	0.987382	0.943056	0.943056	0.930556																											0.8104	0.8113	0.8094	0.8052	0.8094	0.00104671	0.987217	0.979693	0.974984	0.933472	0.880322
650	0.0425	0.0426	0.0422	0.0425	0.042	0.00011225	0.978399	1	0.977386	0.977386	0.950262																												0.8252	0.8265	0.8242	0.8206	0.8238	0.000982649	0.998265	0.995732	0.977877	0.944328	0.894261
660	0.0444	0.0446	0.0442	0.0444	0.044	0.00010198	0.978399	0.965686	0.965686	0.947895																													0.8324	0.8337	0.8314	0.8285	0.8312	0.000858254	0.998172	0.985664	0.956634	0.91071
670	0.0454	0.0455	0.0451	0.0454	0.0449	0.00011225	0.977386	0.977386	0.950262																														0.8363	0.8376	0.8357	0.8333	0.8355	0.000698856	0.988396	0.959455	0.909964
680	0.044	0.0441	0.0436	0.0439	0.0435	0.000115758	1	0.979051																															0.8345	0.8358	0.8339	0.8321	0.8335	0.0006063	0.991104	0.961152
690	0.0415	0.0416	0.0411	0.0414	0.041	0.000115758	0.979051																																0.8315	0.8327	0.8309	0.8296	0.8304	0.000522877	0.988456
700	0.0378	0.038	0.0374	0.0378	0.0374	0.00012																																	0.8275	0.8284	0.8268	0.826	0.8263	0.000432435
400	0.1998	0.2007	0.2001	0.2017	0.2026	0.00052776																															0.661694		0.3152	0.3163	0.3127	0.3123	0.3148	0.000664055
[truncated: 241 more columns]

## Sheet: correlations (tristimulus)
Rs																	Rs						Partial Deriv. values																	Partial uncertainties; uncorrelated λ					Partial uncertainties; correlated λ
																							R	G	B		Uncertainty equation for each RGB vector - correlations between tristimulus values must be taken into account														R	G	B		R	G	B
																		0.0148898	-0.00768222	-0.00233103		Cyan	N/A	-0.0103341	0.000429224	X														Cyan	N/A	1.10388e-07	1.90434e-10	X	N/A	1.02065e-05	1.76076e-08
																							N/A	0.0202352	-0.00136518	Y															N/A	5.66556e-07	2.57873e-09	Y	N/A	4.87626e-05	2.21947e-07
																							N/A	0.000351686	0.00838	Z															N/A	4.15547e-09	2.35938e-06	Z	N/A	5.81539e-08	3.30184e-05
Gs																	Gs					Magenta	0.0148425	-0.0129372	0.000546077	X														Magenta	5.88857e-06	4.47377e-06	7.97078e-09	X	0.000115715	8.79132e-05	1.56632e-07
																							-0.0076578	0.0253323	-0.00173683	Y															4.74523e-07	5.19278e-06	2.44099e-08	Y	1.74974e-05	0.000191477	9.00082e-07
																		-0.00465793	0.0091207	0.000158517			-0.00232362	0.000440274	0.0106614	Z															5.00493e-08	1.79685e-09	1.05364e-06	Z	1.32755e-06	4.76614e-08	2.79478e-05
																						Yellow	0.0141629	-0.00511203	N/A	X														Yellow	1.12864e-05	1.4704e-06	N/A	X	0.000163526	2.13042e-05	N/A
																							-0.00730718	0.0100099	N/A	Y															3.16535e-06	5.93989e-06	N/A	Y	4.62313e-05	8.67547e-05	N/A
Bs																	Bs						-0.00221723	0.000173971	N/A	Z															8.71148e-10	5.36318e-12	N/A	Z	1.85374e-07	1.14124e-09	N/A
																						Amber	0.0139896	-0.00596586	0.000624762	X														Amber	9.98567e-06	1.81598e-06	1.99157e-08	X	0.000153505	2.79162e-05	3.06154e-07
																		0.00035174	-0.00111873	0.00686723			-0.00721775	0.0116818	-0.0019871	Y															2.06908e-06	5.41988e-06	1.56824e-07	Y	3.82087e-05	0.000100086	2.89599e-06
																							-0.0021901	0.000203028	0.0121976	Z															1.94539e-08	1.67183e-10	6.03433e-07	Z	9.04893e-07	7.77647e-09	2.80685e-05
																						Red	0.0217965	N/A	0.00805302	X														Red	2.81683e-06	N/A	3.84509e-07	X	9.21962e-05	N/A	1.25852e-05
																							-0.0112456	N/A	-0.0256132	Y															1.31332e-07	N/A	6.81293e-07	Y	1.03608e-05	N/A	5.37471e-05
COLOR	Tristimulus values						sRGB prelim values				Correlations between XYZ												-0.00341227	N/A	0.157224	Z															1.24284e-12	N/A	2.63854e-09	Z	1.12098e-08	N/A	2.37984e-05
	X	Y	Z				Rs	Gs	Bs													Green	N/A	-0.0101074	0.00167808	X														Green	N/A	9.15157e-09	2.52254e-10	X	N/A	2.74179e-06	7.55745e-08
Cyan	13.1652	17.5639	44.3995				-0.0892372	0.222545	0.593173		-0.0366208	0.833761	-0.126179										N/A	0.0197914	-0.00533724	Y		Uncertainties (uncorrelated among λ)													N/A	4.41685e-07	3.21213e-08	Y	N/A	3.36594e-05	2.44787e-06
Magenta	49.8213	32.8141	30.7326				0.879989	0.151411	0.39257		0.849271	-0.198052	-0.410242										N/A	0.000343973	0.0327621	Z		Cyan	Magenta	Yellow	Amber	Red	Green	Blue	White						N/A	5.04509e-12	4.57682e-08	Z	N/A	2.49607e-09	2.2644e-05
Yellow	69.8123	74.3633	6.49211				0.953611	0.743777	-0.028829		0.667092	-0.501699	-0.264804									Blue	N/A	-0.0244642	0.000613668	X	±X	0.0321506	0.163492	0.237205	0.225883	0.0770006	0.00946469	0.0100114	0.252535					Blue	N/A	5.99861e-08	3.77447e-11	X	N/A	1.41768e-05	8.92038e-09
Amber	68.9088	64.4762	29.158				0.973954	0.570752	0.311672		0.674669	-0.349558	-0.450709										N/A	0.0479033	-0.00195181	Y	±Y	0.0371975	0.0899548	0.243479	0.199291	0.0322258	0.0335799	0.00846548	0.268469						N/A	1.6445e-07	2.73011e-10	Y	N/A	5.26771e-05	8.74514e-08
Red	19.3582	9.12034	0.772223				0.455406	-0.0144551	0.00389414		0.987853	-0.325893	-0.36232										N/A	0.000832556	0.011981	Z	±Z	0.183297	0.0962794	0.0133117	0.0636854	0.000326711	0.00652995	0.058831	0.275933						N/A	2.39905e-09	4.96819e-07	Z	N/A	9.82718e-08	2.03512e-05
Green	7.12339	15.5937	6.25343				-0.0595731	0.231168	0.0572926		0.681003	-0.271857	-0.139976									White	0.0148898	-0.00465793	0.00035174	X														White	1.41392e-05	1.38366e-06	7.89016e-09	X	0.000216694	2.12057e-05	1.20923e-07
Blue	4.5715	4.57784	23.383				-0.0454738	0.050796	0.321394		0.0492934	0.976608	0.164351										-0.00768222	0.0091207	-0.00111873	Y		Uncertainties (correlated among λ)													4.25366e-06	5.99579e-06	9.02074e-08	Y	6.03698e-05	8.50948e-05	1.28026e-06
White	83.6966	87.0701	69.2851				0.875201	0.872368	0.834456		0.552273	-0.234942	-0.407973										-0.00233103	0.000158517	0.00686723	Z	±X	0.309148	0.724748	0.9029	0.885636	0.440525	0.163823	0.153907	0.988629						4.13717e-07	1.9132e-09	3.59063e-06	Z	4.24438e-06	1.96278e-08	3.68367e-05
																											±Y	0.345093	0.546239	0.930504	0.856405	0.286229	0.293141	0.151511	1.0114
																											±Z	0.6857	0.495861	0.194184	0.434345	0.0310281	0.145246	0.376531	0.88381
											partial uncertainties
											x	y
	0.00271333			-0.00145244			-0.00145244				4.69513e-07	1.456e-07	X
											1.5205e-07	5.30634e-07	Y
											1.60622e-07	1.73831e-07	Z
	-0.00151098			0.00271333			-0.00151098
	Correlations between XYZ
Cyan	-0.0366208	0.833761	-0.126179								densitometer
Magenta	0.849271	-0.198052	-0.410242								chromaticity uncertainties
Yellow	0.667092	-0.501699	-0.264804								x	y
Amber	0.674669	-0.349558	-0.450709							color	0.00069899	0.000745967
Red	0.987853	-0.325893	-0.36232
Green	0.681003	-0.271857	-0.139976
Blue	0.0492934	0.976608	0.164351
White	0.552273	-0.234942	-0.407973
										Yellow	0.000493942	0.000363634		0.000987884	0.000727268
										Amber	0.000626332	0.000529663		0.00125266	0.00105933
										White	0.00069899	0.000745967		0.00139798	0.00149193
[truncated: 7 more columns]

## Sheet: CI-600 matrices
COLOR	Tristimulus values (densitometer)				CI-600 (observed values)				Repeatability U(95)
		X	Y	Z	R	G	B			R	G	B
Cyan		13.1652	17.5639	44.3995	90.37	179.03	216.93			0.026	0.013	0.013
Magenta		49.8213	32.8141	30.7326	255	168.27	201.13			N/A	0.012	0.011
Yellow		69.8123	74.3633	6.49211	255	249.43	177.63			N/A	0.013	0.019
Amber		68.9088	64.4762	29.158	255	233.03	215.13			N/A	0.025	0.033
Red		19.3582	9.12034	0.772223	230.4	94.33	94.47			0.015	0.027	0.029
Green		7.12339	15.5937	6.25343	88.03	171.13	119.67			0.024	0.011	0.015
Blue		4.5715	4.57784	23.383	76.8	127.67	187.3			0.047	0.024	0.014
White		83.6966	87.0701	69.2851	255	255	255			N/A	N/A	N/A
	Always use white as the tertiary color, then create combos of 2 for the remaining colors
YELLOW -AMBER- WHITE
										Derived X Y Z
	a11	a12	a13			R	G	B			X	Y	Z
X	-0.222	0.4	0.151		Yellow	255	249.43	177.63			69.9841	74.4847	6.58967
Y	-0.602	0.84	0.104		Amber	255	233.03	215.13			69.0866	64.6087	29.2399
Z	-0.917	0.407	0.782		White	255	255	255			83.895	87.21	69.36
Derived x y (chromaticity)						Uncertainty (CI-600)
	x	y				R	G	B
Yellow	0.463292	0.493085			Yellow	N/A	0.0065	0.0095
					Amber	N/A	0.0125	0.0165
Amber	0.424013	0.39653			White	N/A	N/A	N/A
White	0.348887	0.362672
	partial Uncertainties (AMR-A)				combined uncertainty assuming R G and B vectors are independent
									densitometer uncertainties			Including tristimulus values
	R	G	B
Yellow	N/A	6.76e-06	2.05779e-06	X	0.00296948				0.237	X		0.237019	0.474037
	N/A	2.98116e-05	9.76144e-07	Y	0.00554867				0.2445	Y		0.244563	0.489126
	N/A	6.99867e-06	5.519e-05	Z	0.00788598				0.0135	Z		0.0156345	0.0312691
Amber	N/A	2.5e-05	6.20757e-06	X	0.00558637				0.226	X		0.226069	0.452138
	N/A	0.00011025	2.94466e-06	Y	0.0106393				0.1995	Y		0.199783	0.399567
	N/A	2.58827e-05	0.000166487	Z	0.0138698				0.0635	Z		0.0649971	0.129994
White	N/A	N/A	N/A	X					0.2525	X		0.2525	0.505
	N/A	N/A	N/A	Y					0.2685	Y		0.2685	0.537
	N/A	N/A	N/A	Z					0.276	Z		0.276	0.552
												u(T)	U95(T)
	0.0029591			-0.00145088				-0.00145088
	-0.00150821			0.0026504				-0.00150821
Chromaticity uncertainties				Expanded
	x	y
Yellow	0.00167831	0.00112903		0.00335661	0.00225807
Amber	0.00126296	0.000935541		0.00252591	0.00187108
White	0.000932941	0.000908143		0.00186588	0.00181629
	0.000932941	0.000908143

## Sheet: AMR-A matrices
COLOR	Tristimulus values (densitometer)				AMR-A (observed values)			Repeatability (U95)
		X	Y	Z	R	G	B	R	G	B
Cyan		13.1652	17.5639	44.3995	0	107.17	244.23	N/A	0.059	0.026
Magenta		49.8213	32.8141	30.7326	207.07	123.17	200.57	0.035	0.048	0.041
Yellow		69.8123	74.3633	6.49211	232.27	251.53	17.27	0.022	0.019	0.127
Amber		68.9088	64.4762	29.158	232.97	235.03	202.57	0.024	0.011	0.033
Red		19.3582	9.12034	0.772223	130.17	0	0	0.048	N/A	N/A
Green		7.12339	15.5937	6.25343	0	88.37	21.4	N/A	0.061	0.089
Blue		4.5715	4.57784	23.383	0	0	193.5	N/A	N/A	0.054
White		83.6966	87.0701	69.2851	245.73	255	255	0.025	N/A	N/A
Using linear transformation with Yellow, amber, and white
									Derived X Y Z					Derived x y chromaticity
	a11	a12	a13		R	G	B			X	Y	Z			x	y
X	-0.83	1.041	0.088		232.27	251.53	17.27	Yellow		70.5784	75.6635	8.93798			0.454817	0.487586
Y	-1.821	1.974	0.122		232.97	235.03	202.57	Amber		69.1273	64.4244	29.2282			0.424667	0.395776
Z	-3.346	3.098	0.398		245.73	255	255	White		83.9391	87.0057	69.2674			0.349437	0.362203
	need the partial derivatives with respect to each coefficient - it is the same for each tristimulus value											standard uncertainties of the X, Y, Z values derived by the minirhizotrons will include the XYZ uncertainties of the densitometer
								Uncertainty (AMR-A)
								R	G	B
							Yellow	0.011	0.0095	0.0635
							Amber	0.012	0.0055	0.0165
							White	0.0125	N/A	N/A
								partial Uncertainties (AMR-A)				combined uncertainty assuming R G and B vectors are independent
																densitometer uncertainties			Including tristimulus values
								R	G	B
							Yellow	8.33569e-05	9.78022e-05	3.12257e-05	X	0.0145734	X			0.237	X		0.237448	0.474895
								0.000401241	0.000351675	6.0016e-05	Y	0.028512	Y			0.2445	Y		0.246157	0.492314
								0.00135468	0.000866184	0.000638725	Z	0.0534751	Z			0.0135	Z		0.0551529	0.110306
							Amber	9.92016e-05	3.27814e-05	2.1083e-06	X	0.0115798	X			0.226	X		0.226296	0.452593
								0.00047751	0.000117874	4.05217e-06	Y	0.0244834	Y			0.1995	Y		0.200997	0.401993
								0.00161218	0.000290328	4.31255e-05	Z	0.0441094	Z			0.0635	Z		0.0773168	0.154634
							White	0.000107641	N/A	N/A	X	0.010375	X			0.2525	X		0.252713	0.505426
								0.000518131	N/A	N/A	Y	0.0227625	Y			0.2685	Y		0.269463	0.538926
								0.00174933	N/A	N/A	Z	0.041825	Z			0.276	Z		0.279151	0.558302
																			u(T)	U95(T)
	Chromaticity uncertainties				Expanded
		x	y					0.00270828			-0.0014547			-0.0014547
	Yellow	0.00222939	0.00231046		0.00445877	0.00462091
	Amber	0.00195486	0.00183602		0.00390973	0.00367205
	White	0.00177425	0.00184928		0.00354849	0.00369855
		0.00177425	0.00184928					-0.00150785			0.00270828			-0.00150785
