# Supplementary material for: Traceable Calibration, Performance Metrics, and Uncertainty Estimates of Minirhizotron Digital Imagery for Fine-Root Measurements
Source: PLoS One. 2014 Nov 12;9(11):e112362. doi: 10.1371/journal.pone.0112362 (PMC4229195; doi:10.1371/journal.pone.0112362)
Supplement: Data S1 — Data and uncertainty analyses for the procedures described in this manuscript. (ZIP) [file pone.0112362.s001.zip › Data for submission/Root Color/README.txt]

Files:
1 through 8: AMR_*.xlxs		- color data of eight color patches imaged by the AMR-A minirhizotron.  Each spreadsheet contains five tests 							worth of data, pixel coordinates relative to the image (Columns A & B), pixel intensities of each color 						vector (Columns C through E), average pixel intensities, and standard errors   

9 through 16: CI_600_*.xlxs	- color data of eight color patches imaged by the CI-600 minirhizotron.  Each spreadsheet contains five tests 							worth of data, pixel coordinates relative to the image (Columns A & B), pixel intensities of each color 						vector (Columns C through E), average pixel intensities, and standard errors

17. color_conversions_10nm.xlsx	- Sheet #1 (color conversions): Spreadsheet to convert reflectance data (Column B) to CIE L*a*b*, 								chromaticity coordinates, and tristimulus values
				- Sheet #2 (color matching functions): CIE (1931 2-degree color matching functions for relfectance data at 10 nm 						increments
				- Sheet #3 (Relative Spectral Power Dist): Relative Spectral power distributions of CIE D50 Illuminant
				- Sheet #4 (Reflectance data): Reflectance Data captured at Applied Image Inc. for each of the 8 color patches
				- Sheet #5 (Correlations [wavelength]): Correlations among wavelengths for each of the eight color patches
				- Sheet #6 (Correlations [tristimulus]): Correltaions among tristimulus values
				- Sheet #7 (CI-600 matrices): derivation of coefficients to convert from sRGB vectors to x,y chromaticity 							coordinates for the CI-600 data.
				- Sheet #8 (AMR-A matrices): derivation of coefficients to convert from sRGB vectors to x,y chromaticity 							coordinates for the AMR-A data.	

18. SO 7341-1 CALIBRATION CERTIFICATE AI-314 0-45 SPECTRAL REFLECTION rev1-04.doc - calibration certificate of NIST traceable densitometer 		provided by Applied Image 

19. SO7341-1_QA-69 Cal Form.doc - Calibration data in the form of CIE L*a*b*. Reflectance data were sent via email to NEON by 		G. Reif of Applied Image Inc., and are provided in Sheet #4 of color_conversions_10nm.xlsx.   			
