# Supplementary material for: Traceable Calibration, Performance Metrics, and Uncertainty Estimates of Minirhizotron Digital Imagery for Fine-Root Measurements
Source: PLoS One. 2014 Nov 12;9(11):e112362. doi: 10.1371/journal.pone.0112362 (PMC4229195; doi:10.1371/journal.pone.0112362)
Supplement: Data S1 — Data and uncertainty analyses for the procedures described in this manuscript. (ZIP) [file pone.0112362.s001.zip › Data for submission/Sensitivity and Root Diameter/AMR-A/calibration_AMRA_trueness_100LPI_1.csv]

255	1	1
255	2	1
255	3	1
255	4	1
255	5	1
255	6	1
255	7	1
255	8	1
255	9	1
255	10	1
255	11	1
255	12	1
255	13	1
255	14	1
255	15	1
255	16	1
255	17	1
255	18	1
255	19	1
255	20	1
255	21	1
255	22	1
255	23	1
255	24	1
255	25	1
255	26	1
255	27	1
255	28	1
255	29	1
255	30	1
255	31	1
255	32	1
255	33	1
255	34	1
255	35	1
255	36	1
255	37	1
255	38	1
255	39	1
255	40	1
250	41	1
255	42	1
255	43	1	127	min	0			NA
225	44	1	191	FWHM	0			NA
217	45	1			0			NA
169	46	1			1			169
171	47	1			1			171
137	48	1			1			137
147	49	1			1			147
151	50	1			1			151
147	51	1			1			147
145	52	1			1			145
140	53	1			1			140
134	54	1			1			134
132	55	1			1			132
174	56	1			1			174
170	57	1			1			170
162	58	1			1			162
161	59	1			1			161
137	60	1			1			137
145	61	1			1			145
142	62	1			1			142
134	63	1			1			134
131	64	1			1			131
134	65	1			1			134
140	66	1			1			140
145	67	1			1			145
150	68	1			1			150
158	69	1			1			158
157	70	1			1			157
148	71	1			1			148
140	72	1			1			140
141	73	1			1			141
142	74	1			1			142
143	75	1			1			143
144	76	1			1			144
143	77	1			1			143
139	78	1			1			139
136	79	1			1			136
133	80	1			1			133
127	81	1			1			127
130	82	1			1			130
138	83	1			1			138
140	84	1			1			140
140	85	1			1			140
145	86	1			1			145
148	87	1			1			148
140	88	1			1			140
140	89	1			1			140
141	90	1			1			141
148	91	1			1			148
138	92	1			1			138
142	93	1			1			142
151	94	1			1			151
155	95	1			1			155
169	96	1			1			169
179	97	1			1			179
211	98	1			0			NA
229	99	1			0			NA
253	100	1			0			NA
255	101	1			0			NA
253	102	1			0			NA
255	103	1			0			NA
255	104	1			0			NA
255	105	1			0			NA
255	106	1			0			NA
255	107	1			0	52	244.4	NA
255	108	1
255	109	1
255	110	1
255	111	1
255	112	1
255	113	1
255	114	1
255	115	1
255	116	1
255	117	1
255	118	1
255	119	1
255	120	1
255	121	1
255	122	1
255	123	1
255	124	1
255	125	1
255	126	1
255	127	1
255	128	1
255	129	1
255	130	1
255	131	1
255	132	1
255	133	1
255	134	1
255	135	1
255	136	1
255	137	1
255	138	1
255	139	1
255	140	1
255	141	1
255	142	1
255	143	1
255	144	1
255	145	1
255	146	1
255	147	1
255	148	1
255	149	1
255	150	1
255	151	1
255	152	1
255	153	1
255	154	1
255	155	1
255	156	1
255	157	1
255	158	1
255	159	1
255	160	1
255	161	1
255	162	1
255	163	1
255	164	1
255	165	1
255	166	1
255	167	1
255	168	1
255	169	1
255	170	1
255	171	1
255	172	1
255	173	1
255	174	1
255	175	1
255	176	1
255	177	1
255	178	1
255	179	1
255	180	1
255	181	1
255	182	1
255	183	1
255	184	1
255	185	1
255	186	1
255	187	1
255	188	1
255	189	1
255	190	1
255	191	1
255	192	1
255	193	1
255	194	1
255	195	1
255	196	1
255	197	1
255	198	1
255	199	1
