# Supplementary material for: Traceable Calibration, Performance Metrics, and Uncertainty Estimates of Minirhizotron Digital Imagery for Fine-Root Measurements
Source: PLoS One. 2014 Nov 12;9(11):e112362. doi: 10.1371/journal.pone.0112362 (PMC4229195; doi:10.1371/journal.pone.0112362)
Supplement: Data S1 — Data and uncertainty analyses for the procedures described in this manuscript. (ZIP) [file pone.0112362.s001.zip › Data for submission/Sensitivity and Root Diameter/AMR-A/calibration_AMRA_trueness_100LPI_2.xlsx]

## Sheet: calibration_AMRA_trueness_100LP
255	1	1
255	2	1
255	3	1
255	4	1
255	5	1
255	6	1
255	7	1
255	8	1
255	9	1
255	10	1
255	11	1
255	12	1
255	13	1
255	14	1
255	15	1
255	16	1
255	17	1
255	18	1
255	19	1
255	20	1
255	21	1
255	22	1
255	23	1
255	24	1
255	25	1
255	26	1
255	27	1
255	28	1
255	29	1
255	30	1
255	31	1
255	32	1
255	33	1
255	34	1
255	35	1
255	36	1
255	37	1
255	38	1
255	39	1
255	40	1
255	41	1
255	42	1
254	43	1
254	44	1
254	45	1
255	46	1	113	min	0			NA
255	47	1	184	FWHM	0			NA
236	48	1			0			NA
239	49	1			0			NA
222	50	1			0			NA
205	51	1			0			NA
176	52	1			1			176
165	53	1			1			165
126	54	1			1			126
139	55	1			1			139
146	56	1			1			146
145	57	1			1			145
143	58	1			1			143
141	59	1			1			141
142	60	1			1			142
144	61	1			1			144
142	62	1			1			142
138	63	1			1			138
138	64	1			1			138
137	65	1			1			137
134	66	1			1			134
130	67	1			1			130
124	68	1			1			124
119	69	1			1			119
116	70	1			1			116
115	71	1			1			115
119	72	1			1			119
118	73	1			1			118
120	74	1			1			120
125	75	1			1			125
128	76	1			1			128
132	77	1			1			132
140	78	1			1			140
150	79	1			1			150
138	80	1			1			138
136	81	1			1			136
131	82	1			1			131
124	83	1			1			124
119	84	1			1			119
118	85	1			1			118
118	86	1			1			118
117	87	1			1			117
113	88	1			1			113
114	89	1			1			114
114	90	1			1			114
115	91	1			1			115
117	92	1			1			117
120	93	1			1			120
122	94	1			1			122
123	95	1			1			123
123	96	1			1			123
125	97	1			1			125
130	98	1			1			130
135	99	1			1			135
157	100	1			1			157
171	101	1			1			171
201	102	1			0			NA
228	103	1			0			NA
251	104	1			0			NA
253	105	1			0			NA
254	106	1			0			NA
255	107	1			0			NA
255	108	1			0			NA
255	109	1			0			NA
255	110	1			0	50	235	NA
255	111	1
255	112	1
255	113	1
255	114	1
255	115	1
255	116	1
255	117	1
255	118	1
255	119	1
255	120	1
255	121	1
255	122	1
255	123	1
255	124	1
255	125	1
255	126	1
255	127	1
255	128	1
255	129	1
255	130	1
255	131	1
255	132	1
255	133	1
255	134	1
255	135	1
255	136	1
255	137	1
255	138	1
255	139	1
255	140	1
255	141	1
255	142	1
255	143	1
255	144	1
255	145	1
255	146	1
255	147	1
255	148	1
255	149	1
255	150	1
255	151	1
255	152	1
255	153	1
255	154	1
255	155	1
255	156	1
255	157	1
255	158	1	115	min	0			NA
255	159	1	185	FWHM	0			NA
251	160	1			0			NA
251	161	1			0			NA
239	162	1			0			NA
234	163	1			0			NA
196	164	1			0			NA
203	165	1			0			NA
157	166	1			1			157
164	167	1			1			164
128	168	1			1			128
132	169	1			1			132
135	170	1			1			135
133	171	1			1			133
130	172	1			1			130
128	173	1			1			128
126	174	1			1			126
124	175	1			1			124
123	176	1			1			123
123	177	1			1			123
123	178	1			1			123
124	179	1			1			124
125	180	1			1			125
125	181	1			1			125
126	182	1			1			126
126	183	1			1			126
128	184	1			1			128
127	185	1			1			127
125	186	1			1			125
123	187	1			1			123
120	188	1			1			120
119	189	1			1			119
120	190	1			1			120
120	191	1			1			120
115	192	1			1			115
117	193	1			1			117
120	194	1			1			120
123	195	1			1			123
125	196	1			1			125
127	197	1			1			127
128	198	1			1			128
129	199	1			1			129
130	200	1			1			130
130	201	1			1			130
128	202	1			1			128
128	203	1			1			128
129	204	1			1			129
130	205	1			1			130
130	206	1			1			130
129	207	1			1			129
127	208	1			1			127
133	209	1			1			133
143	210	1			1			143
146	211	1			1			146
164	212	1			1			164
169	213	1			1			169
190	214	1			0			NA
211	215	1			0			NA
242	216	1			0			NA
248	217	1			0			NA
254	218	1			0			NA
255	219	1			0			NA
255	220	1			0			NA
255	221	1			0			NA
255	222	1			0	48	225.6	NA
255	223	1
255	224	1
255	225	1
255	226	1
255	227	1
255	228	1
255	229	1
255	230	1
255	231	1
255	232	1
255	233	1
255	234	1
255	235	1
255	236	1
255	237	1
255	238	1
255	239	1
255	240	1
255	241	1
255	242	1
255	243	1
255	244	1
255	245	1
255	246	1
255	247	1
255	248	1
255	249	1
255	250	1
255	251	1
255	252	1
255	253	1
255	254	1
255	255	1
255	256	1
255	257	1
255	258	1
255	259	1
255	260	1
255	261	1
255	262	1
255	263	1
255	264	1
255	265	1
255	266	1
255	267	1
255	268	1
255	269	1
255	270	1
255	271	1	125	min	0			NA
254	272	1	190	FWHM	0			NA
255	273	1			0			NA
248	274	1			0			NA
250	275	1			0			NA
227	276	1			0			NA
232	277	1			0			NA
191	278	1			0			NA
200	279	1			0			NA
168	280	1			1			168
164	281	1			1			164
158	282	1			1			158
151	283	1			1			151
145	284	1			1			145
140	285	1			1			140
137	286	1			1			137
135	287	1			1			135
138	288	1			1			138
135	289	1			1			135
133	290	1			1			133
131	291	1			1			131
130	292	1			1			130
129	293	1			1			129
131	294	1			1			131
133	295	1			1			133
134	296	1			1			134
135	297	1			1			135
136	298	1			1			136
134	299	1			1			134
131	300	1			1			131
128	301	1			1			128
125	302	1			1			125
125	303	1			1			125
125	304	1			1			125
126	305	1			1			126
128	306	1			1			128
131	307	1			1			131
133	308	1			1			133
133	309	1			1			133
133	310	1			1			133
132	311	1			1			132
135	312	1			1			135
136	313	1			1			136
137	314	1			1			137
138	315	1			1			138
140	316	1			1			140
142	317	1			1			142
145	318	1			1			145
146	319	1			1			146
145	320	1			1			145
149	321	1			1			149
148	322	1			1			148
150	323	1			1			150
165	324	1			1			165
166	325	1			1			166
185	326	1			1			185
199	327	1			0			NA
226	328	1			0			NA
241	329	1			0			NA
254	330	1			0			NA
255	331	1			0			NA
255	332	1			0			NA
255	333	1			0			NA
255	334	1			0			NA
253	335	1			0	47	220.9	NA
255	336	1
255	337	1
255	338	1
255	339	1
255	340	1
255	341	1
255	342	1
255	343	1
255	344	1
255	345	1
255	346	1
255	347	1
255	348	1
255	349	1
255	350	1
255	351	1
255	352	1
255	353	1
255	354	1
255	355	1
255	356	1
255	357	1
255	358	1
255	359	1
255	360	1
255	361	1
255	362	1
255	363	1
255	364	1
255	365	1
255	366	1
255	367	1
255	368	1
255	369	1
255	370	1
255	371	1
255	372	1
255	373	1
255	374	1
255	375	1
255	376	1
255	377	1
255	378	1
255	379	1
255	380	1
255	381	1
255	382	1
255	383	1
255	384	1
255	385	1	124	min	0			NA
253	386	1	189.5	FWHM	0			NA
255	387	1			0			NA
246	388	1			0			NA
246	389	1			0			NA
236	390	1			0			NA
219	391	1			0			NA
194	392	1			0			NA
192	393	1			0			NA
175	394	1			1			175
166	395	1			1			166
158	396	1			1			158
155	397	1			1			155
144	398	1			1			144
146	399	1			1			146
137	400	1			1			137
134	401	1			1			134
131	402	1			1			131
129	403	1			1			129
127	404	1			1			127
124	405	1			1			124
124	406	1			1			124
126	407	1			1			126
130	408	1			1			130
131	409	1			1			131
132	410	1			1			132
134	411	1			1			134
136	412	1			1			136
136	413	1			1			136
136	414	1			1			136
136	415	1			1			136
138	416	1			1			138
133	417	1			1			133
133	418	1			1			133
137	419	1			1			137
140	420	1			1			140
138	421	1			1			138
137	422	1			1			137
138	423	1			1			138
140	424	1			1			140
140	425	1			1			140
140	426	1			1			140
139	427	1			1			139
138	428	1			1			138
138	429	1			1			138
139	430	1			1			139
140	431	1			1			140
142	432	1			1			142
143	433	1			1			143
151	434	1			1			151
154	435	1			1			154
160	436	1			1			160
164	437	1			1			164
181	438	1			1			181
177	439	1			1			177
212	440	1			0			NA
221	441	1			0			NA
251	442	1			0			NA
250	443	1			0			NA
255	444	1			0			NA
255	445	1			0			NA
251	446	1			0			NA
254	447	1			0			NA
255	448	1			0			NA
255	449	1			0	46	216.2	NA
255	450	1
255	451	1
255	452	1
255	453	1
255	454	1
255	455	1
255	456	1
255	457	1
255	458	1
255	459	1
255	460	1
255	461	1
255	462	1
255	463	1
255	464	1
255	465	1
255	466	1
255	467	1
255	468	1
255	469	1
255	470	1
255	471	1
255	472	1
255	473	1
255	474	1
255	475	1
255	476	1
255	477	1
255	478	1
255	479	1
255	480	1
255	481	1
255	482	1
255	483	1
255	484	1
255	485	1
255	486	1
255	487	1
255	488	1
255	489	1
255	490	1
255	491	1
255	492	1
255	493	1
255	494	1
255	495	1
254	496	1
255	497	1
255	498	1	130	min	0			NA
255	499	1	192.5	FWHM	0			NA
252	500	1			0			NA
254	501	1			0			NA
238	502	1			0			NA
235	503	1			0			NA
207	504	1			0			NA
209	505	1			0			NA
178	506	1			1			178
177	507	1			1			177
171	508	1			1			171
158	509	1			1			158
153	510	1			1			153
155	511	1			1			155
149	512	1			1			149
146	513	1			1			146
142	514	1			1			142
139	515	1			1			139
139	516	1			1			139
139	517	1			1			139
139	518	1			1			139
138	519	1			1			138
139	520	1			1			139
136	521	1			1			136
136	522	1			1			136
136	523	1			1			136
134	524	1			1			134
130	525	1			1			130
132	526	1			1			132
137	527	1			1			137
138	528	1			1			138
137	529	1			1			137
138	530	1			1			138
140	531	1			1			140
139	532	1			1			139
135	533	1			1			135
133	534	1			1			133
132	535	1			1			132
134	536	1			1			134
134	537	1			1			134
135	538	1			1			135
136	539	1			1			136
136	540	1			1			136
136	541	1			1			136
136	542	1			1			136
136	543	1			1			136
137	544	1			1			137
145	545	1			1			145
146	546	1			1			146
144	547	1			1			144
154	548	1			1			154
155	549	1			1			155
164	550	1			1			164
160	551	1			1			160
195	552	1			0			NA
209	553	1			0			NA
228	554	1			0			NA
234	555	1			0			NA
254	556	1			0			NA
255	557	1			0			NA
253	558	1			0			NA
254	559	1			0			NA
255	560	1			0			NA
255	561	1			0			NA
255	562	1			0	46	216.2	NA
255	563	1
255	564	1
255	565	1
255	566	1
255	567	1
255	568	1
255	569	1
255	570	1
255	571	1
255	572	1
255	573	1
255	574	1
255	575	1
255	576	1
255	577	1
255	578	1
255	579	1
255	580	1
255	581	1
255	582	1
255	583	1
255	584	1
255	585	1
255	586	1
255	587	1
255	588	1
255	589	1
255	590	1
255	591	1
255	592	1
255	593	1
255	594	1
255	595	1
255	596	1
255	597	1
255	598	1
255	599	1
