# Supplementary material for: Traceable Calibration, Performance Metrics, and Uncertainty Estimates of Minirhizotron Digital Imagery for Fine-Root Measurements
Source: PLoS One. 2014 Nov 12;9(11):e112362. doi: 10.1371/journal.pone.0112362 (PMC4229195; doi:10.1371/journal.pone.0112362)
Supplement: Data S1 — Data and uncertainty analyses for the procedures described in this manuscript. (ZIP) [file pone.0112362.s001.zip › Data for submission/Sensitivity and Root Diameter/AMR-A/calibration_AMRA_trueness_100LPI_3.csv]

255	1	1
255	2	1
255	3	1
255	4	1
255	5	1
255	6	1
255	7	1
255	8	1
255	9	1
255	10	1
255	11	1
255	12	1
255	13	1
255	14	1
255	15	1
255	16	1
255	17	1
255	18	1
255	19	1
255	20	1
255	21	1
255	22	1
255	23	1
255	24	1
255	25	1
255	26	1
255	27	1
255	28	1
255	29	1
255	30	1
255	31	1
255	32	1
255	33	1
255	34	1
255	35	1
255	36	1
255	37	1
255	38	1
255	39	1
253	40	1
255	41	1	121	min	0			NA
255	42	1	188	FWHM	0			NA
252	43	1			0			NA
251	44	1			0			NA
253	45	1			0			NA
228	46	1			0			NA
225	47	1			0			NA
210	48	1			0			NA
214	49	1			0			NA
216	50	1			0			NA
213	51	1			0			NA
210	52	1			0			NA
211	53	1			0			NA
213	54	1			0			NA
215	55	1			0			NA
216	56	1			0			NA
217	57	1			0			NA
218	58	1			0			NA
218	59	1			0			NA
218	60	1			0			NA
216	61	1			0			NA
213	62	1			0			NA
210	63	1			0			NA
210	64	1			0			NA
208	65	1			0			NA
207	66	1			0			NA
209	67	1			0			NA
210	68	1			0			NA
207	69	1			0			NA
200	70	1			0			NA
195	71	1			0			NA
193	72	1			0			NA
194	73	1			0			NA
195	74	1			0			NA
193	75	1			0			NA
189	76	1			0			NA
185	77	1			1			185
183	78	1			1			183
182	79	1			1			182
173	80	1			1			173
165	81	1			1			165
155	82	1			1			155
149	83	1			1			149
146	84	1			1			146
145	85	1			1			145
141	86	1			1			141
136	87	1			1			136
129	88	1			1			129
125	89	1			1			125
121	90	1			1			121
121	91	1			1			121
122	92	1			1			122
126	93	1			1			126
132	94	1			1			132
137	95	1			1			137
130	96	1			1			130
151	97	1			1			151
153	98	1			1			153
178	99	1			1			178
216	100	1			0			NA
241	101	1			0			NA
255	102	1			0			NA
255	103	1			0			NA
255	104	1			0			NA
255	105	1			0	23	108.1	NA
255	106	1
255	107	1
255	108	1
255	109	1
255	110	1
255	111	1
255	112	1
255	113	1
255	114	1
255	115	1
255	116	1
255	117	1
255	118	1
255	119	1
255	120	1
255	121	1
255	122	1
255	123	1
255	124	1
255	125	1
255	126	1
255	127	1
255	128	1
255	129	1
255	130	1
255	131	1
255	132	1
255	133	1
255	134	1
255	135	1
255	136	1
255	137	1
255	138	1
255	139	1
255	140	1
255	141	1
255	142	1
255	143	1
255	144	1
255	145	1
255	146	1
255	147	1
255	148	1
255	149	1
255	150	1
255	151	1
255	152	1
255	153	1
253	154	1
255	155	1
255	156	1
255	157	1
235	158	1	57
227	159	1
167	160	1
173	161	1
143	162	1
131	163	1
135	164	1
132	165	1
123	166	1
125	167	1
120	168	1
118	169	1
118	170	1
121	171	1
122	172	1
121	173	1
121	174	1
122	175	1
118	176	1
116	177	1
110	178	1
104	179	1
102	180	1
104	181	1
104	182	1
102	183	1
105	184	1
105	185	1
106	186	1
107	187	1
107	188	1
108	189	1
110	190	1
111	191	1
113	192	1
113	193	1
112	194	1
113	195	1
115	196	1
117	197	1
118	198	1
119	199	1
118	200	1
115	201	1
114	202	1
115	203	1
117	204	1
120	205	1
124	206	1
128	207	1
135	208	1
137	209	1
135	210	1
159	211	1
210	212	1
235	213	1
251	214	1
255	215	1
255	216	1
255	217	1
255	218	1
255	219	1
255	220	1
255	221	1
255	222	1
255	223	1
255	224	1
255	225	1
255	226	1
255	227	1
255	228	1
255	229	1
255	230	1
255	231	1
255	232	1
255	233	1
255	234	1
255	235	1
255	236	1
255	237	1
255	238	1
255	239	1
255	240	1
255	241	1
255	242	1
255	243	1
255	244	1
255	245	1
255	246	1
255	247	1
255	248	1
255	249	1
255	250	1
255	251	1
255	252	1
255	253	1
255	254	1
255	255	1
255	256	1
255	257	1
255	258	1
255	259	1
255	260	1
255	261	1
255	262	1
255	263	1
255	264	1
255	265	1
255	266	1
255	267	1
255	268	1
254	269	1	59
250	270	1
248	271	1
194	272	1
200	273	1
192	274	1
192	275	1
172	276	1
174	277	1
171	278	1
174	279	1
165	280	1
162	281	1
159	282	1
159	283	1
158	284	1
157	285	1
156	286	1
156	287	1
157	288	1
156	289	1
154	290	1
153	291	1
153	292	1
152	293	1
152	294	1
151	295	1
150	296	1
152	297	1
151	298	1
148	299	1
149	300	1
151	301	1
149	302	1
144	303	1
152	304	1
151	305	1
150	306	1
148	307	1
145	308	1
140	309	1
135	310	1
132	311	1
129	312	1
128	313	1
128	314	1
129	315	1
129	316	1
131	317	1
136	318	1
141	319	1
147	320	1
155	321	1
164	322	1
172	323	1
209	324	1
224	325	1
249	326	1
254	327	1
255	328	1
255	329	1
255	330	1
255	331	1
255	332	1
255	333	1
255	334	1
255	335	1
255	336	1
255	337	1
255	338	1
255	339	1
255	340	1
255	341	1
255	342	1
255	343	1
255	344	1
255	345	1
255	346	1
255	347	1
255	348	1
255	349	1
255	350	1
255	351	1
255	352	1
255	353	1
255	354	1
255	355	1
255	356	1
255	357	1
255	358	1
255	359	1
255	360	1
255	361	1
255	362	1
255	363	1
255	364	1
255	365	1
255	366	1
255	367	1
255	368	1
255	369	1
255	370	1
255	371	1
255	372	1
255	373	1
255	374	1
255	375	1
255	376	1
255	377	1
255	378	1
255	379	1
255	380	1
255	381	1
254	382	1	58
254	383	1
216	384	1
210	385	1
180	386	1
186	387	1
158	388	1
149	389	1
144	390	1
115	391	1
138	392	1
137	393	1
135	394	1
130	395	1
127	396	1
126	397	1
128	398	1
131	399	1
128	400	1
128	401	1
128	402	1
128	403	1
127	404	1
126	405	1
126	406	1
126	407	1
126	408	1
130	409	1
132	410	1
132	411	1
132	412	1
132	413	1
130	414	1
127	415	1
127	416	1
125	417	1
124	418	1
126	419	1
128	420	1
128	421	1
128	422	1
129	423	1
128	424	1
130	425	1
131	426	1
132	427	1
132	428	1
135	429	1
140	430	1
144	431	1
149	432	1
164	433	1
184	434	1
188	435	1
207	436	1
218	437	1
245	438	1
252	439	1
255	440	1
255	441	1
255	442	1
255	443	1
255	444	1
255	445	1
255	446	1
255	447	1
255	448	1
255	449	1
255	450	1
255	451	1
255	452	1
255	453	1
255	454	1
255	455	1
255	456	1
255	457	1
255	458	1
255	459	1
255	460	1
255	461	1
255	462	1
255	463	1
255	464	1
255	465	1
255	466	1
255	467	1
255	468	1
255	469	1
255	470	1
255	471	1
255	472	1
255	473	1
255	474	1
255	475	1
255	476	1
255	477	1
255	478	1
255	479	1
255	480	1
255	481	1
255	482	1
255	483	1
255	484	1
255	485	1
255	486	1
255	487	1
255	488	1
255	489	1
255	490	1
255	491	1
255	492	1
255	493	1
255	494	1
255	495	1
251	496	1	56
242	497	1
209	498	1
205	499	1
184	500	1
173	501	1
158	502	1
146	503	1
144	504	1
138	505	1
132	506	1
128	507	1
129	508	1
130	509	1
129	510	1
128	511	1
127	512	1
125	513	1
122	514	1
120	515	1
119	516	1
121	517	1
122	518	1
123	519	1
118	520	1
119	521	1
119	522	1
118	523	1
116	524	1
114	525	1
115	526	1
115	527	1
112	528	1
112	529	1
113	530	1
116	531	1
120	532	1
123	533	1
123	534	1
122	535	1
125	536	1
124	537	1
125	538	1
127	539	1
128	540	1
128	541	1
128	542	1
130	543	1
148	544	1
154	545	1
163	546	1
157	547	1
182	548	1
200	549	1
225	550	1
230	551	1
255	552	1
255	553	1
255	554	1
255	555	1
255	556	1
255	557	1
255	558	1
255	559	1
255	560	1
255	561	1
255	562	1
255	563	1
255	564	1
255	565	1
255	566	1
255	567	1
255	568	1
255	569	1
255	570	1
255	571	1
255	572	1
255	573	1
255	574	1
255	575	1
255	576	1
255	577	1
255	578	1
255	579	1
255	580	1
255	581	1
255	582	1
255	583	1
255	584	1
255	585	1
255	586	1
255	587	1
255	588	1
255	589	1
255	590	1
255	591	1
255	592	1
255	593	1
255	594	1
255	595	1
255	596	1
255	597	1
255	598	1
255	599	1
