# Supplementary material for: Traceable Calibration, Performance Metrics, and Uncertainty Estimates of Minirhizotron Digital Imagery for Fine-Root Measurements
Source: PLoS One. 2014 Nov 12;9(11):e112362. doi: 10.1371/journal.pone.0112362 (PMC4229195; doi:10.1371/journal.pone.0112362)
Supplement: Data S1 — Data and uncertainty analyses for the procedures described in this manuscript. (ZIP) [file pone.0112362.s001.zip › Data for submission/Sensitivity and Root Diameter/AMR-A/calibration_AMRA_trueness_100LPI_4.csv]

255	1	1
255	2	1
255	3	1
255	4	1
255	5	1
255	6	1
255	7	1
255	8	1
255	9	1
255	10	1
255	11	1
255	12	1
255	13	1
255	14	1
255	15	1
255	16	1
255	17	1
255	18	1
255	19	1
255	20	1
255	21	1
255	22	1
255	23	1
255	24	1
255	25	1
255	26	1
255	27	1
255	28	1
255	29	1
255	30	1
255	31	1
255	32	1
255	33	1
255	34	1
255	35	1
255	36	1
255	37	1
255	38	1
255	39	1
255	40	1
255	41	1	102	min	0			NA
255	42	1	178.5	FWHM	0			NA
252	43	1			0			NA
235	44	1			0			NA
221	45	1			0			NA
174	46	1			1			174
171	47	1			1			171
149	48	1			1			149
163	49	1			1			163
156	50	1			1			156
150	51	1			1			150
130	52	1			1			130
136	53	1			1			136
132	54	1			1			132
134	55	1			1			134
140	56	1			1			140
132	57	1			1			132
123	58	1			1			123
117	59	1			1			117
113	60	1			1			113
110	61	1			1			110
108	62	1			1			108
108	63	1			1			108
107	64	1			1			107
109	65	1			1			109
112	66	1			1			112
116	67	1			1			116
121	68	1			1			121
126	69	1			1			126
127	70	1			1			127
126	71	1			1			126
122	72	1			1			122
121	73	1			1			121
119	74	1			1			119
114	75	1			1			114
107	76	1			1			107
102	77	1			1			102
104	78	1			1			104
108	79	1			1			108
109	80	1			1			109
108	81	1			1			108
109	82	1			1			109
109	83	1			1			109
108	84	1			1			108
107	85	1			1			107
109	86	1			1			109
114	87	1			1			114
122	88	1			1			122
129	89	1			1			129
142	90	1			1			142
144	91	1			1			144
154	92	1			1			154
154	93	1			1			154
164	94	1			1			164
168	95	1			1			168
141	96	1			1			141
153	97	1			1			153
198	98	1			0			NA
234	99	1			0			NA
255	100	1			0			NA
255	101	1			0			NA
255	102	1			0			NA
254	103	1			0			NA
255	104	1			0			NA
255	105	1			0	52	244.4	NA
255	106	1
255	107	1
255	108	1
255	109	1
255	110	1
255	111	1
255	112	1
255	113	1
255	114	1
255	115	1
255	116	1
255	117	1
255	118	1
255	119	1
255	120	1
255	121	1
255	122	1
255	123	1
255	124	1
255	125	1
255	126	1
255	127	1
255	128	1
255	129	1
255	130	1
255	131	1
255	132	1
255	133	1
255	134	1
255	135	1
255	136	1
255	137	1
255	138	1
255	139	1
255	140	1
255	141	1
255	142	1
255	143	1
255	144	1
255	145	1
255	146	1
255	147	1
255	148	1
255	149	1
255	150	1
255	151	1
255	152	1
253	153	1
255	154	1
255	155	1
237	156	1	57
227	157	1
182	158	1
176	159	1
157	160	1
164	161	1
149	162	1
142	163	1
134	164	1
138	165	1
138	166	1
137	167	1
137	168	1
141	169	1
146	170	1
129	171	1
127	172	1
119	173	1
115	174	1
115	175	1
116	176	1
118	177	1
120	178	1
121	179	1
120	180	1
121	181	1
124	182	1
126	183	1
128	184	1
128	185	1
127	186	1
123	187	1
122	188	1
124	189	1
131	190	1
137	191	1
138	192	1
139	193	1
139	194	1
139	195	1
138	196	1
138	197	1
138	198	1
139	199	1
142	200	1
143	201	1
144	202	1
150	203	1
157	204	1
159	205	1
167	206	1
181	207	1
184	208	1
199	209	1
212	210	1
231	211	1
252	212	1
255	213	1
253	214	1
255	215	1
255	216	1
255	217	1
255	218	1
255	219	1
255	220	1
255	221	1
255	222	1
255	223	1
255	224	1
255	225	1
255	226	1
255	227	1
255	228	1
255	229	1
255	230	1
255	231	1
255	232	1
255	233	1
255	234	1
255	235	1
255	236	1
255	237	1
255	238	1
255	239	1
255	240	1
255	241	1
255	242	1
255	243	1
255	244	1
255	245	1
255	246	1
255	247	1
255	248	1
255	249	1
255	250	1
255	251	1
255	252	1
255	253	1
255	254	1
255	255	1
255	256	1
255	257	1
255	258	1
255	259	1
255	260	1
255	261	1
255	262	1
255	263	1
255	264	1
254	265	1
255	266	1
255	267	1
254	268	1	56
248	269	1
195	270	1
206	271	1
159	272	1
152	273	1
155	274	1
153	275	1
133	276	1
139	277	1
142	278	1
139	279	1
135	280	1
134	281	1
133	282	1
133	283	1
131	284	1
127	285	1
124	286	1
124	287	1
126	288	1
126	289	1
126	290	1
125	291	1
124	292	1
120	293	1
115	294	1
112	295	1
114	296	1
116	297	1
118	298	1
118	299	1
119	300	1
122	301	1
122	302	1
121	303	1
122	304	1
120	305	1
119	306	1
123	307	1
129	308	1
133	309	1
137	310	1
140	311	1
149	312	1
144	313	1
148	314	1
147	315	1
139	316	1
141	317	1
155	318	1
162	319	1
175	320	1
186	321	1
211	322	1
225	323	1
255	324	1
255	325	1
252	326	1
255	327	1
255	328	1
255	329	1
255	330	1
255	331	1
255	332	1
255	333	1
255	334	1
255	335	1
255	336	1
255	337	1
255	338	1
255	339	1
255	340	1
255	341	1
255	342	1
255	343	1
255	344	1
255	345	1
255	346	1
255	347	1
255	348	1
255	349	1
255	350	1
255	351	1
255	352	1
255	353	1
255	354	1
255	355	1
255	356	1
255	357	1
255	358	1
255	359	1
255	360	1
255	361	1
255	362	1
255	363	1
255	364	1
255	365	1
255	366	1
255	367	1
255	368	1
255	369	1
255	370	1
255	371	1
255	372	1
255	373	1
255	374	1
255	375	1
255	376	1
252	377	1
255	378	1
255	379	1
255	380	1
254	381	1	55
240	382	1
233	383	1
220	384	1
220	385	1
224	386	1
211	387	1
218	388	1
218	389	1
217	390	1
217	391	1
214	392	1
209	393	1
205	394	1
201	395	1
195	396	1
194	397	1
194	398	1
190	399	1
190	400	1
185	401	1
183	402	1
184	403	1
182	404	1
176	405	1
174	406	1
175	407	1
174	408	1
175	409	1
175	410	1
175	411	1
174	412	1
173	413	1
169	414	1
164	415	1
159	416	1
157	417	1
155	418	1
156	419	1
155	420	1
152	421	1
149	422	1
148	423	1
146	424	1
143	425	1
142	426	1
145	427	1
148	428	1
151	429	1
158	430	1
165	431	1
184	432	1
174	433	1
201	434	1
222	435	1
255	436	1
255	437	1
253	438	1
255	439	1
255	440	1
255	441	1
255	442	1
255	443	1
255	444	1
255	445	1
255	446	1
255	447	1
255	448	1
255	449	1
255	450	1
255	451	1
255	452	1
255	453	1
255	454	1
255	455	1
255	456	1
255	457	1
255	458	1
255	459	1
255	460	1
255	461	1
255	462	1
255	463	1
255	464	1
255	465	1
255	466	1
255	467	1
255	468	1
255	469	1
255	470	1
255	471	1
255	472	1
255	473	1
255	474	1
255	475	1
255	476	1
255	477	1
255	478	1
255	479	1
255	480	1
255	481	1
255	482	1
255	483	1
255	484	1
255	485	1
255	486	1
255	487	1
254	488	1
254	489	1
255	490	1
253	491	1
255	492	1
255	493	1
240	494	1	55
235	495	1
195	496	1
190	497	1
168	498	1
178	499	1
155	500	1
149	501	1
153	502	1
149	503	1
147	504	1
148	505	1
149	506	1
149	507	1
148	508	1
146	509	1
143	510	1
142	511	1
146	512	1
142	513	1
137	514	1
134	515	1
133	516	1
134	517	1
134	518	1
134	519	1
136	520	1
137	521	1
138	522	1
136	523	1
132	524	1
128	525	1
125	526	1
124	527	1
123	528	1
124	529	1
125	530	1
127	531	1
129	532	1
130	533	1
129	534	1
128	535	1
130	536	1
130	537	1
133	538	1
137	539	1
140	540	1
141	541	1
143	542	1
145	543	1
177	544	1
188	545	1
208	546	1
220	547	1
248	548	1
255	549	1
252	550	1
253	551	1
255	552	1
255	553	1
255	554	1
255	555	1
255	556	1
255	557	1
255	558	1
255	559	1
255	560	1
255	561	1
255	562	1
255	563	1
255	564	1
255	565	1
255	566	1
255	567	1
255	568	1
255	569	1
255	570	1
255	571	1
255	572	1
255	573	1
255	574	1
255	575	1
255	576	1
255	577	1
255	578	1
255	579	1
255	580	1
255	581	1
255	582	1
255	583	1
255	584	1
255	585	1
255	586	1
255	587	1
255	588	1
255	589	1
255	590	1
255	591	1
255	592	1
255	593	1
255	594	1
255	595	1
255	596	1
255	597	1
255	598	1
255	599	1
