# Supplementary material for: Traceable Calibration, Performance Metrics, and Uncertainty Estimates of Minirhizotron Digital Imagery for Fine-Root Measurements
Source: PLoS One. 2014 Nov 12;9(11):e112362. doi: 10.1371/journal.pone.0112362 (PMC4229195; doi:10.1371/journal.pone.0112362)
Supplement: Data S1 — Data and uncertainty analyses for the procedures described in this manuscript. (ZIP) [file pone.0112362.s001.zip › Data for submission/Sensitivity and Root Diameter/AMR-A/calibration_AMRA_trueness_100LPI_4.xlsx]

## Sheet: calibration_AMRA_trueness_100LP
255	1	1
255	2	1
255	3	1
255	4	1
255	5	1
255	6	1
255	7	1
255	8	1
255	9	1
255	10	1
255	11	1
255	12	1
255	13	1
255	14	1
255	15	1
255	16	1
255	17	1
255	18	1
255	19	1
255	20	1
255	21	1
255	22	1
255	23	1
255	24	1
255	25	1
255	26	1
255	27	1
255	28	1
255	29	1
255	30	1
255	31	1
255	32	1
255	33	1
255	34	1
255	35	1
255	36	1
255	37	1
255	38	1
255	39	1
255	40	1
255	41	1	102	min	0			NA
255	42	1	178.5	FWHM	0			NA
252	43	1			0			NA
235	44	1			0			NA
221	45	1			0			NA
174	46	1			1			174
171	47	1			1			171
149	48	1			1			149
163	49	1			1			163
156	50	1			1			156
150	51	1			1			150
130	52	1			1			130
136	53	1			1			136
132	54	1			1			132
134	55	1			1			134
140	56	1			1			140
132	57	1			1			132
123	58	1			1			123
117	59	1			1			117
113	60	1			1			113
110	61	1			1			110
108	62	1			1			108
108	63	1			1			108
107	64	1			1			107
109	65	1			1			109
112	66	1			1			112
116	67	1			1			116
121	68	1			1			121
126	69	1			1			126
127	70	1			1			127
126	71	1			1			126
122	72	1			1			122
121	73	1			1			121
119	74	1			1			119
114	75	1			1			114
107	76	1			1			107
102	77	1			1			102
104	78	1			1			104
108	79	1			1			108
109	80	1			1			109
108	81	1			1			108
109	82	1			1			109
109	83	1			1			109
108	84	1			1			108
107	85	1			1			107
109	86	1			1			109
114	87	1			1			114
122	88	1			1			122
129	89	1			1			129
142	90	1			1			142
144	91	1			1			144
154	92	1			1			154
154	93	1			1			154
164	94	1			1			164
168	95	1			1			168
141	96	1			1			141
153	97	1			1			153
198	98	1			0			NA
234	99	1			0			NA
255	100	1			0			NA
255	101	1			0			NA
255	102	1			0			NA
254	103	1			0			NA
255	104	1			0			NA
255	105	1			0	52	244.4	NA
255	106	1
255	107	1
255	108	1
255	109	1
255	110	1
255	111	1
255	112	1
255	113	1
255	114	1
255	115	1
255	116	1
255	117	1
255	118	1
255	119	1
255	120	1
255	121	1
255	122	1
255	123	1
255	124	1
255	125	1
255	126	1
255	127	1
255	128	1
255	129	1
255	130	1
255	131	1
255	132	1
255	133	1
255	134	1
255	135	1
255	136	1
255	137	1
255	138	1
255	139	1
255	140	1
255	141	1
255	142	1
255	143	1
255	144	1
255	145	1
255	146	1
255	147	1
255	148	1
255	149	1
255	150	1
255	151	1
255	152	1
253	153	1
255	154	1	115	min	0			NA
255	155	1	185	FWHM	0			NA
237	156	1			0			NA
227	157	1			0			NA
182	158	1			1			182
176	159	1			1			176
157	160	1			1			157
164	161	1			1			164
149	162	1			1			149
142	163	1			1			142
134	164	1			1			134
138	165	1			1			138
138	166	1			1			138
137	167	1			1			137
137	168	1			1			137
141	169	1			1			141
146	170	1			1			146
129	171	1			1			129
127	172	1			1			127
119	173	1			1			119
115	174	1			1			115
115	175	1			1			115
116	176	1			1			116
118	177	1			1			118
120	178	1			1			120
121	179	1			1			121
120	180	1			1			120
121	181	1			1			121
124	182	1			1			124
126	183	1			1			126
128	184	1			1			128
128	185	1			1			128
127	186	1			1			127
123	187	1			1			123
122	188	1			1			122
124	189	1			1			124
131	190	1			1			131
137	191	1			1			137
138	192	1			1			138
139	193	1			1			139
139	194	1			1			139
139	195	1			1			139
138	196	1			1			138
138	197	1			1			138
138	198	1			1			138
139	199	1			1			139
142	200	1			1			142
143	201	1			1			143
144	202	1			1			144
150	203	1			1			150
157	204	1			1			157
159	205	1			1			159
167	206	1			1			167
181	207	1			1			181
184	208	1			1			184
199	209	1			0			NA
212	210	1			0			NA
231	211	1			0			NA
252	212	1			0			NA
255	213	1			0			NA
253	214	1			0			NA
255	215	1			0			NA
255	216	1			0			NA
255	217	1			0			NA
255	218	1			0	51	239.7	NA
255	219	1
255	220	1
255	221	1
255	222	1
255	223	1
255	224	1
255	225	1
255	226	1
255	227	1
255	228	1
255	229	1
255	230	1
255	231	1
255	232	1
255	233	1
255	234	1
255	235	1
255	236	1
255	237	1
255	238	1
255	239	1
255	240	1
255	241	1
255	242	1
255	243	1
255	244	1
255	245	1
255	246	1
255	247	1
255	248	1
255	249	1
255	250	1
255	251	1
255	252	1
255	253	1
255	254	1
255	255	1
255	256	1
255	257	1
255	258	1
255	259	1
255	260	1
255	261	1
255	262	1
255	263	1
255	264	1
254	265	1
255	266	1	112	min	0			NA
255	267	1	183.5	FWHM	0			NA
254	268	1			0			NA
248	269	1			0			NA
195	270	1			0			NA
206	271	1			0			NA
159	272	1			1			159
152	273	1			1			152
155	274	1			1			155
153	275	1			1			153
133	276	1			1			133
139	277	1			1			139
142	278	1			1			142
139	279	1			1			139
135	280	1			1			135
134	281	1			1			134
133	282	1			1			133
133	283	1			1			133
131	284	1			1			131
127	285	1			1			127
124	286	1			1			124
124	287	1			1			124
126	288	1			1			126
126	289	1			1			126
126	290	1			1			126
125	291	1			1			125
124	292	1			1			124
120	293	1			1			120
115	294	1			1			115
112	295	1			1			112
114	296	1			1			114
116	297	1			1			116
118	298	1			1			118
118	299	1			1			118
119	300	1			1			119
122	301	1			1			122
122	302	1			1			122
121	303	1			1			121
122	304	1			1			122
120	305	1			1			120
119	306	1			1			119
123	307	1			1			123
129	308	1			1			129
133	309	1			1			133
137	310	1			1			137
140	311	1			1			140
149	312	1			1			149
144	313	1			1			144
148	314	1			1			148
147	315	1			1			147
139	316	1			1			139
141	317	1			1			141
155	318	1			1			155
162	319	1			1			162
175	320	1			1			175
186	321	1			0			NA
211	322	1			0			NA
225	323	1			0			NA
255	324	1			0			NA
255	325	1			0			NA
252	326	1			0			NA
255	327	1			0			NA
255	328	1			0			NA
255	329	1			0			NA
255	330	1			0	49	230.3	NA
255	331	1
255	332	1
255	333	1
255	334	1
255	335	1
255	336	1
255	337	1
255	338	1
255	339	1
255	340	1
255	341	1
255	342	1
255	343	1
255	344	1
255	345	1
255	346	1
255	347	1
255	348	1
255	349	1
255	350	1
255	351	1
255	352	1
255	353	1
255	354	1
255	355	1
255	356	1
255	357	1
255	358	1
255	359	1
255	360	1
255	361	1
255	362	1
255	363	1
255	364	1
255	365	1
255	366	1
255	367	1
255	368	1
255	369	1
255	370	1
255	371	1
255	372	1
255	373	1
255	374	1
255	375	1
255	376	1
252	377	1
255	378	1
255	379	1	142	min	0			NA
255	380	1	198.5	FWHM	0			NA
254	381	1			0			NA
240	382	1			0			NA
233	383	1			0			NA
220	384	1			0			NA
220	385	1			0			NA
224	386	1			0			NA
211	387	1			0			NA
218	388	1			0			NA
218	389	1			0			NA
217	390	1			0			NA
217	391	1			0			NA
214	392	1			0			NA
209	393	1			0			NA
205	394	1			0			NA
201	395	1			0			NA
195	396	1			1			195
194	397	1			1			194
194	398	1			1			194
190	399	1			1			190
190	400	1			1			190
185	401	1			1			185
183	402	1			1			183
184	403	1			1			184
182	404	1			1			182
176	405	1			1			176
174	406	1			1			174
175	407	1			1			175
174	408	1			1			174
175	409	1			1			175
175	410	1			1			175
175	411	1			1			175
174	412	1			1			174
173	413	1			1			173
169	414	1			1			169
164	415	1			1			164
159	416	1			1			159
157	417	1			1			157
155	418	1			1			155
156	419	1			1			156
155	420	1			1			155
152	421	1			1			152
149	422	1			1			149
148	423	1			1			148
146	424	1			1			146
143	425	1			1			143
142	426	1			1			142
145	427	1			1			145
148	428	1			1			148
151	429	1			1			151
158	430	1			1			158
165	431	1			1			165
184	432	1			1			184
174	433	1			1			174
201	434	1			0			NA
222	435	1			0			NA
255	436	1			0			NA
255	437	1			0			NA
253	438	1			0			NA
255	439	1			0			NA
255	440	1			0			NA
255	441	1			0			NA
255	442	1			0			NA
255	443	1			0	38	178.6	NA
255	444	1
255	445	1
255	446	1
255	447	1
255	448	1
255	449	1
255	450	1
255	451	1
255	452	1
255	453	1
255	454	1
255	455	1
255	456	1
255	457	1
255	458	1
255	459	1
255	460	1
255	461	1
255	462	1
255	463	1
255	464	1
255	465	1
255	466	1
255	467	1
255	468	1
255	469	1
255	470	1
255	471	1
255	472	1
255	473	1
255	474	1
255	475	1
255	476	1
255	477	1
255	478	1
255	479	1
255	480	1
255	481	1
255	482	1
255	483	1
255	484	1
255	485	1
255	486	1
255	487	1
254	488	1
254	489	1
255	490	1
253	491	1
255	492	1	123	min	0			NA
255	493	1	189	FWHM	0			NA
240	494	1			0			NA
235	495	1			0			NA
195	496	1			0			NA
190	497	1			0			NA
168	498	1			1			168
178	499	1			1			178
155	500	1			1			155
149	501	1			1			149
153	502	1			1			153
149	503	1			1			149
147	504	1			1			147
148	505	1			1			148
149	506	1			1			149
149	507	1			1			149
148	508	1			1			148
146	509	1			1			146
143	510	1			1			143
142	511	1			1			142
146	512	1			1			146
142	513	1			1			142
137	514	1			1			137
134	515	1			1			134
133	516	1			1			133
134	517	1			1			134
134	518	1			1			134
134	519	1			1			134
136	520	1			1			136
137	521	1			1			137
138	522	1			1			138
136	523	1			1			136
132	524	1			1			132
128	525	1			1			128
125	526	1			1			125
124	527	1			1			124
123	528	1			1			123
124	529	1			1			124
125	530	1			1			125
127	531	1			1			127
129	532	1			1			129
130	533	1			1			130
129	534	1			1			129
128	535	1			1			128
130	536	1			1			130
130	537	1			1			130
133	538	1			1			133
137	539	1			1			137
140	540	1			1			140
141	541	1			1			141
143	542	1			1			143
145	543	1			1			145
177	544	1			1			177
188	545	1			1			188
208	546	1			0			NA
220	547	1			0			NA
248	548	1			0			NA
255	549	1			0			NA
252	550	1			0			NA
253	551	1			0			NA
255	552	1			0			NA
255	553	1			0			NA
255	554	1			0			NA
255	555	1			0			NA
255	556	1			0	48	225.6	NA
255	557	1
255	558	1
255	559	1
255	560	1
255	561	1
255	562	1
255	563	1
255	564	1
255	565	1
255	566	1
255	567	1
255	568	1
255	569	1
255	570	1
255	571	1
255	572	1
255	573	1
255	574	1
255	575	1
255	576	1
255	577	1
255	578	1
255	579	1
255	580	1
255	581	1
255	582	1
255	583	1
255	584	1
255	585	1
255	586	1
255	587	1
255	588	1
255	589	1
255	590	1
255	591	1
255	592	1
255	593	1
255	594	1
255	595	1
255	596	1
255	597	1
255	598	1
255	599	1

## Sheet: CONTRAST_AMRA_100LPI
NA
NA
NA
169
171
137
147
151
147
145
140
134
132
174
170
162
161
137
145
142
134
131
134
140
145
150
158
157
148
140
141
142
143
144
143
139
136
133
127
130
138
140
140
145
148
140
140
141
148
138
142
151
155
169
179
NA
NA
NA
NA
NA
NA
NA
NA
NA
NA
NA
NA
NA
NA
NA
NA
176
165
126
139
146
145
143
141
142
144
142
138
138
137
134
130
124
119
116
115
119
118
120
125
128
132
140
150
138
136
131
124
119
118
118
117
113
114
114
115
117
120
122
123
123
125
130
135
157
171
NA
NA
NA
NA
NA
NA
NA
NA
NA
NA
NA
NA
NA
NA
NA
NA
NA
157
164
128
132
135
133
130
128
126
124
123
123
123
124
125
125
126
126
128
127
125
123
120
119
120
120
115
117
120
123
125
127
128
129
130
130
128
128
129
130
130
129
127
133
143
146
164
169
NA
NA
NA
NA
NA
NA
NA
NA
NA
NA
NA
NA
NA
NA
NA
NA
NA
NA
168
164
158
151
145
140
137
135
138
135
133
131
130
129
131
133
134
135
136
134
131
128
125
125
125
126
128
131
133
133
133
132
135
136
137
138
140
142
145
146
145
149
148
150
165
166
185
NA
NA
NA
NA
NA
NA
NA
NA
NA
NA
NA
NA
NA
NA
NA
NA
NA
NA
175
166
158
155
144
146
137
134
131
129
127
124
124
126
130
131
132
134
136
136
136
136
138
133
133
137
140
138
137
138
140
140
140
139
138
138
139
140
142
143
151
154
160
164
181
177
NA
NA
NA
NA
NA
NA
NA
NA
NA
NA
NA
NA
NA
NA
NA
NA
NA
NA
178
177
171
158
153
155
149
146
142
139
139
139
139
138
139
136
136
136
134
130
132
137
138
137
138
140
139
135
133
132
134
134
135
136
136
136
136
136
137
145
146
144
154
155
164
160
NA
NA
NA
NA
NA
NA
NA
NA
NA
NA
NA
NA
NA
NA
NA
NA
NA
NA
NA
NA
NA
NA
NA
NA
NA
NA
NA
NA
NA
NA
NA
NA
NA
NA
NA
NA
NA
NA
NA
NA
NA
NA
NA
NA
NA
NA
NA
185
183
182
173
165
155
149
146
145
141
136
129
125
121
121
122
126
132
137
130
151
153
178
NA
NA
NA
NA
NA
NA
NA
NA
NA
NA
167
173
143
131
135
132
123
125
120
118
118
121
122
121
121
122
118
116
110
104
102
104
104
102
105
105
106
107
107
108
110
111
113
113
112
113
115
117
118
119
118
115
114
115
117
120
124
128
135
137
135
159
NA
NA
NA
NA
NA
NA
NA
NA
NA
NA
NA
NA
NA
NA
NA
NA
NA
NA
172
174
171
174
165
162
159
159
158
157
156
156
157
156
154
153
153
152
152
151
150
152
151
148
149
151
149
144
152
151
150
148
145
140
135
132
129
128
128
129
129
131
136
141
147
155
164
172
NA
NA
NA
NA
NA
NA
NA
NA
NA
NA
NA
NA
NA
NA
180
NA
158
149
144
115
138
137
135
130
127
126
128
131
128
128
128
128
127
126
126
126
126
130
132
132
132
132
130
127
127
125
124
126
128
128
128
129
128
130
131
132
132
135
140
144
149
164
184
NA
NA
NA
NA
NA
NA
NA
NA
NA
NA
NA
NA
NA
NA
NA
NA
NA
173
158
146
144
138
132
128
129
130
129
128
127
125
122
120
119
121
122
123
118
119
119
118
116
114
115
115
112
112
113
116
120
123
123
122
125
124
125
127
128
128
128
130
148
154
163
157
182
NA
NA
NA
NA
NA
NA
NA
NA
NA
NA
NA
NA
NA
NA
NA
174
171
149
163
156
150
130
136
132
134
140
132
123
117
113
110
108
108
107
109
112
116
121
126
127
126
122
121
119
114
107
102
104
108
109
108
109
109
108
107
109
114
122
129
142
144
154
154
164
168
141
153
NA
NA
NA
NA
NA
NA
NA
NA
NA
NA
NA
NA
182
176
157
164
149
142
134
138
138
137
137
141
146
129
127
119
115
115
116
118
120
121
120
121
124
126
128
128
127
123
122
124
131
137
138
139
139
139
138
138
138
139
142
143
144
150
157
159
167
181
184
NA
NA
NA
NA
NA
NA
NA
NA
NA
NA
NA
NA
NA
NA
NA
NA
159
152
155
153
133
139
142
139
135
134
133
133
131
127
124
124
126
126
126
125
124
120
115
112
114
116
118
118
119
122
122
121
122
120
119
123
129
133
137
140
149
144
148
147
139
141
155
162
175
NA
NA
NA
NA
NA
NA
NA
NA
NA
NA
NA
NA
NA
NA
NA
NA
NA
NA
NA
NA
NA
NA
NA
NA
NA
NA
NA
195
194
194
190
190
185
183
184
182
176
174
175
174
175
175
175
174
173
169
164
159
157
155
156
155
152
149
148
146
143
142
145
148
151
158
165
184
174
NA
NA
NA
NA
NA
NA
NA
NA
NA
NA
NA
NA
NA
NA
NA
NA
168
178
155
149
153
149
147
148
149
149
148
146
143
142
146
142
137
134
133
134
134
134
136
137
138
136
132
128
125
124
123
124
125
127
129
130
129
128
130
130
133
137
140
141
143
145
177
188
NA
NA
NA
NA
NA
NA
NA
NA
NA
NA
NA
	MEAN	STD DEV	SE
	138.003	18.118	0.663346
