# Supplementary material for: Traceable Calibration, Performance Metrics, and Uncertainty Estimates of Minirhizotron Digital Imagery for Fine-Root Measurements
Source: PLoS One. 2014 Nov 12;9(11):e112362. doi: 10.1371/journal.pone.0112362 (PMC4229195; doi:10.1371/journal.pone.0112362)
Supplement: Data S1 — Data and uncertainty analyses for the procedures described in this manuscript. (ZIP) [file pone.0112362.s001.zip › Data for submission/Sensitivity and Root Diameter/AMR-A/calibration_AMRA_trueness_125LPI_1.csv]

255	1	1
255	2	1
255	3	1
255	4	1
255	5	1
255	6	1
255	7	1
255	8	1
255	9	1
255	10	1
255	11	1
255	12	1
255	13	1
255	14	1
255	15	1
255	16	1
255	17	1
255	18	1
255	19	1
255	20	1
255	21	1
255	22	1
255	23	1
255	24	1
255	25	1
255	26	1
254	27	1
255	28	1	121	min	0			NA
255	29	1	188	FWHM	0			NA
254	30	1			0			NA
253	31	1			0			NA
228	32	1			0			NA
225	33	1			0			NA
173	34	1			0			NA
181	35	1			0			NA
153	36	1			0			NA
154	37	1			0			NA
150	38	1			0			NA
150	39	1			0			NA
153	40	1			0			NA
151	41	1			0			NA
146	42	1			0			NA
145	43	1			0			NA
141	44	1			0			NA
134	45	1			0			NA
126	46	1			0			NA
121	47	1			0			NA
121	48	1			0			NA
123	49	1			0			NA
123	50	1			0			NA
127	51	1			0			NA
132	52	1			0			NA
135	53	1			0			NA
138	54	1			0			NA
141	55	1			0			NA
141	56	1			0			NA
140	57	1			0			NA
139	58	1			0			NA
136	59	1			0			NA
134	60	1			0			NA
133	61	1			0			NA
131	62	1			0			NA
128	63	1			0			NA
130	64	1			0			NA
134	65	1			0			NA
136	66	1			0			NA
144	67	1			0			NA
151	68	1			0			NA
155	69	1			0			NA
164	70	1			0			NA
183	71	1			0			NA
200	72	1			0			NA
215	73	1			0			NA
225	74	1			0			NA
232	75	1			0			NA
251	76	1			0			NA
251	77	1			0			NA
255	78	1			0			NA
255	79	1			0			NA
255	80	1			0			NA
255	81	1			0			NA
255	82	1			0			NA
255	83	1			0			NA
255	84	1			0			NA
255	85	1			0			NA
255	86	1			0			NA
255	87	1			0			NA
255	88	1			0			NA
255	89	1			0			NA
255	90	1			0			NA
255	91	1			0			NA
255	92	1			0	0	0	NA
255	93	1
255	94	1
255	95	1
255	96	1
255	97	1
255	98	1
255	99	1
255	100	1
255	101	1
255	102	1
255	103	1
255	104	1
255	105	1
255	106	1
255	107	1
255	108	1
255	109	1
255	110	1
255	111	1
255	112	1
255	113	1
255	114	1
255	115	1
255	116	1
255	117	1
255	118	1
255	119	1
255	120	1
255	121	1
245	122	1	48
239	123	1
200	124	1
195	125	1
161	126	1
152	127	1
136	128	1
149	129	1
142	130	1
141	131	1
139	132	1
138	133	1
139	134	1
138	135	1
137	136	1
136	137	1
131	138	1
130	139	1
129	140	1
127	141	1
127	142	1
128	143	1
130	144	1
131	145	1
133	146	1
134	147	1
134	148	1
134	149	1
133	150	1
132	151	1
127	152	1
122	153	1
119	154	1
124	155	1
129	156	1
130	157	1
129	158	1
132	159	1
139	160	1
145	161	1
168	162	1
170	163	1
196	164	1
212	165	1
245	166	1
251	167	1
254	168	1
253	169	1
255	170	1
255	171	1
255	172	1
255	173	1
255	174	1
255	175	1
255	176	1
255	177	1
255	178	1
255	179	1
255	180	1
255	181	1
255	182	1
255	183	1
255	184	1
255	185	1
255	186	1
255	187	1
255	188	1
255	189	1
255	190	1
255	191	1
255	192	1
255	193	1
255	194	1
255	195	1
255	196	1
255	197	1
255	198	1
255	199	1
255	200	1
255	201	1
255	202	1
255	203	1
255	204	1
255	205	1
255	206	1
255	207	1
255	208	1
255	209	1
255	210	1
255	211	1
250	212	1	46
250	213	1
217	214	1
211	215	1
179	216	1
181	217	1
158	218	1
163	219	1
157	220	1
150	221	1
145	222	1
144	223	1
145	224	1
138	225	1
134	226	1
133	227	1
131	228	1
128	229	1
125	230	1
121	231	1
119	232	1
118	233	1
115	234	1
115	235	1
117	236	1
120	237	1
121	238	1
121	239	1
121	240	1
123	241	1
124	242	1
127	243	1
129	244	1
131	245	1
135	246	1
140	247	1
143	248	1
142	249	1
144	250	1
149	251	1
159	252	1
176	253	1
204	254	1
206	255	1
235	256	1
247	257	1
255	258	1
255	259	1
255	260	1
255	261	1
255	262	1
255	263	1
255	264	1
255	265	1
255	266	1
255	267	1
255	268	1
255	269	1
255	270	1
255	271	1
255	272	1
255	273	1
255	274	1
255	275	1
255	276	1
255	277	1
255	278	1
255	279	1
255	280	1
255	281	1
255	282	1
255	283	1
255	284	1
255	285	1
255	286	1
255	287	1
255	288	1
255	289	1
255	290	1
255	291	1
255	292	1
255	293	1
255	294	1
255	295	1
255	296	1
255	297	1
255	298	1
255	299	1
254	300	1
255	301	1
253	302	1	46
253	303	1
233	304	1
229	305	1
200	306	1
191	307	1
173	308	1
160	309	1
155	310	1
147	311	1
140	312	1
142	313	1
138	314	1
138	315	1
138	316	1
139	317	1
139	318	1
139	319	1
139	320	1
139	321	1
139	322	1
138	323	1
135	324	1
132	325	1
130	326	1
129	327	1
129	328	1
129	329	1
131	330	1
134	331	1
137	332	1
139	333	1
140	334	1
140	335	1
142	336	1
143	337	1
142	338	1
148	339	1
149	340	1
149	341	1
176	342	1
173	343	1
191	344	1
198	345	1
240	346	1
243	347	1
255	348	1
255	349	1
253	350	1
255	351	1
255	352	1
255	353	1
255	354	1
255	355	1
255	356	1
255	357	1
255	358	1
255	359	1
255	360	1
255	361	1
255	362	1
255	363	1
255	364	1
255	365	1
255	366	1
255	367	1
255	368	1
255	369	1
255	370	1
255	371	1
255	372	1
255	373	1
255	374	1
255	375	1
255	376	1
255	377	1
255	378	1
255	379	1
255	380	1
255	381	1
255	382	1
255	383	1
255	384	1
255	385	1
255	386	1
255	387	1
255	388	1
255	389	1
255	390	1
255	391	1
255	392	1
255	393	1
244	394	1	45
231	395	1
192	396	1
199	397	1
183	398	1
168	399	1
163	400	1
161	401	1
148	402	1
141	403	1
136	404	1
134	405	1
128	406	1
126	407	1
126	408	1
125	409	1
124	410	1
123	411	1
122	412	1
122	413	1
122	414	1
123	415	1
123	416	1
124	417	1
125	418	1
129	419	1
134	420	1
137	421	1
138	422	1
139	423	1
140	424	1
141	425	1
143	426	1
144	427	1
143	428	1
148	429	1
153	430	1
160	431	1
169	432	1
166	433	1
195	434	1
203	435	1
227	436	1
223	437	1
254	438	1
255	439	1
254	440	1
255	441	1
255	442	1
255	443	1
255	444	1
255	445	1
255	446	1
255	447	1
255	448	1
255	449	1
255	450	1
255	451	1
255	452	1
255	453	1
255	454	1
255	455	1
255	456	1
255	457	1
255	458	1
255	459	1
255	460	1
255	461	1
255	462	1
255	463	1
255	464	1
255	465	1
255	466	1
255	467	1
255	468	1
255	469	1
255	470	1
255	471	1
255	472	1
255	473	1
255	474	1
255	475	1
255	476	1
255	477	1
255	478	1
255	479	1
255	480	1
255	481	1
255	482	1
255	483	1
250	484	1	45
248	485	1
223	486	1
212	487	1
186	488	1
183	489	1
165	490	1
161	491	1
157	492	1
153	493	1
148	494	1
143	495	1
140	496	1
139	497	1
141	498	1
142	499	1
143	500	1
143	501	1
144	502	1
144	503	1
144	504	1
145	505	1
146	506	1
145	507	1
144	508	1
143	509	1
142	510	1
142	511	1
141	512	1
141	513	1
142	514	1
145	515	1
146	516	1
145	517	1
144	518	1
147	519	1
154	520	1
159	521	1
168	522	1
163	523	1
186	524	1
192	525	1
214	526	1
218	527	1
249	528	1
255	529	1
255	530	1
255	531	1
255	532	1
255	533	1
255	534	1
255	535	1
255	536	1
255	537	1
255	538	1
255	539	1
255	540	1
255	541	1
255	542	1
255	543	1
255	544	1
255	545	1
255	546	1
255	547	1
255	548	1
255	549	1
255	550	1
255	551	1
255	552	1
255	553	1
255	554	1
255	555	1
255	556	1
255	557	1
255	558	1
255	559	1
255	560	1
255	561	1
255	562	1
255	563	1
255	564	1
255	565	1
255	566	1
255	567	1
255	568	1
255	569	1
255	570	1
255	571	1
255	572	1
255	573	1
255	574	1
255	575	1
255	576	1
255	577	1
255	578	1
255	579	1
255	580	1
255	581	1
255	582	1
255	583	1
255	584	1
255	585	1
255	586	1
255	587	1
255	588	1
255	589	1
255	590	1
255	591	1
255	592	1
255	593	1
255	594	1
255	595	1
255	596	1
255	597	1
255	598	1
255	599	1
