# Supplementary material for: Traceable Calibration, Performance Metrics, and Uncertainty Estimates of Minirhizotron Digital Imagery for Fine-Root Measurements
Source: PLoS One. 2014 Nov 12;9(11):e112362. doi: 10.1371/journal.pone.0112362 (PMC4229195; doi:10.1371/journal.pone.0112362)
Supplement: Data S1 — Data and uncertainty analyses for the procedures described in this manuscript. (ZIP) [file pone.0112362.s001.zip › Data for submission/Sensitivity and Root Diameter/AMR-A/calibration_AMRA_trueness_125LPI_1.xlsx]

## Sheet: calibration_AMRA_trueness_125LP
255	1	1
255	2	1
255	3	1
255	4	1
255	5	1
255	6	1
255	7	1
255	8	1
255	9	1
255	10	1
255	11	1
255	12	1
255	13	1
255	14	1
255	15	1
255	16	1
255	17	1
255	18	1
255	19	1
255	20	1
255	21	1
255	22	1
255	23	1
255	24	1
255	25	1
255	26	1
254	27	1
255	28	1	121	min	0			NA
255	29	1	188	FWHM	0			NA
254	30	1			0			NA
253	31	1			0			NA
228	32	1			0			NA
225	33	1			0			NA
173	34	1			1			173
181	35	1			1			181
153	36	1			1			153
154	37	1			1			154
150	38	1			1			150
150	39	1			1			150
153	40	1			1			153
151	41	1			1			151
146	42	1			1			146
145	43	1			1			145
141	44	1			1			141
134	45	1			1			134
126	46	1			1			126
121	47	1			1			121
121	48	1			1			121
123	49	1			1			123
123	50	1			1			123
127	51	1			1			127
132	52	1			1			132
135	53	1			1			135
138	54	1			1			138
141	55	1			1			141
141	56	1			1			141
140	57	1			1			140
139	58	1			1			139
136	59	1			1			136
134	60	1			1			134
133	61	1			1			133
131	62	1			1			131
128	63	1			1			128
130	64	1			1			130
134	65	1			1			134
136	66	1			1			136
144	67	1			1			144
151	68	1			1			151
155	69	1			1			155
164	70	1			1			164
183	71	1			1			183
200	72	1			0			NA
215	73	1			0			NA
225	74	1			0			NA
232	75	1			0			NA
251	76	1			0			NA
251	77	1			0			NA
255	78	1			0			NA
255	79	1			0			NA
255	80	1			0			NA
255	81	1			0			NA
255	82	1			0	38	178.6	NA
255	83	1
255	84	1
255	85	1
255	86	1
255	87	1
255	88	1
255	89	1
255	90	1
255	91	1
255	92	1
255	93	1
255	94	1
255	95	1
255	96	1
255	97	1
255	98	1
255	99	1
255	100	1
255	101	1
255	102	1
255	103	1
255	104	1
255	105	1
255	106	1
255	107	1
255	108	1
255	109	1
255	110	1
255	111	1
255	112	1
255	113	1
255	114	1
255	115	1
255	116	1
255	117	1
255	118	1
255	119	1
255	120	1	119	min	0			NA
255	121	1	187	FWHM	0			NA
245	122	1			0			NA
239	123	1			0			NA
200	124	1			0			NA
195	125	1			0			NA
161	126	1			1			161
152	127	1			1			152
136	128	1			1			136
149	129	1			1			149
142	130	1			1			142
141	131	1			1			141
139	132	1			1			139
138	133	1			1			138
139	134	1			1			139
138	135	1			1			138
137	136	1			1			137
136	137	1			1			136
131	138	1			1			131
130	139	1			1			130
129	140	1			1			129
127	141	1			1			127
127	142	1			1			127
128	143	1			1			128
130	144	1			1			130
131	145	1			1			131
133	146	1			1			133
134	147	1			1			134
134	148	1			1			134
134	149	1			1			134
133	150	1			1			133
132	151	1			1			132
127	152	1			1			127
122	153	1			1			122
119	154	1			1			119
124	155	1			1			124
129	156	1			1			129
130	157	1			1			130
129	158	1			1			129
132	159	1			1			132
139	160	1			1			139
145	161	1			1			145
168	162	1			1			168
170	163	1			1			170
196	164	1			0			NA
212	165	1			0			NA
245	166	1			0			NA
251	167	1			0			NA
254	168	1			0			NA
253	169	1			0			NA
255	170	1			0			NA
255	171	1			0			NA
255	172	1			0			NA
255	173	1			0			NA
255	174	1			0	38	178.6	NA
255	175	1
255	176	1
255	177	1
255	178	1
255	179	1
255	180	1
255	181	1
255	182	1
255	183	1
255	184	1
255	185	1
255	186	1
255	187	1
255	188	1
255	189	1
255	190	1
255	191	1
255	192	1
255	193	1
255	194	1
255	195	1
255	196	1
255	197	1
255	198	1
255	199	1
255	200	1
255	201	1
255	202	1
255	203	1
255	204	1
255	205	1
255	206	1
255	207	1
255	208	1
255	209	1
255	210	1	115	min	0			NA
255	211	1	185	FWHM	0			NA
250	212	1			0			NA
250	213	1			0			NA
217	214	1			0			NA
211	215	1			0			NA
179	216	1			1			179
181	217	1			1			181
158	218	1			1			158
163	219	1			1			163
157	220	1			1			157
150	221	1			1			150
145	222	1			1			145
144	223	1			1			144
145	224	1			1			145
138	225	1			1			138
134	226	1			1			134
133	227	1			1			133
131	228	1			1			131
128	229	1			1			128
125	230	1			1			125
121	231	1			1			121
119	232	1			1			119
118	233	1			1			118
115	234	1			1			115
115	235	1			1			115
117	236	1			1			117
120	237	1			1			120
121	238	1			1			121
121	239	1			1			121
121	240	1			1			121
123	241	1			1			123
124	242	1			1			124
127	243	1			1			127
129	244	1			1			129
131	245	1			1			131
135	246	1			1			135
140	247	1			1			140
143	248	1			1			143
142	249	1			1			142
144	250	1			1			144
149	251	1			1			149
159	252	1			1			159
176	253	1			1			176
204	254	1			0			NA
206	255	1			0			NA
235	256	1			0			NA
247	257	1			0			NA
255	258	1			0			NA
255	259	1			0			NA
255	260	1			0			NA
255	261	1			0			NA
255	262	1			0			NA
255	263	1			0			NA
255	264	1			0	38	178.6	NA
255	265	1
255	266	1
255	267	1
255	268	1
255	269	1
255	270	1
255	271	1
255	272	1
255	273	1
255	274	1
255	275	1
255	276	1
255	277	1
255	278	1
255	279	1
255	280	1
255	281	1
255	282	1
255	283	1
255	284	1
255	285	1
255	286	1
255	287	1
255	288	1
255	289	1
255	290	1
255	291	1
255	292	1
255	293	1
255	294	1
255	295	1
255	296	1
255	297	1
255	298	1
255	299	1
254	300	1	129	min	0			NA
255	301	1	192	FWHM	0			NA
253	302	1			0			NA
253	303	1			0			NA
233	304	1			0			NA
229	305	1			0			NA
200	306	1			0			NA
191	307	1			1			191
173	308	1			1			173
160	309	1			1			160
155	310	1			1			155
147	311	1			1			147
140	312	1			1			140
142	313	1			1			142
138	314	1			1			138
138	315	1			1			138
138	316	1			1			138
139	317	1			1			139
139	318	1			1			139
139	319	1			1			139
139	320	1			1			139
139	321	1			1			139
139	322	1			1			139
138	323	1			1			138
135	324	1			1			135
132	325	1			1			132
130	326	1			1			130
129	327	1			1			129
129	328	1			1			129
129	329	1			1			129
131	330	1			1			131
134	331	1			1			134
137	332	1			1			137
139	333	1			1			139
140	334	1			1			140
140	335	1			1			140
142	336	1			1			142
143	337	1			1			143
142	338	1			1			142
148	339	1			1			148
149	340	1			1			149
149	341	1			1			149
176	342	1			1			176
173	343	1			1			173
191	344	1			1			191
198	345	1			0			NA
240	346	1			0			NA
243	347	1			0			NA
255	348	1			0			NA
255	349	1			0			NA
253	350	1			0			NA
255	351	1			0			NA
255	352	1			0			NA
255	353	1			0			NA
255	354	1			0	38	178.6	NA
255	355	1
255	356	1
255	357	1
255	358	1
255	359	1
255	360	1
255	361	1
255	362	1
255	363	1
255	364	1
255	365	1
255	366	1
255	367	1
255	368	1
255	369	1
255	370	1
255	371	1
255	372	1
255	373	1
255	374	1
255	375	1
255	376	1
255	377	1
255	378	1
255	379	1
255	380	1
255	381	1
255	382	1
255	383	1
255	384	1
255	385	1
255	386	1
255	387	1
255	388	1
255	389	1
255	390	1
255	391	1
255	392	1	122	min	0			NA
255	393	1	188.5	FWHM	0			NA
244	394	1			0			NA
231	395	1			0			NA
192	396	1			0			NA
199	397	1			0			NA
183	398	1			1			183
168	399	1			1			168
163	400	1			1			163
161	401	1			1			161
148	402	1			1			148
141	403	1			1			141
136	404	1			1			136
134	405	1			1			134
128	406	1			1			128
126	407	1			1			126
126	408	1			1			126
125	409	1			1			125
124	410	1			1			124
123	411	1			1			123
122	412	1			1			122
122	413	1			1			122
122	414	1			1			122
123	415	1			1			123
123	416	1			1			123
124	417	1			1			124
125	418	1			1			125
129	419	1			1			129
134	420	1			1			134
137	421	1			1			137
138	422	1			1			138
139	423	1			1			139
140	424	1			1			140
141	425	1			1			141
143	426	1			1			143
144	427	1			1			144
143	428	1			1			143
148	429	1			1			148
153	430	1			1			153
160	431	1			1			160
169	432	1			1			169
166	433	1			1			166
195	434	1			0			NA
203	435	1			0			NA
227	436	1			0			NA
223	437	1			0			NA
254	438	1			0			NA
255	439	1			0			NA
254	440	1			0			NA
255	441	1			0			NA
255	442	1			0			NA
255	443	1			0			NA
255	444	1			0			NA
255	445	1			0			NA
255	446	1			0	36	169.2	NA
255	447	1
255	448	1
255	449	1
255	450	1
255	451	1
255	452	1
255	453	1
255	454	1
255	455	1
255	456	1
255	457	1
255	458	1
255	459	1
255	460	1
255	461	1
255	462	1
255	463	1
255	464	1
255	465	1
255	466	1
255	467	1
255	468	1
255	469	1
255	470	1
255	471	1
255	472	1
255	473	1
255	474	1
255	475	1
255	476	1
255	477	1
255	478	1
255	479	1
255	480	1
255	481	1
255	482	1	139	min	0			NA
255	483	1	197	FWHM	0			NA
250	484	1			0			NA
248	485	1			0			NA
223	486	1			0			NA
212	487	1			0			NA
186	488	1			1			186
183	489	1			1			183
165	490	1			1			165
161	491	1			1			161
157	492	1			1			157
153	493	1			1			153
148	494	1			1			148
143	495	1			1			143
140	496	1			1			140
139	497	1			1			139
141	498	1			1			141
142	499	1			1			142
143	500	1			1			143
143	501	1			1			143
144	502	1			1			144
144	503	1			1			144
144	504	1			1			144
145	505	1			1			145
146	506	1			1			146
145	507	1			1			145
144	508	1			1			144
143	509	1			1			143
142	510	1			1			142
142	511	1			1			142
141	512	1			1			141
141	513	1			1			141
142	514	1			1			142
145	515	1			1			145
146	516	1			1			146
145	517	1			1			145
144	518	1			1			144
147	519	1			1			147
154	520	1			1			154
159	521	1			1			159
168	522	1			1			168
163	523	1			1			163
186	524	1			1			186
192	525	1			1			192
214	526	1			0			NA
218	527	1			0			NA
249	528	1			0			NA
255	529	1			0			NA
255	530	1			0			NA
255	531	1			0			NA
255	532	1			0			NA
255	533	1			0			NA
255	534	1			0			NA
255	535	1			0			NA
255	536	1			0	38	178.6	NA
255	537	1
255	538	1
255	539	1
255	540	1
255	541	1
255	542	1
255	543	1
255	544	1
255	545	1
255	546	1
255	547	1
255	548	1
255	549	1
255	550	1
255	551	1
255	552	1
255	553	1
255	554	1
255	555	1
255	556	1
255	557	1
255	558	1
255	559	1
255	560	1
255	561	1
255	562	1
255	563	1
255	564	1
255	565	1
255	566	1
255	567	1
255	568	1
255	569	1
255	570	1
255	571	1
255	572	1
255	573	1
255	574	1
255	575	1
255	576	1
255	577	1
255	578	1
255	579	1
255	580	1
255	581	1
255	582	1
255	583	1
255	584	1
255	585	1
255	586	1
255	587	1
255	588	1
255	589	1
255	590	1
255	591	1
255	592	1
255	593	1
255	594	1
255	595	1
255	596	1
255	597	1
255	598	1
255	599	1
