# Supplementary material for: Traceable Calibration, Performance Metrics, and Uncertainty Estimates of Minirhizotron Digital Imagery for Fine-Root Measurements
Source: PLoS One. 2014 Nov 12;9(11):e112362. doi: 10.1371/journal.pone.0112362 (PMC4229195; doi:10.1371/journal.pone.0112362)
Supplement: Data S1 — Data and uncertainty analyses for the procedures described in this manuscript. (ZIP) [file pone.0112362.s001.zip › Data for submission/Sensitivity and Root Diameter/AMR-A/calibration_AMRA_trueness_125LPI_2.csv]

255	1	1
255	2	1
255	3	1
255	4	1
255	5	1
255	6	1
255	7	1
255	8	1
254	9	1
255	10	1
255	11	1
255	12	1	113	min	0			NA
255	13	1	184	FWHM	0			NA
229	14	1			0			NA
224	15	1			0			NA
176	16	1			1			176
173	17	1			1			173
142	18	1			1			142
143	19	1			1			143
146	20	1			1			146
136	21	1			1			136
134	22	1			1			134
149	23	1			1			149
156	24	1			1			156
155	25	1			1			155
151	26	1			1			151
142	27	1			1			142
135	28	1			1			135
130	29	1			1			130
126	30	1			1			126
123	31	1			1			123
123	32	1			1			123
122	33	1			1			122
120	34	1			1			120
119	35	1			1			119
119	36	1			1			119
117	37	1			1			117
116	38	1			1			116
115	39	1			1			115
113	40	1			1			113
115	41	1			1			115
119	42	1			1			119
122	43	1			1			122
125	44	1			1			125
128	45	1			1			128
131	46	1			1			131
132	47	1			1			132
135	48	1			1			135
137	49	1			1			137
138	50	1			1			138
142	51	1			1			142
146	52	1			1			146
173	53	1			1			173
164	54	1			1			164
181	55	1			1			181
206	56	1			0			NA
228	57	1			0			NA
246	58	1			0			NA
253	59	1			0			NA
255	60	1			0			NA
255	61	1			0			NA
254	62	1			0			NA
254	63	1			0			NA
255	64	1			0			NA
255	65	1			0			NA
255	66	1			0	40	188	NA
255	67	1
255	68	1
255	69	1
255	70	1
255	71	1
255	72	1
255	73	1
255	74	1
255	75	1
255	76	1
255	77	1
255	78	1
255	79	1
255	80	1
255	81	1
255	82	1
255	83	1
255	84	1
255	85	1
255	86	1
255	87	1
255	88	1
255	89	1
255	90	1
255	91	1
255	92	1
255	93	1
255	94	1
255	95	1
255	96	1
255	97	1
255	98	1
255	99	1
255	100	1
255	101	1
255	102	1
255	103	1
242	104	1	46
233	105	1
181	106	1
184	107	1
143	108	1
137	109	1
140	110	1
138	111	1
136	112	1
134	113	1
132	114	1
131	115	1
129	116	1
125	117	1
120	118	1
116	119	1
115	120	1
111	121	1
109	122	1
109	123	1
111	124	1
112	125	1
113	126	1
114	127	1
115	128	1
114	129	1
110	130	1
105	131	1
106	132	1
113	133	1
118	134	1
119	135	1
120	136	1
122	137	1
122	138	1
122	139	1
125	140	1
128	141	1
135	142	1
146	143	1
166	144	1
173	145	1
208	146	1
225	147	1
251	148	1
253	149	1
255	150	1
254	151	1
255	152	1
255	153	1
255	154	1
255	155	1
255	156	1
255	157	1
255	158	1
255	159	1
255	160	1
255	161	1
255	162	1
255	163	1
255	164	1
255	165	1
255	166	1
255	167	1
255	168	1
255	169	1
255	170	1
255	171	1
255	172	1
255	173	1
255	174	1
255	175	1
255	176	1
255	177	1
255	178	1
255	179	1
255	180	1
255	181	1
255	182	1
255	183	1
255	184	1
255	185	1
255	186	1
255	187	1
255	188	1
255	189	1
255	190	1
255	191	1
255	192	1
255	193	1
244	194	1	45
244	195	1
204	196	1
192	197	1
167	198	1
147	199	1
123	200	1
136	201	1
132	202	1
127	203	1
125	204	1
124	205	1
125	206	1
121	207	1
122	208	1
120	209	1
119	210	1
120	211	1
121	212	1
123	213	1
126	214	1
129	215	1
134	216	1
134	217	1
134	218	1
135	219	1
136	220	1
135	221	1
132	222	1
130	223	1
126	224	1
125	225	1
124	226	1
126	227	1
128	228	1
129	229	1
132	230	1
135	231	1
134	232	1
134	233	1
162	234	1
173	235	1
203	236	1
218	237	1
245	238	1
255	239	1
255	240	1
255	241	1
255	242	1
255	243	1
255	244	1
255	245	1
255	246	1
255	247	1
255	248	1
255	249	1
255	250	1
255	251	1
255	252	1
255	253	1
255	254	1
255	255	1
255	256	1
255	257	1
255	258	1
255	259	1
255	260	1
255	261	1
255	262	1
255	263	1
255	264	1
255	265	1
255	266	1
255	267	1
255	268	1
255	269	1
255	270	1
255	271	1
255	272	1
255	273	1
255	274	1
255	275	1
255	276	1
255	277	1
255	278	1
255	279	1
255	280	1
255	281	1
255	282	1
253	283	1	47
249	284	1
236	285	1
196	286	1
189	287	1
167	288	1
159	289	1
148	290	1
139	291	1
143	292	1
147	293	1
146	294	1
139	295	1
138	296	1
135	297	1
130	298	1
122	299	1
115	300	1
112	301	1
112	302	1
114	303	1
115	304	1
114	305	1
113	306	1
113	307	1
114	308	1
115	309	1
115	310	1
114	311	1
119	312	1
119	313	1
122	314	1
128	315	1
135	316	1
140	317	1
142	318	1
142	319	1
143	320	1
142	321	1
159	322	1
155	323	1
182	324	1
192	325	1
202	326	1
224	327	1
250	328	1
254	329	1
255	330	1
255	331	1
255	332	1
255	333	1
255	334	1
255	335	1
255	336	1
255	337	1
255	338	1
255	339	1
255	340	1
255	341	1
255	342	1
255	343	1
255	344	1
255	345	1
255	346	1
255	347	1
255	348	1
255	349	1
255	350	1
255	351	1
255	352	1
255	353	1
255	354	1
255	355	1
255	356	1
255	357	1
255	358	1
255	359	1
255	360	1
255	361	1
255	362	1
255	363	1
255	364	1
255	365	1
255	366	1
255	367	1
255	368	1
254	369	1
255	370	1
255	371	1
254	372	1
255	373	1
250	374	1	46
239	375	1
209	376	1
208	377	1
171	378	1
163	379	1
141	380	1
140	381	1
139	382	1
141	383	1
136	384	1
135	385	1
134	386	1
133	387	1
132	388	1
131	389	1
130	390	1
129	391	1
125	392	1
122	393	1
119	394	1
119	395	1
120	396	1
121	397	1
124	398	1
128	399	1
133	400	1
137	401	1
137	402	1
138	403	1
142	404	1
143	405	1
157	406	1
150	407	1
156	408	1
155	409	1
158	410	1
161	411	1
166	412	1
170	413	1
188	414	1
181	415	1
197	416	1
217	417	1
250	418	1
254	419	1
255	420	1
255	421	1
255	422	1
254	423	1
255	424	1
255	425	1
255	426	1
255	427	1
255	428	1
255	429	1
255	430	1
255	431	1
255	432	1
255	433	1
255	434	1
255	435	1
255	436	1
255	437	1
255	438	1
255	439	1
255	440	1
255	441	1
255	442	1
255	443	1
255	444	1
255	445	1
255	446	1
255	447	1
255	448	1
255	449	1
255	450	1
255	451	1
255	452	1
255	453	1
255	454	1
255	455	1
255	456	1
255	457	1
255	458	1
255	459	1
255	460	1
255	461	1
255	462	1
255	463	1
252	464	1	46
247	465	1
222	466	1
205	467	1
184	468	1
175	469	1
168	470	1
161	471	1
160	472	1
158	473	1
155	474	1
152	475	1
149	476	1
146	477	1
143	478	1
140	479	1
140	480	1
138	481	1
135	482	1
132	483	1
131	484	1
130	485	1
130	486	1
130	487	1
131	488	1
132	489	1
134	490	1
135	491	1
138	492	1
140	493	1
143	494	1
144	495	1
145	496	1
145	497	1
145	498	1
148	499	1
152	500	1
157	501	1
161	502	1
164	503	1
191	504	1
191	505	1
214	506	1
208	507	1
247	508	1
250	509	1
255	510	1
252	511	1
255	512	1
255	513	1
255	514	1
255	515	1
255	516	1
255	517	1
255	518	1
255	519	1
255	520	1
255	521	1
255	522	1
255	523	1
255	524	1
255	525	1
255	526	1
255	527	1
255	528	1
255	529	1
255	530	1
255	531	1
255	532	1
255	533	1
255	534	1
255	535	1
255	536	1
255	537	1
255	538	1
255	539	1
255	540	1
255	541	1
255	542	1
255	543	1
255	544	1
255	545	1
255	546	1
255	547	1
255	548	1
255	549	1
255	550	1
255	551	1
255	552	1
255	553	1
253	554	1	46
249	555	1
216	556	1
211	557	1
178	558	1
173	559	1
161	560	1
156	561	1
151	562	1
145	563	1
135	564	1
131	565	1
132	566	1
130	567	1
127	568	1
123	569	1
119	570	1
118	571	1
118	572	1
117	573	1
117	574	1
118	575	1
118	576	1
118	577	1
119	578	1
119	579	1
120	580	1
120	581	1
121	582	1
121	583	1
124	584	1
127	585	1
132	586	1
137	587	1
140	588	1
142	589	1
142	590	1
143	591	1
142	592	1
144	593	1
163	594	1
160	595	1
195	596	1
201	597	1
241	598	1
246	599	1
255	600	1
255	601	1
255	602	1
255	603	1
255	604	1
255	605	1
255	606	1
255	607	1
255	608	1
255	609	1
255	610	1
255	611	1
255	612	1
255	613	1
255	614	1
255	615	1
255	616	1
255	617	1
255	618	1
255	619	1
255	620	1
255	621	1
255	622	1
255	623	1
255	624	1
255	625	1
255	626	1
255	627	1
255	628	1
255	629	1
