# Supplementary material for: Traceable Calibration, Performance Metrics, and Uncertainty Estimates of Minirhizotron Digital Imagery for Fine-Root Measurements
Source: PLoS One. 2014 Nov 12;9(11):e112362. doi: 10.1371/journal.pone.0112362 (PMC4229195; doi:10.1371/journal.pone.0112362)
Supplement: Data S1 — Data and uncertainty analyses for the procedures described in this manuscript. (ZIP) [file pone.0112362.s001.zip › Data for submission/Sensitivity and Root Diameter/AMR-A/calibration_AMRA_trueness_125LPI_2.xlsx]

## Sheet: calibration_AMRA_trueness_125LP
255	1	1
255	2	1
255	3	1
255	4	1
255	5	1
255	6	1
255	7	1
255	8	1
254	9	1
255	10	1
255	11	1
255	12	1	113	min	0			NA
255	13	1	184	FWHM	0			NA
229	14	1			0			NA
224	15	1			0			NA
176	16	1			1			176
173	17	1			1			173
142	18	1			1			142
143	19	1			1			143
146	20	1			1			146
136	21	1			1			136
134	22	1			1			134
149	23	1			1			149
156	24	1			1			156
155	25	1			1			155
151	26	1			1			151
142	27	1			1			142
135	28	1			1			135
130	29	1			1			130
126	30	1			1			126
123	31	1			1			123
123	32	1			1			123
122	33	1			1			122
120	34	1			1			120
119	35	1			1			119
119	36	1			1			119
117	37	1			1			117
116	38	1			1			116
115	39	1			1			115
113	40	1			1			113
115	41	1			1			115
119	42	1			1			119
122	43	1			1			122
125	44	1			1			125
128	45	1			1			128
131	46	1			1			131
132	47	1			1			132
135	48	1			1			135
137	49	1			1			137
138	50	1			1			138
142	51	1			1			142
146	52	1			1			146
173	53	1			1			173
164	54	1			1			164
181	55	1			1			181
206	56	1			0			NA
228	57	1			0			NA
246	58	1			0			NA
253	59	1			0			NA
255	60	1			0			NA
255	61	1			0			NA
254	62	1			0			NA
254	63	1			0			NA
255	64	1			0			NA
255	65	1			0			NA
255	66	1			0	40	188	NA
255	67	1
255	68	1
255	69	1
255	70	1
255	71	1
255	72	1
255	73	1
255	74	1
255	75	1
255	76	1
255	77	1
255	78	1
255	79	1
255	80	1
255	81	1
255	82	1
255	83	1
255	84	1
255	85	1
255	86	1
255	87	1
255	88	1
255	89	1
255	90	1
255	91	1
255	92	1
255	93	1
255	94	1
255	95	1
255	96	1
255	97	1
255	98	1
255	99	1
255	100	1
255	101	1	105	min	0			NA
255	102	1	180	FWHM	0			NA
255	103	1			0			NA
242	104	1			0			NA
233	105	1			0			NA
181	106	1			0			NA
184	107	1			0			NA
143	108	1			1			143
137	109	1			1			137
140	110	1			1			140
138	111	1			1			138
136	112	1			1			136
134	113	1			1			134
132	114	1			1			132
131	115	1			1			131
129	116	1			1			129
125	117	1			1			125
120	118	1			1			120
116	119	1			1			116
115	120	1			1			115
111	121	1			1			111
109	122	1			1			109
109	123	1			1			109
111	124	1			1			111
112	125	1			1			112
113	126	1			1			113
114	127	1			1			114
115	128	1			1			115
114	129	1			1			114
110	130	1			1			110
105	131	1			1			105
106	132	1			1			106
113	133	1			1			113
118	134	1			1			118
119	135	1			1			119
120	136	1			1			120
122	137	1			1			122
122	138	1			1			122
122	139	1			1			122
125	140	1			1			125
128	141	1			1			128
135	142	1			1			135
146	143	1			1			146
166	144	1			1			166
173	145	1			1			173
208	146	1			0			NA
225	147	1			0			NA
251	148	1			0			NA
253	149	1			0			NA
255	150	1			0			NA
254	151	1			0			NA
255	152	1			0			NA
255	153	1			0			NA
255	154	1			0			NA
255	155	1			0	38	178.6	NA
255	156	1
255	157	1
255	158	1
255	159	1
255	160	1
255	161	1
255	162	1
255	163	1
255	164	1
255	165	1
255	166	1
255	167	1
255	168	1
255	169	1
255	170	1
255	171	1
255	172	1
255	173	1
255	174	1
255	175	1
255	176	1
255	177	1
255	178	1
255	179	1
255	180	1
255	181	1
255	182	1
255	183	1
255	184	1
255	185	1
255	186	1
255	187	1
255	188	1
255	189	1
255	190	1
255	191	1
255	192	1	119	min	0			NA
255	193	1	187	FWHM	0			NA
244	194	1			0			NA
244	195	1			0			NA
204	196	1			0			NA
192	197	1			0			NA
167	198	1			1			167
147	199	1			1			147
123	200	1			1			123
136	201	1			1			136
132	202	1			1			132
127	203	1			1			127
125	204	1			1			125
124	205	1			1			124
125	206	1			1			125
121	207	1			1			121
122	208	1			1			122
120	209	1			1			120
119	210	1			1			119
120	211	1			1			120
121	212	1			1			121
123	213	1			1			123
126	214	1			1			126
129	215	1			1			129
134	216	1			1			134
134	217	1			1			134
134	218	1			1			134
135	219	1			1			135
136	220	1			1			136
135	221	1			1			135
132	222	1			1			132
130	223	1			1			130
126	224	1			1			126
125	225	1			1			125
124	226	1			1			124
126	227	1			1			126
128	228	1			1			128
129	229	1			1			129
132	230	1			1			132
135	231	1			1			135
134	232	1			1			134
134	233	1			1			134
162	234	1			1			162
173	235	1			1			173
203	236	1			0			NA
218	237	1			0			NA
245	238	1			0			NA
255	239	1			0			NA
255	240	1			0			NA
255	241	1			0			NA
255	242	1			0			NA
255	243	1			0			NA
255	244	1			0			NA
255	245	1			0			NA
255	246	1			0	38	178.6	NA
255	247	1
255	248	1
255	249	1
255	250	1
255	251	1
255	252	1
255	253	1
255	254	1
255	255	1
255	256	1
255	257	1
255	258	1
255	259	1
255	260	1
255	261	1
255	262	1
255	263	1
255	264	1
255	265	1
255	266	1
255	267	1
255	268	1
255	269	1
255	270	1
255	271	1
255	272	1
255	273	1
255	274	1
255	275	1
255	276	1
255	277	1
255	278	1
255	279	1
255	280	1
255	281	1	112	min	0			NA
255	282	1	183.5	FWHM	0			NA
253	283	1			0			NA
249	284	1			0			NA
236	285	1			0			NA
196	286	1			0			NA
189	287	1			0			NA
167	288	1			1			167
159	289	1			1			159
148	290	1			1			148
139	291	1			1			139
143	292	1			1			143
147	293	1			1			147
146	294	1			1			146
139	295	1			1			139
138	296	1			1			138
135	297	1			1			135
130	298	1			1			130
122	299	1			1			122
115	300	1			1			115
112	301	1			1			112
112	302	1			1			112
114	303	1			1			114
115	304	1			1			115
114	305	1			1			114
113	306	1			1			113
113	307	1			1			113
114	308	1			1			114
115	309	1			1			115
115	310	1			1			115
114	311	1			1			114
119	312	1			1			119
119	313	1			1			119
122	314	1			1			122
128	315	1			1			128
135	316	1			1			135
140	317	1			1			140
142	318	1			1			142
142	319	1			1			142
143	320	1			1			143
142	321	1			1			142
159	322	1			1			159
155	323	1			1			155
182	324	1			1			182
192	325	1			0			NA
202	326	1			0			NA
224	327	1			0			NA
250	328	1			0			NA
254	329	1			0			NA
255	330	1			0			NA
255	331	1			0			NA
255	332	1			0			NA
255	333	1			0			NA
255	334	1			0			NA
255	335	1			0	37	173.9	NA
255	336	1
255	337	1
255	338	1
255	339	1
255	340	1
255	341	1
255	342	1
255	343	1
255	344	1
255	345	1
255	346	1
255	347	1
255	348	1
255	349	1
255	350	1
255	351	1
255	352	1
255	353	1
255	354	1
255	355	1
255	356	1
255	357	1
255	358	1
255	359	1
255	360	1
255	361	1
255	362	1
255	363	1
255	364	1
255	365	1
255	366	1
255	367	1
255	368	1
254	369	1
255	370	1
255	371	1
254	372	1	119	min	0			NA
255	373	1	187	FWHM	0			NA
250	374	1			0			NA
239	375	1			0			NA
209	376	1			0			NA
208	377	1			0			NA
171	378	1			1			171
163	379	1			1			163
141	380	1			1			141
140	381	1			1			140
139	382	1			1			139
141	383	1			1			141
136	384	1			1			136
135	385	1			1			135
134	386	1			1			134
133	387	1			1			133
132	388	1			1			132
131	389	1			1			131
130	390	1			1			130
129	391	1			1			129
125	392	1			1			125
122	393	1			1			122
119	394	1			1			119
119	395	1			1			119
120	396	1			1			120
121	397	1			1			121
124	398	1			1			124
128	399	1			1			128
133	400	1			1			133
137	401	1			1			137
137	402	1			1			137
138	403	1			1			138
142	404	1			1			142
143	405	1			1			143
157	406	1			1			157
150	407	1			1			150
156	408	1			1			156
155	409	1			1			155
158	410	1			1			158
161	411	1			1			161
166	412	1			1			166
170	413	1			1			170
188	414	1			0			NA
181	415	1			1			181
197	416	1			0			NA
217	417	1			0			NA
250	418	1			0			NA
254	419	1			0			NA
255	420	1			0			NA
255	421	1			0			NA
255	422	1			0			NA
254	423	1			0			NA
255	424	1			0			NA
255	425	1			0			NA
255	426	1			0	37	173.9	NA
255	427	1
255	428	1
255	429	1
255	430	1
255	431	1
255	432	1
255	433	1
255	434	1
255	435	1
255	436	1
255	437	1
255	438	1
255	439	1
255	440	1
255	441	1
255	442	1
255	443	1
255	444	1
255	445	1
255	446	1
255	447	1
255	448	1
255	449	1
255	450	1
255	451	1
255	452	1
255	453	1
255	454	1
255	455	1
255	456	1
255	457	1
255	458	1
255	459	1
255	460	1
255	461	1	130	min	0			NA
255	462	1	192.5	FWHM	0			NA
255	463	1			0			NA
252	464	1			0			NA
247	465	1			0			NA
222	466	1			0			NA
205	467	1			0			NA
184	468	1			1			184
175	469	1			1			175
168	470	1			1			168
161	471	1			1			161
160	472	1			1			160
158	473	1			1			158
155	474	1			1			155
152	475	1			1			152
149	476	1			1			149
146	477	1			1			146
143	478	1			1			143
140	479	1			1			140
140	480	1			1			140
138	481	1			1			138
135	482	1			1			135
132	483	1			1			132
131	484	1			1			131
130	485	1			1			130
130	486	1			1			130
130	487	1			1			130
131	488	1			1			131
132	489	1			1			132
134	490	1			1			134
135	491	1			1			135
138	492	1			1			138
140	493	1			1			140
143	494	1			1			143
144	495	1			1			144
145	496	1			1			145
145	497	1			1			145
145	498	1			1			145
148	499	1			1			148
152	500	1			1			152
157	501	1			1			157
161	502	1			1			161
164	503	1			1			164
191	504	1			1			191
191	505	1			1			191
214	506	1			0			NA
208	507	1			0			NA
247	508	1			0			NA
250	509	1			0			NA
255	510	1			0			NA
252	511	1			0			NA
255	512	1			0			NA
255	513	1			0			NA
255	514	1			0			NA
255	515	1			0	38	178.6	NA
255	516	1
255	517	1
255	518	1
255	519	1
255	520	1
255	521	1
255	522	1
255	523	1
255	524	1
255	525	1
255	526	1
255	527	1
255	528	1
255	529	1
255	530	1
255	531	1
255	532	1
255	533	1
255	534	1
255	535	1
255	536	1
255	537	1
255	538	1
255	539	1
255	540	1
255	541	1
255	542	1
255	543	1
255	544	1
255	545	1
255	546	1
255	547	1
255	548	1
255	549	1
255	550	1
255	551	1
255	552	1	117	min	0			NA
255	553	1	186	FWHM	0			NA
253	554	1			0			NA
249	555	1			0			NA
216	556	1			0			NA
211	557	1			0			NA
178	558	1			1			178
173	559	1			1			173
161	560	1			1			161
156	561	1			1			156
151	562	1			1			151
145	563	1			1			145
135	564	1			1			135
131	565	1			1			131
132	566	1			1			132
130	567	1			1			130
127	568	1			1			127
123	569	1			1			123
119	570	1			1			119
118	571	1			1			118
118	572	1			1			118
117	573	1			1			117
117	574	1			1			117
118	575	1			1			118
118	576	1			1			118
118	577	1			1			118
119	578	1			1			119
119	579	1			1			119
120	580	1			1			120
120	581	1			1			120
121	582	1			1			121
121	583	1			1			121
124	584	1			1			124
127	585	1			1			127
132	586	1			1			132
137	587	1			1			137
140	588	1			1			140
142	589	1			1			142
142	590	1			1			142
143	591	1			1			143
142	592	1			1			142
144	593	1			1			144
163	594	1			1			163
160	595	1			1			160
195	596	1			0			NA
201	597	1			0			NA
241	598	1			0			NA
246	599	1			0			NA
255	600	1			0			NA
255	601	1			0			NA
255	602	1			0			NA
255	603	1			0			NA
255	604	1			0			NA
255	605	1			0			NA
255	606	1			0	38	178.6	NA
255	607	1
255	608	1
255	609	1
255	610	1
255	611	1
255	612	1
255	613	1
255	614	1
255	615	1
255	616	1
255	617	1
255	618	1
255	619	1
255	620	1
255	621	1
255	622	1
255	623	1
255	624	1
255	625	1
255	626	1
255	627	1
255	628	1
255	629	1
