# Supplementary material for: Traceable Calibration, Performance Metrics, and Uncertainty Estimates of Minirhizotron Digital Imagery for Fine-Root Measurements
Source: PLoS One. 2014 Nov 12;9(11):e112362. doi: 10.1371/journal.pone.0112362 (PMC4229195; doi:10.1371/journal.pone.0112362)
Supplement: Data S1 — Data and uncertainty analyses for the procedures described in this manuscript. (ZIP) [file pone.0112362.s001.zip › Data for submission/Sensitivity and Root Diameter/AMR-A/calibration_AMRA_trueness_125LPI_3.csv]

255	1	1
255	2	1
255	3	1
255	4	1
255	5	1
255	6	1
255	7	1
255	8	1
255	9	1
255	10	1
255	11	1
255	12	1
255	13	1
255	14	1
255	15	1
255	16	1
255	17	1
255	18	1
255	19	1
255	20	1
255	21	1
255	22	1
255	23	1
255	24	1
255	25	1
255	26	1
255	27	1
255	28	1
255	29	1
255	30	1
255	31	1
255	32	1
255	33	1
255	34	1
255	35	1
255	36	1
255	37	1
255	38	1
255	39	1
255	40	1
255	41	1
255	42	1
255	43	1
255	44	1
255	45	1
255	46	1
255	47	1
255	48	1
255	49	1
255	50	1
255	51	1
255	52	1
255	53	1
255	54	1
255	55	1
255	56	1
255	57	1
255	58	1
255	59	1
255	60	1
255	61	1
255	62	1
255	63	1
255	64	1
255	65	1
255	66	1
255	67	1
255	68	1
255	69	1
255	70	1
255	71	1
255	72	1
255	73	1
255	74	1
255	75	1
255	76	1
255	77	1
255	78	1
255	79	1
255	80	1
255	81	1
255	82	1
255	83	1
255	84	1
255	85	1
255	86	1
255	87	1
255	88	1
255	89	1
255	90	1
255	91	1
255	92	1
255	93	1
255	94	1
255	95	1
255	96	1
255	97	1
255	98	1
255	99	1
255	100	1
255	101	1
255	102	1
255	103	1
255	104	1
255	105	1
255	106	1
255	107	1
255	108	1
255	109	1
255	110	1
255	111	1
255	112	1
255	113	1
255	114	1
255	115	1
255	116	1
255	117	1
255	118	1
255	119	1
255	120	1
255	121	1
255	122	1
255	123	1
255	124	1
255	125	1
255	126	1
255	127	1
255	128	1
255	129	1
255	130	1
255	131	1
255	132	1
255	133	1
255	134	1
255	135	1
255	136	1
255	137	1
255	138	1
255	139	1
255	140	1
255	141	1
255	142	1
255	143	1
255	144	1	114	min	0			NA
255	145	1	184.5	FWHM	0			NA
254	146	1			0			NA
249	147	1			0			NA
217	148	1			0			NA
215	149	1			0			NA
181	150	1			1			181
174	151	1			1			174
160	152	1			1			160
159	153	1			1			159
148	154	1			1			148
133	155	1			1			133
128	156	1			1			128
127	157	1			1			127
123	158	1			1			123
123	159	1			1			123
118	160	1			1			118
117	161	1			1			117
116	162	1			1			116
116	163	1			1			116
116	164	1			1			116
117	165	1			1			117
118	166	1			1			118
118	167	1			1			118
117	168	1			1			117
115	169	1			1			115
114	170	1			1			114
115	171	1			1			115
119	172	1			1			119
122	173	1			1			122
125	174	1			1			125
125	175	1			1			125
123	176	1			1			123
124	177	1			1			124
126	178	1			1			126
128	179	1			1			128
131	180	1			1			131
134	181	1			1			134
137	182	1			1			137
138	183	1			1			138
139	184	1			1			139
141	185	1			1			141
139	186	1			1			139
164	187	1			1			164
171	188	1			1			171
191	189	1			0			NA
226	190	1			0			NA
249	191	1			0			NA
255	192	1			0			NA
255	193	1			0			NA
255	194	1			0			NA
255	195	1			0			NA
255	196	1			0			NA
255	197	1			0			NA
255	198	1			0	39	183.3	NA
255	199	1
255	200	1
255	201	1
255	202	1
255	203	1
255	204	1
255	205	1
255	206	1
255	207	1
255	208	1
255	209	1
255	210	1
255	211	1
255	212	1
255	213	1
255	214	1
255	215	1
255	216	1
255	217	1
255	218	1
255	219	1
255	220	1
255	221	1
255	222	1
255	223	1
255	224	1
255	225	1
255	226	1
255	227	1
255	228	1
255	229	1
255	230	1
255	231	1
254	232	1
255	233	1
255	234	1
254	235	1	47
253	236	1
239	237	1
202	238	1
205	239	1
183	240	1
170	241	1
146	242	1
153	243	1
143	244	1
142	245	1
135	246	1
131	247	1
130	248	1
127	249	1
125	250	1
125	251	1
126	252	1
127	253	1
126	254	1
125	255	1
128	256	1
126	257	1
124	258	1
120	259	1
117	260	1
115	261	1
115	262	1
116	263	1
118	264	1
119	265	1
121	266	1
124	267	1
127	268	1
130	269	1
131	270	1
132	271	1
142	272	1
148	273	1
152	274	1
165	275	1
182	276	1
174	277	1
190	278	1
207	279	1
239	280	1
248	281	1
255	282	1
255	283	1
254	284	1
255	285	1
255	286	1
254	287	1
255	288	1
255	289	1
255	290	1
255	291	1
255	292	1
255	293	1
255	294	1
255	295	1
255	296	1
255	297	1
255	298	1
255	299	1
255	300	1
255	301	1
255	302	1
255	303	1
255	304	1
255	305	1
255	306	1
255	307	1
255	308	1
255	309	1
255	310	1
255	311	1
255	312	1
255	313	1
255	314	1
255	315	1
255	316	1
255	317	1
255	318	1
255	319	1
255	320	1
254	321	1
255	322	1
255	323	1
255	324	1
255	325	1
251	326	1	46
241	327	1
214	328	1
205	329	1
183	330	1
174	331	1
154	332	1
149	333	1
151	334	1
151	335	1
152	336	1
149	337	1
144	338	1
140	339	1
137	340	1
136	341	1
136	342	1
137	343	1
133	344	1
133	345	1
133	346	1
132	347	1
130	348	1
128	349	1
127	350	1
125	351	1
125	352	1
122	353	1
121	354	1
121	355	1
121	356	1
121	357	1
124	358	1
127	359	1
130	360	1
132	361	1
137	362	1
142	363	1
147	364	1
151	365	1
168	366	1
168	367	1
196	368	1
217	369	1
249	370	1
252	371	1
255	372	1
254	373	1
255	374	1
255	375	1
255	376	1
255	377	1
255	378	1
255	379	1
255	380	1
255	381	1
255	382	1
255	383	1
255	384	1
255	385	1
255	386	1
255	387	1
255	388	1
255	389	1
255	390	1
255	391	1
255	392	1
255	393	1
255	394	1
255	395	1
255	396	1
255	397	1
255	398	1
255	399	1
255	400	1
255	401	1
255	402	1
255	403	1
255	404	1
255	405	1
255	406	1
255	407	1
255	408	1
255	409	1
255	410	1
255	411	1
255	412	1
255	413	1
255	414	1
255	415	1
255	416	1
253	417	1	46
233	418	1
220	419	1
214	420	1
202	421	1
194	422	1
189	423	1
184	424	1
177	425	1
173	426	1
171	427	1
166	428	1
165	429	1
166	430	1
165	431	1
166	432	1
163	433	1
159	434	1
154	435	1
149	436	1
146	437	1
145	438	1
145	439	1
141	440	1
139	441	1
137	442	1
137	443	1
135	444	1
133	445	1
132	446	1
133	447	1
134	448	1
136	449	1
143	450	1
148	451	1
155	452	1
154	453	1
164	454	1
159	455	1
176	456	1
175	457	1
196	458	1
216	459	1
252	460	1
253	461	1
251	462	1
255	463	1
255	464	1
255	465	1
255	466	1
255	467	1
255	468	1
255	469	1
255	470	1
255	471	1
255	472	1
255	473	1
255	474	1
255	475	1
255	476	1
255	477	1
255	478	1
255	479	1
255	480	1
255	481	1
255	482	1
255	483	1
255	484	1
255	485	1
255	486	1
255	487	1
255	488	1
255	489	1
255	490	1
255	491	1
255	492	1
255	493	1
255	494	1
255	495	1
255	496	1
255	497	1
255	498	1
255	499	1
255	500	1
255	501	1
255	502	1
255	503	1
253	504	1
255	505	1
254	506	1	46
249	507	1
227	508	1
220	509	1
202	510	1
183	511	1
186	512	1
167	513	1
160	514	1
156	515	1
153	516	1
152	517	1
145	518	1
144	519	1
145	520	1
144	521	1
143	522	1
142	523	1
140	524	1
138	525	1
136	526	1
134	527	1
136	528	1
139	529	1
141	530	1
142	531	1
141	532	1
139	533	1
138	534	1
138	535	1
135	536	1
131	537	1
129	538	1
129	539	1
130	540	1
133	541	1
136	542	1
139	543	1
151	544	1
148	545	1
169	546	1
179	547	1
205	548	1
220	549	1
248	550	1
252	551	1
255	552	1
255	553	1
255	554	1
255	555	1
255	556	1
255	557	1
255	558	1
255	559	1
255	560	1
255	561	1
255	562	1
255	563	1
255	564	1
255	565	1
255	566	1
255	567	1
255	568	1
255	569	1
255	570	1
255	571	1
255	572	1
255	573	1
255	574	1
255	575	1
255	576	1
255	577	1
255	578	1
255	579	1
255	580	1
255	581	1
255	582	1
255	583	1
255	584	1
255	585	1
255	586	1
255	587	1
255	588	1
255	589	1
255	590	1
255	591	1
255	592	1
255	593	1
254	594	1
255	595	1
252	596	1
250	597	1
227	598	1
215	599	1
