# Supplementary material for: Traceable Calibration, Performance Metrics, and Uncertainty Estimates of Minirhizotron Digital Imagery for Fine-Root Measurements
Source: PLoS One. 2014 Nov 12;9(11):e112362. doi: 10.1371/journal.pone.0112362 (PMC4229195; doi:10.1371/journal.pone.0112362)
Supplement: Data S1 — Data and uncertainty analyses for the procedures described in this manuscript. (ZIP) [file pone.0112362.s001.zip › Data for submission/Sensitivity and Root Diameter/AMR-A/calibration_AMRA_trueness_125LPI_3.xlsx]

## Sheet: calibration_AMRA_trueness_125LP
255	1	1
255	2	1
255	3	1
255	4	1
255	5	1
255	6	1
255	7	1
255	8	1
255	9	1
255	10	1
255	11	1
255	12	1
255	13	1
255	14	1
255	15	1
255	16	1
255	17	1
255	18	1
255	19	1
255	20	1
255	21	1
255	22	1
255	23	1
255	24	1
255	25	1
255	26	1
255	27	1
255	28	1
255	29	1
255	30	1
255	31	1
255	32	1
255	33	1
255	34	1
255	35	1
255	36	1
255	37	1
255	38	1
255	39	1
255	40	1
255	41	1
255	42	1
255	43	1
255	44	1
255	45	1
255	46	1
255	47	1
255	48	1
255	49	1
255	50	1
255	51	1
255	52	1
255	53	1
255	54	1
255	55	1
255	56	1
255	57	1
255	58	1
255	59	1
255	60	1
255	61	1
255	62	1
255	63	1
255	64	1
255	65	1
255	66	1
255	67	1
255	68	1
255	69	1
255	70	1
255	71	1
255	72	1
255	73	1
255	74	1
255	75	1
255	76	1
255	77	1
255	78	1
255	79	1
255	80	1
255	81	1
255	82	1
255	83	1
255	84	1
255	85	1
255	86	1
255	87	1
255	88	1
255	89	1
255	90	1
255	91	1
255	92	1
255	93	1
255	94	1
255	95	1
255	96	1
255	97	1
255	98	1
255	99	1
255	100	1
255	101	1
255	102	1
255	103	1
255	104	1
255	105	1
255	106	1
255	107	1
255	108	1
255	109	1
255	110	1
255	111	1
255	112	1
255	113	1
255	114	1
255	115	1
255	116	1
255	117	1
255	118	1
255	119	1
255	120	1
255	121	1
255	122	1
255	123	1
255	124	1
255	125	1
255	126	1
255	127	1
255	128	1
255	129	1
255	130	1
255	131	1
255	132	1
255	133	1
255	134	1
255	135	1
255	136	1
255	137	1
255	138	1
255	139	1
255	140	1
255	141	1
255	142	1
255	143	1
255	144	1	114	min	0			NA
255	145	1	184.5	FWHM	0			NA
254	146	1			0			NA
249	147	1			0			NA
217	148	1			0			NA
215	149	1			0			NA
181	150	1			1			181
174	151	1			1			174
160	152	1			1			160
159	153	1			1			159
148	154	1			1			148
133	155	1			1			133
128	156	1			1			128
127	157	1			1			127
123	158	1			1			123
123	159	1			1			123
118	160	1			1			118
117	161	1			1			117
116	162	1			1			116
116	163	1			1			116
116	164	1			1			116
117	165	1			1			117
118	166	1			1			118
118	167	1			1			118
117	168	1			1			117
115	169	1			1			115
114	170	1			1			114
115	171	1			1			115
119	172	1			1			119
122	173	1			1			122
125	174	1			1			125
125	175	1			1			125
123	176	1			1			123
124	177	1			1			124
126	178	1			1			126
128	179	1			1			128
131	180	1			1			131
134	181	1			1			134
137	182	1			1			137
138	183	1			1			138
139	184	1			1			139
141	185	1			1			141
139	186	1			1			139
164	187	1			1			164
171	188	1			1			171
191	189	1			0			NA
226	190	1			0			NA
249	191	1			0			NA
255	192	1			0			NA
255	193	1			0			NA
255	194	1			0			NA
255	195	1			0			NA
255	196	1			0			NA
255	197	1			0			NA
255	198	1			0	39	183.3	NA
255	199	1
255	200	1
255	201	1
255	202	1
255	203	1
255	204	1
255	205	1
255	206	1
255	207	1
255	208	1
255	209	1
255	210	1
255	211	1
255	212	1
255	213	1
255	214	1
255	215	1
255	216	1
255	217	1
255	218	1
255	219	1
255	220	1
255	221	1
255	222	1
255	223	1
255	224	1
255	225	1
255	226	1
255	227	1
255	228	1
255	229	1
255	230	1
255	231	1
254	232	1
255	233	1	115	min	0			NA
255	234	1	185	FWHM	0			NA
254	235	1			0			NA
253	236	1			0			NA
239	237	1			0			NA
202	238	1			0			NA
205	239	1			0			NA
183	240	1			1			183
170	241	1			1			170
146	242	1			1			146
153	243	1			1			153
143	244	1			1			143
142	245	1			1			142
135	246	1			1			135
131	247	1			1			131
130	248	1			1			130
127	249	1			1			127
125	250	1			1			125
125	251	1			1			125
126	252	1			1			126
127	253	1			1			127
126	254	1			1			126
125	255	1			1			125
128	256	1			1			128
126	257	1			1			126
124	258	1			1			124
120	259	1			1			120
117	260	1			1			117
115	261	1			1			115
115	262	1			1			115
116	263	1			1			116
118	264	1			1			118
119	265	1			1			119
121	266	1			1			121
124	267	1			1			124
127	268	1			1			127
130	269	1			1			130
131	270	1			1			131
132	271	1			1			132
142	272	1			1			142
148	273	1			1			148
152	274	1			1			152
165	275	1			1			165
182	276	1			1			182
174	277	1			1			174
190	278	1			0			NA
207	279	1			0			NA
239	280	1			0			NA
248	281	1			0			NA
255	282	1			0			NA
255	283	1			0			NA
254	284	1			0			NA
255	285	1			0			NA
255	286	1			0			NA
254	287	1			0	38	178.6	NA
255	288	1
255	289	1
255	290	1
255	291	1
255	292	1
255	293	1
255	294	1
255	295	1
255	296	1
255	297	1
255	298	1
255	299	1
255	300	1
255	301	1
255	302	1
255	303	1
255	304	1
255	305	1
255	306	1
255	307	1
255	308	1
255	309	1
255	310	1
255	311	1
255	312	1
255	313	1
255	314	1
255	315	1
255	316	1
255	317	1
255	318	1
255	319	1
255	320	1
254	321	1
255	322	1
255	323	1
255	324	1	121	min	0			NA
255	325	1	188	FWHM	0			NA
251	326	1			0			NA
241	327	1			0			NA
214	328	1			0			NA
205	329	1			0			NA
183	330	1			1			183
174	331	1			1			174
154	332	1			1			154
149	333	1			1			149
151	334	1			1			151
151	335	1			1			151
152	336	1			1			152
149	337	1			1			149
144	338	1			1			144
140	339	1			1			140
137	340	1			1			137
136	341	1			1			136
136	342	1			1			136
137	343	1			1			137
133	344	1			1			133
133	345	1			1			133
133	346	1			1			133
132	347	1			1			132
130	348	1			1			130
128	349	1			1			128
127	350	1			1			127
125	351	1			1			125
125	352	1			1			125
122	353	1			1			122
121	354	1			1			121
121	355	1			1			121
121	356	1			1			121
121	357	1			1			121
124	358	1			1			124
127	359	1			1			127
130	360	1			1			130
132	361	1			1			132
137	362	1			1			137
142	363	1			1			142
147	364	1			1			147
151	365	1			1			151
168	366	1			1			168
168	367	1			1			168
196	368	1			0			NA
217	369	1			0			NA
249	370	1			0			NA
252	371	1			0			NA
255	372	1			0			NA
254	373	1			0			NA
255	374	1			0			NA
255	375	1			0			NA
255	376	1			0			NA
255	377	1			0			NA
255	378	1			0	38	178.6	NA
255	379	1
255	380	1
255	381	1
255	382	1
255	383	1
255	384	1
255	385	1
255	386	1
255	387	1
255	388	1
255	389	1
255	390	1
255	391	1
255	392	1
255	393	1
255	394	1
255	395	1
255	396	1
255	397	1
255	398	1
255	399	1
255	400	1
255	401	1
255	402	1
255	403	1
255	404	1
255	405	1
255	406	1
255	407	1
255	408	1
255	409	1
255	410	1
255	411	1
255	412	1
255	413	1
255	414	1
255	415	1	132	min	0			NA
255	416	1	193.5	FWHM	0			NA
253	417	1			0			NA
233	418	1			0			NA
220	419	1			0			NA
214	420	1			0			NA
202	421	1			0			NA
194	422	1			0			NA
189	423	1			1			189
184	424	1			1			184
177	425	1			1			177
173	426	1			1			173
171	427	1			1			171
166	428	1			1			166
165	429	1			1			165
166	430	1			1			166
165	431	1			1			165
166	432	1			1			166
163	433	1			1			163
159	434	1			1			159
154	435	1			1			154
149	436	1			1			149
146	437	1			1			146
145	438	1			1			145
145	439	1			1			145
141	440	1			1			141
139	441	1			1			139
137	442	1			1			137
137	443	1			1			137
135	444	1			1			135
133	445	1			1			133
132	446	1			1			132
133	447	1			1			133
134	448	1			1			134
136	449	1			1			136
143	450	1			1			143
148	451	1			1			148
155	452	1			1			155
154	453	1			1			154
164	454	1			1			164
159	455	1			1			159
176	456	1			1			176
175	457	1			1			175
196	458	1			0			NA
216	459	1			0			NA
252	460	1			0			NA
253	461	1			0			NA
251	462	1			0			NA
255	463	1			0			NA
255	464	1			0			NA
255	465	1			0			NA
255	466	1			0			NA
255	467	1			0			NA
255	468	1			0			NA
255	469	1			0	35	164.5	NA
255	470	1
255	471	1
255	472	1
255	473	1
255	474	1
255	475	1
255	476	1
255	477	1
255	478	1
255	479	1
255	480	1
255	481	1
255	482	1
255	483	1
255	484	1
255	485	1
255	486	1
255	487	1
255	488	1
255	489	1
255	490	1
255	491	1
255	492	1
255	493	1
255	494	1
255	495	1
255	496	1
255	497	1
255	498	1
255	499	1
255	500	1
255	501	1
255	502	1
255	503	1	129	min	0			NA
253	504	1	192	FWHM	0			NA
255	505	1			0			NA
254	506	1			0			NA
249	507	1			0			NA
227	508	1			0			NA
220	509	1			0			NA
202	510	1			0			NA
183	511	1			1			183
186	512	1			1			186
167	513	1			1			167
160	514	1			1			160
156	515	1			1			156
153	516	1			1			153
152	517	1			1			152
145	518	1			1			145
144	519	1			1			144
145	520	1			1			145
144	521	1			1			144
143	522	1			1			143
142	523	1			1			142
140	524	1			1			140
138	525	1			1			138
136	526	1			1			136
134	527	1			1			134
136	528	1			1			136
139	529	1			1			139
141	530	1			1			141
142	531	1			1			142
141	532	1			1			141
139	533	1			1			139
138	534	1			1			138
138	535	1			1			138
135	536	1			1			135
131	537	1			1			131
129	538	1			1			129
129	539	1			1			129
130	540	1			1			130
133	541	1			1			133
136	542	1			1			136
139	543	1			1			139
151	544	1			1			151
148	545	1			1			148
169	546	1			1			169
179	547	1			1			179
205	548	1			0			NA
220	549	1			0			NA
248	550	1			0			NA
252	551	1			0			NA
255	552	1			0			NA
255	553	1			0			NA
255	554	1			0			NA
255	555	1			0			NA
255	556	1			0			NA
255	557	1			0	37	173.9	NA
255	558	1
255	559	1
255	560	1
255	561	1
255	562	1
255	563	1
255	564	1
255	565	1
255	566	1
255	567	1
255	568	1
255	569	1
255	570	1
255	571	1
255	572	1
255	573	1
255	574	1
255	575	1
255	576	1
255	577	1
255	578	1
255	579	1
255	580	1
255	581	1
255	582	1
255	583	1
255	584	1
255	585	1
255	586	1
255	587	1
255	588	1
255	589	1
255	590	1
255	591	1
255	592	1
255	593	1
254	594	1
255	595	1
252	596	1
250	597	1
227	598	1
215	599	1

## Sheet: CONTRAST_AMRA_125LPI
NA
NA
NA
NA
NA
NA
173
181
153
154
150
150
153
151
146
145
141
134
126
121
121
123
123
127
132
135
138
141
141
140
139
136
134
133
131
128
130
134
136
144
151
155
164
183
NA
NA
NA
NA
NA
NA
NA
NA
NA
NA
NA
NA
NA
NA
NA
NA
NA
161
152
136
149
142
141
139
138
139
138
137
136
131
130
129
127
127
128
130
131
133
134
134
134
133
132
127
122
119
124
129
130
129
132
139
145
168
170
NA
NA
NA
NA
NA
NA
NA
NA
NA
NA
NA
NA
NA
NA
NA
NA
NA
179
181
158
163
157
150
145
144
145
138
134
133
131
128
125
121
119
118
115
115
117
120
121
121
121
123
124
127
129
131
135
140
143
142
144
149
159
176
NA
NA
NA
NA
NA
NA
NA
NA
NA
NA
NA
NA
NA
NA
NA
NA
NA
NA
191
173
160
155
147
140
142
138
138
138
139
139
139
139
139
139
138
135
132
130
129
129
129
131
134
137
139
140
140
142
143
142
148
149
149
176
173
191
NA
NA
NA
NA
NA
NA
NA
NA
NA
NA
NA
NA
NA
NA
NA
NA
183
168
163
161
148
141
136
134
128
126
126
125
124
123
122
122
122
123
123
124
125
129
134
137
138
139
140
141
143
144
143
148
153
160
169
166
NA
NA
NA
NA
NA
NA
NA
NA
NA
NA
NA
NA
NA
NA
NA
NA
NA
NA
NA
186
183
165
161
157
153
148
143
140
139
141
142
143
143
144
144
144
145
146
145
144
143
142
142
141
141
142
145
146
145
144
147
154
159
168
163
186
192
NA
NA
NA
NA
NA
NA
NA
NA
NA
NA
NA
NA
NA
NA
NA
176
173
142
143
146
136
134
149
156
155
151
142
135
130
126
123
123
122
120
119
119
117
116
115
113
115
119
122
125
128
131
132
135
137
138
142
146
173
164
181
NA
NA
NA
NA
NA
NA
NA
NA
NA
NA
NA
NA
NA
NA
NA
NA
NA
NA
143
137
140
138
136
134
132
131
129
125
120
116
115
111
109
109
111
112
113
114
115
114
110
105
106
113
118
119
120
122
122
122
125
128
135
146
166
173
NA
NA
NA
NA
NA
NA
NA
NA
NA
NA
NA
NA
NA
NA
NA
NA
167
147
123
136
132
127
125
124
125
121
122
120
119
120
121
123
126
129
134
134
134
135
136
135
132
130
126
125
124
126
128
129
132
135
134
134
162
173
NA
NA
NA
NA
NA
NA
NA
NA
NA
NA
NA
NA
NA
NA
NA
NA
NA
NA
167
159
148
139
143
147
146
139
138
135
130
122
115
112
112
114
115
114
113
113
114
115
115
114
119
119
122
128
135
140
142
142
143
142
159
155
182
NA
NA
NA
NA
NA
NA
NA
NA
NA
NA
NA
NA
NA
NA
NA
NA
NA
171
163
141
140
139
141
136
135
134
133
132
131
130
129
125
122
119
119
120
121
124
128
133
137
137
138
142
143
157
150
156
155
158
161
166
170
NA
181
NA
NA
NA
NA
NA
NA
NA
NA
NA
NA
NA
NA
NA
NA
NA
NA
NA
NA
184
175
168
161
160
158
155
152
149
146
143
140
140
138
135
132
131
130
130
130
131
132
134
135
138
140
143
144
145
145
145
148
152
157
161
164
191
191
NA
NA
NA
NA
NA
NA
NA
NA
NA
NA
NA
NA
NA
NA
NA
NA
178
173
161
156
151
145
135
131
132
130
127
123
119
118
118
117
117
118
118
118
119
119
120
120
121
121
124
127
132
137
140
142
142
143
142
144
163
160
NA
NA
NA
NA
NA
NA
NA
NA
NA
NA
NA
NA
NA
NA
NA
NA
NA
181
174
160
159
148
133
128
127
123
123
118
117
116
116
116
117
118
118
117
115
114
115
119
122
125
125
123
124
126
128
131
134
137
138
139
141
139
164
171
NA
NA
NA
NA
NA
NA
NA
NA
NA
NA
NA
NA
NA
NA
NA
NA
NA
183
170
146
153
143
142
135
131
130
127
125
125
126
127
126
125
128
126
124
120
117
115
115
116
118
119
121
124
127
130
131
132
142
148
152
165
182
174
NA
NA
NA
NA
NA
NA
NA
NA
NA
NA
NA
NA
NA
NA
NA
NA
183
174
154
149
151
151
152
149
144
140
137
136
136
137
133
133
133
132
130
128
127
125
125
122
121
121
121
121
124
127
130
132
137
142
147
151
168
168
NA
NA
NA
NA
NA
NA
NA
NA
NA
NA
NA
NA
NA
NA
NA
NA
NA
NA
NA
189
184
177
173
171
166
165
166
165
166
163
159
154
149
146
145
145
141
139
137
137
135
133
132
133
134
136
143
148
155
154
164
159
176
175
NA
NA
NA
NA
NA
NA
NA
NA
NA
NA
NA
NA
NA
NA
NA
NA
NA
NA
NA
NA
183
186
167
160
156
153
152
145
144
145
144
143
142
140
138
136
134
136
139
141
142
141
139
138
138
135
131
129
129
130
133
136
139
151
148
169
179
NA
NA
NA
NA
NA
NA
NA
NA
NA
NA
	MEAN	STD DEV	SE
	139.253	17.5547	0.673689
