# Supplementary material for: Traceable Calibration, Performance Metrics, and Uncertainty Estimates of Minirhizotron Digital Imagery for Fine-Root Measurements
Source: PLoS One. 2014 Nov 12;9(11):e112362. doi: 10.1371/journal.pone.0112362 (PMC4229195; doi:10.1371/journal.pone.0112362)
Supplement: Data S1 — Data and uncertainty analyses for the procedures described in this manuscript. (ZIP) [file pone.0112362.s001.zip › Data for submission/Sensitivity and Root Diameter/AMR-A/calibration_AMRA_trueness_60LPI_1.csv]

255	1	1
255	2	1
255	3	1
255	4	1
255	5	1
255	6	1
255	7	1
255	8	1
255	9	1
255	10	1
255	11	1
255	12	1
255	13	1
255	14	1
255	15	1
255	16	1
255	17	1
255	18	1
255	19	1
255	20	1
255	21	1
255	22	1
255	23	1
255	24	1
255	25	1
255	26	1
255	27	1
255	28	1
255	29	1
255	30	1
255	31	1
255	32	1
255	33	1
255	34	1
255	35	1
255	36	1
255	37	1
255	38	1
255	39	1
255	40	1
255	41	1
255	42	1
255	43	1
255	44	1
255	45	1
255	46	1
255	47	1
255	48	1
255	49	1
255	50	1
255	51	1
255	52	1
255	53	1
255	54	1
255	55	1
255	56	1
255	57	1
255	58	1
255	59	1
255	60	1
255	61	1
255	62	1
255	63	1
255	64	1
255	65	1
255	66	1
255	67	1
255	68	1
255	69	1
255	70	1
255	71	1
255	72	1
255	73	1
255	74	1
255	75	1
255	76	1
255	77	1
255	78	1
255	79	1
254	80	1
255	81	1
255	82	1
253	83	1
255	84	1
253	85	1
241	86	1
237	87	1
186	88	1
197	89	1
160	90	1
152	91	1
152	92	1
152	93	1
154	94	1
143	95	1
146	96	1
145	97	1
145	98	1
145	99	1
142	100	1
139	101	1
140	102	1
142	103	1
133	104	1
132	105	1
129	106	1
125	107	1
120	108	1
115	109	1
112	110	1
109	111	1
106	112	1
103	113	1
102	114	1
106	115	1
109	116	1
110	117	1
112	118	1
114	119	1
114	120	1
114	121	1
113	122	1
112	123	1
111	124	1
109	125	1
109	126	1
108	127	1
106	128	1
103	129	1
101	130	1
102	131	1
103	132	1
103	133	1
102	134	1
102	135	1
109	136	1
112	137	1
117	138	1
122	139	1
125	140	1
126	141	1
126	142	1
126	143	1
128	144	1
133	145	1
122	146	1
126	147	1
118	148	1
116	149	1
119	150	1
117	151	1
115	152	1
114	153	1
115	154	1
116	155	1
113	156	1
107	157	1
104	158	1
104	159	1
107	160	1
110	161	1
115	162	1
120	163	1
123	164	1
124	165	1
124	166	1
123	167	1
130	168	1
130	169	1
135	170	1
131	171	1
126	172	1
129	173	1
133	174	1
136	175	1
148	176	1
153	177	1
181	178	1
195	179	1
249	180	1
254	181	1
255	182	1
254	183	1
255	184	1
255	185	1
255	186	1
255	187	1
255	188	1
255	189	1
255	190	1
255	191	1
255	192	1
255	193	1
255	194	1
255	195	1
255	196	1
255	197	1
255	198	1
255	199	1
