# Supplementary material for: Traceable Calibration, Performance Metrics, and Uncertainty Estimates of Minirhizotron Digital Imagery for Fine-Root Measurements
Source: PLoS One. 2014 Nov 12;9(11):e112362. doi: 10.1371/journal.pone.0112362 (PMC4229195; doi:10.1371/journal.pone.0112362)
Supplement: Data S1 — Data and uncertainty analyses for the procedures described in this manuscript. (ZIP) [file pone.0112362.s001.zip › Data for submission/Sensitivity and Root Diameter/AMR-A/calibration_AMRA_trueness_60LPI_1.xlsx]

## Sheet: calibration_AMRA_trueness_60LPI
255	1	1
255	2	1
255	3	1
255	4	1
255	5	1
255	6	1
255	7	1
255	8	1
255	9	1
255	10	1
255	11	1
255	12	1
255	13	1
255	14	1
255	15	1
255	16	1
255	17	1
255	18	1
255	19	1
255	20	1
255	21	1
255	22	1
255	23	1
255	24	1
255	25	1
255	26	1
255	27	1
255	28	1
255	29	1
255	30	1
255	31	1
255	32	1
255	33	1
255	34	1
255	35	1
255	36	1
255	37	1
255	38	1
255	39	1
255	40	1
255	41	1
255	42	1
255	43	1
255	44	1
255	45	1
255	46	1
255	47	1
255	48	1
255	49	1
255	50	1
255	51	1
255	52	1
255	53	1
255	54	1
255	55	1
255	56	1
255	57	1
255	58	1
255	59	1
255	60	1
255	61	1
255	62	1
255	63	1
255	64	1
255	65	1
255	66	1
255	67	1
255	68	1
255	69	1
255	70	1
255	71	1
255	72	1
255	73	1
255	74	1
255	75	1
255	76	1
255	77	1
255	78	1	101	min	0			NA
255	79	1	178	FWHM	0			NA
254	80	1			0			NA
255	81	1			0			NA
255	82	1			0			NA
253	83	1			0			NA
255	84	1			0			NA
253	85	1			0			NA
241	86	1			0			NA
237	87	1			0			NA
186	88	1			0			NA
197	89	1			0			NA
160	90	1			1			160
152	91	1			1			152
152	92	1			1			152
152	93	1			1			152
154	94	1			1			154
143	95	1			1			143
146	96	1			1			146
145	97	1			1			145
145	98	1			1			145
145	99	1			1			145
142	100	1			1			142
139	101	1			1			139
140	102	1			1			140
142	103	1			1			142
133	104	1			1			133
132	105	1			1			132
129	106	1			1			129
125	107	1			1			125
120	108	1			1			120
115	109	1			1			115
112	110	1			1			112
109	111	1			1			109
106	112	1			1			106
103	113	1			1			103
102	114	1			1			102
106	115	1			1			106
109	116	1			1			109
110	117	1			1			110
112	118	1			1			112
114	119	1			1			114
114	120	1			1			114
114	121	1			1			114
113	122	1			1			113
112	123	1			1			112
111	124	1			1			111
109	125	1			1			109
109	126	1			1			109
108	127	1			1			108
106	128	1			1			106
103	129	1			1			103
101	130	1			1			101
102	131	1			1			102
103	132	1			1			103
103	133	1			1			103
102	134	1			1			102
102	135	1			1			102
109	136	1			1			109
112	137	1			1			112
117	138	1			1			117
122	139	1			1			122
125	140	1			1			125
126	141	1			1			126
126	142	1			1			126
126	143	1			1			126
128	144	1			1			128
133	145	1			1			133
122	146	1			1			122
126	147	1			1			126
118	148	1			1			118
116	149	1			1			116
119	150	1			1			119
117	151	1			1			117
115	152	1			1			115
114	153	1			1			114
115	154	1			1			115
116	155	1			1			116
113	156	1			1			113
107	157	1			1			107
104	158	1			1			104
104	159	1			1			104
107	160	1			1			107
110	161	1			1			110
115	162	1			1			115
120	163	1			1			120
123	164	1			1			123
124	165	1			1			124
124	166	1			1			124
123	167	1			1			123
130	168	1			1			130
130	169	1			1			130
135	170	1			1			135
131	171	1			1			131
126	172	1			1			126
129	173	1			1			129
133	174	1			1			133
136	175	1			1			136
148	176	1			1			148
153	177	1			1			153
181	178	1			0			NA
195	179	1			0			NA
249	180	1			0			NA
254	181	1			0			NA
255	182	1			0			NA
254	183	1			0			NA
255	184	1			0			NA
255	185	1			0			NA
255	186	1			0			NA
255	187	1			0			NA
255	188	1			0			NA
255	189	1			0			NA
255	190	1			0	88	413.6	NA
255	191	1
255	192	1
255	193	1
255	194	1
255	195	1
255	196	1
255	197	1
255	198	1
255	199	1
					88			121.966
								15.1888
								1.61913
