# Supplementary material for: Traceable Calibration, Performance Metrics, and Uncertainty Estimates of Minirhizotron Digital Imagery for Fine-Root Measurements
Source: PLoS One. 2014 Nov 12;9(11):e112362. doi: 10.1371/journal.pone.0112362 (PMC4229195; doi:10.1371/journal.pone.0112362)
Supplement: Data S1 — Data and uncertainty analyses for the procedures described in this manuscript. (ZIP) [file pone.0112362.s001.zip › Data for submission/Sensitivity and Root Diameter/AMR-A/calibration_AMRA_trueness_60LPI_2.csv]

255	1	1
255	2	1
255	3	1
255	4	1
255	5	1
255	6	1
255	7	1
255	8	1
255	9	1
255	10	1
254	11	1
232	12	1
221	13	1
171	14	1
178	15	1
151	16	1
154	17	1
129	18	1
146	19	1
138	20	1
138	21	1
123	22	1
121	23	1
118	24	1
116	25	1
113	26	1
111	27	1
110	28	1
110	29	1
110	30	1
110	31	1
111	32	1
108	33	1
104	34	1
101	35	1
100	36	1
101	37	1
103	38	1
105	39	1
113	40	1
112	41	1
112	42	1
112	43	1
110	44	1
110	45	1
114	46	1
119	47	1
135	48	1
137	49	1
125	50	1
113	51	1
99	52	1
105	53	1
100	54	1
98	55	1
97	56	1
98	57	1
99	58	1
99	59	1
101	60	1
103	61	1
107	62	1
110	63	1
115	64	1
117	65	1
118	66	1
116	67	1
115	68	1
115	69	1
115	70	1
114	71	1
100	72	1
96	73	1
95	74	1
98	75	1
98	76	1
94	77	1
90	78	1
90	79	1
87	80	1
90	81	1
95	82	1
101	83	1
107	84	1
111	85	1
113	86	1
114	87	1
111	88	1
109	89	1
109	90	1
111	91	1
112	92	1
112	93	1
112	94	1
113	95	1
117	96	1
116	97	1
115	98	1
140	99	1
153	100	1
153	101	1
151	102	1
173	103	1
188	104	1
218	105	1
247	106	1	96
255	107	1
253	108	1
253	109	1
255	110	1
255	111	1
255	112	1
255	113	1
255	114	1
255	115	1
255	116	1
255	117	1
255	118	1
255	119	1
255	120	1
255	121	1
255	122	1
255	123	1
255	124	1
255	125	1
255	126	1
255	127	1
255	128	1
255	129	1
255	130	1
255	131	1
255	132	1
255	133	1
255	134	1
255	135	1
255	136	1
255	137	1
255	138	1
255	139	1
255	140	1
255	141	1
255	142	1
255	143	1
255	144	1
255	145	1
255	146	1
255	147	1
255	148	1
255	149	1
255	150	1
255	151	1
255	152	1
255	153	1
255	154	1
255	155	1
255	156	1
255	157	1
255	158	1
255	159	1
255	160	1
255	161	1
255	162	1
255	163	1
255	164	1
255	165	1
255	166	1
255	167	1
255	168	1
255	169	1
255	170	1
255	171	1
255	172	1
255	173	1
255	174	1
255	175	1
255	176	1
255	177	1
255	178	1
255	179	1
255	180	1
255	181	1
255	182	1
255	183	1
255	184	1
255	185	1
255	186	1
255	187	1
255	188	1
255	189	1
255	190	1
255	191	1
255	192	1
255	193	1
255	194	1
255	195	1
255	196	1
255	197	1
255	198	1
255	199	1
252	200	1
251	201	1
215	202	1
213	203	1
164	204	1
176	205	1
167	206	1
154	207	1
149	208	1
143	209	1
140	210	1
139	211	1
137	212	1
138	213	1
137	214	1
132	215	1
126	216	1
123	217	1
120	218	1
121	219	1
127	220	1
131	221	1
129	222	1
123	223	1
125	224	1
127	225	1
130	226	1
129	227	1
126	228	1
122	229	1
121	230	1
121	231	1
122	232	1
124	233	1
125	234	1
123	235	1
122	236	1
122	237	1
120	238	1
118	239	1
115	240	1
116	241	1
117	242	1
116	243	1
115	244	1
116	245	1
120	246	1
124	247	1
116	248	1
122	249	1
127	250	1
127	251	1
125	252	1
122	253	1
118	254	1
115	255	1
112	256	1
112	257	1
108	258	1
108	259	1
113	260	1
117	261	1
118	262	1
121	263	1
124	264	1
124	265	1
126	266	1
133	267	1
139	268	1
136	269	1
132	270	1
134	271	1
129	272	1
127	273	1
127	274	1
130	275	1
130	276	1
126	277	1
127	278	1
130	279	1
138	280	1
137	281	1
136	282	1
138	283	1
142	284	1
145	285	1
145	286	1
144	287	1
156	288	1
160	289	1
161	290	1
171	291	1
186	292	1
188	293	1
235	294	1
245	295	1	96
255	296	1
255	297	1
255	298	1
255	299	1
255	300	1
255	301	1
255	302	1
255	303	1
255	304	1
255	305	1
255	306	1
255	307	1
255	308	1
255	309	1
255	310	1
255	311	1
255	312	1
255	313	1
255	314	1
255	315	1
255	316	1
255	317	1
255	318	1
255	319	1
255	320	1
255	321	1
255	322	1
255	323	1
255	324	1
255	325	1
255	326	1
255	327	1
255	328	1
255	329	1
255	330	1
255	331	1
255	332	1
255	333	1
255	334	1
255	335	1
255	336	1
255	337	1
255	338	1
255	339	1
255	340	1
255	341	1
255	342	1
255	343	1
255	344	1
255	345	1
255	346	1
255	347	1
255	348	1
255	349	1
255	350	1
255	351	1
255	352	1
255	353	1
255	354	1
255	355	1
255	356	1
255	357	1
255	358	1
255	359	1
255	360	1
255	361	1
255	362	1
255	363	1
255	364	1
255	365	1
255	366	1
255	367	1
255	368	1
255	369	1
255	370	1
255	371	1
255	372	1
255	373	1
255	374	1
255	375	1
255	376	1
255	377	1
255	378	1
255	379	1
255	380	1
255	381	1
255	382	1
255	383	1
255	384	1
254	385	1
254	386	1
255	387	1
255	388	1
253	389	1	95
249	390	1
247	391	1
196	392	1
211	393	1
181	394	1
186	395	1
174	396	1
170	397	1
166	398	1
158	399	1
149	400	1
150	401	1
146	402	1
139	403	1
139	404	1
139	405	1
133	406	1
122	407	1
122	408	1
127	409	1
131	410	1
132	411	1
132	412	1
133	413	1
133	414	1
131	415	1
129	416	1
132	417	1
135	418	1
135	419	1
132	420	1
129	421	1
129	422	1
129	423	1
130	424	1
126	425	1
123	426	1
125	427	1
126	428	1
125	429	1
122	430	1
122	431	1
125	432	1
125	433	1
124	434	1
123	435	1
123	436	1
125	437	1
128	438	1
130	439	1
137	440	1
138	441	1
141	442	1
144	443	1
146	444	1
147	445	1
146	446	1
145	447	1
141	448	1
138	449	1
135	450	1
133	451	1
132	452	1
131	453	1
130	454	1
128	455	1
126	456	1
125	457	1
124	458	1
124	459	1
125	460	1
126	461	1
125	462	1
124	463	1
127	464	1
129	465	1
130	466	1
129	467	1
131	468	1
135	469	1
136	470	1
133	471	1
142	472	1
145	473	1
146	474	1
143	475	1
142	476	1
145	477	1
149	478	1
152	479	1
171	480	1
176	481	1
218	482	1
226	483	1
255	484	1
252	485	1
255	486	1
255	487	1
255	488	1
255	489	1
255	490	1
255	491	1
255	492	1
255	493	1
255	494	1
255	495	1
255	496	1
255	497	1
255	498	1
255	499	1
255	500	1
255	501	1
255	502	1
255	503	1
255	504	1
255	505	1
255	506	1
255	507	1
255	508	1
255	509	1
255	510	1
255	511	1
255	512	1
255	513	1
255	514	1
255	515	1
255	516	1
255	517	1
255	518	1
255	519	1
255	520	1
255	521	1
255	522	1
255	523	1
255	524	1
255	525	1
255	526	1
255	527	1
255	528	1
255	529	1
255	530	1
255	531	1
255	532	1
255	533	1
255	534	1
255	535	1
255	536	1
255	537	1
255	538	1
255	539	1
255	540	1
255	541	1
255	542	1
255	543	1
255	544	1
255	545	1
255	546	1
255	547	1
255	548	1
255	549	1
255	550	1
255	551	1
255	552	1
255	553	1
255	554	1
255	555	1
255	556	1
255	557	1
255	558	1
255	559	1
