# Supplementary material for: Traceable Calibration, Performance Metrics, and Uncertainty Estimates of Minirhizotron Digital Imagery for Fine-Root Measurements
Source: PLoS One. 2014 Nov 12;9(11):e112362. doi: 10.1371/journal.pone.0112362 (PMC4229195; doi:10.1371/journal.pone.0112362)
Supplement: Data S1 — Data and uncertainty analyses for the procedures described in this manuscript. (ZIP) [file pone.0112362.s001.zip › Data for submission/Sensitivity and Root Diameter/AMR-A/calibration_AMRA_trueness_60LPI_2.xlsx]

## Sheet: calibration_AMRA_trueness_60LPI
255	1	1
255	2	1
255	3	1
255	4	1
255	5	1
255	6	1
255	7	1
255	8	1
255	9	1
255	10	1	87	min	0			NA
254	11	1	171	FWHM	0			NA
232	12	1			0			NA
221	13	1			0			NA
171	14	1			1			171
178	15	1			0			NA
151	16	1			1			151
154	17	1			1			154
129	18	1			1			129
146	19	1			1			146
138	20	1			1			138
138	21	1			1			138
123	22	1			1			123
121	23	1			1			121
118	24	1			1			118
116	25	1			1			116
113	26	1			1			113
111	27	1			1			111
110	28	1			1			110
110	29	1			1			110
110	30	1			1			110
110	31	1			1			110
111	32	1			1			111
108	33	1			1			108
104	34	1			1			104
101	35	1			1			101
100	36	1			1			100
101	37	1			1			101
103	38	1			1			103
105	39	1			1			105
113	40	1			1			113
112	41	1			1			112
112	42	1			1			112
112	43	1			1			112
110	44	1			1			110
110	45	1			1			110
114	46	1			1			114
119	47	1			1			119
135	48	1			1			135
137	49	1			1			137
125	50	1			1			125
113	51	1			1			113
99	52	1			1			99
105	53	1			1			105
100	54	1			1			100
98	55	1			1			98
97	56	1			1			97
98	57	1			1			98
99	58	1			1			99
99	59	1			1			99
101	60	1			1			101
103	61	1			1			103
107	62	1			1			107
110	63	1			1			110
115	64	1			1			115
117	65	1			1			117
118	66	1			1			118
116	67	1			1			116
115	68	1			1			115
115	69	1			1			115
115	70	1			1			115
114	71	1			1			114
100	72	1			1			100
96	73	1			1			96
95	74	1			1			95
98	75	1			1			98
98	76	1			1			98
94	77	1			1			94
90	78	1			1			90
90	79	1			1			90
87	80	1			1			87
90	81	1			1			90
95	82	1			1			95
101	83	1			1			101
107	84	1			1			107
111	85	1			1			111
113	86	1			1			113
114	87	1			1			114
111	88	1			1			111
109	89	1			1			109
109	90	1			1			109
111	91	1			1			111
112	92	1			1			112
112	93	1			1			112
112	94	1			1			112
113	95	1			1			113
117	96	1			1			117
116	97	1			1			116
115	98	1			1			115
140	99	1			1			140
153	100	1			1			153
153	101	1			1			153
151	102	1			1			151
173	103	1			0			NA
188	104	1			0			NA
218	105	1			0			NA
247	106	1			0			NA
255	107	1			0			NA
253	108	1			0			NA
253	109	1			0			NA
255	110	1			0			NA
255	111	1			0			NA
255	112	1			0			NA
255	113	1			0			NA
255	114	1			0			NA
255	115	1			0			NA
255	116	1			0			NA
255	117	1			0			NA
255	118	1			0			NA
255	119	1			0			NA
255	120	1			0			NA
255	121	1			0			NA
255	122	1			0	88	413.6	NA
255	123	1
255	124	1
255	125	1
255	126	1
255	127	1
255	128	1
255	129	1
255	130	1
255	131	1
255	132	1
255	133	1
255	134	1
255	135	1
255	136	1
255	137	1
255	138	1
255	139	1
255	140	1
255	141	1
255	142	1
255	143	1
255	144	1
255	145	1
255	146	1
255	147	1
255	148	1
255	149	1
255	150	1
255	151	1
255	152	1
255	153	1
255	154	1
255	155	1
255	156	1
255	157	1
255	158	1
255	159	1
255	160	1
255	161	1
255	162	1
255	163	1
255	164	1
255	165	1
255	166	1
255	167	1
255	168	1
255	169	1
255	170	1
255	171	1
255	172	1
255	173	1
255	174	1
255	175	1
255	176	1
255	177	1
255	178	1
255	179	1
255	180	1
255	181	1
255	182	1
255	183	1
255	184	1
255	185	1
255	186	1
255	187	1
255	188	1
255	189	1
255	190	1
255	191	1
255	192	1
255	193	1
255	194	1
255	195	1
255	196	1
255	197	1
255	198	1
255	199	1	108	min	0			NA
252	200	1	181.5	FWHM	0			NA
251	201	1			0			NA
215	202	1			0			NA
213	203	1			0			NA
164	204	1			1			164
176	205	1			1			176
167	206	1			1			167
154	207	1			1			154
149	208	1			1			149
143	209	1			1			143
140	210	1			1			140
139	211	1			1			139
137	212	1			1			137
138	213	1			1			138
137	214	1			1			137
132	215	1			1			132
126	216	1			1			126
123	217	1			1			123
120	218	1			1			120
121	219	1			1			121
127	220	1			1			127
131	221	1			1			131
129	222	1			1			129
123	223	1			1			123
125	224	1			1			125
127	225	1			1			127
130	226	1			1			130
129	227	1			1			129
126	228	1			1			126
122	229	1			1			122
121	230	1			1			121
121	231	1			1			121
122	232	1			1			122
124	233	1			1			124
125	234	1			1			125
123	235	1			1			123
122	236	1			1			122
122	237	1			1			122
120	238	1			1			120
118	239	1			1			118
115	240	1			1			115
116	241	1			1			116
117	242	1			1			117
116	243	1			1			116
115	244	1			1			115
116	245	1			1			116
120	246	1			1			120
124	247	1			1			124
116	248	1			1			116
122	249	1			1			122
127	250	1			1			127
127	251	1			1			127
125	252	1			1			125
122	253	1			1			122
118	254	1			1			118
115	255	1			1			115
112	256	1			1			112
112	257	1			1			112
108	258	1			1			108
108	259	1			1			108
113	260	1			1			113
117	261	1			1			117
118	262	1			1			118
121	263	1			1			121
124	264	1			1			124
124	265	1			1			124
126	266	1			1			126
133	267	1			1			133
139	268	1			1			139
136	269	1			1			136
132	270	1			1			132
134	271	1			1			134
129	272	1			1			129
127	273	1			1			127
127	274	1			1			127
130	275	1			1			130
130	276	1			1			130
126	277	1			1			126
127	278	1			1			127
130	279	1			1			130
138	280	1			1			138
137	281	1			1			137
136	282	1			1			136
138	283	1			1			138
142	284	1			1			142
145	285	1			1			145
145	286	1			1			145
144	287	1			1			144
156	288	1			1			156
160	289	1			1			160
161	290	1			1			161
171	291	1			1			171
186	292	1			0			NA
188	293	1			0			NA
235	294	1			0			NA
245	295	1			0			NA
255	296	1			0			NA
255	297	1			0			NA
255	298	1			0			NA
255	299	1			0			NA
255	300	1			0			NA
255	301	1			0			NA
255	302	1			0			NA
255	303	1			0			NA
255	304	1			0			NA
255	305	1			0			NA
255	306	1			0			NA
255	307	1			0			NA
255	308	1			0			NA
255	309	1			0			NA
255	310	1			0			NA
255	311	1			0	88	413.6	NA
255	312	1
255	313	1
255	314	1
255	315	1
255	316	1
255	317	1
255	318	1
255	319	1
255	320	1
255	321	1
255	322	1
255	323	1
255	324	1
255	325	1
255	326	1
255	327	1
255	328	1
255	329	1
255	330	1
255	331	1
255	332	1
255	333	1
255	334	1
255	335	1
255	336	1
255	337	1
255	338	1
255	339	1
255	340	1
255	341	1
255	342	1
255	343	1
255	344	1
255	345	1
255	346	1
255	347	1
255	348	1
255	349	1
255	350	1
255	351	1
255	352	1
255	353	1
255	354	1
255	355	1
255	356	1
255	357	1
255	358	1
255	359	1
255	360	1
255	361	1
255	362	1
255	363	1
255	364	1
255	365	1
255	366	1
255	367	1
255	368	1
255	369	1
255	370	1
255	371	1
255	372	1
255	373	1
255	374	1
255	375	1
255	376	1
255	377	1
255	378	1
255	379	1
255	380	1
255	381	1
255	382	1
255	383	1
255	384	1	122	min	0			NA
254	385	1	188.5	FWHM	0			NA
254	386	1			0			NA
255	387	1			0			NA
255	388	1			0			NA
253	389	1			0			NA
249	390	1			0			NA
247	391	1			0			NA
196	392	1			0			NA
211	393	1			0			NA
181	394	1			1			181
186	395	1			1			186
174	396	1			1			174
170	397	1			1			170
166	398	1			1			166
158	399	1			1			158
149	400	1			1			149
150	401	1			1			150
146	402	1			1			146
139	403	1			1			139
139	404	1			1			139
139	405	1			1			139
133	406	1			1			133
122	407	1			1			122
122	408	1			1			122
127	409	1			1			127
131	410	1			1			131
132	411	1			1			132
132	412	1			1			132
133	413	1			1			133
133	414	1			1			133
131	415	1			1			131
129	416	1			1			129
132	417	1			1			132
135	418	1			1			135
135	419	1			1			135
132	420	1			1			132
129	421	1			1			129
129	422	1			1			129
129	423	1			1			129
130	424	1			1			130
126	425	1			1			126
123	426	1			1			123
125	427	1			1			125
126	428	1			1			126
125	429	1			1			125
122	430	1			1			122
122	431	1			1			122
125	432	1			1			125
125	433	1			1			125
124	434	1			1			124
123	435	1			1			123
123	436	1			1			123
125	437	1			1			125
128	438	1			1			128
130	439	1			1			130
137	440	1			1			137
138	441	1			1			138
141	442	1			1			141
144	443	1			1			144
146	444	1			1			146
147	445	1			1			147
146	446	1			1			146
145	447	1			1			145
141	448	1			1			141
138	449	1			1			138
135	450	1			1			135
133	451	1			1			133
132	452	1			1			132
131	453	1			1			131
130	454	1			1			130
128	455	1			1			128
126	456	1			1			126
125	457	1			1			125
124	458	1			1			124
124	459	1			1			124
125	460	1			1			125
126	461	1			1			126
125	462	1			1			125
124	463	1			1			124
127	464	1			1			127
129	465	1			1			129
130	466	1			1			130
129	467	1			1			129
131	468	1			1			131
135	469	1			1			135
136	470	1			1			136
133	471	1			1			133
142	472	1			1			142
145	473	1			1			145
146	474	1			1			146
143	475	1			1			143
142	476	1			1			142
145	477	1			1			145
149	478	1			1			149
152	479	1			1			152
171	480	1			1			171
176	481	1			1			176
218	482	1			0			NA
226	483	1			0			NA
255	484	1			0			NA
252	485	1			0			NA
255	486	1			0			NA
255	487	1			0			NA
255	488	1			0			NA
255	489	1			0			NA
255	490	1			0			NA
255	491	1			0			NA
255	492	1			0			NA
255	493	1			0			NA
255	494	1			0			NA
255	495	1			0			NA
255	496	1			0	88	413.6	NA
255	497	1
255	498	1
255	499	1
255	500	1
255	501	1
255	502	1
255	503	1
255	504	1
255	505	1
255	506	1
255	507	1
255	508	1
255	509	1
255	510	1
255	511	1
255	512	1
255	513	1
255	514	1
255	515	1
255	516	1
255	517	1
255	518	1
255	519	1
255	520	1
255	521	1
255	522	1
255	523	1
255	524	1
255	525	1
255	526	1
255	527	1
255	528	1
255	529	1
255	530	1
255	531	1
255	532	1
255	533	1
255	534	1
255	535	1
255	536	1
255	537	1
255	538	1
255	539	1
255	540	1
255	541	1
255	542	1
255	543	1
255	544	1
255	545	1
255	546	1
255	547	1
255	548	1
255	549	1
255	550	1
255	551	1
255	552	1
255	553	1
255	554	1
255	555	1
255	556	1
255	557	1
255	558	1
255	559	1
					88			136.557
								14.1111
								1.50425
