# Supplementary material for: Traceable Calibration, Performance Metrics, and Uncertainty Estimates of Minirhizotron Digital Imagery for Fine-Root Measurements
Source: PLoS One. 2014 Nov 12;9(11):e112362. doi: 10.1371/journal.pone.0112362 (PMC4229195; doi:10.1371/journal.pone.0112362)
Supplement: Data S1 — Data and uncertainty analyses for the procedures described in this manuscript. (ZIP) [file pone.0112362.s001.zip › Data for submission/Sensitivity and Root Diameter/AMR-A/calibration_AMRA_trueness_60LPI_3.csv]

255	1	1
255	2	1
255	3	1
255	4	1
255	5	1
255	6	1
255	7	1
255	8	1
255	9	1
255	10	1
255	11	1
255	12	1
255	13	1
255	14	1
255	15	1
255	16	1
255	17	1
255	18	1
255	19	1
255	20	1
255	21	1
255	22	1
255	23	1
255	24	1
255	25	1
255	26	1
255	27	1
255	28	1
255	29	1
255	30	1
255	31	1
255	32	1
255	33	1
255	34	1
255	35	1
255	36	1
255	37	1
255	38	1
255	39	1
255	40	1
255	41	1	91	min	0			NA
252	42	1	173	FWHM	0			NA
255	43	1			0			NA
246	44	1			0			NA
249	45	1			0			NA
233	46	1			0			NA
230	47	1			0			NA
182	48	1			0			NA
190	49	1			0			NA
150	50	1			1			150
162	51	1			1			162
141	52	1			1			141
143	53	1			1			143
137	54	1			1			137
132	55	1			1			132
126	56	1			1			126
125	57	1			1			125
122	58	1			1			122
118	59	1			1			118
115	60	1			1			115
113	61	1			1			113
110	62	1			1			110
107	63	1			1			107
107	64	1			1			107
105	65	1			1			105
104	66	1			1			104
108	67	1			1			108
113	68	1			1			113
117	69	1			1			117
117	70	1			1			117
116	71	1			1			116
115	72	1			1			115
113	73	1			1			113
112	74	1			1			112
111	75	1			1			111
108	76	1			1			108
103	77	1			1			103
101	78	1			1			101
102	79	1			1			102
101	80	1			1			101
102	81	1			1			102
102	82	1			1			102
101	83	1			1			101
101	84	1			1			101
102	85	1			1			102
101	86	1			1			101
97	87	1			1			97
99	88	1			1			99
101	89	1			1			101
104	90	1			1			104
105	91	1			1			105
104	92	1			1			104
103	93	1			1			103
104	94	1			1			104
105	95	1			1			105
104	96	1			1			104
105	97	1			1			105
105	98	1			1			105
102	99	1			1			102
98	100	1			1			98
94	101	1			1			94
92	102	1			1			92
91	103	1			1			91
94	104	1			1			94
94	105	1			1			94
94	106	1			1			94
95	107	1			1			95
98	108	1			1			98
100	109	1			1			100
102	110	1			1			102
103	111	1			1			103
105	112	1			1			105
105	113	1			1			105
107	114	1			1			107
110	115	1			1			110
112	116	1			1			112
112	117	1			1			112
114	118	1			1			114
117	119	1			1			117
121	120	1			1			121
123	121	1			1			123
125	122	1			1			125
127	123	1			1			127
127	124	1			1			127
125	125	1			1			125
122	126	1			1			122
119	127	1			1			119
123	128	1			1			123
132	129	1			1			132
129	130	1			1			129
134	131	1			1			134
145	132	1			1			145
153	133	1			1			153
163	134	1			1			163
166	135	1			1			166
187	136	1			0			NA
198	137	1			0			NA
229	138	1			0			NA
244	139	1			0			NA
255	140	1			0			NA
255	141	1			0			NA
253	142	1			0			NA
255	143	1			0			NA
255	144	1			0			NA
255	145	1			0			NA
255	146	1			0			NA
255	147	1			0			NA
255	148	1			0			NA
255	149	1			0			NA
255	150	1			0			NA
255	151	1			0			NA
255	152	1			0			NA
255	153	1			0	86	404.2	NA
255	154	1
255	155	1
255	156	1
255	157	1
255	158	1
255	159	1
255	160	1
255	161	1
255	162	1
255	163	1
255	164	1
255	165	1
255	166	1
255	167	1
255	168	1
255	169	1
255	170	1
255	171	1
255	172	1
255	173	1
255	174	1
255	175	1
255	176	1
255	177	1
255	178	1
255	179	1
255	180	1
255	181	1
255	182	1
255	183	1
255	184	1
255	185	1
255	186	1
255	187	1
255	188	1
255	189	1
255	190	1
255	191	1
255	192	1
255	193	1
255	194	1
255	195	1
255	196	1
255	197	1
255	198	1
255	199	1
255	200	1
255	201	1
255	202	1
255	203	1
255	204	1
255	205	1
255	206	1
255	207	1
255	208	1
255	209	1
255	210	1
255	211	1
255	212	1
255	213	1
255	214	1
255	215	1
255	216	1
255	217	1
255	218	1
255	219	1
255	220	1
255	221	1
255	222	1
255	223	1
255	224	1
255	225	1
255	226	1
255	227	1
255	228	1
255	229	1
255	230	1
255	231	1
253	232	1
255	233	1
255	234	1
248	235	1	93
224	236	1
217	237	1
181	238	1
168	239	1
147	240	1
138	241	1
141	242	1
145	243	1
137	244	1
133	245	1
133	246	1
125	247	1
124	248	1
123	249	1
121	250	1
120	251	1
118	252	1
116	253	1
114	254	1
113	255	1
108	256	1
108	257	1
108	258	1
106	259	1
105	260	1
106	261	1
108	262	1
111	263	1
113	264	1
112	265	1
109	266	1
106	267	1
105	268	1
106	269	1
109	270	1
111	271	1
111	272	1
109	273	1
109	274	1
111	275	1
111	276	1
108	277	1
106	278	1
105	279	1
109	280	1
109	281	1
110	282	1
113	283	1
114	284	1
113	285	1
113	286	1
114	287	1
118	288	1
114	289	1
113	290	1
114	291	1
117	292	1
118	293	1
119	294	1
120	295	1
120	296	1
122	297	1
122	298	1
121	299	1
122	300	1
126	301	1
129	302	1
129	303	1
129	304	1
128	305	1
127	306	1
126	307	1
125	308	1
126	309	1
126	310	1
126	311	1
126	312	1
130	313	1
129	314	1
136	315	1
134	316	1
143	317	1
143	318	1
147	319	1
151	320	1
150	321	1
157	322	1
160	323	1
187	324	1
188	325	1
227	326	1
235	327	1
255	328	1
255	329	1
255	330	1
255	331	1
255	332	1
255	333	1
255	334	1
255	335	1
255	336	1
255	337	1
255	338	1
255	339	1
255	340	1
255	341	1
255	342	1
255	343	1
255	344	1
255	345	1
255	346	1
255	347	1
255	348	1
255	349	1
255	350	1
255	351	1
255	352	1
255	353	1
255	354	1
255	355	1
255	356	1
255	357	1
255	358	1
255	359	1
255	360	1
255	361	1
255	362	1
255	363	1
255	364	1
255	365	1
255	366	1
255	367	1
255	368	1
255	369	1
255	370	1
255	371	1
255	372	1
255	373	1
255	374	1
255	375	1
255	376	1
255	377	1
255	378	1
255	379	1
255	380	1
255	381	1
255	382	1
255	383	1
255	384	1
255	385	1
255	386	1
255	387	1
255	388	1
255	389	1
255	390	1
255	391	1
255	392	1
255	393	1
255	394	1
255	395	1
255	396	1
255	397	1
255	398	1
255	399	1
255	400	1
255	401	1
255	402	1
255	403	1
255	404	1
255	405	1
255	406	1
255	407	1
255	408	1
255	409	1
255	410	1
255	411	1
255	412	1
255	413	1
255	414	1
255	415	1
255	416	1
255	417	1
254	418	1
255	419	1
255	420	1
255	421	1
255	422	1
255	423	1
242	424	1	94
234	425	1
212	426	1
200	427	1
180	428	1
173	429	1
165	430	1
154	431	1
151	432	1
147	433	1
143	434	1
142	435	1
143	436	1
143	437	1
140	438	1
137	439	1
134	440	1
130	441	1
126	442	1
124	443	1
121	444	1
117	445	1
115	446	1
116	447	1
117	448	1
118	449	1
118	450	1
117	451	1
115	452	1
113	453	1
114	454	1
115	455	1
113	456	1
112	457	1
112	458	1
113	459	1
113	460	1
115	461	1
117	462	1
118	463	1
119	464	1
121	465	1
123	466	1
122	467	1
120	468	1
120	469	1
123	470	1
127	471	1
121	472	1
119	473	1
117	474	1
115	475	1
115	476	1
116	477	1
117	478	1
117	479	1
113	480	1
113	481	1
112	482	1
113	483	1
113	484	1
114	485	1
115	486	1
116	487	1
115	488	1
115	489	1
113	490	1
112	491	1
114	492	1
118	493	1
121	494	1
121	495	1
125	496	1
125	497	1
128	498	1
133	499	1
135	500	1
134	501	1
133	502	1
133	503	1
136	504	1
139	505	1
143	506	1
145	507	1
145	508	1
145	509	1
151	510	1
158	511	1
173	512	1
178	513	1
201	514	1
210	515	1
241	516	1
249	517	1
255	518	1
255	519	1
255	520	1
255	521	1
255	522	1
255	523	1
255	524	1
255	525	1
255	526	1
255	527	1
255	528	1
255	529	1
255	530	1
255	531	1
255	532	1
255	533	1
255	534	1
255	535	1
255	536	1
255	537	1
255	538	1
255	539	1
255	540	1
255	541	1
255	542	1
255	543	1
255	544	1
255	545	1
255	546	1
255	547	1
255	548	1
255	549	1
255	550	1
255	551	1
255	552	1
255	553	1
255	554	1
255	555	1
255	556	1
255	557	1
255	558	1
