# Supplementary material for: Traceable Calibration, Performance Metrics, and Uncertainty Estimates of Minirhizotron Digital Imagery for Fine-Root Measurements
Source: PLoS One. 2014 Nov 12;9(11):e112362. doi: 10.1371/journal.pone.0112362 (PMC4229195; doi:10.1371/journal.pone.0112362)
Supplement: Data S1 — Data and uncertainty analyses for the procedures described in this manuscript. (ZIP) [file pone.0112362.s001.zip › Data for submission/Sensitivity and Root Diameter/AMR-A/calibration_AMRA_trueness_60LPI_3.xlsx]

## Sheet: calibration_AMRA_trueness_60LPI
255	1	1
255	2	1
255	3	1
255	4	1
255	5	1
255	6	1
255	7	1
255	8	1
255	9	1
255	10	1
255	11	1
255	12	1
255	13	1
255	14	1
255	15	1
255	16	1
255	17	1
255	18	1
255	19	1
255	20	1
255	21	1
255	22	1
255	23	1
255	24	1
255	25	1
255	26	1
255	27	1
255	28	1
255	29	1
255	30	1
255	31	1
255	32	1
255	33	1
255	34	1
255	35	1
255	36	1
255	37	1
255	38	1
255	39	1
255	40	1
255	41	1	91	min	0			NA
252	42	1	173	FWHM	0			NA
255	43	1			0			NA
246	44	1			0			NA
249	45	1			0			NA
233	46	1			0			NA
230	47	1			0			NA
182	48	1			0			NA
190	49	1			0			NA
150	50	1			1			150
162	51	1			1			162
141	52	1			1			141
143	53	1			1			143
137	54	1			1			137
132	55	1			1			132
126	56	1			1			126
125	57	1			1			125
122	58	1			1			122
118	59	1			1			118
115	60	1			1			115
113	61	1			1			113
110	62	1			1			110
107	63	1			1			107
107	64	1			1			107
105	65	1			1			105
104	66	1			1			104
108	67	1			1			108
113	68	1			1			113
117	69	1			1			117
117	70	1			1			117
116	71	1			1			116
115	72	1			1			115
113	73	1			1			113
112	74	1			1			112
111	75	1			1			111
108	76	1			1			108
103	77	1			1			103
101	78	1			1			101
102	79	1			1			102
101	80	1			1			101
102	81	1			1			102
102	82	1			1			102
101	83	1			1			101
101	84	1			1			101
102	85	1			1			102
101	86	1			1			101
97	87	1			1			97
99	88	1			1			99
101	89	1			1			101
104	90	1			1			104
105	91	1			1			105
104	92	1			1			104
103	93	1			1			103
104	94	1			1			104
105	95	1			1			105
104	96	1			1			104
105	97	1			1			105
105	98	1			1			105
102	99	1			1			102
98	100	1			1			98
94	101	1			1			94
92	102	1			1			92
91	103	1			1			91
94	104	1			1			94
94	105	1			1			94
94	106	1			1			94
95	107	1			1			95
98	108	1			1			98
100	109	1			1			100
102	110	1			1			102
103	111	1			1			103
105	112	1			1			105
105	113	1			1			105
107	114	1			1			107
110	115	1			1			110
112	116	1			1			112
112	117	1			1			112
114	118	1			1			114
117	119	1			1			117
121	120	1			1			121
123	121	1			1			123
125	122	1			1			125
127	123	1			1			127
127	124	1			1			127
125	125	1			1			125
122	126	1			1			122
119	127	1			1			119
123	128	1			1			123
132	129	1			1			132
129	130	1			1			129
134	131	1			1			134
145	132	1			1			145
153	133	1			1			153
163	134	1			1			163
166	135	1			1			166
187	136	1			0			NA
198	137	1			0			NA
229	138	1			0			NA
244	139	1			0			NA
255	140	1			0			NA
255	141	1			0			NA
253	142	1			0			NA
255	143	1			0			NA
255	144	1			0			NA
255	145	1			0			NA
255	146	1			0			NA
255	147	1			0			NA
255	148	1			0			NA
255	149	1			0			NA
255	150	1			0			NA
255	151	1			0			NA
255	152	1			0			NA
255	153	1			0	86	404.2	NA
255	154	1
255	155	1
255	156	1
255	157	1
255	158	1
255	159	1
255	160	1
255	161	1
255	162	1
255	163	1
255	164	1
255	165	1
255	166	1
255	167	1
255	168	1
255	169	1
255	170	1
255	171	1
255	172	1
255	173	1
255	174	1
255	175	1
255	176	1
255	177	1
255	178	1
255	179	1
255	180	1
255	181	1
255	182	1
255	183	1
255	184	1
255	185	1
255	186	1
255	187	1
255	188	1
255	189	1
255	190	1
255	191	1
255	192	1
255	193	1
255	194	1
255	195	1
255	196	1
255	197	1
255	198	1
255	199	1
255	200	1
255	201	1
255	202	1
255	203	1
255	204	1
255	205	1
255	206	1
255	207	1
255	208	1
255	209	1
255	210	1
255	211	1
255	212	1
255	213	1
255	214	1
255	215	1
255	216	1
255	217	1
255	218	1
255	219	1
255	220	1
255	221	1
255	222	1
255	223	1
255	224	1
255	225	1
255	226	1
255	227	1
255	228	1
255	229	1
255	230	1
255	231	1	105	min	0			NA
253	232	1	180	FWHM	0			NA
255	233	1			0			NA
255	234	1			0			NA
248	235	1			0			NA
224	236	1			0			NA
217	237	1			0			NA
181	238	1			0			NA
168	239	1			1			168
147	240	1			1			147
138	241	1			1			138
141	242	1			1			141
145	243	1			1			145
137	244	1			1			137
133	245	1			1			133
133	246	1			1			133
125	247	1			1			125
124	248	1			1			124
123	249	1			1			123
121	250	1			1			121
120	251	1			1			120
118	252	1			1			118
116	253	1			1			116
114	254	1			1			114
113	255	1			1			113
108	256	1			1			108
108	257	1			1			108
108	258	1			1			108
106	259	1			1			106
105	260	1			1			105
106	261	1			1			106
108	262	1			1			108
111	263	1			1			111
113	264	1			1			113
112	265	1			1			112
109	266	1			1			109
106	267	1			1			106
105	268	1			1			105
106	269	1			1			106
109	270	1			1			109
111	271	1			1			111
111	272	1			1			111
109	273	1			1			109
109	274	1			1			109
111	275	1			1			111
111	276	1			1			111
108	277	1			1			108
106	278	1			1			106
105	279	1			1			105
109	280	1			1			109
109	281	1			1			109
110	282	1			1			110
113	283	1			1			113
114	284	1			1			114
113	285	1			1			113
113	286	1			1			113
114	287	1			1			114
118	288	1			1			118
114	289	1			1			114
113	290	1			1			113
114	291	1			1			114
117	292	1			1			117
118	293	1			1			118
119	294	1			1			119
120	295	1			1			120
120	296	1			1			120
122	297	1			1			122
122	298	1			1			122
121	299	1			1			121
122	300	1			1			122
126	301	1			1			126
129	302	1			1			129
129	303	1			1			129
129	304	1			1			129
128	305	1			1			128
127	306	1			1			127
126	307	1			1			126
125	308	1			1			125
126	309	1			1			126
126	310	1			1			126
126	311	1			1			126
126	312	1			1			126
130	313	1			1			130
129	314	1			1			129
136	315	1			1			136
134	316	1			1			134
143	317	1			1			143
143	318	1			1			143
147	319	1			1			147
151	320	1			1			151
150	321	1			1			150
157	322	1			1			157
160	323	1			1			160
187	324	1			0			NA
188	325	1			0			NA
227	326	1			0			NA
235	327	1			0			NA
255	328	1			0			NA
255	329	1			0			NA
255	330	1			0			NA
255	331	1			0			NA
255	332	1			0			NA
255	333	1			0			NA
255	334	1			0			NA
255	335	1			0			NA
255	336	1			0			NA
255	337	1			0			NA
255	338	1			0			NA
255	339	1			0			NA
255	340	1			0			NA
255	341	1			0			NA
255	342	1			0			NA
255	343	1			0	85	399.5	NA
255	344	1
255	345	1
255	346	1
255	347	1
255	348	1
255	349	1
255	350	1
255	351	1
255	352	1
255	353	1
255	354	1
255	355	1
255	356	1
255	357	1
255	358	1
255	359	1
255	360	1
255	361	1
255	362	1
255	363	1
255	364	1
255	365	1
255	366	1
255	367	1
255	368	1
255	369	1
255	370	1
255	371	1
255	372	1
255	373	1
255	374	1
255	375	1
255	376	1
255	377	1
255	378	1
255	379	1
255	380	1
255	381	1
255	382	1
255	383	1
255	384	1
255	385	1
255	386	1
255	387	1
255	388	1
255	389	1
255	390	1
255	391	1
255	392	1
255	393	1
255	394	1
255	395	1
255	396	1
255	397	1
255	398	1
255	399	1
255	400	1
255	401	1
255	402	1
255	403	1
255	404	1
255	405	1
255	406	1
255	407	1
255	408	1
255	409	1
255	410	1
255	411	1
255	412	1
255	413	1
255	414	1
255	415	1
255	416	1
255	417	1	112	min	0			NA
254	418	1	183.5	FWHM	0			NA
255	419	1			0			NA
255	420	1			0			NA
255	421	1			0			NA
255	422	1			0			NA
255	423	1			0			NA
242	424	1			0			NA
234	425	1			0			NA
212	426	1			0			NA
200	427	1			0			NA
180	428	1			1			180
173	429	1			1			173
165	430	1			1			165
154	431	1			1			154
151	432	1			1			151
147	433	1			1			147
143	434	1			1			143
142	435	1			1			142
143	436	1			1			143
143	437	1			1			143
140	438	1			1			140
137	439	1			1			137
134	440	1			1			134
130	441	1			1			130
126	442	1			1			126
124	443	1			1			124
121	444	1			1			121
117	445	1			1			117
115	446	1			1			115
116	447	1			1			116
117	448	1			1			117
118	449	1			1			118
118	450	1			1			118
117	451	1			1			117
115	452	1			1			115
113	453	1			1			113
114	454	1			1			114
115	455	1			1			115
113	456	1			1			113
112	457	1			1			112
112	458	1			1			112
113	459	1			1			113
113	460	1			1			113
115	461	1			1			115
117	462	1			1			117
118	463	1			1			118
119	464	1			1			119
121	465	1			1			121
123	466	1			1			123
122	467	1			1			122
120	468	1			1			120
120	469	1			1			120
123	470	1			1			123
127	471	1			1			127
121	472	1			1			121
119	473	1			1			119
117	474	1			1			117
115	475	1			1			115
115	476	1			1			115
116	477	1			1			116
117	478	1			1			117
117	479	1			1			117
113	480	1			1			113
113	481	1			1			113
112	482	1			1			112
113	483	1			1			113
113	484	1			1			113
114	485	1			1			114
115	486	1			1			115
116	487	1			1			116
115	488	1			1			115
115	489	1			1			115
113	490	1			1			113
112	491	1			1			112
114	492	1			1			114
118	493	1			1			118
121	494	1			1			121
121	495	1			1			121
125	496	1			1			125
125	497	1			1			125
128	498	1			1			128
133	499	1			1			133
135	500	1			1			135
134	501	1			1			134
133	502	1			1			133
133	503	1			1			133
136	504	1			1			136
139	505	1			1			139
143	506	1			1			143
145	507	1			1			145
145	508	1			1			145
145	509	1			1			145
151	510	1			1			151
158	511	1			1			158
173	512	1			1			173
178	513	1			1			178
201	514	1			0			NA
210	515	1			0			NA
241	516	1			0			NA
249	517	1			0			NA
255	518	1			0			NA
255	519	1			0			NA
255	520	1			0			NA
255	521	1			0			NA
255	522	1			0			NA
255	523	1			0			NA
255	524	1			0			NA
255	525	1			0			NA
255	526	1			0			NA
255	527	1			0			NA
255	528	1			0			NA
255	529	1			0	86	404.2	NA
255	530	1
255	531	1
255	532	1
255	533	1
255	534	1
255	535	1
255	536	1
255	537	1
255	538	1
255	539	1
255	540	1
255	541	1
255	542	1
255	543	1
255	544	1
255	545	1
255	546	1
255	547	1
255	548	1
255	549	1
255	550	1
255	551	1
255	552	1
255	553	1
255	554	1
255	555	1
255	556	1
255	557	1
255	558	1
					86			127.326
								16.68
								1.79865
