# Supplementary material for: Traceable Calibration, Performance Metrics, and Uncertainty Estimates of Minirhizotron Digital Imagery for Fine-Root Measurements
Source: PLoS One. 2014 Nov 12;9(11):e112362. doi: 10.1371/journal.pone.0112362 (PMC4229195; doi:10.1371/journal.pone.0112362)
Supplement: Data S1 — Data and uncertainty analyses for the procedures described in this manuscript. (ZIP) [file pone.0112362.s001.zip › Data for submission/Sensitivity and Root Diameter/AMR-A/calibration_AMRA_trueness_60LPI_4.csv]

255	1	1
255	2	1
255	3	1
255	4	1
255	5	1
255	6	1
255	7	1
255	8	1
255	9	1
255	10	1
255	11	1
255	12	1
255	13	1
255	14	1
255	15	1
255	16	1
255	17	1
255	18	1
255	19	1
255	20	1
255	21	1
255	22	1
255	23	1
255	24	1
255	25	1
255	26	1
255	27	1
255	28	1
255	29	1
255	30	1
255	31	1
255	32	1
255	33	1
255	34	1
255	35	1
255	36	1
255	37	1
255	38	1
255	39	1	88	min	0			NA
255	40	1	171.5	FWHM	0			NA
250	41	1			0			NA
242	42	1			0			NA
238	43	1			0			NA
195	44	1			0			NA
205	45	1			0			NA
162	46	1			1			162
164	47	1			1			164
152	48	1			1			152
154	49	1			1			154
132	50	1			1			132
138	51	1			1			138
137	52	1			1			137
142	53	1			1			142
132	54	1			1			132
133	55	1			1			133
127	56	1			1			127
121	57	1			1			121
116	58	1			1			116
110	59	1			1			110
104	60	1			1			104
98	61	1			1			98
95	62	1			1			95
96	63	1			1			96
89	64	1			1			89
90	65	1			1			90
93	66	1			1			93
95	67	1			1			95
96	68	1			1			96
96	69	1			1			96
95	70	1			1			95
94	71	1			1			94
88	72	1			1			88
89	73	1			1			89
92	74	1			1			92
96	75	1			1			96
97	76	1			1			97
96	77	1			1			96
95	78	1			1			95
96	79	1			1			96
99	80	1			1			99
98	81	1			1			98
97	82	1			1			97
94	83	1			1			94
92	84	1			1			92
92	85	1			1			92
94	86	1			1			94
96	87	1			1			96
96	88	1			1			96
96	89	1			1			96
99	90	1			1			99
105	91	1			1			105
109	92	1			1			109
109	93	1			1			109
110	94	1			1			110
111	95	1			1			111
106	96	1			1			106
104	97	1			1			104
103	98	1			1			103
102	99	1			1			102
101	100	1			1			101
99	101	1			1			99
97	102	1			1			97
94	103	1			1			94
95	104	1			1			95
96	105	1			1			96
96	106	1			1			96
95	107	1			1			95
96	108	1			1			96
97	109	1			1			97
94	110	1			1			94
89	111	1			1			89
91	112	1			1			91
100	113	1			1			100
96	114	1			1			96
105	115	1			1			105
104	116	1			1			104
102	117	1			1			102
100	118	1			1			100
108	119	1			1			108
108	120	1			1			108
109	121	1			1			109
108	122	1			1			108
107	123	1			1			107
108	124	1			1			108
110	125	1			1			110
116	126	1			1			116
120	127	1			1			120
135	128	1			1			135
135	129	1			1			135
140	130	1			1			140
143	131	1			1			143
139	132	1			1			139
152	133	1			1			152
186	134	1			0			NA
210	135	1			0			NA
249	136	1			0			NA
253	137	1			0			NA
255	138	1			0			NA
254	139	1			0			NA
254	140	1			0			NA
255	141	1			0			NA
255	142	1			0			NA
255	143	1			0			NA
255	144	1			0			NA
255	145	1			0			NA
255	146	1			0			NA
255	147	1			0			NA
255	148	1			0			NA
255	149	1			0			NA
255	150	1			0			NA
255	151	1			0	88	413.6	NA
255	152	1
255	153	1
255	154	1
255	155	1
255	156	1
255	157	1
255	158	1
255	159	1
255	160	1
255	161	1
255	162	1
255	163	1
255	164	1
255	165	1
255	166	1
255	167	1
255	168	1
255	169	1
255	170	1
255	171	1
255	172	1
255	173	1
255	174	1
255	175	1
255	176	1
255	177	1
255	178	1
255	179	1
255	180	1
255	181	1
255	182	1
255	183	1
255	184	1
255	185	1
255	186	1
255	187	1
255	188	1
255	189	1
255	190	1
255	191	1
255	192	1
255	193	1
255	194	1
255	195	1
255	196	1
255	197	1
255	198	1
255	199	1
255	200	1
255	201	1
255	202	1
255	203	1
255	204	1
255	205	1
255	206	1
255	207	1
255	208	1
255	209	1
255	210	1
255	211	1
255	212	1
255	213	1
255	214	1
255	215	1
255	216	1
255	217	1
255	218	1
255	219	1
255	220	1
255	221	1
255	222	1
255	223	1
255	224	1
255	225	1
255	226	1	92	min	0			NA
255	227	1	173.5	FWHM	0			NA
255	228	1			0			NA
254	229	1			0			NA
249	230	1			0			NA
245	231	1			0			NA
199	232	1			0			NA
191	233	1			0			NA
157	234	1			1			157
174	235	1			0			NA
158	236	1			1			158
151	237	1			1			151
140	238	1			1			140
133	239	1			1			133
130	240	1			1			130
127	241	1			1			127
121	242	1			1			121
115	243	1			1			115
110	244	1			1			110
107	245	1			1			107
104	246	1			1			104
102	247	1			1			102
102	248	1			1			102
102	249	1			1			102
103	250	1			1			103
104	251	1			1			104
105	252	1			1			105
105	253	1			1			105
103	254	1			1			103
102	255	1			1			102
108	256	1			1			108
108	257	1			1			108
108	258	1			1			108
107	259	1			1			107
105	260	1			1			105
102	261	1			1			102
99	262	1			1			99
97	263	1			1			97
96	264	1			1			96
92	265	1			1			92
92	266	1			1			92
96	267	1			1			96
98	268	1			1			98
96	269	1			1			96
94	270	1			1			94
95	271	1			1			95
96	272	1			1			96
96	273	1			1			96
95	274	1			1			95
96	275	1			1			96
97	276	1			1			97
99	277	1			1			99
101	278	1			1			101
102	279	1			1			102
105	280	1			1			105
104	281	1			1			104
103	282	1			1			103
105	283	1			1			105
108	284	1			1			108
112	285	1			1			112
114	286	1			1			114
113	287	1			1			113
112	288	1			1			112
110	289	1			1			110
106	290	1			1			106
102	291	1			1			102
100	292	1			1			100
100	293	1			1			100
101	294	1			1			101
102	295	1			1			102
103	296	1			1			103
106	297	1			1			106
110	298	1			1			110
112	299	1			1			112
113	300	1			1			113
113	301	1			1			113
115	302	1			1			115
117	303	1			1			117
120	304	1			1			120
127	305	1			1			127
135	306	1			1			135
137	307	1			1			137
134	308	1			1			134
132	309	1			1			132
133	310	1			1			133
135	311	1			1			135
136	312	1			1			136
135	313	1			1			135
136	314	1			1			136
138	315	1			1			138
139	316	1			1			139
141	317	1			1			141
145	318	1			1			145
150	319	1			1			150
169	320	1			1			169
156	321	1			1			156
193	322	1			0			NA
227	323	1			0			NA
248	324	1			0			NA
255	325	1			0			NA
255	326	1			0			NA
254	327	1			0			NA
255	328	1			0			NA
255	329	1			0			NA
255	330	1			0			NA
255	331	1			0			NA
255	332	1			0			NA
255	333	1			0			NA
255	334	1			0			NA
255	335	1			0			NA
255	336	1			0			NA
255	337	1			0			NA
255	338	1			0	87	408.9	NA
255	339	1
255	340	1
255	341	1
255	342	1
255	343	1
255	344	1
255	345	1
255	346	1
255	347	1
255	348	1
255	349	1
255	350	1
255	351	1
255	352	1
255	353	1
255	354	1
255	355	1
255	356	1
255	357	1
255	358	1
255	359	1
255	360	1
255	361	1
255	362	1
255	363	1
255	364	1
255	365	1
255	366	1
255	367	1
255	368	1
255	369	1
255	370	1
255	371	1
255	372	1
255	373	1
255	374	1
255	375	1
255	376	1
255	377	1
255	378	1
255	379	1
255	380	1
255	381	1
255	382	1
255	383	1
255	384	1
255	385	1
255	386	1
255	387	1
255	388	1
255	389	1
255	390	1
255	391	1
255	392	1
255	393	1
255	394	1
255	395	1
255	396	1
255	397	1
255	398	1
255	399	1
255	400	1
255	401	1
255	402	1
255	403	1
255	404	1
255	405	1
255	406	1
255	407	1
255	408	1
255	409	1
255	410	1
255	411	1
255	412	1
255	413	1
255	414	1
255	415	1
254	416	1
255	417	1
255	418	1
254	419	1	95
216	420	1
217	421	1
180	422	1
182	423	1
164	424	1
159	425	1
156	426	1
152	427	1
156	428	1
158	429	1
152	430	1
157	431	1
158	432	1
150	433	1
141	434	1
136	435	1
135	436	1
132	437	1
130	438	1
129	439	1
130	440	1
129	441	1
128	442	1
126	443	1
125	444	1
125	445	1
124	446	1
124	447	1
123	448	1
123	449	1
123	450	1
122	451	1
121	452	1
119	453	1
117	454	1
116	455	1
116	456	1
114	457	1
112	458	1
113	459	1
116	460	1
116	461	1
114	462	1
112	463	1
112	464	1
110	465	1
110	466	1
113	467	1
116	468	1
116	469	1
116	470	1
117	471	1
128	472	1
130	473	1
130	474	1
126	475	1
123	476	1
122	477	1
121	478	1
119	479	1
123	480	1
125	481	1
125	482	1
122	483	1
118	484	1
117	485	1
117	486	1
117	487	1
114	488	1
115	489	1
117	490	1
116	491	1
115	492	1
115	493	1
117	494	1
119	495	1
122	496	1
123	497	1
123	498	1
123	499	1
126	500	1
130	501	1
131	502	1
130	503	1
140	504	1
136	505	1
158	506	1
153	507	1
162	508	1
164	509	1
211	510	1
216	511	1
247	512	1
251	513	1
255	514	1
255	515	1
255	516	1
253	517	1
254	518	1
255	519	1
255	520	1
255	521	1
255	522	1
255	523	1
255	524	1
255	525	1
255	526	1
255	527	1
255	528	1
255	529	1
255	530	1
255	531	1
255	532	1
255	533	1
255	534	1
255	535	1
255	536	1
255	537	1
255	538	1
255	539	1
255	540	1
255	541	1
255	542	1
255	543	1
255	544	1
255	545	1
255	546	1
255	547	1
255	548	1
255	549	1
255	550	1
255	551	1
255	552	1
255	553	1
255	554	1
255	555	1
255	556	1
255	557	1
255	558	1
255	559	1
255	560	1
255	561	1
255	562	1
255	563	1
255	564	1
255	565	1
255	566	1
255	567	1
255	568	1
255	569	1
255	570	1
255	571	1
255	572	1
255	573	1
255	574	1
255	575	1
255	576	1
255	577	1
255	578	1
255	579	1
255	580	1
255	581	1
255	582	1
255	583	1
255	584	1
255	585	1
255	586	1
255	587	1
255	588	1
255	589	1
255	590	1
255	591	1
255	592	1
255	593	1
255	594	1
255	595	1
255	596	1
255	597	1
255	598	1
255	599	1
