# Supplementary material for: Traceable Calibration, Performance Metrics, and Uncertainty Estimates of Minirhizotron Digital Imagery for Fine-Root Measurements
Source: PLoS One. 2014 Nov 12;9(11):e112362. doi: 10.1371/journal.pone.0112362 (PMC4229195; doi:10.1371/journal.pone.0112362)
Supplement: Data S1 — Data and uncertainty analyses for the procedures described in this manuscript. (ZIP) [file pone.0112362.s001.zip › Data for submission/Sensitivity and Root Diameter/AMR-A/calibration_AMRA_trueness_60LPI_5.csv]

255	1	1
255	2	1
255	3	1
255	4	1
255	5	1
255	6	1
255	7	1
255	8	1
255	9	1
255	10	1
255	11	1
255	12	1
255	13	1
255	14	1
255	15	1
255	16	1
255	17	1
255	18	1
255	19	1
255	20	1
255	21	1
255	22	1
255	23	1
255	24	1
255	25	1
255	26	1
255	27	1
255	28	1
255	29	1
255	30	1
255	31	1
255	32	1
255	33	1
255	34	1
255	35	1
255	36	1
255	37	1
255	38	1
255	39	1
255	40	1
255	41	1
255	42	1
255	43	1
255	44	1
255	45	1
255	46	1
255	47	1
255	48	1
255	49	1
255	50	1
255	51	1
255	52	1
255	53	1
255	54	1
255	55	1
255	56	1
255	57	1
255	58	1
255	59	1
255	60	1
255	61	1
255	62	1
255	63	1
255	64	1
255	65	1
255	66	1
255	67	1
255	68	1
255	69	1
255	70	1
255	71	1
255	72	1
255	73	1
255	74	1
255	75	1
255	76	1
255	77	1
255	78	1
255	79	1
255	80	1
255	81	1
255	82	1
255	83	1
255	84	1	95	min	0			NA
254	85	1	175	FWHM	0			NA
255	86	1			0			NA
255	87	1			0			NA
246	88	1			0			NA
252	89	1			0			NA
216	90	1			0			NA
206	91	1			0			NA
165	92	1			1			165
166	93	1			1			166
139	94	1			1			139
146	95	1			1			146
126	96	1			1			126
121	97	1			1			121
104	98	1			1			104
111	99	1			1			111
109	100	1			1			109
108	101	1			1			108
108	102	1			1			108
110	103	1			1			110
112	104	1			1			112
112	105	1			1			112
110	106	1			1			110
108	107	1			1			108
103	108	1			1			103
101	109	1			1			101
100	110	1			1			100
103	111	1			1			103
104	112	1			1			104
102	113	1			1			102
99	114	1			1			99
98	115	1			1			98
98	116	1			1			98
97	117	1			1			97
96	118	1			1			96
96	119	1			1			96
95	120	1			1			95
95	121	1			1			95
95	122	1			1			95
95	123	1			1			95
99	124	1			1			99
101	125	1			1			101
104	126	1			1			104
108	127	1			1			108
110	128	1			1			110
111	129	1			1			111
112	130	1			1			112
112	131	1			1			112
113	132	1			1			113
114	133	1			1			114
116	134	1			1			116
118	135	1			1			118
116	136	1			1			116
112	137	1			1			112
109	138	1			1			109
109	139	1			1			109
104	140	1			1			104
104	141	1			1			104
103	142	1			1			103
103	143	1			1			103
102	144	1			1			102
102	145	1			1			102
101	146	1			1			101
101	147	1			1			101
108	148	1			1			108
107	149	1			1			107
109	150	1			1			109
112	151	1			1			112
112	152	1			1			112
110	153	1			1			110
110	154	1			1			110
111	155	1			1			111
108	156	1			1			108
107	157	1			1			107
106	158	1			1			106
104	159	1			1			104
102	160	1			1			102
102	161	1			1			102
103	162	1			1			103
103	163	1			1			103
107	164	1			1			107
109	165	1			1			109
111	166	1			1			111
115	167	1			1			115
117	168	1			1			117
119	169	1			1			119
124	170	1			1			124
129	171	1			1			129
131	172	1			1			131
127	173	1			1			127
141	174	1			1			141
140	175	1			1			140
146	176	1			1			146
149	177	1			1			149
154	178	1			1			154
165	179	1			1			165
198	180	1			0			NA
220	181	1			0			NA
253	182	1			0			NA
253	183	1			0			NA
253	184	1			0			NA
255	185	1			0			NA
255	186	1			0			NA
253	187	1			0			NA
255	188	1			0			NA
255	189	1			0			NA
255	190	1			0			NA
255	191	1			0			NA
255	192	1			0			NA
255	193	1			0			NA
255	194	1			0			NA
255	195	1			0			NA
255	196	1			0	88	413.6	NA
255	197	1
255	198	1
255	199	1
255	200	1
255	201	1
255	202	1
255	203	1
255	204	1
255	205	1
255	206	1
255	207	1
255	208	1
255	209	1
255	210	1
255	211	1
255	212	1
255	213	1
255	214	1
255	215	1
255	216	1
255	217	1
255	218	1
255	219	1
255	220	1
255	221	1
255	222	1
255	223	1
255	224	1
255	225	1
255	226	1
255	227	1
255	228	1
255	229	1
255	230	1
255	231	1
255	232	1
255	233	1
255	234	1
255	235	1
255	236	1
255	237	1
255	238	1
255	239	1
255	240	1
255	241	1
255	242	1
255	243	1
255	244	1
255	245	1
255	246	1
255	247	1
255	248	1
255	249	1
255	250	1
255	251	1
255	252	1
255	253	1
255	254	1
255	255	1
255	256	1
255	257	1
255	258	1
255	259	1
255	260	1
255	261	1
255	262	1
255	263	1
255	264	1
255	265	1
255	266	1
255	267	1
255	268	1
255	269	1
255	270	1
255	271	1
255	272	1
255	273	1
255	274	1
255	275	1
252	276	1	94
240	277	1
215	278	1
197	279	1
169	280	1
154	281	1
152	282	1
151	283	1
140	284	1
140	285	1
132	286	1
130	287	1
131	288	1
125	289	1
123	290	1
123	291	1
124	292	1
125	293	1
126	294	1
128	295	1
130	296	1
133	297	1
136	298	1
138	299	1
134	300	1
130	301	1
125	302	1
123	303	1
125	304	1
125	305	1
119	306	1
111	307	1
119	308	1
119	309	1
119	310	1
119	311	1
117	312	1
116	313	1
116	314	1
117	315	1
117	316	1
115	317	1
114	318	1
114	319	1
113	320	1
112	321	1
114	322	1
118	323	1
122	324	1
124	325	1
133	326	1
133	327	1
141	328	1
147	329	1
159	330	1
159	331	1
175	332	1
179	333	1
191	334	1
194	335	1
200	336	1
196	337	1
205	338	1
210	339	1
212	340	1
210	341	1
210	342	1
213	343	1
216	344	1
219	345	1
222	346	1
224	347	1
222	348	1
223	349	1
225	350	1
227	351	1
227	352	1
226	353	1
225	354	1
223	355	1
221	356	1
222	357	1
224	358	1
225	359	1
227	360	1
228	361	1
229	362	1
230	363	1
231	364	1
234	365	1
239	366	1
239	367	1
253	368	1
254	369	1
255	370	1
255	371	1
255	372	1
255	373	1
255	374	1
255	375	1
255	376	1
255	377	1
255	378	1
255	379	1
255	380	1
255	381	1
255	382	1
255	383	1
255	384	1
255	385	1
255	386	1
255	387	1
255	388	1
255	389	1
255	390	1
255	391	1
255	392	1
255	393	1
255	394	1
255	395	1
255	396	1
255	397	1
255	398	1
255	399	1
255	400	1
255	401	1
255	402	1
255	403	1
255	404	1
255	405	1
255	406	1
255	407	1
255	408	1
255	409	1
255	410	1
255	411	1
255	412	1
255	413	1
255	414	1
255	415	1
255	416	1
255	417	1
255	418	1
255	419	1
255	420	1
255	421	1
255	422	1
255	423	1
255	424	1
255	425	1
255	426	1
255	427	1
255	428	1
255	429	1
255	430	1
255	431	1
255	432	1
255	433	1
255	434	1
255	435	1
255	436	1
255	437	1
255	438	1
255	439	1
255	440	1
255	441	1
255	442	1
255	443	1
255	444	1
255	445	1
255	446	1
255	447	1
255	448	1
255	449	1
255	450	1
255	451	1
255	452	1
255	453	1
255	454	1
255	455	1
255	456	1
255	457	1
255	458	1
255	459	1
255	460	1
255	461	1
255	462	1
255	463	1
255	464	1
251	465	1	96
220	466	1
216	467	1
187	468	1
183	469	1
160	470	1
160	471	1
144	472	1
146	473	1
138	474	1
135	475	1
128	476	1
128	477	1
127	478	1
127	479	1
127	480	1
127	481	1
126	482	1
126	483	1
125	484	1
125	485	1
124	486	1
122	487	1
119	488	1
117	489	1
116	490	1
115	491	1
110	492	1
111	493	1
112	494	1
111	495	1
110	496	1
109	497	1
109	498	1
109	499	1
103	500	1
103	501	1
102	502	1
102	503	1
102	504	1
104	505	1
107	506	1
109	507	1
109	508	1
111	509	1
113	510	1
113	511	1
111	512	1
109	513	1
108	514	1
108	515	1
104	516	1
106	517	1
109	518	1
110	519	1
110	520	1
110	521	1
111	522	1
113	523	1
111	524	1
110	525	1
110	526	1
111	527	1
114	528	1
116	529	1
118	530	1
118	531	1
122	532	1
128	533	1
130	534	1
127	535	1
124	536	1
125	537	1
125	538	1
122	539	1
119	540	1
117	541	1
115	542	1
115	543	1
114	544	1
113	545	1
115	546	1
118	547	1
122	548	1
122	549	1
133	550	1
131	551	1
158	552	1
156	553	1
162	554	1
172	555	1
215	556	1
225	557	1
254	558	1
252	559	1
254	560	1
255	561	1
255	562	1
254	563	1
255	564	1
255	565	1
255	566	1
255	567	1
255	568	1
255	569	1
255	570	1
255	571	1
255	572	1
255	573	1
255	574	1
255	575	1
255	576	1
255	577	1
255	578	1
