# Supplementary material for: Traceable Calibration, Performance Metrics, and Uncertainty Estimates of Minirhizotron Digital Imagery for Fine-Root Measurements
Source: PLoS One. 2014 Nov 12;9(11):e112362. doi: 10.1371/journal.pone.0112362 (PMC4229195; doi:10.1371/journal.pone.0112362)
Supplement: Data S1 — Data and uncertainty analyses for the procedures described in this manuscript. (ZIP) [file pone.0112362.s001.zip › Data for submission/Sensitivity and Root Diameter/AMR-A/calibration_AMRA_trueness_60LPI_6.csv]

255	1	1
255	2	1
255	3	1
255	4	1
255	5	1
255	6	1
255	7	1
255	8	1
255	9	1
255	10	1	86	min	0			NA
255	11	1	170.5	FWHM	0			NA
234	12	1			0			NA
220	13	1			0			NA
178	14	1			0			NA
187	15	1			0			NA
155	16	1			1			155
144	17	1			1			144
114	18	1			1			114
131	19	1			1			131
115	20	1			1			115
115	21	1			1			115
108	22	1			1			108
109	23	1			1			109
113	24	1			1			113
119	25	1			1			119
130	26	1			1			130
131	27	1			1			131
120	28	1			1			120
117	29	1			1			117
108	30	1			1			108
103	31	1			1			103
106	32	1			1			106
107	33	1			1			107
104	34	1			1			104
101	35	1			1			101
99	36	1			1			99
99	37	1			1			99
101	38	1			1			101
105	39	1			1			105
111	40	1			1			111
118	41	1			1			118
125	42	1			1			125
129	43	1			1			129
125	44	1			1			125
122	45	1			1			122
118	46	1			1			118
114	47	1			1			114
110	48	1			1			110
107	49	1			1			107
102	50	1			1			102
100	51	1			1			100
94	52	1			1			94
89	53	1			1			89
86	54	1			1			86
88	55	1			1			88
89	56	1			1			89
88	57	1			1			88
90	58	1			1			90
94	59	1			1			94
113	60	1			1			113
119	61	1			1			119
125	62	1			1			125
126	63	1			1			126
120	64	1			1			120
114	65	1			1			114
110	66	1			1			110
109	67	1			1			109
109	68	1			1			109
107	69	1			1			107
104	70	1			1			104
102	71	1			1			102
103	72	1			1			103
105	73	1			1			105
108	74	1			1			108
109	75	1			1			109
120	76	1			1			120
127	77	1			1			127
131	78	1			1			131
130	79	1			1			130
131	80	1			1			131
131	81	1			1			131
123	82	1			1			123
113	83	1			1			113
111	84	1			1			111
111	85	1			1			111
110	86	1			1			110
108	87	1			1			108
108	88	1			1			108
110	89	1			1			110
113	90	1			1			113
115	91	1			1			115
115	92	1			1			115
116	93	1			1			116
117	94	1			1			117
123	95	1			1			123
131	96	1			1			131
134	97	1			1			134
134	98	1			1			134
137	99	1			1			137
160	100	1			1			160
178	101	1			0			NA
208	102	1			0			NA
218	103	1			0			NA
251	104	1			0			NA
252	105	1			0			NA
255	106	1			0			NA
255	107	1			0			NA
255	108	1			0			NA
255	109	1			0			NA
255	110	1			0			NA
255	111	1			0			NA
255	112	1			0			NA
255	113	1			0			NA
255	114	1			0			NA
255	115	1			0			NA
255	116	1			0			NA
255	117	1			0			NA
255	118	1			0			NA
255	119	1			0			NA
255	120	1			0			NA
255	121	1			0			NA
255	122	1			0	85	399.5	NA
255	123	1
255	124	1
255	125	1
255	126	1
255	127	1
255	128	1
255	129	1
255	130	1
255	131	1
255	132	1
255	133	1
255	134	1
255	135	1
255	136	1
255	137	1
255	138	1
255	139	1
255	140	1
255	141	1
255	142	1
255	143	1
255	144	1
255	145	1
255	146	1
255	147	1
255	148	1
255	149	1
255	150	1
255	151	1
255	152	1
255	153	1
255	154	1
255	155	1
255	156	1
255	157	1
255	158	1
255	159	1
255	160	1
255	161	1
255	162	1
255	163	1
255	164	1
255	165	1
255	166	1
255	167	1
255	168	1
255	169	1
255	170	1
255	171	1
255	172	1
255	173	1
255	174	1
255	175	1
255	176	1
255	177	1
255	178	1
255	179	1
255	180	1
255	181	1
255	182	1
255	183	1
255	184	1
255	185	1
255	186	1
255	187	1
255	188	1
255	189	1
255	190	1
255	191	1
255	192	1
255	193	1
255	194	1
255	195	1
254	196	1
255	197	1
250	198	1	96
244	199	1
208	200	1
213	201	1
181	202	1
157	203	1
143	204	1
141	205	1
131	206	1
127	207	1
126	208	1
125	209	1
125	210	1
118	211	1
123	212	1
122	213	1
120	214	1
116	215	1
112	216	1
109	217	1
108	218	1
109	219	1
111	220	1
111	221	1
112	222	1
114	223	1
117	224	1
118	225	1
118	226	1
117	227	1
112	228	1
113	229	1
114	230	1
113	231	1
111	232	1
109	233	1
109	234	1
109	235	1
108	236	1
111	237	1
115	238	1
118	239	1
118	240	1
117	241	1
115	242	1
114	243	1
105	244	1
104	245	1
104	246	1
105	247	1
107	248	1
109	249	1
111	250	1
112	251	1
109	252	1
109	253	1
110	254	1
110	255	1
110	256	1
110	257	1
111	258	1
112	259	1
111	260	1
112	261	1
113	262	1
111	263	1
109	264	1
109	265	1
110	266	1
111	267	1
113	268	1
119	269	1
114	270	1
118	271	1
146	272	1
150	273	1
156	274	1
163	275	1
160	276	1
132	277	1
127	278	1
138	279	1
135	280	1
130	281	1
134	282	1
136	283	1
141	284	1
147	285	1
161	286	1
159	287	1
177	288	1
188	289	1
204	290	1
233	291	1
252	292	1
254	293	1
255	294	1
255	295	1
255	296	1
255	297	1
255	298	1
253	299	1
255	300	1
255	301	1
255	302	1
255	303	1
255	304	1
255	305	1
255	306	1
255	307	1
255	308	1
255	309	1
255	310	1
255	311	1
255	312	1
255	313	1
255	314	1
255	315	1
255	316	1
255	317	1
255	318	1
255	319	1
255	320	1
255	321	1
255	322	1
255	323	1
255	324	1
255	325	1
255	326	1
255	327	1
255	328	1
255	329	1
255	330	1
255	331	1
255	332	1
255	333	1
255	334	1
255	335	1
255	336	1
255	337	1
255	338	1
255	339	1
255	340	1
255	341	1
255	342	1
255	343	1
255	344	1
255	345	1
255	346	1
255	347	1
255	348	1
255	349	1
255	350	1
255	351	1
255	352	1
255	353	1
255	354	1
255	355	1
255	356	1
255	357	1
255	358	1
255	359	1
255	360	1
255	361	1
255	362	1
255	363	1
255	364	1
255	365	1
255	366	1
255	367	1
255	368	1
255	369	1
255	370	1
255	371	1
255	372	1
255	373	1
255	374	1
255	375	1
255	376	1
255	377	1
255	378	1
255	379	1
255	380	1
255	381	1
255	382	1
254	383	1	97
254	384	1
255	385	1
250	386	1
242	387	1
195	388	1
192	389	1
179	390	1
161	391	1
161	392	1
148	393	1
147	394	1
148	395	1
143	396	1
143	397	1
142	398	1
142	399	1
144	400	1
145	401	1
141	402	1
135	403	1
125	404	1
126	405	1
125	406	1
123	407	1
124	408	1
126	409	1
126	410	1
124	411	1
128	412	1
135	413	1
139	414	1
135	415	1
131	416	1
133	417	1
135	418	1
136	419	1
133	420	1
134	421	1
133	422	1
129	423	1
124	424	1
122	425	1
122	426	1
124	427	1
121	428	1
121	429	1
123	430	1
126	431	1
125	432	1
122	433	1
121	434	1
123	435	1
131	436	1
132	437	1
134	438	1
135	439	1
135	440	1
135	441	1
136	442	1
137	443	1
132	444	1
137	445	1
137	446	1
136	447	1
135	448	1
131	449	1
126	450	1
128	451	1
127	452	1
123	453	1
123	454	1
125	455	1
125	456	1
128	457	1
128	458	1
123	459	1
126	460	1
124	461	1
123	462	1
124	463	1
124	464	1
123	465	1
124	466	1
126	467	1
132	468	1
134	469	1
145	470	1
148	471	1
148	472	1
164	473	1
178	474	1
174	475	1
202	476	1
216	477	1
243	478	1
248	479	1
255	480	1
254	481	1
255	482	1
255	483	1
255	484	1
255	485	1
255	486	1
255	487	1
255	488	1
255	489	1
255	490	1
255	491	1
255	492	1
255	493	1
255	494	1
255	495	1
255	496	1
255	497	1
255	498	1
255	499	1
255	500	1
255	501	1
255	502	1
255	503	1
255	504	1
255	505	1
255	506	1
255	507	1
255	508	1
255	509	1
255	510	1
255	511	1
255	512	1
255	513	1
255	514	1
255	515	1
255	516	1
255	517	1
255	518	1
255	519	1
255	520	1
255	521	1
255	522	1
255	523	1
255	524	1
255	525	1
255	526	1
255	527	1
255	528	1
255	529	1
255	530	1
255	531	1
255	532	1
255	533	1
255	534	1
255	535	1
255	536	1
255	537	1
255	538	1
255	539	1
255	540	1
255	541	1
255	542	1
255	543	1
255	544	1
255	545	1
255	546	1
255	547	1
255	548	1
255	549	1
255	550	1
255	551	1
255	552	1
255	553	1
255	554	1
255	555	1
255	556	1
255	557	1
255	558	1
255	559	1
255	560	1
255	561	1
255	562	1
255	563	1
255	564	1
255	565	1
255	566	1
255	567	1
255	568	1
255	569	1
