# Supplementary material for: Traceable Calibration, Performance Metrics, and Uncertainty Estimates of Minirhizotron Digital Imagery for Fine-Root Measurements
Source: PLoS One. 2014 Nov 12;9(11):e112362. doi: 10.1371/journal.pone.0112362 (PMC4229195; doi:10.1371/journal.pone.0112362)
Supplement: Data S1 — Data and uncertainty analyses for the procedures described in this manuscript. (ZIP) [file pone.0112362.s001.zip › Data for submission/Sensitivity and Root Diameter/AMR-A/calibration_AMRA_trueness_60LPI_6.xlsx]

## Sheet: calibration_AMRA_trueness_60LPI
255	1	1
255	2	1
255	3	1
255	4	1
255	5	1
255	6	1
255	7	1
255	8	1
255	9	1
255	10	1	86	min	0			NA
255	11	1	170.5	FWHM	0			NA
234	12	1			0			NA
220	13	1			0			NA
178	14	1			0			NA
187	15	1			0			NA
155	16	1			1			155
144	17	1			1			144
114	18	1			1			114
131	19	1			1			131
115	20	1			1			115
115	21	1			1			115
108	22	1			1			108
109	23	1			1			109
113	24	1			1			113
119	25	1			1			119
130	26	1			1			130
131	27	1			1			131
120	28	1			1			120
117	29	1			1			117
108	30	1			1			108
103	31	1			1			103
106	32	1			1			106
107	33	1			1			107
104	34	1			1			104
101	35	1			1			101
99	36	1			1			99
99	37	1			1			99
101	38	1			1			101
105	39	1			1			105
111	40	1			1			111
118	41	1			1			118
125	42	1			1			125
129	43	1			1			129
125	44	1			1			125
122	45	1			1			122
118	46	1			1			118
114	47	1			1			114
110	48	1			1			110
107	49	1			1			107
102	50	1			1			102
100	51	1			1			100
94	52	1			1			94
89	53	1			1			89
86	54	1			1			86
88	55	1			1			88
89	56	1			1			89
88	57	1			1			88
90	58	1			1			90
94	59	1			1			94
113	60	1			1			113
119	61	1			1			119
125	62	1			1			125
126	63	1			1			126
120	64	1			1			120
114	65	1			1			114
110	66	1			1			110
109	67	1			1			109
109	68	1			1			109
107	69	1			1			107
104	70	1			1			104
102	71	1			1			102
103	72	1			1			103
105	73	1			1			105
108	74	1			1			108
109	75	1			1			109
120	76	1			1			120
127	77	1			1			127
131	78	1			1			131
130	79	1			1			130
131	80	1			1			131
131	81	1			1			131
123	82	1			1			123
113	83	1			1			113
111	84	1			1			111
111	85	1			1			111
110	86	1			1			110
108	87	1			1			108
108	88	1			1			108
110	89	1			1			110
113	90	1			1			113
115	91	1			1			115
115	92	1			1			115
116	93	1			1			116
117	94	1			1			117
123	95	1			1			123
131	96	1			1			131
134	97	1			1			134
134	98	1			1			134
137	99	1			1			137
160	100	1			1			160
178	101	1			0			NA
208	102	1			0			NA
218	103	1			0			NA
251	104	1			0			NA
252	105	1			0			NA
255	106	1			0			NA
255	107	1			0			NA
255	108	1			0			NA
255	109	1			0			NA
255	110	1			0			NA
255	111	1			0			NA
255	112	1			0			NA
255	113	1			0			NA
255	114	1			0			NA
255	115	1			0			NA
255	116	1			0			NA
255	117	1			0			NA
255	118	1			0			NA
255	119	1			0			NA
255	120	1			0			NA
255	121	1			0			NA
255	122	1			0	85	399.5	NA
255	123	1
255	124	1
255	125	1
255	126	1
255	127	1
255	128	1
255	129	1
255	130	1
255	131	1
255	132	1
255	133	1
255	134	1
255	135	1
255	136	1
255	137	1
255	138	1
255	139	1
255	140	1
255	141	1
255	142	1
255	143	1
255	144	1
255	145	1
255	146	1
255	147	1
255	148	1
255	149	1
255	150	1
255	151	1
255	152	1
255	153	1
255	154	1
255	155	1
255	156	1
255	157	1
255	158	1
255	159	1
255	160	1
255	161	1
255	162	1
255	163	1
255	164	1
255	165	1
255	166	1
255	167	1
255	168	1
255	169	1
255	170	1
255	171	1
255	172	1
255	173	1
255	174	1
255	175	1
255	176	1
255	177	1
255	178	1
255	179	1
255	180	1
255	181	1
255	182	1
255	183	1
255	184	1
255	185	1
255	186	1
255	187	1
255	188	1
255	189	1
255	190	1
255	191	1
255	192	1
255	193	1
255	194	1	104	min	0			NA
255	195	1	179.5	FWHM	0			NA
254	196	1			0			NA
255	197	1			0			NA
250	198	1			0			NA
244	199	1			0			NA
208	200	1			0			NA
213	201	1			0			NA
181	202	1			0			NA
157	203	1			1			157
143	204	1			1			143
141	205	1			1			141
131	206	1			1			131
127	207	1			1			127
126	208	1			1			126
125	209	1			1			125
125	210	1			1			125
118	211	1			1			118
123	212	1			1			123
122	213	1			1			122
120	214	1			1			120
116	215	1			1			116
112	216	1			1			112
109	217	1			1			109
108	218	1			1			108
109	219	1			1			109
111	220	1			1			111
111	221	1			1			111
112	222	1			1			112
114	223	1			1			114
117	224	1			1			117
118	225	1			1			118
118	226	1			1			118
117	227	1			1			117
112	228	1			1			112
113	229	1			1			113
114	230	1			1			114
113	231	1			1			113
111	232	1			1			111
109	233	1			1			109
109	234	1			1			109
109	235	1			1			109
108	236	1			1			108
111	237	1			1			111
115	238	1			1			115
118	239	1			1			118
118	240	1			1			118
117	241	1			1			117
115	242	1			1			115
114	243	1			1			114
105	244	1			1			105
104	245	1			1			104
104	246	1			1			104
105	247	1			1			105
107	248	1			1			107
109	249	1			1			109
111	250	1			1			111
112	251	1			1			112
109	252	1			1			109
109	253	1			1			109
110	254	1			1			110
110	255	1			1			110
110	256	1			1			110
110	257	1			1			110
111	258	1			1			111
112	259	1			1			112
111	260	1			1			111
112	261	1			1			112
113	262	1			1			113
111	263	1			1			111
109	264	1			1			109
109	265	1			1			109
110	266	1			1			110
111	267	1			1			111
113	268	1			1			113
119	269	1			1			119
114	270	1			1			114
118	271	1			1			118
146	272	1			1			146
150	273	1			1			150
156	274	1			1			156
163	275	1			1			163
160	276	1			1			160
132	277	1			1			132
127	278	1			1			127
138	279	1			1			138
135	280	1			1			135
130	281	1			1			130
134	282	1			1			134
136	283	1			1			136
141	284	1			1			141
147	285	1			1			147
161	286	1			1			161
159	287	1			1			159
177	288	1			1			177
188	289	1			0			NA
204	290	1			0			NA
233	291	1			0			NA
252	292	1			0			NA
254	293	1			0			NA
255	294	1			0			NA
255	295	1			0			NA
255	296	1			0			NA
255	297	1			0			NA
255	298	1			0			NA
253	299	1			0			NA
255	300	1			0			NA
255	301	1			0			NA
255	302	1			0			NA
255	303	1			0			NA
255	304	1			0			NA
255	305	1			0			NA
255	306	1			0	86	404.2	NA
255	307	1
255	308	1
255	309	1
255	310	1
255	311	1
255	312	1
255	313	1
255	314	1
255	315	1
255	316	1
255	317	1
255	318	1
255	319	1
255	320	1
255	321	1
255	322	1
255	323	1
255	324	1
255	325	1
255	326	1
255	327	1
255	328	1
255	329	1
255	330	1
255	331	1
255	332	1
255	333	1
255	334	1
255	335	1
255	336	1
255	337	1
255	338	1
255	339	1
255	340	1
255	341	1
255	342	1
255	343	1
255	344	1
255	345	1
255	346	1
255	347	1
255	348	1
255	349	1
255	350	1
255	351	1
255	352	1
255	353	1
255	354	1
255	355	1
255	356	1
255	357	1
255	358	1
255	359	1
255	360	1
255	361	1
255	362	1
255	363	1
255	364	1
255	365	1
255	366	1
255	367	1
255	368	1
255	369	1
255	370	1
255	371	1
255	372	1
255	373	1
255	374	1
255	375	1
255	376	1
255	377	1
255	378	1
255	379	1
255	380	1
255	381	1
255	382	1	121	min	0			NA
254	383	1	188	FWHM	0			NA
254	384	1			0			NA
255	385	1			0			NA
250	386	1			0			NA
242	387	1			0			NA
195	388	1			0			NA
192	389	1			0			NA
179	390	1			1			179
161	391	1			1			161
161	392	1			1			161
148	393	1			1			148
147	394	1			1			147
148	395	1			1			148
143	396	1			1			143
143	397	1			1			143
142	398	1			1			142
142	399	1			1			142
144	400	1			1			144
145	401	1			1			145
141	402	1			1			141
135	403	1			1			135
125	404	1			1			125
126	405	1			1			126
125	406	1			1			125
123	407	1			1			123
124	408	1			1			124
126	409	1			1			126
126	410	1			1			126
124	411	1			1			124
128	412	1			1			128
135	413	1			1			135
139	414	1			1			139
135	415	1			1			135
131	416	1			1			131
133	417	1			1			133
135	418	1			1			135
136	419	1			1			136
133	420	1			1			133
134	421	1			1			134
133	422	1			1			133
129	423	1			1			129
124	424	1			1			124
122	425	1			1			122
122	426	1			1			122
124	427	1			1			124
121	428	1			1			121
121	429	1			1			121
123	430	1			1			123
126	431	1			1			126
125	432	1			1			125
122	433	1			1			122
121	434	1			1			121
123	435	1			1			123
131	436	1			1			131
132	437	1			1			132
134	438	1			1			134
135	439	1			1			135
135	440	1			1			135
135	441	1			1			135
136	442	1			1			136
137	443	1			1			137
132	444	1			1			132
137	445	1			1			137
137	446	1			1			137
136	447	1			1			136
135	448	1			1			135
131	449	1			1			131
126	450	1			1			126
128	451	1			1			128
127	452	1			1			127
123	453	1			1			123
123	454	1			1			123
125	455	1			1			125
125	456	1			1			125
128	457	1			1			128
128	458	1			1			128
123	459	1			1			123
126	460	1			1			126
124	461	1			1			124
123	462	1			1			123
124	463	1			1			124
124	464	1			1			124
123	465	1			1			123
124	466	1			1			124
126	467	1			1			126
132	468	1			1			132
134	469	1			1			134
145	470	1			1			145
148	471	1			1			148
148	472	1			1			148
164	473	1			1			164
178	474	1			1			178
174	475	1			1			174
202	476	1			0			NA
216	477	1			0			NA
243	478	1			0			NA
248	479	1			0			NA
255	480	1			0			NA
254	481	1			0			NA
255	482	1			0			NA
255	483	1			0			NA
255	484	1			0			NA
255	485	1			0			NA
255	486	1			0			NA
255	487	1			0			NA
255	488	1			0			NA
255	489	1			0			NA
255	490	1			0			NA
255	491	1			0			NA
255	492	1			0			NA
255	493	1			0			NA
255	494	1			0	86	404.2	NA
255	495	1
255	496	1
255	497	1
255	498	1
255	499	1
255	500	1
255	501	1
255	502	1
255	503	1
255	504	1
255	505	1
255	506	1
255	507	1
255	508	1
255	509	1
255	510	1
255	511	1
255	512	1
255	513	1
255	514	1
255	515	1
255	516	1
255	517	1
255	518	1
255	519	1
255	520	1
255	521	1
255	522	1
255	523	1
255	524	1
255	525	1
255	526	1
255	527	1
255	528	1
255	529	1
255	530	1
255	531	1
255	532	1
255	533	1
255	534	1
255	535	1
255	536	1
255	537	1
255	538	1
255	539	1
255	540	1
255	541	1
255	542	1
255	543	1
255	544	1
255	545	1
255	546	1
255	547	1
255	548	1
255	549	1
255	550	1
255	551	1
255	552	1
255	553	1
255	554	1
255	555	1
255	556	1
255	557	1
255	558	1
255	559	1
255	560	1
255	561	1
255	562	1
255	563	1
255	564	1
255	565	1
255	566	1
255	567	1
255	568	1
255	569	1
					86			133.826
								12.5756
								1.35606

## Sheet: Contrast AMRA_60LPI
NA
NA
NA
NA
NA
NA
NA
NA
NA
NA
NA
NA
160
152
152
152
154
143
146
145
145
145
142
139
140
142
133
132
129
125
120
115
112
109
106
103
102
106
109
110
112
114
114
114
113
112
111
109
109
108
106
103
101
102
103
103
102
102
109
112
117
122
125
126
126
126
128
133
122
126
118
116
119
117
115
114
115
116
113
107
104
104
107
110
115
120
123
124
124
123
130
130
135
131
126
129
133
136
148
153
NA
NA
NA
NA
NA
NA
NA
NA
NA
NA
NA
NA
NA
NA
NA
NA
NA
171
NA
151
154
129
146
138
138
123
121
118
116
113
111
110
110
110
110
111
108
104
101
100
101
103
105
113
112
112
112
110
110
114
119
135
137
125
113
99
105
100
98
97
98
99
99
101
103
107
110
115
117
118
116
115
115
115
114
100
96
95
98
98
94
90
90
87
90
95
101
107
111
113
114
111
109
109
111
112
112
112
113
117
116
115
140
153
153
151
NA
NA
NA
NA
NA
NA
NA
NA
NA
NA
NA
NA
NA
NA
NA
NA
NA
NA
NA
NA
NA
NA
NA
NA
NA
164
176
167
154
149
143
140
139
137
138
137
132
126
123
120
121
127
131
129
123
125
127
130
129
126
122
121
121
122
124
125
123
122
122
120
118
115
116
117
116
115
116
120
124
116
122
127
127
125
122
118
115
112
112
108
108
113
117
118
121
124
124
126
133
139
136
132
134
129
127
127
130
130
126
127
130
138
137
136
138
142
145
145
144
156
160
161
171
NA
NA
NA
NA
NA
NA
NA
NA
NA
NA
NA
NA
NA
NA
NA
NA
NA
NA
NA
NA
NA
NA
NA
NA
NA
NA
NA
NA
NA
NA
181
186
174
170
166
158
149
150
146
139
139
139
133
122
122
127
131
132
132
133
133
131
129
132
135
135
132
129
129
129
130
126
123
125
126
125
122
122
125
125
124
123
123
125
128
130
137
138
141
144
146
147
146
145
141
138
135
133
132
131
130
128
126
125
124
124
125
126
125
124
127
129
130
129
131
135
136
133
142
145
146
143
142
145
149
152
171
176
NA
NA
NA
NA
NA
NA
NA
NA
NA
NA
NA
NA
NA
NA
NA
NA
NA
NA
NA
NA
NA
NA
NA
NA
150
162
141
143
137
132
126
125
122
118
115
113
110
107
107
105
104
108
113
117
117
116
115
113
112
111
108
103
101
102
101
102
102
101
101
102
101
97
99
101
104
105
104
103
104
105
104
105
105
102
98
94
92
91
94
94
94
95
98
100
102
103
105
105
107
110
112
112
114
117
121
123
125
127
127
125
122
119
123
132
129
134
145
153
163
166
NA
NA
NA
NA
NA
NA
NA
NA
NA
NA
NA
NA
NA
NA
NA
NA
NA
NA
NA
NA
NA
NA
NA
NA
NA
NA
168
147
138
141
145
137
133
133
125
124
123
121
120
118
116
114
113
108
108
108
106
105
106
108
111
113
112
109
106
105
106
109
111
111
109
109
111
111
108
106
105
109
109
110
113
114
113
113
114
118
114
113
114
117
118
119
120
120
122
122
121
122
126
129
129
129
128
127
126
125
126
126
126
126
130
129
136
134
143
143
147
151
150
157
160
NA
NA
NA
NA
NA
NA
NA
NA
NA
NA
NA
NA
NA
NA
NA
NA
NA
NA
NA
NA
NA
NA
NA
NA
NA
NA
NA
NA
NA
NA
NA
180
173
165
154
151
147
143
142
143
143
140
137
134
130
126
124
121
117
115
116
117
118
118
117
115
113
114
115
113
112
112
113
113
115
117
118
119
121
123
122
120
120
123
127
121
119
117
115
115
116
117
117
113
113
112
113
113
114
115
116
115
115
113
112
114
118
121
121
125
125
128
133
135
134
133
133
136
139
143
145
145
145
151
158
173
178
NA
NA
NA
NA
NA
NA
NA
NA
NA
NA
NA
NA
NA
NA
NA
NA
NA
NA
NA
NA
NA
NA
NA
162
164
152
154
132
138
137
142
132
133
127
121
116
110
104
98
95
96
89
90
93
95
96
96
95
94
88
89
92
96
97
96
95
96
99
98
97
94
92
92
94
96
96
96
99
105
109
109
110
111
106
104
103
102
101
99
97
94
95
96
96
95
96
97
94
89
91
100
96
105
104
102
100
108
108
109
108
107
108
110
116
120
135
135
140
143
139
152
NA
NA
NA
NA
NA
NA
NA
NA
NA
NA
NA
NA
NA
NA
NA
NA
NA
NA
NA
NA
NA
NA
NA
NA
NA
NA
157
NA
158
151
140
133
130
127
121
115
110
107
104
102
102
102
103
104
105
105
103
102
108
108
108
107
105
102
99
97
96
92
92
96
98
96
94
95
96
96
95
96
97
99
101
102
105
104
103
105
108
112
114
113
112
110
106
102
100
100
101
102
103
106
110
112
113
113
115
117
120
127
135
137
134
132
133
135
136
135
136
138
139
141
145
150
169
156
NA
NA
NA
NA
NA
NA
NA
NA
NA
NA
NA
NA
NA
NA
NA
NA
NA
NA
NA
NA
NA
NA
NA
NA
180
182
164
159
156
152
156
158
152
157
158
150
141
136
135
132
130
129
130
129
128
126
125
125
124
124
123
123
123
122
121
119
117
116
116
114
112
113
116
116
114
112
112
110
110
113
116
116
116
117
128
130
130
126
123
122
121
119
123
125
125
122
118
117
117
117
114
115
117
116
115
115
117
119
122
123
123
123
126
130
131
130
140
136
158
153
162
164
NA
NA
NA
NA
NA
NA
NA
NA
NA
NA
NA
NA
NA
NA
NA
NA
NA
NA
NA
NA
NA
NA
NA
NA
NA
NA
165
166
139
146
126
121
104
111
109
108
108
110
112
112
110
108
103
101
100
103
104
102
99
98
98
97
96
96
95
95
95
95
99
101
104
108
110
111
112
112
113
114
116
118
116
112
109
109
104
104
103
103
102
102
101
101
108
107
109
112
112
110
110
111
108
107
106
104
102
102
103
103
107
109
111
115
117
119
124
129
131
127
141
140
146
149
154
165
NA
NA
NA
NA
NA
NA
NA
NA
NA
NA
NA
NA
NA
NA
NA
NA
NA
NA
NA
NA
NA
NA
NA
NA
169
154
152
151
140
140
132
130
131
125
123
123
124
125
126
128
130
133
136
138
134
130
125
123
125
125
119
111
119
119
119
119
117
116
116
117
117
115
114
114
113
112
114
118
122
124
133
133
141
147
159
159
175
179
NA
NA
NA
NA
NA
NA
NA
NA
NA
NA
NA
NA
NA
NA
NA
NA
NA
NA
NA
NA
NA
NA
NA
NA
NA
NA
NA
NA
NA
NA
NA
NA
NA
NA
NA
NA
NA
NA
NA
NA
NA
NA
NA
NA
NA
NA
NA
NA
NA
NA
NA
NA
NA
NA
NA
NA
NA
NA
NA
NA
160
160
144
146
138
135
128
128
127
127
127
127
126
126
125
125
124
122
119
117
116
115
110
111
112
111
110
109
109
109
103
103
102
102
102
104
107
109
109
111
113
113
111
109
108
108
104
106
109
110
110
110
111
113
111
110
110
111
114
116
118
118
122
128
130
127
124
125
125
122
119
117
115
115
114
113
115
118
122
122
133
131
158
156
162
172
NA
NA
NA
NA
NA
NA
NA
NA
NA
NA
NA
NA
NA
NA
NA
NA
NA
NA
NA
NA
NA
NA
NA
NA
NA
155
144
114
131
115
115
108
109
113
119
130
131
120
117
108
103
106
107
104
101
99
99
101
105
111
118
125
129
125
122
118
114
110
107
102
100
94
89
86
88
89
88
90
94
113
119
125
126
120
114
110
109
109
107
104
102
103
105
108
109
120
127
131
130
131
131
123
113
111
111
110
108
108
110
113
115
115
116
117
123
131
134
134
137
160
NA
NA
NA
NA
NA
NA
NA
NA
NA
NA
NA
NA
NA
NA
NA
NA
NA
NA
NA
NA
NA
NA
NA
NA
NA
NA
NA
NA
NA
NA
NA
157
143
141
131
127
126
125
125
118
123
122
120
116
112
109
108
109
111
111
112
114
117
118
118
117
112
113
114
113
111
109
109
109
108
111
115
118
118
117
115
114
105
104
104
105
107
109
111
112
109
109
110
110
110
110
111
112
111
112
113
111
109
109
110
111
113
119
114
118
146
150
156
163
160
132
127
138
135
130
134
136
141
147
161
159
177
NA
NA
NA
NA
NA
NA
NA
NA
NA
NA
NA
NA
NA
NA
NA
NA
NA
NA
NA
NA
NA
NA
NA
NA
NA
NA
179
161
161
148
147
148
143
143
142
142
144
145
141
135
125
126
125
123
124
126
126
124
128
135
139
135
131
133
135
136
133
134
133
129
124
122
122
124
121
121
123
126
125
122
121
123
131
132
134
135
135
135
136
137
132
137
137
136
135
131
126
128
127
123
123
125
125
128
128
123
126
124
123
124
124
123
124
126
132
134
145
148
148
164
178
174
NA
NA
NA
NA
NA
NA
NA
NA
NA
NA
NA
NA
NA
NA
NA
NA
NA
NA
NA
121.51	MEAN
17.7434	STDDEV
0.481668	SE
