# Supplementary material for: Traceable Calibration, Performance Metrics, and Uncertainty Estimates of Minirhizotron Digital Imagery for Fine-Root Measurements
Source: PLoS One. 2014 Nov 12;9(11):e112362. doi: 10.1371/journal.pone.0112362 (PMC4229195; doi:10.1371/journal.pone.0112362)
Supplement: Data S1 — Data and uncertainty analyses for the procedures described in this manuscript. (ZIP) [file pone.0112362.s001.zip › Data for submission/Sensitivity and Root Diameter/AMR-A/calibration_AMRA_trueness_70LPI_1.csv]

255	1	1
255	2	1
255	3	1
255	4	1
255	5	1
255	6	1
255	7	1
255	8	1
255	9	1
255	10	1
255	11	1
255	12	1
255	13	1
255	14	1
255	15	1
255	16	1
255	17	1
255	18	1
255	19	1
255	20	1
255	21	1
255	22	1
255	23	1	97	min	0			NA
241	24	1	176	FWHM	0			NA
241	25	1			0			NA
190	26	1			0			NA
191	27	1			0			NA
143	28	1			0			NA
153	29	1			0			NA
145	30	1			0			NA
152	31	1			0			NA
143	32	1			0			NA
143	33	1			0			NA
133	34	1			0			NA
131	35	1			0			NA
131	36	1			0			NA
123	37	1			0			NA
122	38	1			0			NA
121	39	1			0			NA
121	40	1			0			NA
119	41	1			0			NA
117	42	1			0			NA
116	43	1			0			NA
117	44	1			0			NA
118	45	1			0			NA
120	46	1			0			NA
121	47	1			0			NA
123	48	1			0			NA
123	49	1			0			NA
123	50	1			0			NA
124	51	1			0			NA
124	52	1			0			NA
123	53	1			0			NA
120	54	1			0			NA
118	55	1			0			NA
121	56	1			0			NA
121	57	1			0			NA
117	58	1			0			NA
111	59	1			0			NA
109	60	1			0			NA
112	61	1			0			NA
111	62	1			0			NA
107	63	1			0			NA
115	64	1			0			NA
121	65	1			0			NA
124	66	1			0			NA
128	67	1			0			NA
136	68	1			0			NA
136	69	1			0			NA
137	70	1			0			NA
135	71	1			0			NA
130	72	1			0			NA
131	73	1			0			NA
115	74	1			0			NA
107	75	1			0			NA
99	76	1			0			NA
100	77	1			0			NA
97	78	1			0			NA
97	79	1			0			NA
97	80	1			0			NA
98	81	1			0			NA
100	82	1			0			NA
100	83	1			0			NA
100	84	1			0			NA
100	85	1			0			NA
102	86	1			0			NA
103	87	1			0			NA
108	88	1			0			NA
112	89	1			0			NA
113	90	1			0			NA
113	91	1			0			NA
113	92	1			0			NA
116	93	1			0			NA
118	94	1			0			NA
119	95	1			0			NA
124	96	1			0			NA
131	97	1			0			NA
145	98	1			0			NA
150	99	1			0			NA
152	100	1			0			NA
158	101	1			0			NA
149	102	1			0			NA
158	103	1			0			NA
210	104	1			0			NA
226	105	1			0			NA
255	106	1			0			NA
255	107	1			0			NA
254	108	1			0			NA
254	109	1			0			NA
255	110	1			0			NA
254	111	1			0			NA
255	112	1			0			NA
255	113	1			0			NA
255	114	1			0			NA
255	115	1			0			NA
255	116	1			0	0	0	NA
255	117	1
255	118	1
255	119	1
255	120	1
255	121	1
255	122	1
255	123	1
255	124	1
255	125	1
255	126	1
255	127	1
255	128	1
255	129	1
255	130	1
255	131	1
255	132	1
255	133	1
255	134	1
255	135	1
255	136	1
255	137	1
255	138	1
255	139	1
255	140	1
255	141	1
255	142	1
255	143	1
255	144	1
255	145	1
255	146	1
255	147	1
255	148	1
255	149	1
255	150	1
255	151	1
255	152	1
255	153	1
255	154	1
255	155	1
255	156	1
255	157	1
255	158	1
255	159	1
255	160	1
255	161	1
255	162	1
255	163	1
255	164	1
255	165	1
255	166	1
255	167	1
255	168	1
255	169	1
255	170	1
255	171	1
255	172	1
255	173	1
255	174	1
255	175	1
255	176	1
255	177	1
255	178	1
255	179	1
255	180	1
255	181	1
255	182	1
255	183	1
255	184	1
255	185	1
251	186	1	82
247	187	1
202	188	1
203	189	1
175	190	1
166	191	1
138	192	1
139	193	1
139	194	1
137	195	1
136	196	1
134	197	1
130	198	1
126	199	1
115	200	1
113	201	1
111	202	1
111	203	1
110	204	1
111	205	1
115	206	1
119	207	1
120	208	1
127	209	1
132	210	1
132	211	1
128	212	1
125	213	1
123	214	1
121	215	1
122	216	1
121	217	1
119	218	1
116	219	1
112	220	1
109	221	1
107	222	1
106	223	1
108	224	1
105	225	1
105	226	1
106	227	1
108	228	1
108	229	1
110	230	1
111	231	1
115	232	1
114	233	1
114	234	1
114	235	1
116	236	1
117	237	1
117	238	1
117	239	1
115	240	1
113	241	1
110	242	1
110	243	1
111	244	1
114	245	1
116	246	1
118	247	1
117	248	1
118	249	1
119	250	1
120	251	1
121	252	1
125	253	1
128	254	1
131	255	1
133	256	1
136	257	1
140	258	1
144	259	1
148	260	1
151	261	1
153	262	1
154	263	1
169	264	1
187	265	1
217	266	1
237	267	1
255	268	1
255	269	1
255	270	1
254	271	1
255	272	1
255	273	1
255	274	1
255	275	1
255	276	1
255	277	1
255	278	1
255	279	1
255	280	1
255	281	1
255	282	1
255	283	1
255	284	1
255	285	1
255	286	1
255	287	1
255	288	1
255	289	1
255	290	1
255	291	1
255	292	1
255	293	1
255	294	1
255	295	1
255	296	1
255	297	1
255	298	1
255	299	1
255	300	1
255	301	1
255	302	1
255	303	1
255	304	1
255	305	1
255	306	1
255	307	1
255	308	1
255	309	1
255	310	1
255	311	1
255	312	1
255	313	1
255	314	1
255	315	1
255	316	1
255	317	1
255	318	1
255	319	1
255	320	1
255	321	1
255	322	1
255	323	1
255	324	1
255	325	1
255	326	1
255	327	1
255	328	1
255	329	1
255	330	1
255	331	1
255	332	1
255	333	1
255	334	1
255	335	1
255	336	1
255	337	1
255	338	1
255	339	1
255	340	1
255	341	1
255	342	1
255	343	1
255	344	1
255	345	1
255	346	1
252	347	1
255	348	1
254	349	1	83
232	350	1
236	351	1
200	352	1
200	353	1
174	354	1
171	355	1
172	356	1
171	357	1
164	358	1
164	359	1
163	360	1
157	361	1
159	362	1
159	363	1
150	364	1
145	365	1
143	366	1
138	367	1
138	368	1
138	369	1
137	370	1
138	371	1
139	372	1
139	373	1
138	374	1
137	375	1
140	376	1
140	377	1
146	378	1
150	379	1
152	380	1
157	381	1
159	382	1
156	383	1
149	384	1
145	385	1
138	386	1
132	387	1
132	388	1
137	389	1
138	390	1
136	391	1
133	392	1
130	393	1
128	394	1
127	395	1
126	396	1
124	397	1
125	398	1
126	399	1
128	400	1
127	401	1
127	402	1
128	403	1
128	404	1
130	405	1
131	406	1
132	407	1
133	408	1
130	409	1
129	410	1
131	411	1
135	412	1
139	413	1
140	414	1
140	415	1
143	416	1
142	417	1
143	418	1
145	419	1
145	420	1
147	421	1
151	422	1
155	423	1
168	424	1
178	425	1
196	426	1
201	427	1
218	428	1
232	429	1
254	430	1
254	431	1
255	432	1
255	433	1
255	434	1
255	435	1
255	436	1
255	437	1
255	438	1
255	439	1
255	440	1
255	441	1
255	442	1
255	443	1
255	444	1
255	445	1
255	446	1
255	447	1
255	448	1
255	449	1
255	450	1
255	451	1
255	452	1
255	453	1
255	454	1
255	455	1
255	456	1
255	457	1
255	458	1
255	459	1
255	460	1
255	461	1
255	462	1
255	463	1
255	464	1
255	465	1
255	466	1
255	467	1
255	468	1
255	469	1
255	470	1
255	471	1
255	472	1
255	473	1
255	474	1
255	475	1
255	476	1
255	477	1
255	478	1
255	479	1
255	480	1
255	481	1
255	482	1
255	483	1
255	484	1
255	485	1
255	486	1
255	487	1
255	488	1
255	489	1
255	490	1
255	491	1
255	492	1
255	493	1
255	494	1
255	495	1
255	496	1
255	497	1
255	498	1
255	499	1
255	500	1
255	501	1
255	502	1
255	503	1
255	504	1
255	505	1
255	506	1
255	507	1
255	508	1
255	509	1
255	510	1
255	511	1
253	512	1	82
252	513	1
220	514	1
222	515	1
188	516	1
196	517	1
175	518	1
167	519	1
161	520	1
160	521	1
158	522	1
155	523	1
153	524	1
151	525	1
147	526	1
144	527	1
145	528	1
144	529	1
142	530	1
140	531	1
137	532	1
136	533	1
135	534	1
134	535	1
134	536	1
133	537	1
132	538	1
132	539	1
133	540	1
133	541	1
133	542	1
133	543	1
134	544	1
134	545	1
133	546	1
132	547	1
131	548	1
130	549	1
130	550	1
129	551	1
129	552	1
128	553	1
126	554	1
124	555	1
123	556	1
123	557	1
124	558	1
124	559	1
127	560	1
127	561	1
127	562	1
127	563	1
128	564	1
130	565	1
130	566	1
127	567	1
128	568	1
130	569	1
132	570	1
132	571	1
131	572	1
131	573	1
133	574	1
135	575	1
135	576	1
136	577	1
138	578	1
139	579	1
141	580	1
143	581	1
146	582	1
147	583	1
150	584	1
155	585	1
154	586	1
166	587	1
184	588	1
182	589	1
206	590	1
223	591	1
247	592	1
253	593	1
255	594	1
255	595	1
254	596	1
255	597	1
255	598	1
253	599	1
255	600	1
255	601	1
255	602	1
255	603	1
255	604	1
255	605	1
255	606	1
255	607	1
255	608	1
255	609	1
255	610	1
255	611	1
255	612	1
255	613	1
255	614	1
255	615	1
255	616	1
255	617	1
255	618	1
255	619	1
255	620	1
255	621	1
255	622	1
255	623	1
255	624	1
255	625	1
255	626	1
255	627	1
255	628	1
255	629	1
255	630	1
255	631	1
255	632	1
255	633	1
255	634	1
255	635	1
255	636	1
255	637	1
255	638	1
