# Supplementary material for: Traceable Calibration, Performance Metrics, and Uncertainty Estimates of Minirhizotron Digital Imagery for Fine-Root Measurements
Source: PLoS One. 2014 Nov 12;9(11):e112362. doi: 10.1371/journal.pone.0112362 (PMC4229195; doi:10.1371/journal.pone.0112362)
Supplement: Data S1 — Data and uncertainty analyses for the procedures described in this manuscript. (ZIP) [file pone.0112362.s001.zip › Data for submission/Sensitivity and Root Diameter/AMR-A/calibration_AMRA_trueness_70LPI_1.xlsx]

## Sheet: calibration_AMRA_trueness_70LPI
255	1	1
255	2	1
255	3	1
255	4	1
255	5	1
255	6	1
255	7	1
255	8	1
255	9	1
255	10	1
255	11	1
255	12	1
255	13	1
255	14	1
255	15	1
255	16	1
255	17	1
255	18	1
255	19	1
255	20	1
255	21	1
255	22	1
255	23	1	97	min	0			NA
241	24	1	176	FWHM	0			NA
241	25	1			0			NA
190	26	1			0			NA
191	27	1			0			NA
143	28	1			1			143
153	29	1			1			153
145	30	1			1			145
152	31	1			1			152
143	32	1			1			143
143	33	1			1			143
133	34	1			1			133
131	35	1			1			131
131	36	1			1			131
123	37	1			1			123
122	38	1			1			122
121	39	1			1			121
121	40	1			1			121
119	41	1			1			119
117	42	1			1			117
116	43	1			1			116
117	44	1			1			117
118	45	1			1			118
120	46	1			1			120
121	47	1			1			121
123	48	1			1			123
123	49	1			1			123
123	50	1			1			123
124	51	1			1			124
124	52	1			1			124
123	53	1			1			123
120	54	1			1			120
118	55	1			1			118
121	56	1			1			121
121	57	1			1			121
117	58	1			1			117
111	59	1			1			111
109	60	1			1			109
112	61	1			1			112
111	62	1			1			111
107	63	1			1			107
115	64	1			1			115
121	65	1			1			121
124	66	1			1			124
128	67	1			1			128
136	68	1			1			136
136	69	1			1			136
137	70	1			1			137
135	71	1			1			135
130	72	1			1			130
131	73	1			1			131
115	74	1			1			115
107	75	1			1			107
99	76	1			1			99
100	77	1			1			100
97	78	1			1			97
97	79	1			1			97
97	80	1			1			97
98	81	1			1			98
100	82	1			1			100
100	83	1			1			100
100	84	1			1			100
100	85	1			1			100
102	86	1			1			102
103	87	1			1			103
108	88	1			1			108
112	89	1			1			112
113	90	1			1			113
113	91	1			1			113
113	92	1			1			113
116	93	1			1			116
118	94	1			1			118
119	95	1			1			119
124	96	1			1			124
131	97	1			1			131
145	98	1			1			145
150	99	1			1			150
152	100	1			1			152
158	101	1			1			158
149	102	1			1			149
158	103	1			1			158
210	104	1			0			NA
226	105	1			0			NA
255	106	1			0			NA
255	107	1			0			NA
254	108	1			0			NA
254	109	1			0			NA
255	110	1			0			NA
254	111	1			0			NA
255	112	1			0			NA
255	113	1			0			NA
255	114	1			0			NA
255	115	1			0			NA
255	116	1			0	76	357.2	NA
255	117	1
255	118	1
255	119	1
255	120	1
255	121	1
255	122	1
255	123	1
255	124	1
255	125	1
255	126	1
255	127	1
255	128	1
255	129	1
255	130	1
255	131	1
255	132	1
255	133	1
255	134	1
255	135	1
255	136	1
255	137	1
255	138	1
255	139	1
255	140	1
255	141	1
255	142	1
255	143	1
255	144	1
255	145	1
255	146	1
255	147	1
255	148	1
255	149	1
255	150	1
255	151	1
255	152	1
255	153	1
255	154	1
255	155	1
255	156	1
255	157	1
255	158	1
255	159	1
255	160	1
255	161	1
255	162	1
255	163	1
255	164	1
255	165	1
255	166	1
255	167	1
255	168	1
255	169	1
255	170	1
255	171	1
255	172	1
255	173	1
255	174	1
255	175	1
255	176	1
255	177	1
255	178	1
255	179	1
255	180	1
255	181	1
255	182	1
255	183	1
255	184	1
255	185	1	105	min	0			NA
251	186	1	180	FWHM	0			NA
247	187	1			0			NA
202	188	1			0			NA
203	189	1			0			NA
175	190	1			1			175
166	191	1			1			166
138	192	1			1			138
139	193	1			1			139
139	194	1			1			139
137	195	1			1			137
136	196	1			1			136
134	197	1			1			134
130	198	1			1			130
126	199	1			1			126
115	200	1			1			115
113	201	1			1			113
111	202	1			1			111
111	203	1			1			111
110	204	1			1			110
111	205	1			1			111
115	206	1			1			115
119	207	1			1			119
120	208	1			1			120
127	209	1			1			127
132	210	1			1			132
132	211	1			1			132
128	212	1			1			128
125	213	1			1			125
123	214	1			1			123
121	215	1			1			121
122	216	1			1			122
121	217	1			1			121
119	218	1			1			119
116	219	1			1			116
112	220	1			1			112
109	221	1			1			109
107	222	1			1			107
106	223	1			1			106
108	224	1			1			108
105	225	1			1			105
105	226	1			1			105
106	227	1			1			106
108	228	1			1			108
108	229	1			1			108
110	230	1			1			110
111	231	1			1			111
115	232	1			1			115
114	233	1			1			114
114	234	1			1			114
114	235	1			1			114
116	236	1			1			116
117	237	1			1			117
117	238	1			1			117
117	239	1			1			117
115	240	1			1			115
113	241	1			1			113
110	242	1			1			110
110	243	1			1			110
111	244	1			1			111
114	245	1			1			114
116	246	1			1			116
118	247	1			1			118
117	248	1			1			117
118	249	1			1			118
119	250	1			1			119
120	251	1			1			120
121	252	1			1			121
125	253	1			1			125
128	254	1			1			128
131	255	1			1			131
133	256	1			1			133
136	257	1			1			136
140	258	1			1			140
144	259	1			1			144
148	260	1			1			148
151	261	1			1			151
153	262	1			1			153
154	263	1			1			154
169	264	1			1			169
187	265	1			0			NA
217	266	1			0			NA
237	267	1			0			NA
255	268	1			0			NA
255	269	1			0			NA
255	270	1			0			NA
254	271	1			0			NA
255	272	1			0			NA
255	273	1			0			NA
255	274	1			0			NA
255	275	1			0			NA
255	276	1			0			NA
255	277	1			0			NA
255	278	1			0	75	352.5	NA
255	279	1
255	280	1
255	281	1
255	282	1
255	283	1
255	284	1
255	285	1
255	286	1
255	287	1
255	288	1
255	289	1
255	290	1
255	291	1
255	292	1
255	293	1
255	294	1
255	295	1
255	296	1
255	297	1
255	298	1
255	299	1
255	300	1
255	301	1
255	302	1
255	303	1
255	304	1
255	305	1
255	306	1
255	307	1
255	308	1
255	309	1
255	310	1
255	311	1
255	312	1
255	313	1
255	314	1
255	315	1
255	316	1
255	317	1
255	318	1
255	319	1
255	320	1
255	321	1
255	322	1
255	323	1
255	324	1
255	325	1
255	326	1
255	327	1
255	328	1
255	329	1
255	330	1
255	331	1
255	332	1
255	333	1
255	334	1
255	335	1
255	336	1
255	337	1
255	338	1
255	339	1
255	340	1
255	341	1
255	342	1
255	343	1
255	344	1
255	345	1
255	346	1	124	min	0			NA
252	347	1	189.5	FWHM	0			NA
255	348	1			0			NA
254	349	1			0			NA
232	350	1			0			NA
236	351	1			0			NA
200	352	1			0			NA
200	353	1			0			NA
174	354	1			1			174
171	355	1			1			171
172	356	1			1			172
171	357	1			1			171
164	358	1			1			164
164	359	1			1			164
163	360	1			1			163
157	361	1			1			157
159	362	1			1			159
159	363	1			1			159
150	364	1			1			150
145	365	1			1			145
143	366	1			1			143
138	367	1			1			138
138	368	1			1			138
138	369	1			1			138
137	370	1			1			137
138	371	1			1			138
139	372	1			1			139
139	373	1			1			139
138	374	1			1			138
137	375	1			1			137
140	376	1			1			140
140	377	1			1			140
146	378	1			1			146
150	379	1			1			150
152	380	1			1			152
157	381	1			1			157
159	382	1			1			159
156	383	1			1			156
149	384	1			1			149
145	385	1			1			145
138	386	1			1			138
132	387	1			1			132
132	388	1			1			132
137	389	1			1			137
138	390	1			1			138
136	391	1			1			136
133	392	1			1			133
130	393	1			1			130
128	394	1			1			128
127	395	1			1			127
126	396	1			1			126
124	397	1			1			124
125	398	1			1			125
126	399	1			1			126
128	400	1			1			128
127	401	1			1			127
127	402	1			1			127
128	403	1			1			128
128	404	1			1			128
130	405	1			1			130
131	406	1			1			131
132	407	1			1			132
133	408	1			1			133
130	409	1			1			130
129	410	1			1			129
131	411	1			1			131
135	412	1			1			135
139	413	1			1			139
140	414	1			1			140
140	415	1			1			140
143	416	1			1			143
142	417	1			1			142
143	418	1			1			143
145	419	1			1			145
145	420	1			1			145
147	421	1			1			147
151	422	1			1			151
155	423	1			1			155
168	424	1			1			168
178	425	1			1			178
196	426	1			0			NA
201	427	1			0			NA
218	428	1			0			NA
232	429	1			0			NA
254	430	1			0			NA
254	431	1			0			NA
255	432	1			0			NA
255	433	1			0			NA
255	434	1			0			NA
255	435	1			0			NA
255	436	1			0			NA
255	437	1			0			NA
255	438	1			0			NA
255	439	1			0	72	338.4	NA
255	440	1
255	441	1
255	442	1
255	443	1
255	444	1
255	445	1
255	446	1
255	447	1
255	448	1
255	449	1
255	450	1
255	451	1
255	452	1
255	453	1
255	454	1
255	455	1
255	456	1
255	457	1
255	458	1
255	459	1
255	460	1
255	461	1
255	462	1
255	463	1
255	464	1
255	465	1
255	466	1
255	467	1
255	468	1
255	469	1
255	470	1
255	471	1
255	472	1
255	473	1
255	474	1
255	475	1
255	476	1
255	477	1
255	478	1
255	479	1
255	480	1
255	481	1
255	482	1
255	483	1
255	484	1
255	485	1
255	486	1
255	487	1
255	488	1
255	489	1
255	490	1
255	491	1
255	492	1
255	493	1
255	494	1
255	495	1
255	496	1
255	497	1
255	498	1
255	499	1
255	500	1
255	501	1
255	502	1
255	503	1
255	504	1
255	505	1
255	506	1
255	507	1
255	508	1
255	509	1
255	510	1
255	511	1	123	min	0			NA
253	512	1	189	FWHM	0			NA
252	513	1			0			NA
220	514	1			0			NA
222	515	1			0			NA
188	516	1			1			188
196	517	1			0			NA
175	518	1			1			175
167	519	1			1			167
161	520	1			1			161
160	521	1			1			160
158	522	1			1			158
155	523	1			1			155
153	524	1			1			153
151	525	1			1			151
147	526	1			1			147
144	527	1			1			144
145	528	1			1			145
144	529	1			1			144
142	530	1			1			142
140	531	1			1			140
137	532	1			1			137
136	533	1			1			136
135	534	1			1			135
134	535	1			1			134
134	536	1			1			134
133	537	1			1			133
132	538	1			1			132
132	539	1			1			132
133	540	1			1			133
133	541	1			1			133
133	542	1			1			133
133	543	1			1			133
134	544	1			1			134
134	545	1			1			134
133	546	1			1			133
132	547	1			1			132
131	548	1			1			131
130	549	1			1			130
130	550	1			1			130
129	551	1			1			129
129	552	1			1			129
128	553	1			1			128
126	554	1			1			126
124	555	1			1			124
123	556	1			1			123
123	557	1			1			123
124	558	1			1			124
124	559	1			1			124
127	560	1			1			127
127	561	1			1			127
127	562	1			1			127
127	563	1			1			127
128	564	1			1			128
130	565	1			1			130
130	566	1			1			130
127	567	1			1			127
128	568	1			1			128
130	569	1			1			130
132	570	1			1			132
132	571	1			1			132
131	572	1			1			131
131	573	1			1			131
133	574	1			1			133
135	575	1			1			135
135	576	1			1			135
136	577	1			1			136
138	578	1			1			138
139	579	1			1			139
141	580	1			1			141
143	581	1			1			143
146	582	1			1			146
147	583	1			1			147
150	584	1			1			150
155	585	1			1			155
154	586	1			1			154
166	587	1			1			166
184	588	1			1			184
182	589	1			1			182
206	590	1			0			NA
223	591	1			0			NA
247	592	1			0			NA
253	593	1			0			NA
255	594	1			0			NA
255	595	1			0			NA
254	596	1			0			NA
255	597	1			0			NA
255	598	1			0			NA
253	599	1			0			NA
255	600	1			0			NA
255	601	1			0			NA
255	602	1			0			NA
255	603	1			0			NA
255	604	1			0	73	343.1	NA
255	605	1
255	606	1
255	607	1
255	608	1
255	609	1
255	610	1
255	611	1
255	612	1
255	613	1
255	614	1
255	615	1
255	616	1
255	617	1
255	618	1
255	619	1
255	620	1
255	621	1
255	622	1
255	623	1
255	624	1
255	625	1
255	626	1
255	627	1
255	628	1
255	629	1
255	630	1
255	631	1
255	632	1
255	633	1
255	634	1
255	635	1
255	636	1
255	637	1
255	638	1
