# Supplementary material for: Traceable Calibration, Performance Metrics, and Uncertainty Estimates of Minirhizotron Digital Imagery for Fine-Root Measurements
Source: PLoS One. 2014 Nov 12;9(11):e112362. doi: 10.1371/journal.pone.0112362 (PMC4229195; doi:10.1371/journal.pone.0112362)
Supplement: Data S1 — Data and uncertainty analyses for the procedures described in this manuscript. (ZIP) [file pone.0112362.s001.zip › Data for submission/Sensitivity and Root Diameter/AMR-A/calibration_AMRA_trueness_70LPI_2.xlsx]

## Sheet: calibration_AMRA_trueness_70LPI
255	1	1
255	2	1
255	3	1
255	4	1
255	5	1
255	6	1
255	7	1
255	8	1
255	9	1
255	10	1
255	11	1
255	12	1
255	13	1
255	14	1
255	15	1
255	16	1
255	17	1
255	18	1
255	19	1
255	20	1
255	21	1
255	22	1
255	23	1
255	24	1
255	25	1
255	26	1
255	27	1
255	28	1
255	29	1
255	30	1
255	31	1
255	32	1
255	33	1
255	34	1
255	35	1
255	36	1
255	37	1
255	38	1
255	39	1
255	40	1
255	41	1
255	42	1
255	43	1
255	44	1
255	45	1
255	46	1
255	47	1
255	48	1
255	49	1
255	50	1
255	51	1
255	52	1
255	53	1
255	54	1
255	55	1	92	min	0			NA
252	56	1	173.5	FWHM	0			NA
255	57	1			0			NA
209	58	1			0			NA
187	59	1			0			NA
175	60	1			0			NA
172	61	1			1			172
144	62	1			1			144
140	63	1			1			140
135	64	1			1			135
138	65	1			1			138
128	66	1			1			128
124	67	1			1			124
124	68	1			1			124
122	69	1			1			122
126	70	1			1			126
127	71	1			1			127
134	72	1			1			134
136	73	1			1			136
137	74	1			1			137
135	75	1			1			135
131	76	1			1			131
127	77	1			1			127
120	78	1			1			120
114	79	1			1			114
113	80	1			1			113
112	81	1			1			112
114	82	1			1			114
107	83	1			1			107
108	84	1			1			108
104	85	1			1			104
110	86	1			1			110
112	87	1			1			112
114	88	1			1			114
123	89	1			1			123
119	90	1			1			119
123	91	1			1			123
139	92	1			1			139
151	93	1			1			151
128	94	1			1			128
120	95	1			1			120
112	96	1			1			112
110	97	1			1			110
107	98	1			1			107
102	99	1			1			102
97	100	1			1			97
95	101	1			1			95
97	102	1			1			97
100	103	1			1			100
104	104	1			1			104
106	105	1			1			106
107	106	1			1			107
104	107	1			1			104
99	108	1			1			99
94	109	1			1			94
92	110	1			1			92
92	111	1			1			92
96	112	1			1			96
96	113	1			1			96
98	114	1			1			98
102	115	1			1			102
106	116	1			1			106
109	117	1			1			109
113	118	1			1			113
118	119	1			1			118
124	120	1			1			124
128	121	1			1			128
123	122	1			1			123
121	123	1			1			121
111	124	1			1			111
113	125	1			1			113
111	126	1			1			111
113	127	1			1			113
120	128	1			1			120
126	129	1			1			126
131	130	1			1			131
141	131	1			1			141
139	132	1			1			139
145	133	1			1			145
146	134	1			1			146
152	135	1			1			152
170	136	1			1			170
198	137	1			0			NA
247	138	1			0			NA
253	139	1			0			NA
254	140	1			0			NA
255	141	1			0			NA
255	142	1			0			NA
255	143	1			0			NA
255	144	1			0			NA
255	145	1			0			NA
255	146	1			0			NA
255	147	1			0			NA
255	148	1			0	76	357.2	NA
255	149	1
255	150	1
255	151	1
255	152	1
255	153	1
255	154	1
255	155	1
255	156	1
255	157	1
255	158	1
255	159	1
255	160	1
255	161	1
255	162	1
255	163	1
255	164	1
255	165	1
255	166	1
255	167	1
255	168	1
255	169	1
255	170	1
255	171	1
255	172	1
255	173	1
255	174	1
255	175	1
255	176	1
255	177	1
255	178	1
255	179	1
255	180	1
255	181	1
255	182	1
255	183	1
255	184	1
255	185	1
255	186	1
255	187	1
255	188	1
255	189	1
255	190	1
255	191	1
255	192	1
255	193	1
255	194	1
255	195	1
255	196	1
255	197	1
255	198	1
255	199	1
255	200	1
255	201	1
255	202	1
255	203	1
255	204	1
255	205	1
255	206	1
255	207	1
255	208	1
255	209	1
255	210	1
255	211	1
255	212	1
255	213	1
255	214	1
255	215	1
255	216	1	102	min	0			NA
254	217	1	178.5	FWHM	0			NA
255	218	1			0			NA
254	219	1			0			NA
237	220	1			0			NA
225	221	1			0			NA
162	222	1			1			162
176	223	1			1			176
159	224	1			1			159
148	225	1			1			148
131	226	1			1			131
136	227	1			1			136
125	228	1			1			125
117	229	1			1			117
119	230	1			1			119
120	231	1			1			120
117	232	1			1			117
118	233	1			1			118
123	234	1			1			123
130	235	1			1			130
131	236	1			1			131
125	237	1			1			125
119	238	1			1			119
118	239	1			1			118
113	240	1			1			113
110	241	1			1			110
109	242	1			1			109
108	243	1			1			108
104	244	1			1			104
105	245	1			1			105
107	246	1			1			107
106	247	1			1			106
104	248	1			1			104
103	249	1			1			103
102	250	1			1			102
103	251	1			1			103
104	252	1			1			104
106	253	1			1			106
106	254	1			1			106
106	255	1			1			106
107	256	1			1			107
107	257	1			1			107
108	258	1			1			108
110	259	1			1			110
111	260	1			1			111
111	261	1			1			111
113	262	1			1			113
115	263	1			1			115
116	264	1			1			116
119	265	1			1			119
125	266	1			1			125
132	267	1			1			132
138	268	1			1			138
140	269	1			1			140
140	270	1			1			140
139	271	1			1			139
134	272	1			1			134
126	273	1			1			126
122	274	1			1			122
124	275	1			1			124
129	276	1			1			129
130	277	1			1			130
131	278	1			1			131
132	279	1			1			132
132	280	1			1			132
129	281	1			1			129
127	282	1			1			127
126	283	1			1			126
123	284	1			1			123
118	285	1			1			118
114	286	1			1			114
112	287	1			1			112
114	288	1			1			114
120	289	1			1			120
119	290	1			1			119
124	291	1			1			124
131	292	1			1			131
140	293	1			1			140
153	294	1			1			153
155	295	1			1			155
170	296	1			1			170
170	297	1			1			170
192	298	1			0			NA
214	299	1			0			NA
248	300	1			0			NA
254	301	1			0			NA
255	302	1			0			NA
255	303	1			0			NA
255	304	1			0			NA
255	305	1			0			NA
255	306	1			0			NA
255	307	1			0			NA
255	308	1			0			NA
255	309	1			0	76	357.2	NA
255	310	1
255	311	1
255	312	1
255	313	1
255	314	1
255	315	1
255	316	1
255	317	1
255	318	1
255	319	1
255	320	1
255	321	1
255	322	1
255	323	1
255	324	1
255	325	1
255	326	1
255	327	1
255	328	1
255	329	1
255	330	1
255	331	1
255	332	1
255	333	1
255	334	1
255	335	1
255	336	1
255	337	1
255	338	1
255	339	1
255	340	1
255	341	1
255	342	1
255	343	1
255	344	1
255	345	1
255	346	1
255	347	1
255	348	1
255	349	1
255	350	1
255	351	1
255	352	1
255	353	1
255	354	1
255	355	1
255	356	1
255	357	1
255	358	1
255	359	1
255	360	1
255	361	1
255	362	1
255	363	1
255	364	1
255	365	1
255	366	1
255	367	1
255	368	1
255	369	1
255	370	1
255	371	1
255	372	1
255	373	1
255	374	1
255	375	1
255	376	1	121	min	0			NA
254	377	1	188	FWHM	0			NA
254	378	1			0			NA
255	379	1			0			NA
255	380	1			0			NA
253	381	1			0			NA
247	382	1			0			NA
242	383	1			0			NA
200	384	1			0			NA
198	385	1			0			NA
177	386	1			1			177
174	387	1			1			174
152	388	1			1			152
144	389	1			1			144
147	390	1			1			147
148	391	1			1			148
145	392	1			1			145
147	393	1			1			147
145	394	1			1			145
151	395	1			1			151
151	396	1			1			151
145	397	1			1			145
144	398	1			1			144
139	399	1			1			139
143	400	1			1			143
141	401	1			1			141
137	402	1			1			137
133	403	1			1			133
130	404	1			1			130
128	405	1			1			128
127	406	1			1			127
127	407	1			1			127
123	408	1			1			123
121	409	1			1			121
121	410	1			1			121
122	411	1			1			122
123	412	1			1			123
124	413	1			1			124
127	414	1			1			127
130	415	1			1			130
132	416	1			1			132
137	417	1			1			137
141	418	1			1			141
140	419	1			1			140
136	420	1			1			136
132	421	1			1			132
128	422	1			1			128
125	423	1			1			125
124	424	1			1			124
121	425	1			1			121
123	426	1			1			123
125	427	1			1			125
127	428	1			1			127
133	429	1			1			133
138	430	1			1			138
137	431	1			1			137
134	432	1			1			134
133	433	1			1			133
132	434	1			1			132
129	435	1			1			129
128	436	1			1			128
128	437	1			1			128
129	438	1			1			129
129	439	1			1			129
129	440	1			1			129
130	441	1			1			130
131	442	1			1			131
131	443	1			1			131
131	444	1			1			131
131	445	1			1			131
131	446	1			1			131
131	447	1			1			131
132	448	1			1			132
136	449	1			1			136
142	450	1			1			142
147	451	1			1			147
148	452	1			1			148
148	453	1			1			148
151	454	1			1			151
155	455	1			1			155
160	456	1			1			160
167	457	1			1			167
186	458	1			1			186
196	459	1			0			NA
222	460	1			0			NA
233	461	1			0			NA
255	462	1			0			NA
254	463	1			0			NA
255	464	1			0			NA
255	465	1			0			NA
255	466	1			0			NA
255	467	1			0			NA
255	468	1			0			NA
255	469	1			0	73	343.1	NA
255	470	1
255	471	1
255	472	1
255	473	1
255	474	1
255	475	1
255	476	1
255	477	1
255	478	1
255	479	1
255	480	1
255	481	1
255	482	1
255	483	1
255	484	1
255	485	1
255	486	1
255	487	1
255	488	1
255	489	1
255	490	1
255	491	1
255	492	1
255	493	1
255	494	1
255	495	1
255	496	1
255	497	1
255	498	1
255	499	1
255	500	1
255	501	1
255	502	1
255	503	1
255	504	1
255	505	1
255	506	1
255	507	1
255	508	1
255	509	1
255	510	1
255	511	1
255	512	1
255	513	1
255	514	1
255	515	1
255	516	1
255	517	1
255	518	1
255	519	1
255	520	1
255	521	1
255	522	1
255	523	1
255	524	1
255	525	1
255	526	1
255	527	1
255	528	1
255	529	1
255	530	1
255	531	1
255	532	1
255	533	1
255	534	1
255	535	1
255	536	1
255	537	1
255	538	1
255	539	1
255	540	1
255	541	1
255	542	1	108	min	0			NA
255	543	1	181.5	FWHM	0			NA
249	544	1			0			NA
250	545	1			0			NA
205	546	1			0			NA
212	547	1			0			NA
188	548	1			0			NA
178	549	1			1			178
158	550	1			1			158
154	551	1			1			154
148	552	1			1			148
143	553	1			1			143
141	554	1			1			141
138	555	1			1			138
132	556	1			1			132
131	557	1			1			131
131	558	1			1			131
127	559	1			1			127
129	560	1			1			129
118	561	1			1			118
120	562	1			1			120
119	563	1			1			119
119	564	1			1			119
123	565	1			1			123
118	566	1			1			118
119	567	1			1			119
115	568	1			1			115
115	569	1			1			115
116	570	1			1			116
116	571	1			1			116
116	572	1			1			116
115	573	1			1			115
114	574	1			1			114
113	575	1			1			113
114	576	1			1			114
113	577	1			1			113
112	578	1			1			112
111	579	1			1			111
110	580	1			1			110
110	581	1			1			110
110	582	1			1			110
110	583	1			1			110
110	584	1			1			110
109	585	1			1			109
108	586	1			1			108
108	587	1			1			108
109	588	1			1			109
109	589	1			1			109
109	590	1			1			109
108	591	1			1			108
110	592	1			1			110
109	593	1			1			109
110	594	1			1			110
111	595	1			1			111
111	596	1			1			111
112	597	1			1			112
114	598	1			1			114
118	599	1			1			118
124	600	1			1			124
125	601	1			1			125
127	602	1			1			127
127	603	1			1			127
125	604	1			1			125
123	605	1			1			123
122	606	1			1			122
122	607	1			1			122
122	608	1			1			122
122	609	1			1			122
121	610	1			1			121
122	611	1			1			122
123	612	1			1			123
129	613	1			1			129
139	614	1			1			139
148	615	1			1			148
147	616	1			1			147
148	617	1			1			148
153	618	1			1			153
157	619	1			1			157
177	620	1			1			177
185	621	1			0			NA
199	622	1			0			NA
216	623	1			0			NA
245	624	1			0			NA
252	625	1			0			NA
255	626	1			0			NA
255	627	1			0			NA
255	628	1			0			NA
255	629	1			0			NA
254	630	1			0			NA
255	631	1			0			NA
255	632	1			0			NA
255	633	1			0			NA
255	634	1			0			NA
255	635	1			0	72	338.4	NA
255	636	1
255	637	1
255	638	1
