# Supplementary material for: Traceable Calibration, Performance Metrics, and Uncertainty Estimates of Minirhizotron Digital Imagery for Fine-Root Measurements
Source: PLoS One. 2014 Nov 12;9(11):e112362. doi: 10.1371/journal.pone.0112362 (PMC4229195; doi:10.1371/journal.pone.0112362)
Supplement: Data S1 — Data and uncertainty analyses for the procedures described in this manuscript. (ZIP) [file pone.0112362.s001.zip › Data for submission/Sensitivity and Root Diameter/AMR-A/calibration_AMRA_trueness_70LPI_3.csv]

242	1	1
253	2	1
253	3	1
254	4	1
255	5	1
255	6	1
255	7	1
255	8	1
255	9	1
255	10	1
255	11	1
255	12	1
255	13	1
255	14	1
255	15	1
255	16	1
255	17	1
255	18	1
255	19	1
255	20	1
255	21	1
255	22	1
255	23	1
255	24	1
255	25	1
255	26	1
255	27	1
255	28	1
255	29	1
255	30	1
255	31	1
255	32	1
255	33	1
255	34	1
255	35	1
255	36	1
255	37	1
255	38	1
255	39	1
255	40	1
255	41	1
255	42	1
255	43	1
255	44	1
255	45	1
255	46	1
255	47	1
255	48	1
255	49	1
255	50	1
255	51	1
255	52	1
255	53	1
255	54	1
255	55	1
255	56	1
255	57	1
255	58	1
255	59	1
255	60	1
255	61	1
255	62	1
255	63	1
255	64	1
255	65	1
255	66	1
255	67	1
255	68	1
255	69	1
255	70	1
255	71	1
255	72	1
255	73	1
255	74	1
255	75	1
255	76	1
255	77	1
255	78	1
255	79	1
255	80	1	94	min	0			NA
254	81	1	174.5	FWHM	0			NA
240	82	1			0			NA
238	83	1			0			NA
171	84	1			1			171
179	85	1			0			NA
150	86	1			1			150
138	87	1			1			138
131	88	1			1			131
134	89	1			1			134
129	90	1			1			129
127	91	1			1			127
124	92	1			1			124
120	93	1			1			120
121	94	1			1			121
117	95	1			1			117
113	96	1			1			113
112	97	1			1			112
112	98	1			1			112
112	99	1			1			112
113	100	1			1			113
112	101	1			1			112
109	102	1			1			109
107	103	1			1			107
107	104	1			1			107
105	105	1			1			105
102	106	1			1			102
101	107	1			1			101
99	108	1			1			99
98	109	1			1			98
100	110	1			1			100
102	111	1			1			102
103	112	1			1			103
107	113	1			1			107
126	114	1			1			126
135	115	1			1			135
145	116	1			1			145
141	117	1			1			141
140	118	1			1			140
128	119	1			1			128
96	120	1			1			96
94	121	1			1			94
95	122	1			1			95
100	123	1			1			100
101	124	1			1			101
96	125	1			1			96
107	126	1			1			107
128	127	1			1			128
120	128	1			1			120
122	129	1			1			122
124	130	1			1			124
125	131	1			1			125
123	132	1			1			123
117	133	1			1			117
110	134	1			1			110
105	135	1			1			105
101	136	1			1			101
98	137	1			1			98
96	138	1			1			96
97	139	1			1			97
99	140	1			1			99
103	141	1			1			103
108	142	1			1			108
113	143	1			1			113
127	144	1			1			127
133	145	1			1			133
128	146	1			1			128
132	147	1			1			132
134	148	1			1			134
129	149	1			1			129
131	150	1			1			131
131	151	1			1			131
138	152	1			1			138
138	153	1			1			138
139	154	1			1			139
133	155	1			1			133
127	156	1			1			127
118	157	1			1			118
109	158	1			1			109
114	159	1			1			114
154	160	1			1			154
180	161	1			0			NA
235	162	1			0			NA
250	163	1			0			NA
253	164	1			0			NA
255	165	1			0			NA
255	166	1			0			NA
255	167	1			0			NA
255	168	1			0			NA
255	169	1			0			NA
255	170	1			0			NA
255	171	1			0			NA
255	172	1			0			NA
255	173	1			0	76	357.2	NA
255	174	1
255	175	1
255	176	1
255	177	1
255	178	1
255	179	1
255	180	1
255	181	1
255	182	1
255	183	1
255	184	1
255	185	1
255	186	1
255	187	1
255	188	1
255	189	1
255	190	1
255	191	1
255	192	1
255	193	1
255	194	1
255	195	1
255	196	1
255	197	1
255	198	1
255	199	1
255	200	1
255	201	1
255	202	1
255	203	1
255	204	1
255	205	1
255	206	1
255	207	1
255	208	1
255	209	1
255	210	1
255	211	1
255	212	1
255	213	1
255	214	1
255	215	1
255	216	1
255	217	1
255	218	1
255	219	1
255	220	1
255	221	1
255	222	1
255	223	1
255	224	1
255	225	1
255	226	1
255	227	1
255	228	1
255	229	1
255	230	1
255	231	1
255	232	1
255	233	1
255	234	1
255	235	1
255	236	1
255	237	1
255	238	1
255	239	1
255	240	1
254	241	1
255	242	1
255	243	1
243	244	1	82
243	245	1
213	246	1
202	247	1
164	248	1
160	249	1
154	250	1
149	251	1
146	252	1
144	253	1
139	254	1
136	255	1
132	256	1
130	257	1
128	258	1
128	259	1
130	260	1
131	261	1
130	262	1
129	263	1
124	264	1
124	265	1
123	266	1
120	267	1
117	268	1
115	269	1
115	270	1
116	271	1
115	272	1
115	273	1
117	274	1
121	275	1
126	276	1
127	277	1
126	278	1
124	279	1
123	280	1
122	281	1
120	282	1
119	283	1
118	284	1
117	285	1
115	286	1
114	287	1
111	288	1
109	289	1
108	290	1
109	291	1
111	292	1
114	293	1
116	294	1
118	295	1
112	296	1
112	297	1
111	298	1
110	299	1
109	300	1
110	301	1
112	302	1
115	303	1
122	304	1
130	305	1
132	306	1
132	307	1
139	308	1
144	309	1
145	310	1
144	311	1
142	312	1
142	313	1
142	314	1
142	315	1
143	316	1
143	317	1
144	318	1
143	319	1
164	320	1
161	321	1
185	322	1
210	323	1
240	324	1
252	325	1
255	326	1
255	327	1
255	328	1
255	329	1
255	330	1
255	331	1
255	332	1
255	333	1
255	334	1
255	335	1
255	336	1
255	337	1
255	338	1
255	339	1
255	340	1
255	341	1
255	342	1
255	343	1
255	344	1
255	345	1
255	346	1
255	347	1
255	348	1
255	349	1
255	350	1
255	351	1
255	352	1
255	353	1
255	354	1
255	355	1
255	356	1
255	357	1
255	358	1
255	359	1
255	360	1
255	361	1
255	362	1
255	363	1
255	364	1
255	365	1
255	366	1
255	367	1
255	368	1
255	369	1
255	370	1
255	371	1
255	372	1
255	373	1
255	374	1
255	375	1
255	376	1
255	377	1
255	378	1
255	379	1
255	380	1
255	381	1
255	382	1
255	383	1
255	384	1
255	385	1
255	386	1
255	387	1
255	388	1
255	389	1
255	390	1
255	391	1
255	392	1
255	393	1
255	394	1
255	395	1
255	396	1
255	397	1
255	398	1
255	399	1
255	400	1
255	401	1
254	402	1
255	403	1
255	404	1
254	405	1	83
248	406	1
241	407	1
206	408	1
196	409	1
158	410	1
152	411	1
154	412	1
149	413	1
142	414	1
138	415	1
133	416	1
128	417	1
123	418	1
121	419	1
120	420	1
118	421	1
118	422	1
119	423	1
117	424	1
120	425	1
122	426	1
124	427	1
124	428	1
124	429	1
125	430	1
126	431	1
124	432	1
125	433	1
126	434	1
126	435	1
122	436	1
117	437	1
116	438	1
117	439	1
121	440	1
122	441	1
123	442	1
123	443	1
121	444	1
118	445	1
115	446	1
114	447	1
114	448	1
114	449	1
114	450	1
114	451	1
113	452	1
112	453	1
111	454	1
111	455	1
115	456	1
114	457	1
113	458	1
114	459	1
116	460	1
117	461	1
116	462	1
115	463	1
115	464	1
115	465	1
116	466	1
117	467	1
118	468	1
119	469	1
120	470	1
121	471	1
118	472	1
117	473	1
118	474	1
122	475	1
123	476	1
126	477	1
133	478	1
141	479	1
147	480	1
155	481	1
172	482	1
177	483	1
200	484	1
226	485	1
253	486	1
253	487	1
255	488	1
255	489	1
255	490	1
255	491	1
255	492	1
255	493	1
255	494	1
255	495	1
255	496	1
255	497	1
255	498	1
255	499	1
255	500	1
255	501	1
255	502	1
255	503	1
255	504	1
255	505	1
255	506	1
255	507	1
255	508	1
255	509	1
255	510	1
255	511	1
255	512	1
255	513	1
255	514	1
255	515	1
255	516	1
255	517	1
255	518	1
255	519	1
255	520	1
255	521	1
255	522	1
255	523	1
255	524	1
255	525	1
255	526	1
255	527	1
255	528	1
255	529	1
255	530	1
255	531	1
255	532	1
255	533	1
255	534	1
255	535	1
255	536	1
255	537	1
255	538	1
255	539	1
255	540	1
255	541	1
255	542	1
255	543	1
255	544	1
255	545	1
255	546	1
255	547	1
255	548	1
255	549	1
