# Supplementary material for: Traceable Calibration, Performance Metrics, and Uncertainty Estimates of Minirhizotron Digital Imagery for Fine-Root Measurements
Source: PLoS One. 2014 Nov 12;9(11):e112362. doi: 10.1371/journal.pone.0112362 (PMC4229195; doi:10.1371/journal.pone.0112362)
Supplement: Data S1 — Data and uncertainty analyses for the procedures described in this manuscript. (ZIP) [file pone.0112362.s001.zip › Data for submission/Sensitivity and Root Diameter/AMR-A/calibration_AMRA_trueness_70LPI_4.csv]

255	1	1
255	2	1
255	3	1
255	4	1
255	5	1
255	6	1
255	7	1
255	8	1
255	9	1
255	10	1
255	11	1
255	12	1
255	13	1
255	14	1
255	15	1
255	16	1
255	17	1
255	18	1
255	19	1
255	20	1
255	21	1
255	22	1
255	23	1
255	24	1
255	25	1
255	26	1
255	27	1
255	28	1
255	29	1
255	30	1
255	31	1
255	32	1
255	33	1
255	34	1
255	35	1
255	36	1
255	37	1
255	38	1
255	39	1
255	40	1
255	41	1
255	42	1
255	43	1
255	44	1
255	45	1
255	46	1
255	47	1
255	48	1
255	49	1
255	50	1
255	51	1
255	52	1
255	53	1
255	54	1
255	55	1	91	min	0			NA
255	56	1	173	FWHM	0			NA
254	57	1			0			NA
240	58	1			0			NA
224	59	1			0			NA
173	60	1			1			173
170	61	1			1			170
128	62	1			1			128
126	63	1			1			126
130	64	1			1			130
127	65	1			1			127
122	66	1			1			122
121	67	1			1			121
118	68	1			1			118
117	69	1			1			117
113	70	1			1			113
112	71	1			1			112
112	72	1			1			112
114	73	1			1			114
117	74	1			1			117
119	75	1			1			119
119	76	1			1			119
117	77	1			1			117
111	78	1			1			111
107	79	1			1			107
103	80	1			1			103
99	81	1			1			99
97	82	1			1			97
97	83	1			1			97
99	84	1			1			99
101	85	1			1			101
100	86	1			1			100
99	87	1			1			99
98	88	1			1			98
98	89	1			1			98
101	90	1			1			101
103	91	1			1			103
103	92	1			1			103
100	93	1			1			100
97	94	1			1			97
97	95	1			1			97
97	96	1			1			97
98	97	1			1			98
99	98	1			1			99
101	99	1			1			101
102	100	1			1			102
103	101	1			1			103
100	102	1			1			100
98	103	1			1			98
96	104	1			1			96
94	105	1			1			94
93	106	1			1			93
94	107	1			1			94
96	108	1			1			96
97	109	1			1			97
103	110	1			1			103
107	111	1			1			107
109	112	1			1			109
108	113	1			1			108
107	114	1			1			107
105	115	1			1			105
100	116	1			1			100
93	117	1			1			93
91	118	1			1			91
94	119	1			1			94
96	120	1			1			96
96	121	1			1			96
98	122	1			1			98
103	123	1			1			103
107	124	1			1			107
109	125	1			1			109
114	126	1			1			114
113	127	1			1			113
113	128	1			1			113
115	129	1			1			115
115	130	1			1			115
116	131	1			1			116
119	132	1			1			119
123	133	1			1			123
138	134	1			1			138
143	135	1			1			143
167	136	1			1			167
202	137	1			0			NA
243	138	1			0			NA
253	139	1			0			NA
254	140	1			0			NA
254	141	1			0			NA
255	142	1			0			NA
255	143	1			0			NA
255	144	1			0			NA
255	145	1			0			NA
255	146	1			0			NA
255	147	1			0			NA
255	148	1			0	77	361.9	NA
255	149	1
255	150	1
255	151	1
255	152	1
255	153	1
255	154	1
255	155	1
255	156	1
255	157	1
255	158	1
255	159	1
255	160	1
255	161	1
255	162	1
255	163	1
255	164	1
255	165	1
255	166	1
255	167	1
255	168	1
255	169	1
255	170	1
255	171	1
255	172	1
255	173	1
255	174	1
255	175	1
255	176	1
255	177	1
255	178	1
255	179	1
255	180	1
255	181	1
255	182	1
255	183	1
255	184	1
255	185	1
255	186	1
255	187	1
255	188	1
255	189	1
255	190	1
255	191	1
255	192	1
255	193	1
255	194	1
255	195	1
255	196	1
255	197	1
255	198	1
255	199	1
255	200	1
255	201	1
255	202	1
255	203	1
255	204	1
255	205	1
255	206	1
255	207	1
255	208	1
255	209	1
255	210	1
255	211	1
255	212	1
255	213	1
255	214	1
255	215	1
255	216	1
253	217	1
254	218	1
255	219	1
208	220	1	81
212	221	1
168	222	1
168	223	1
151	224	1
147	225	1
138	226	1
133	227	1
128	228	1
128	229	1
130	230	1
129	231	1
131	232	1
135	233	1
136	234	1
133	235	1
128	236	1
125	237	1
125	238	1
124	239	1
124	240	1
126	241	1
127	242	1
126	243	1
123	244	1
119	245	1
113	246	1
110	247	1
106	248	1
104	249	1
104	250	1
104	251	1
105	252	1
105	253	1
107	254	1
108	255	1
109	256	1
109	257	1
109	258	1
108	259	1
108	260	1
108	261	1
109	262	1
109	263	1
111	264	1
111	265	1
112	266	1
111	267	1
110	268	1
110	269	1
109	270	1
111	271	1
108	272	1
104	273	1
107	274	1
110	275	1
111	276	1
114	277	1
115	278	1
117	279	1
115	280	1
117	281	1
122	282	1
125	283	1
126	284	1
130	285	1
132	286	1
135	287	1
139	288	1
142	289	1
148	290	1
163	291	1
175	292	1
177	293	1
190	294	1
181	295	1
182	296	1
215	297	1
242	298	1
247	299	1
254	300	1
255	301	1
255	302	1
255	303	1
255	304	1
255	305	1
255	306	1
255	307	1
255	308	1
255	309	1
255	310	1
255	311	1
255	312	1
255	313	1
255	314	1
255	315	1
255	316	1
255	317	1
255	318	1
255	319	1
255	320	1
255	321	1
255	322	1
255	323	1
255	324	1
255	325	1
255	326	1
255	327	1
255	328	1
255	329	1
255	330	1
255	331	1
255	332	1
255	333	1
255	334	1
255	335	1
255	336	1
255	337	1
255	338	1
255	339	1
255	340	1
255	341	1
255	342	1
255	343	1
255	344	1
255	345	1
255	346	1
255	347	1
255	348	1
255	349	1
255	350	1
255	351	1
255	352	1
255	353	1
255	354	1
255	355	1
255	356	1
255	357	1
255	358	1
255	359	1
255	360	1
255	361	1
255	362	1
255	363	1
255	364	1
255	365	1
255	366	1
255	367	1
255	368	1
255	369	1
255	370	1
255	371	1
255	372	1
255	373	1
254	374	1
255	375	1
255	376	1
255	377	1
254	378	1
255	379	1
255	380	1
254	381	1	81
218	382	1
226	383	1
205	384	1
175	385	1
158	386	1
163	387	1
154	388	1
152	389	1
150	390	1
147	391	1
142	392	1
138	393	1
134	394	1
130	395	1
125	396	1
121	397	1
126	398	1
125	399	1
123	400	1
121	401	1
119	402	1
117	403	1
114	404	1
113	405	1
114	406	1
115	407	1
117	408	1
119	409	1
120	410	1
120	411	1
119	412	1
118	413	1
118	414	1
117	415	1
117	416	1
119	417	1
120	418	1
119	419	1
118	420	1
118	421	1
117	422	1
119	423	1
121	424	1
121	425	1
122	426	1
124	427	1
129	428	1
132	429	1
131	430	1
131	431	1
132	432	1
132	433	1
132	434	1
132	435	1
132	436	1
133	437	1
132	438	1
130	439	1
129	440	1
130	441	1
131	442	1
131	443	1
129	444	1
127	445	1
124	446	1
124	447	1
125	448	1
129	449	1
132	450	1
135	451	1
139	452	1
142	453	1
143	454	1
154	455	1
171	456	1
180	457	1
208	458	1
216	459	1
244	460	1
251	461	1
255	462	1
255	463	1
255	464	1
255	465	1
255	466	1
255	467	1
255	468	1
255	469	1
255	470	1
255	471	1
255	472	1
255	473	1
255	474	1
255	475	1
255	476	1
255	477	1
255	478	1
255	479	1
255	480	1
255	481	1
255	482	1
255	483	1
255	484	1
255	485	1
255	486	1
255	487	1
255	488	1
255	489	1
255	490	1
255	491	1
255	492	1
255	493	1
255	494	1
255	495	1
255	496	1
255	497	1
255	498	1
255	499	1
255	500	1
255	501	1
255	502	1
255	503	1
255	504	1
255	505	1
255	506	1
255	507	1
255	508	1
255	509	1
255	510	1
255	511	1
255	512	1
255	513	1
255	514	1
255	515	1
255	516	1
255	517	1
255	518	1
255	519	1
255	520	1
255	521	1
255	522	1
255	523	1
255	524	1
255	525	1
255	526	1
255	527	1
255	528	1
255	529	1
