# Supplementary material for: Traceable Calibration, Performance Metrics, and Uncertainty Estimates of Minirhizotron Digital Imagery for Fine-Root Measurements
Source: PLoS One. 2014 Nov 12;9(11):e112362. doi: 10.1371/journal.pone.0112362 (PMC4229195; doi:10.1371/journal.pone.0112362)
Supplement: Data S1 — Data and uncertainty analyses for the procedures described in this manuscript. (ZIP) [file pone.0112362.s001.zip › Data for submission/Sensitivity and Root Diameter/AMR-A/calibration_AMRA_trueness_70LPI_5.csv]

255	1	1
255	2	1
255	3	1
255	4	1
255	5	1
255	6	1
255	7	1
255	8	1
255	9	1
255	10	1
255	11	1
255	12	1
255	13	1
255	14	1
255	15	1
255	16	1
255	17	1
255	18	1
255	19	1
255	20	1
255	21	1
255	22	1
255	23	1
255	24	1
255	25	1
255	26	1
255	27	1
255	28	1
255	29	1
255	30	1
255	31	1
255	32	1
255	33	1
255	34	1
255	35	1
255	36	1
255	37	1
255	38	1
255	39	1
255	40	1
255	41	1
255	42	1
255	43	1
255	44	1
255	45	1
255	46	1
255	47	1
255	48	1
255	49	1
255	50	1
255	51	1
255	52	1
255	53	1
255	54	1
255	55	1
255	56	1
255	57	1
255	58	1
255	59	1
255	60	1
255	61	1
255	62	1
255	63	1
255	64	1
255	65	1
255	66	1
255	67	1
255	68	1
255	69	1
255	70	1
255	71	1
255	72	1
255	73	1
255	74	1
255	75	1
255	76	1
255	77	1
255	78	1
255	79	1
255	80	1
255	81	1
255	82	1
255	83	1
255	84	1
255	85	1	94	min	0			NA
255	86	1	174.5	FWHM	0			NA
252	87	1			0			NA
230	88	1			0			NA
222	89	1			0			NA
183	90	1			0			NA
182	91	1			0			NA
159	92	1			1			159
149	93	1			1			149
132	94	1			1			132
132	95	1			1			132
130	96	1			1			130
124	97	1			1			124
117	98	1			1			117
111	99	1			1			111
106	100	1			1			106
104	101	1			1			104
107	102	1			1			107
111	103	1			1			111
117	104	1			1			117
123	105	1			1			123
129	106	1			1			129
130	107	1			1			130
124	108	1			1			124
117	109	1			1			117
115	110	1			1			115
114	111	1			1			114
113	112	1			1			113
114	113	1			1			114
116	114	1			1			116
117	115	1			1			117
117	116	1			1			117
117	117	1			1			117
118	118	1			1			118
111	119	1			1			111
109	120	1			1			109
101	121	1			1			101
97	122	1			1			97
97	123	1			1			97
94	124	1			1			94
99	125	1			1			99
108	126	1			1			108
112	127	1			1			112
118	128	1			1			118
120	129	1			1			120
119	130	1			1			119
120	131	1			1			120
124	132	1			1			124
128	133	1			1			128
140	134	1			1			140
141	135	1			1			141
141	136	1			1			141
135	137	1			1			135
127	138	1			1			127
124	139	1			1			124
126	140	1			1			126
129	141	1			1			129
130	142	1			1			130
128	143	1			1			128
127	144	1			1			127
128	145	1			1			128
125	146	1			1			125
121	147	1			1			121
120	148	1			1			120
121	149	1			1			121
123	150	1			1			123
124	151	1			1			124
125	152	1			1			125
126	153	1			1			126
124	154	1			1			124
122	155	1			1			122
122	156	1			1			122
124	157	1			1			124
124	158	1			1			124
128	159	1			1			128
135	160	1			1			135
144	161	1			1			144
144	162	1			1			144
144	163	1			1			144
170	164	1			1			170
184	165	1			0			NA
221	166	1			0			NA
242	167	1			0			NA
255	168	1			0			NA
255	169	1			0			NA
255	170	1			0			NA
255	171	1			0			NA
254	172	1			0			NA
254	173	1			0			NA
255	174	1			0			NA
255	175	1			0			NA
255	176	1			0			NA
255	177	1			0			NA
255	178	1			0	73	343.1	NA
255	179	1
255	180	1
255	181	1
255	182	1
255	183	1
255	184	1
255	185	1
255	186	1
255	187	1
255	188	1
255	189	1
255	190	1
255	191	1
255	192	1
255	193	1
255	194	1
255	195	1
255	196	1
255	197	1
255	198	1
255	199	1
255	200	1
255	201	1
255	202	1
255	203	1
255	204	1
255	205	1
255	206	1
255	207	1
255	208	1
255	209	1
255	210	1
255	211	1
255	212	1
255	213	1
255	214	1
255	215	1
255	216	1
255	217	1
255	218	1
255	219	1
255	220	1
255	221	1
255	222	1
255	223	1
255	224	1
255	225	1
255	226	1
255	227	1
255	228	1
255	229	1
255	230	1
255	231	1
255	232	1
255	233	1
255	234	1
255	235	1
255	236	1
255	237	1
255	238	1
255	239	1
255	240	1
255	241	1
255	242	1
255	243	1
255	244	1
255	245	1	120	min	0			NA
253	246	1	187.5	FWHM	0			NA
255	247	1			0			NA
255	248	1			0			NA
249	249	1			0			NA
205	250	1			0			NA
201	251	1			0			NA
166	252	1			1			166
167	253	1			1			167
156	254	1			1			156
150	255	1			1			150
142	256	1			1			142
141	257	1			1			141
140	258	1			1			140
137	259	1			1			137
137	260	1			1			137
135	261	1			1			135
133	262	1			1			133
128	263	1			1			128
124	264	1			1			124
123	265	1			1			123
123	266	1			1			123
123	267	1			1			123
125	268	1			1			125
128	269	1			1			128
132	270	1			1			132
132	271	1			1			132
133	272	1			1			133
131	273	1			1			131
128	274	1			1			128
124	275	1			1			124
122	276	1			1			122
121	277	1			1			121
121	278	1			1			121
121	279	1			1			121
120	280	1			1			120
120	281	1			1			120
120	282	1			1			120
121	283	1			1			121
123	284	1			1			123
125	285	1			1			125
125	286	1			1			125
127	287	1			1			127
130	288	1			1			130
134	289	1			1			134
139	290	1			1			139
143	291	1			1			143
146	292	1			1			146
149	293	1			1			149
150	294	1			1			150
148	295	1			1			148
145	296	1			1			145
142	297	1			1			142
140	298	1			1			140
140	299	1			1			140
139	300	1			1			139
139	301	1			1			139
140	302	1			1			140
139	303	1			1			139
137	304	1			1			137
134	305	1			1			134
131	306	1			1			131
128	307	1			1			128
126	308	1			1			126
125	309	1			1			125
127	310	1			1			127
128	311	1			1			128
129	312	1			1			129
130	313	1			1			130
130	314	1			1			130
133	315	1			1			133
136	316	1			1			136
139	317	1			1			139
140	318	1			1			140
149	319	1			1			149
153	320	1			1			153
159	321	1			1			159
161	322	1			1			161
165	323	1			1			165
175	324	1			0			NA
171	325	1			1			171
196	326	1			0			NA
219	327	1			0			NA
250	328	1			0			NA
255	329	1			0			NA
254	330	1			0			NA
255	331	1			0			NA
254	332	1			0			NA
255	333	1			0			NA
255	334	1			0			NA
255	335	1			0			NA
255	336	1			0			NA
255	337	1			0			NA
255	338	1			0	73	343.1	NA
255	339	1
255	340	1
255	341	1
255	342	1
255	343	1
255	344	1
255	345	1
255	346	1
255	347	1
255	348	1
255	349	1
255	350	1
255	351	1
255	352	1
255	353	1
255	354	1
255	355	1
255	356	1
255	357	1
255	358	1
255	359	1
255	360	1
255	361	1
255	362	1
255	363	1
255	364	1
255	365	1
255	366	1
255	367	1
255	368	1
255	369	1
255	370	1
255	371	1
255	372	1
255	373	1
255	374	1
255	375	1
255	376	1
255	377	1
255	378	1
255	379	1
255	380	1
255	381	1
255	382	1
255	383	1
255	384	1
255	385	1
255	386	1
255	387	1
255	388	1
255	389	1
255	390	1
255	391	1
255	392	1
255	393	1
255	394	1
255	395	1
255	396	1
255	397	1
255	398	1
255	399	1
255	400	1
255	401	1
255	402	1
255	403	1
255	404	1
255	405	1
255	406	1
255	407	1
255	408	1
254	409	1	81
231	410	1
235	411	1
201	412	1
189	413	1
173	414	1
167	415	1
161	416	1
159	417	1
155	418	1
148	419	1
143	420	1
143	421	1
139	422	1
138	423	1
136	424	1
134	425	1
133	426	1
134	427	1
137	428	1
139	429	1
151	430	1
147	431	1
144	432	1
142	433	1
140	434	1
136	435	1
135	436	1
136	437	1
134	438	1
132	439	1
133	440	1
135	441	1
137	442	1
136	443	1
135	444	1
136	445	1
137	446	1
136	447	1
135	448	1
135	449	1
134	450	1
131	451	1
127	452	1
125	453	1
125	454	1
123	455	1
120	456	1
118	457	1
117	458	1
118	459	1
118	460	1
119	461	1
119	462	1
120	463	1
120	464	1
119	465	1
116	466	1
114	467	1
114	468	1
114	469	1
119	470	1
120	471	1
122	472	1
122	473	1
122	474	1
122	475	1
123	476	1
125	477	1
132	478	1
135	479	1
144	480	1
147	481	1
153	482	1
155	483	1
174	484	1
186	485	1
198	486	1
205	487	1
234	488	1
246	489	1
255	490	1
254	491	1
255	492	1
255	493	1
255	494	1
255	495	1
255	496	1
255	497	1
255	498	1
255	499	1
255	500	1
255	501	1
255	502	1
255	503	1
255	504	1
255	505	1
255	506	1
255	507	1
255	508	1
255	509	1
255	510	1
255	511	1
255	512	1
255	513	1
255	514	1
255	515	1
255	516	1
255	517	1
255	518	1
255	519	1
255	520	1
255	521	1
255	522	1
255	523	1
255	524	1
255	525	1
255	526	1
255	527	1
255	528	1
255	529	1
