# Supplementary material for: Traceable Calibration, Performance Metrics, and Uncertainty Estimates of Minirhizotron Digital Imagery for Fine-Root Measurements
Source: PLoS One. 2014 Nov 12;9(11):e112362. doi: 10.1371/journal.pone.0112362 (PMC4229195; doi:10.1371/journal.pone.0112362)
Supplement: Data S1 — Data and uncertainty analyses for the procedures described in this manuscript. (ZIP) [file pone.0112362.s001.zip › Data for submission/Sensitivity and Root Diameter/AMR-A/calibration_AMRA_trueness_70LPI_5.xlsx]

## Sheet: calibration_AMRA_trueness_70LPI
255	1	1
255	2	1
255	3	1
255	4	1
255	5	1
255	6	1
255	7	1
255	8	1
255	9	1
255	10	1
255	11	1
255	12	1
255	13	1
255	14	1
255	15	1
255	16	1
255	17	1
255	18	1
255	19	1
255	20	1
255	21	1
255	22	1
255	23	1
255	24	1
255	25	1
255	26	1
255	27	1
255	28	1
255	29	1
255	30	1
255	31	1
255	32	1
255	33	1
255	34	1
255	35	1
255	36	1
255	37	1
255	38	1
255	39	1
255	40	1
255	41	1
255	42	1
255	43	1
255	44	1
255	45	1
255	46	1
255	47	1
255	48	1
255	49	1
255	50	1
255	51	1
255	52	1
255	53	1
255	54	1
255	55	1
255	56	1
255	57	1
255	58	1
255	59	1
255	60	1
255	61	1
255	62	1
255	63	1
255	64	1
255	65	1
255	66	1
255	67	1
255	68	1
255	69	1
255	70	1
255	71	1
255	72	1
255	73	1
255	74	1
255	75	1
255	76	1
255	77	1
255	78	1
255	79	1
255	80	1
255	81	1
255	82	1
255	83	1
255	84	1
255	85	1	94	min	0			NA
255	86	1	174.5	FWHM	0			NA
252	87	1			0			NA
230	88	1			0			NA
222	89	1			0			NA
183	90	1			0			NA
182	91	1			0			NA
159	92	1			1			159
149	93	1			1			149
132	94	1			1			132
132	95	1			1			132
130	96	1			1			130
124	97	1			1			124
117	98	1			1			117
111	99	1			1			111
106	100	1			1			106
104	101	1			1			104
107	102	1			1			107
111	103	1			1			111
117	104	1			1			117
123	105	1			1			123
129	106	1			1			129
130	107	1			1			130
124	108	1			1			124
117	109	1			1			117
115	110	1			1			115
114	111	1			1			114
113	112	1			1			113
114	113	1			1			114
116	114	1			1			116
117	115	1			1			117
117	116	1			1			117
117	117	1			1			117
118	118	1			1			118
111	119	1			1			111
109	120	1			1			109
101	121	1			1			101
97	122	1			1			97
97	123	1			1			97
94	124	1			1			94
99	125	1			1			99
108	126	1			1			108
112	127	1			1			112
118	128	1			1			118
120	129	1			1			120
119	130	1			1			119
120	131	1			1			120
124	132	1			1			124
128	133	1			1			128
140	134	1			1			140
141	135	1			1			141
141	136	1			1			141
135	137	1			1			135
127	138	1			1			127
124	139	1			1			124
126	140	1			1			126
129	141	1			1			129
130	142	1			1			130
128	143	1			1			128
127	144	1			1			127
128	145	1			1			128
125	146	1			1			125
121	147	1			1			121
120	148	1			1			120
121	149	1			1			121
123	150	1			1			123
124	151	1			1			124
125	152	1			1			125
126	153	1			1			126
124	154	1			1			124
122	155	1			1			122
122	156	1			1			122
124	157	1			1			124
124	158	1			1			124
128	159	1			1			128
135	160	1			1			135
144	161	1			1			144
144	162	1			1			144
144	163	1			1			144
170	164	1			1			170
184	165	1			0			NA
221	166	1			0			NA
242	167	1			0			NA
255	168	1			0			NA
255	169	1			0			NA
255	170	1			0			NA
255	171	1			0			NA
254	172	1			0			NA
254	173	1			0			NA
255	174	1			0			NA
255	175	1			0			NA
255	176	1			0			NA
255	177	1			0			NA
255	178	1			0	73	343.1	NA
255	179	1
255	180	1
255	181	1
255	182	1
255	183	1
255	184	1
255	185	1
255	186	1
255	187	1
255	188	1
255	189	1
255	190	1
255	191	1
255	192	1
255	193	1
255	194	1
255	195	1
255	196	1
255	197	1
255	198	1
255	199	1
255	200	1
255	201	1
255	202	1
255	203	1
255	204	1
255	205	1
255	206	1
255	207	1
255	208	1
255	209	1
255	210	1
255	211	1
255	212	1
255	213	1
255	214	1
255	215	1
255	216	1
255	217	1
255	218	1
255	219	1
255	220	1
255	221	1
255	222	1
255	223	1
255	224	1
255	225	1
255	226	1
255	227	1
255	228	1
255	229	1
255	230	1
255	231	1
255	232	1
255	233	1
255	234	1
255	235	1
255	236	1
255	237	1
255	238	1
255	239	1
255	240	1
255	241	1
255	242	1
255	243	1
255	244	1
255	245	1	120	min	0			NA
253	246	1	187.5	FWHM	0			NA
255	247	1			0			NA
255	248	1			0			NA
249	249	1			0			NA
205	250	1			0			NA
201	251	1			0			NA
166	252	1			1			166
167	253	1			1			167
156	254	1			1			156
150	255	1			1			150
142	256	1			1			142
141	257	1			1			141
140	258	1			1			140
137	259	1			1			137
137	260	1			1			137
135	261	1			1			135
133	262	1			1			133
128	263	1			1			128
124	264	1			1			124
123	265	1			1			123
123	266	1			1			123
123	267	1			1			123
125	268	1			1			125
128	269	1			1			128
132	270	1			1			132
132	271	1			1			132
133	272	1			1			133
131	273	1			1			131
128	274	1			1			128
124	275	1			1			124
122	276	1			1			122
121	277	1			1			121
121	278	1			1			121
121	279	1			1			121
120	280	1			1			120
120	281	1			1			120
120	282	1			1			120
121	283	1			1			121
123	284	1			1			123
125	285	1			1			125
125	286	1			1			125
127	287	1			1			127
130	288	1			1			130
134	289	1			1			134
139	290	1			1			139
143	291	1			1			143
146	292	1			1			146
149	293	1			1			149
150	294	1			1			150
148	295	1			1			148
145	296	1			1			145
142	297	1			1			142
140	298	1			1			140
140	299	1			1			140
139	300	1			1			139
139	301	1			1			139
140	302	1			1			140
139	303	1			1			139
137	304	1			1			137
134	305	1			1			134
131	306	1			1			131
128	307	1			1			128
126	308	1			1			126
125	309	1			1			125
127	310	1			1			127
128	311	1			1			128
129	312	1			1			129
130	313	1			1			130
130	314	1			1			130
133	315	1			1			133
136	316	1			1			136
139	317	1			1			139
140	318	1			1			140
149	319	1			1			149
153	320	1			1			153
159	321	1			1			159
161	322	1			1			161
165	323	1			1			165
175	324	1			1			175
171	325	1			1			171
196	326	1			0			NA
219	327	1			0			NA
250	328	1			0			NA
255	329	1			0			NA
254	330	1			0			NA
255	331	1			0			NA
254	332	1			0			NA
255	333	1			0			NA
255	334	1			0			NA
255	335	1			0			NA
255	336	1			0			NA
255	337	1			0			NA
255	338	1			0	74	347.8	NA
255	339	1
255	340	1
255	341	1
255	342	1
255	343	1
255	344	1
255	345	1
255	346	1
255	347	1
255	348	1
255	349	1
255	350	1
255	351	1
255	352	1
255	353	1
255	354	1
255	355	1
255	356	1
255	357	1
255	358	1
255	359	1
255	360	1
255	361	1
255	362	1
255	363	1
255	364	1
255	365	1
255	366	1
255	367	1
255	368	1
255	369	1
255	370	1
255	371	1
255	372	1
255	373	1
255	374	1
255	375	1
255	376	1
255	377	1
255	378	1
255	379	1
255	380	1
255	381	1
255	382	1
255	383	1
255	384	1
255	385	1
255	386	1
255	387	1
255	388	1
255	389	1
255	390	1
255	391	1
255	392	1
255	393	1
255	394	1
255	395	1
255	396	1
255	397	1
255	398	1
255	399	1
255	400	1
255	401	1
255	402	1
255	403	1
255	404	1
255	405	1
255	406	1
255	407	1	114	min	0			NA
255	408	1	184.5	FWHM	0			NA
254	409	1			0			NA
231	410	1			0			NA
235	411	1			0			NA
201	412	1			0			NA
189	413	1			0			NA
173	414	1			1			173
167	415	1			1			167
161	416	1			1			161
159	417	1			1			159
155	418	1			1			155
148	419	1			1			148
143	420	1			1			143
143	421	1			1			143
139	422	1			1			139
138	423	1			1			138
136	424	1			1			136
134	425	1			1			134
133	426	1			1			133
134	427	1			1			134
137	428	1			1			137
139	429	1			1			139
151	430	1			1			151
147	431	1			1			147
144	432	1			1			144
142	433	1			1			142
140	434	1			1			140
136	435	1			1			136
135	436	1			1			135
136	437	1			1			136
134	438	1			1			134
132	439	1			1			132
133	440	1			1			133
135	441	1			1			135
137	442	1			1			137
136	443	1			1			136
135	444	1			1			135
136	445	1			1			136
137	446	1			1			137
136	447	1			1			136
135	448	1			1			135
135	449	1			1			135
134	450	1			1			134
131	451	1			1			131
127	452	1			1			127
125	453	1			1			125
125	454	1			1			125
123	455	1			1			123
120	456	1			1			120
118	457	1			1			118
117	458	1			1			117
118	459	1			1			118
118	460	1			1			118
119	461	1			1			119
119	462	1			1			119
120	463	1			1			120
120	464	1			1			120
119	465	1			1			119
116	466	1			1			116
114	467	1			1			114
114	468	1			1			114
114	469	1			1			114
119	470	1			1			119
120	471	1			1			120
122	472	1			1			122
122	473	1			1			122
122	474	1			1			122
122	475	1			1			122
123	476	1			1			123
125	477	1			1			125
132	478	1			1			132
135	479	1			1			135
144	480	1			1			144
147	481	1			1			147
153	482	1			1			153
155	483	1			1			155
174	484	1			1			174
186	485	1			0			NA
198	486	1			0			NA
205	487	1			0			NA
234	488	1			0			NA
246	489	1			0			NA
255	490	1			0			NA
254	491	1			0			NA
255	492	1			0			NA
255	493	1			0			NA
255	494	1			0			NA
255	495	1			0			NA
255	496	1			0			NA
255	497	1			0			NA
255	498	1			0			NA
255	499	1			0			NA
255	500	1			0	71	333.7	NA
255	501	1
255	502	1
255	503	1
255	504	1
255	505	1
255	506	1
255	507	1
255	508	1
255	509	1
255	510	1
255	511	1
255	512	1
255	513	1
255	514	1
255	515	1
255	516	1
255	517	1
255	518	1
255	519	1
255	520	1
255	521	1
255	522	1
255	523	1
255	524	1
255	525	1
255	526	1
255	527	1
255	528	1
255	529	1

## Sheet: CONTRAST_AMRA_70LPI
NA
NA
NA
NA
NA
143
153
145
152
143
143
133
131
131
123
122
121
121
119
117
116
117
118
120
121
123
123
123
124
124
123
120
118
121
121
117
111
109
112
111
107
115
121
124
128
136
136
137
135
130
131
115
107
99
100
97
97
97
98
100
100
100
100
102
103
108
112
113
113
113
116
118
119
124
131
145
150
152
158
149
158
NA
NA
NA
NA
NA
NA
NA
NA
NA
NA
NA
NA
NA
NA
NA
NA
NA
NA
175
166
138
139
139
137
136
134
130
126
115
113
111
111
110
111
115
119
120
127
132
132
128
125
123
121
122
121
119
116
112
109
107
106
108
105
105
106
108
108
110
111
115
114
114
114
116
117
117
117
115
113
110
110
111
114
116
118
117
118
119
120
121
125
128
131
133
136
140
144
148
151
153
154
169
NA
NA
NA
NA
NA
NA
NA
NA
NA
NA
NA
NA
NA
NA
NA
NA
NA
NA
NA
NA
NA
NA
174
171
172
171
164
164
163
157
159
159
150
145
143
138
138
138
137
138
139
139
138
137
140
140
146
150
152
157
159
156
149
145
138
132
132
137
138
136
133
130
128
127
126
124
125
126
128
127
127
128
128
130
131
132
133
130
129
131
135
139
140
140
143
142
143
145
145
147
151
155
168
178
NA
NA
NA
NA
NA
NA
NA
NA
NA
NA
NA
NA
NA
NA
NA
NA
NA
NA
NA
188
NA
175
167
161
160
158
155
153
151
147
144
145
144
142
140
137
136
135
134
134
133
132
132
133
133
133
133
134
134
133
132
131
130
130
129
129
128
126
124
123
123
124
124
127
127
127
127
128
130
130
127
128
130
132
132
131
131
133
135
135
136
138
139
141
143
146
147
150
155
154
166
184
182
NA
NA
NA
NA
NA
NA
NA
NA
NA
NA
NA
NA
NA
NA
NA
NA
NA
NA
NA
NA
NA
172
144
140
135
138
128
124
124
122
126
127
134
136
137
135
131
127
120
114
113
112
114
107
108
104
110
112
114
123
119
123
139
151
128
120
112
110
107
102
97
95
97
100
104
106
107
104
99
94
92
92
96
96
98
102
106
109
113
118
124
128
123
121
111
113
111
113
120
126
131
141
139
145
146
152
170
NA
NA
NA
NA
NA
NA
NA
NA
NA
NA
NA
NA
NA
NA
NA
NA
NA
NA
162
176
159
148
131
136
125
117
119
120
117
118
123
130
131
125
119
118
113
110
109
108
104
105
107
106
104
103
102
103
104
106
106
106
107
107
108
110
111
111
113
115
116
119
125
132
138
140
140
139
134
126
122
124
129
130
131
132
132
129
127
126
123
118
114
112
114
120
119
124
131
140
153
155
170
170
NA
NA
NA
NA
NA
NA
NA
NA
NA
NA
NA
NA
NA
NA
NA
NA
NA
NA
NA
NA
NA
NA
177
174
152
144
147
148
145
147
145
151
151
145
144
139
143
141
137
133
130
128
127
127
123
121
121
122
123
124
127
130
132
137
141
140
136
132
128
125
124
121
123
125
127
133
138
137
134
133
132
129
128
128
129
129
129
130
131
131
131
131
131
131
132
136
142
147
148
148
151
155
160
167
186
NA
NA
NA
NA
NA
NA
NA
NA
NA
NA
NA
NA
NA
NA
NA
NA
NA
NA
178
158
154
148
143
141
138
132
131
131
127
129
118
120
119
119
123
118
119
115
115
116
116
116
115
114
113
114
113
112
111
110
110
110
110
110
109
108
108
109
109
109
108
110
109
110
111
111
112
114
118
124
125
127
127
125
123
122
122
122
122
121
122
123
129
139
148
147
148
153
157
177
NA
NA
NA
NA
NA
NA
NA
NA
NA
NA
NA
NA
NA
NA
NA
NA
NA
NA
NA
171
NA
150
138
131
134
129
127
124
120
121
117
113
112
112
112
113
112
109
107
107
105
102
101
99
98
100
102
103
107
126
135
145
141
140
128
96
94
95
100
101
96
107
128
120
122
124
125
123
117
110
105
101
98
96
97
99
103
108
113
127
133
128
132
134
129
131
131
138
138
139
133
127
118
109
114
154
NA
NA
NA
NA
NA
NA
NA
NA
NA
NA
NA
NA
NA
NA
NA
NA
NA
NA
NA
NA
NA
164
160
154
149
146
144
139
136
132
130
128
128
130
131
130
129
124
124
123
120
117
115
115
116
115
115
117
121
126
127
126
124
123
122
120
119
118
117
115
114
111
109
108
109
111
114
116
118
112
112
111
110
109
110
112
115
122
130
132
132
139
144
145
144
142
142
142
142
143
143
144
143
164
161
NA
NA
NA
NA
NA
NA
NA
NA
NA
NA
NA
NA
NA
NA
NA
NA
NA
NA
NA
NA
NA
158
152
154
149
142
138
133
128
123
121
120
118
118
119
117
120
122
124
124
124
125
126
124
125
126
126
122
117
116
117
121
122
123
123
121
118
115
114
114
114
114
114
113
112
111
111
115
114
113
114
116
117
116
115
115
115
116
117
118
119
120
121
118
117
118
122
123
126
133
141
147
155
172
177
NA
NA
NA
NA
NA
NA
NA
NA
NA
NA
NA
NA
NA
NA
NA
NA
173
170
128
126
130
127
122
121
118
117
113
112
112
114
117
119
119
117
111
107
103
99
97
97
99
101
100
99
98
98
101
103
103
100
97
97
97
98
99
101
102
103
100
98
96
94
93
94
96
97
103
107
109
108
107
105
100
93
91
94
96
96
98
103
107
109
114
113
113
115
115
116
119
123
138
143
167
NA
NA
NA
NA
NA
NA
NA
NA
NA
NA
NA
NA
NA
NA
NA
NA
NA
NA
168
168
151
147
138
133
128
128
130
129
131
135
136
133
128
125
125
124
124
126
127
126
123
119
113
110
106
104
104
104
105
105
107
108
109
109
109
108
108
108
109
109
111
111
112
111
110
110
109
111
108
104
107
110
111
114
115
117
115
117
122
125
126
130
132
135
139
142
148
163
175
177
NA
NA
NA
NA
NA
NA
NA
NA
NA
NA
NA
NA
NA
NA
NA
NA
NA
NA
NA
NA
NA
NA
NA
NA
NA
NA
NA
NA
175
158
163
154
152
150
147
142
138
134
130
125
121
126
125
123
121
119
117
114
113
114
115
117
119
120
120
119
118
118
117
117
119
120
119
118
118
117
119
121
121
122
124
129
132
131
131
132
132
132
132
132
133
132
130
129
130
131
131
129
127
124
124
125
129
132
135
139
142
143
154
171
180
NA
NA
NA
NA
NA
NA
NA
NA
NA
NA
NA
NA
NA
NA
NA
NA
159
149
132
132
130
124
117
111
106
104
107
111
117
123
129
130
124
117
115
114
113
114
116
117
117
117
118
111
109
101
97
97
94
99
108
112
118
120
119
120
124
128
140
141
141
135
127
124
126
129
130
128
127
128
125
121
120
121
123
124
125
126
124
122
122
124
124
128
135
144
144
144
170
NA
NA
NA
NA
NA
NA
NA
NA
NA
NA
NA
NA
NA
NA
NA
NA
NA
NA
NA
NA
NA
166
167
156
150
142
141
140
137
137
135
133
128
124
123
123
123
125
128
132
132
133
131
128
124
122
121
121
121
120
120
120
121
123
125
125
127
130
134
139
143
146
149
150
148
145
142
140
140
139
139
140
139
137
134
131
128
126
125
127
128
129
130
130
133
136
139
140
149
153
159
161
165
175
171
NA
NA
NA
NA
NA
NA
NA
NA
NA
NA
NA
NA
NA
NA
NA
NA
NA
NA
NA
NA
173
167
161
159
155
148
143
143
139
138
136
134
133
134
137
139
151
147
144
142
140
136
135
136
134
132
133
135
137
136
135
136
137
136
135
135
134
131
127
125
125
123
120
118
117
118
118
119
119
120
120
119
116
114
114
114
119
120
122
122
122
122
123
125
132
135
144
147
153
155
174
NA
NA
NA
NA
NA
NA
NA
NA
NA
NA
NA
NA
NA
NA
NA
NA
	MEAN	STD DEV	SE
	126.815	17.3243	0.488638
