# Supplementary material for: Traceable Calibration, Performance Metrics, and Uncertainty Estimates of Minirhizotron Digital Imagery for Fine-Root Measurements
Source: PLoS One. 2014 Nov 12;9(11):e112362. doi: 10.1371/journal.pone.0112362 (PMC4229195; doi:10.1371/journal.pone.0112362)
Supplement: Data S1 — Data and uncertainty analyses for the procedures described in this manuscript. (ZIP) [file pone.0112362.s001.zip › Data for submission/Sensitivity and Root Diameter/AMR-A/calibration_AMRA_trueness_80LPI_1.csv]

255	1	1
255	2	1
255	3	1
255	4	1
255	5	1
255	6	1
255	7	1
255	8	1
255	9	1
255	10	1
255	11	1
255	12	1
255	13	1
255	14	1
255	15	1
255	16	1
255	17	1
255	18	1
255	19	1
255	20	1
255	21	1
255	22	1
255	23	1	100	min	0			NA
253	24	1	177.5	FWHM	0			NA
254	25	1			0			NA
254	26	1			0			NA
255	27	1			0			NA
244	28	1			0			NA
247	29	1			0			NA
211	30	1			0			NA
221	31	1			0			NA
187	32	1			0			NA
182	33	1			0			NA
167	34	1			1			167
171	35	1			1			171
160	36	1			1			160
159	37	1			1			159
151	38	1			1			151
144	39	1			1			144
143	40	1			1			143
137	41	1			1			137
116	42	1			1			116
119	43	1			1			119
116	44	1			1			116
118	45	1			1			118
117	46	1			1			117
115	47	1			1			115
120	48	1			1			120
123	49	1			1			123
122	50	1			1			122
122	51	1			1			122
124	52	1			1			124
124	53	1			1			124
126	54	1			1			126
132	55	1			1			132
132	56	1			1			132
132	57	1			1			132
132	58	1			1			132
133	59	1			1			133
134	60	1			1			134
135	61	1			1			135
135	62	1			1			135
134	63	1			1			134
129	64	1			1			129
124	65	1			1			124
118	66	1			1			118
113	67	1			1			113
111	68	1			1			111
108	69	1			1			108
104	70	1			1			104
101	71	1			1			101
100	72	1			1			100
101	73	1			1			101
100	74	1			1			100
100	75	1			1			100
100	76	1			1			100
101	77	1			1			101
103	78	1			1			103
105	79	1			1			105
110	80	1			1			110
113	81	1			1			113
118	82	1			1			118
122	83	1			1			122
125	84	1			1			125
127	85	1			1			127
129	86	1			1			129
131	87	1			1			131
133	88	1			1			133
137	89	1			1			137
141	90	1			1			141
147	91	1			1			147
149	92	1			1			149
152	93	1			1			152
165	94	1			1			165
177	95	1			1			177
191	96	1			0			NA
206	97	1			0			NA
235	98	1			0			NA
245	99	1			0			NA
255	100	1			0			NA
255	101	1			0			NA
255	102	1			0			NA
255	103	1			0			NA
255	104	1			0	62	291.4	NA
255	105	1
255	106	1
255	107	1
255	108	1
255	109	1
255	110	1
255	111	1
255	112	1
255	113	1
255	114	1
255	115	1
255	116	1
255	117	1
255	118	1
255	119	1
255	120	1
255	121	1
255	122	1
255	123	1
255	124	1
255	125	1
255	126	1
255	127	1
255	128	1
255	129	1
255	130	1
255	131	1
255	132	1
255	133	1
255	134	1
255	135	1
255	136	1
255	137	1
255	138	1
255	139	1
255	140	1
255	141	1
255	142	1
255	143	1
255	144	1
255	145	1
255	146	1
255	147	1
255	148	1
255	149	1
255	150	1
255	151	1
255	152	1
255	153	1
255	154	1
255	155	1
255	156	1
255	157	1
255	158	1
255	159	1
255	160	1
255	161	1
255	162	1
255	163	1
255	164	1
255	165	1
255	166	1
255	167	1
255	168	1
255	169	1
239	170	1	73
236	171	1
191	172	1
184	173	1
140	174	1
143	175	1
135	176	1
126	177	1
125	178	1
117	179	1
112	180	1
113	181	1
108	182	1
105	183	1
105	184	1
107	185	1
110	186	1
110	187	1
109	188	1
108	189	1
109	190	1
110	191	1
113	192	1
114	193	1
114	194	1
114	195	1
117	196	1
120	197	1
121	198	1
119	199	1
118	200	1
116	201	1
116	202	1
118	203	1
119	204	1
119	205	1
119	206	1
120	207	1
117	208	1
118	209	1
118	210	1
116	211	1
112	212	1
110	213	1
111	214	1
113	215	1
114	216	1
115	217	1
115	218	1
115	219	1
114	220	1
113	221	1
112	222	1
111	223	1
111	224	1
112	225	1
114	226	1
117	227	1
119	228	1
122	229	1
123	230	1
124	231	1
127	232	1
129	233	1
132	234	1
151	235	1
169	236	1
176	237	1
206	238	1
220	239	1
253	240	1
253	241	1
254	242	1
255	243	1
255	244	1
255	245	1
255	246	1
255	247	1
255	248	1
255	249	1
255	250	1
255	251	1
255	252	1
255	253	1
255	254	1
255	255	1
255	256	1
255	257	1
255	258	1
255	259	1
255	260	1
255	261	1
255	262	1
255	263	1
255	264	1
255	265	1
255	266	1
255	267	1
255	268	1
255	269	1
255	270	1
255	271	1
255	272	1
255	273	1
255	274	1
255	275	1
255	276	1
255	277	1
255	278	1
255	279	1
255	280	1
255	281	1
255	282	1
255	283	1
255	284	1
255	285	1
255	286	1
255	287	1
255	288	1
255	289	1
255	290	1
255	291	1
255	292	1
255	293	1
255	294	1
255	295	1
255	296	1
255	297	1
255	298	1
255	299	1
255	300	1
255	301	1
255	302	1
255	303	1
255	304	1
255	305	1
255	306	1
255	307	1
255	308	1
255	309	1
255	310	1
255	311	1
239	312	1	70
231	313	1
197	314	1
191	315	1
164	316	1
166	317	1
152	318	1
144	319	1
141	320	1
137	321	1
132	322	1
128	323	1
124	324	1
119	325	1
116	326	1
116	327	1
112	328	1
111	329	1
110	330	1
110	331	1
111	332	1
112	333	1
113	334	1
113	335	1
114	336	1
113	337	1
113	338	1
111	339	1
109	340	1
109	341	1
111	342	1
113	343	1
111	344	1
112	345	1
113	346	1
115	347	1
117	348	1
119	349	1
121	350	1
122	351	1
125	352	1
126	353	1
129	354	1
131	355	1
130	356	1
128	357	1
129	358	1
132	359	1
137	360	1
138	361	1
140	362	1
142	363	1
146	364	1
150	365	1
151	366	1
150	367	1
152	368	1
151	369	1
151	370	1
151	371	1
150	372	1
149	373	1
152	374	1
156	375	1
160	376	1
164	377	1
203	378	1
201	379	1
237	380	1
242	381	1
255	382	1
255	383	1
255	384	1
255	385	1
255	386	1
255	387	1
255	388	1
255	389	1
255	390	1
255	391	1
255	392	1
255	393	1
255	394	1
255	395	1
255	396	1
255	397	1
255	398	1
255	399	1
255	400	1
255	401	1
255	402	1
255	403	1
255	404	1
255	405	1
255	406	1
255	407	1
255	408	1
255	409	1
255	410	1
255	411	1
255	412	1
255	413	1
255	414	1
255	415	1
255	416	1
255	417	1
255	418	1
255	419	1
255	420	1
255	421	1
255	422	1
255	423	1
255	424	1
255	425	1
255	426	1
255	427	1
255	428	1
255	429	1
255	430	1
255	431	1
255	432	1
255	433	1
255	434	1
255	435	1
255	436	1
255	437	1
255	438	1
255	439	1
255	440	1
255	441	1
255	442	1
255	443	1
255	444	1
255	445	1
255	446	1
255	447	1
255	448	1
255	449	1
255	450	1
255	451	1
255	452	1
255	453	1
255	454	1
255	455	1
255	456	1
255	457	1
255	458	1
255	459	1
255	460	1
255	461	1
255	462	1
255	463	1
255	464	1
255	465	1
255	466	1
255	467	1
255	468	1
255	469	1
255	470	1
255	471	1
255	472	1
255	473	1
255	474	1
255	475	1
255	476	1
255	477	1
255	478	1
255	479	1
255	480	1
255	481	1
255	482	1
255	483	1
255	484	1
255	485	1
255	486	1
255	487	1
255	488	1
255	489	1
255	490	1
255	491	1
255	492	1
255	493	1
255	494	1
255	495	1
255	496	1
255	497	1
255	498	1
255	499	1
255	500	1
255	501	1
255	502	1
255	503	1
255	504	1
255	505	1
255	506	1
255	507	1
255	508	1
255	509	1
255	510	1
255	511	1
255	512	1
255	513	1
255	514	1
255	515	1
255	516	1
255	517	1
255	518	1
255	519	1
255	520	1
255	521	1
255	522	1
255	523	1
255	524	1
255	525	1
255	526	1
255	527	1
255	528	1
255	529	1
255	530	1
255	531	1
255	532	1
255	533	1
255	534	1
255	535	1
255	536	1
255	537	1
255	538	1
255	539	1
255	540	1
255	541	1
255	542	1
255	543	1
255	544	1
255	545	1
255	546	1
255	547	1
255	548	1
255	549	1
255	550	1
255	551	1
255	552	1
255	553	1
255	554	1
255	555	1
255	556	1
255	557	1
255	558	1
255	559	1
255	560	1
255	561	1
255	562	1
255	563	1
255	564	1
255	565	1
255	566	1
255	567	1
255	568	1
255	569	1
255	570	1
255	571	1
255	572	1
255	573	1
255	574	1
255	575	1
255	576	1
255	577	1
255	578	1
255	579	1
255	580	1
255	581	1
255	582	1
255	583	1
255	584	1
255	585	1
255	586	1
255	587	1
255	588	1
255	589	1
255	590	1
255	591	1
255	592	1
255	593	1
255	594	1
255	595	1
255	596	1
255	597	1
255	598	1
255	599	1
255	600	1
255	601	1
255	602	1
255	603	1
255	604	1
255	605	1
255	606	1
255	607	1
252	608	1
254	609	1
241	610	1
230	611	1
207	612	1
204	613	1
202	614	1
192	615	1
196	616	1
189	617	1
182	618	1
179	619	1
177	620	1
175	621	1
174	622	1
175	623	1
172	624	1
170	625	1
168	626	1
167	627	1
165	628	1
163	629	1
162	630	1
162	631	1
160	632	1
155	633	1
157	634	1
158	635	1
155	636	1
156	637	1
154	638	1
