# Supplementary material for: Traceable Calibration, Performance Metrics, and Uncertainty Estimates of Minirhizotron Digital Imagery for Fine-Root Measurements
Source: PLoS One. 2014 Nov 12;9(11):e112362. doi: 10.1371/journal.pone.0112362 (PMC4229195; doi:10.1371/journal.pone.0112362)
Supplement: Data S1 — Data and uncertainty analyses for the procedures described in this manuscript. (ZIP) [file pone.0112362.s001.zip › Data for submission/Sensitivity and Root Diameter/AMR-A/calibration_AMRA_trueness_80LPI_1.xlsx]

## Sheet: calibration_AMRA_trueness_80LPI
255	1	1
255	2	1
255	3	1
255	4	1
255	5	1
255	6	1
255	7	1
255	8	1
255	9	1
255	10	1
255	11	1
255	12	1
255	13	1
255	14	1
255	15	1
255	16	1
255	17	1
255	18	1
255	19	1
255	20	1
255	21	1
255	22	1
255	23	1	100	min	0			NA
253	24	1	177.5	FWHM	0			NA
254	25	1			0			NA
254	26	1			0			NA
255	27	1			0			NA
244	28	1			0			NA
247	29	1			0			NA
211	30	1			0			NA
221	31	1			0			NA
187	32	1			0			NA
182	33	1			0			NA
167	34	1			1			167
171	35	1			1			171
160	36	1			1			160
159	37	1			1			159
151	38	1			1			151
144	39	1			1			144
143	40	1			1			143
137	41	1			1			137
116	42	1			1			116
119	43	1			1			119
116	44	1			1			116
118	45	1			1			118
117	46	1			1			117
115	47	1			1			115
120	48	1			1			120
123	49	1			1			123
122	50	1			1			122
122	51	1			1			122
124	52	1			1			124
124	53	1			1			124
126	54	1			1			126
132	55	1			1			132
132	56	1			1			132
132	57	1			1			132
132	58	1			1			132
133	59	1			1			133
134	60	1			1			134
135	61	1			1			135
135	62	1			1			135
134	63	1			1			134
129	64	1			1			129
124	65	1			1			124
118	66	1			1			118
113	67	1			1			113
111	68	1			1			111
108	69	1			1			108
104	70	1			1			104
101	71	1			1			101
100	72	1			1			100
101	73	1			1			101
100	74	1			1			100
100	75	1			1			100
100	76	1			1			100
101	77	1			1			101
103	78	1			1			103
105	79	1			1			105
110	80	1			1			110
113	81	1			1			113
118	82	1			1			118
122	83	1			1			122
125	84	1			1			125
127	85	1			1			127
129	86	1			1			129
131	87	1			1			131
133	88	1			1			133
137	89	1			1			137
141	90	1			1			141
147	91	1			1			147
149	92	1			1			149
152	93	1			1			152
165	94	1			1			165
177	95	1			1			177
191	96	1			0			NA
206	97	1			0			NA
235	98	1			0			NA
245	99	1			0			NA
255	100	1			0			NA
255	101	1			0			NA
255	102	1			0			NA
255	103	1			0			NA
255	104	1			0	62	291.4	NA
255	105	1
255	106	1
255	107	1
255	108	1
255	109	1
255	110	1
255	111	1
255	112	1
255	113	1
255	114	1
255	115	1
255	116	1
255	117	1
255	118	1
255	119	1
255	120	1
255	121	1
255	122	1
255	123	1
255	124	1
255	125	1
255	126	1
255	127	1
255	128	1
255	129	1
255	130	1
255	131	1
255	132	1
255	133	1
255	134	1
255	135	1
255	136	1
255	137	1
255	138	1
255	139	1
255	140	1
255	141	1
255	142	1
255	143	1
255	144	1
255	145	1
255	146	1
255	147	1
255	148	1
255	149	1
255	150	1
255	151	1
255	152	1
255	153	1
255	154	1
255	155	1
255	156	1
255	157	1
255	158	1
255	159	1
255	160	1
255	161	1
255	162	1
255	163	1
255	164	1
255	165	1
255	166	1
255	167	1
255	168	1
255	169	1	105	min	0			NA
239	170	1	180	FWHM	0			NA
236	171	1			0			NA
191	172	1			0			NA
184	173	1			0			NA
140	174	1			1			140
143	175	1			1			143
135	176	1			1			135
126	177	1			1			126
125	178	1			1			125
117	179	1			1			117
112	180	1			1			112
113	181	1			1			113
108	182	1			1			108
105	183	1			1			105
105	184	1			1			105
107	185	1			1			107
110	186	1			1			110
110	187	1			1			110
109	188	1			1			109
108	189	1			1			108
109	190	1			1			109
110	191	1			1			110
113	192	1			1			113
114	193	1			1			114
114	194	1			1			114
114	195	1			1			114
117	196	1			1			117
120	197	1			1			120
121	198	1			1			121
119	199	1			1			119
118	200	1			1			118
116	201	1			1			116
116	202	1			1			116
118	203	1			1			118
119	204	1			1			119
119	205	1			1			119
119	206	1			1			119
120	207	1			1			120
117	208	1			1			117
118	209	1			1			118
118	210	1			1			118
116	211	1			1			116
112	212	1			1			112
110	213	1			1			110
111	214	1			1			111
113	215	1			1			113
114	216	1			1			114
115	217	1			1			115
115	218	1			1			115
115	219	1			1			115
114	220	1			1			114
113	221	1			1			113
112	222	1			1			112
111	223	1			1			111
111	224	1			1			111
112	225	1			1			112
114	226	1			1			114
117	227	1			1			117
119	228	1			1			119
122	229	1			1			122
123	230	1			1			123
124	231	1			1			124
127	232	1			1			127
129	233	1			1			129
132	234	1			1			132
151	235	1			1			151
169	236	1			1			169
176	237	1			1			176
206	238	1			0			NA
220	239	1			0			NA
253	240	1			0			NA
253	241	1			0			NA
254	242	1			0			NA
255	243	1			0			NA
255	244	1			0			NA
255	245	1			0			NA
255	246	1			0			NA
255	247	1			0			NA
255	248	1			0			NA
255	249	1			0			NA
255	250	1			0	64	300.8	NA
255	251	1
255	252	1
255	253	1
255	254	1
255	255	1
255	256	1
255	257	1
255	258	1
255	259	1
255	260	1
255	261	1
255	262	1
255	263	1
255	264	1
255	265	1
255	266	1
255	267	1
255	268	1
255	269	1
255	270	1
255	271	1
255	272	1
255	273	1
255	274	1
255	275	1
255	276	1
255	277	1
255	278	1
255	279	1
255	280	1
255	281	1
255	282	1
255	283	1
255	284	1
255	285	1
255	286	1
255	287	1
255	288	1
255	289	1
255	290	1
255	291	1
255	292	1
255	293	1
255	294	1
255	295	1
255	296	1
255	297	1
255	298	1
255	299	1
255	300	1
255	301	1
255	302	1
255	303	1
255	304	1
255	305	1
255	306	1
255	307	1
255	308	1
255	309	1
255	310	1	109	min	0			NA
255	311	1	182	FWHM	0			NA
239	312	1			0			NA
231	313	1			0			NA
197	314	1			0			NA
191	315	1			0			NA
164	316	1			1			164
166	317	1			1			166
152	318	1			1			152
144	319	1			1			144
141	320	1			1			141
137	321	1			1			137
132	322	1			1			132
128	323	1			1			128
124	324	1			1			124
119	325	1			1			119
116	326	1			1			116
116	327	1			1			116
112	328	1			1			112
111	329	1			1			111
110	330	1			1			110
110	331	1			1			110
111	332	1			1			111
112	333	1			1			112
113	334	1			1			113
113	335	1			1			113
114	336	1			1			114
113	337	1			1			113
113	338	1			1			113
111	339	1			1			111
109	340	1			1			109
109	341	1			1			109
111	342	1			1			111
113	343	1			1			113
111	344	1			1			111
112	345	1			1			112
113	346	1			1			113
115	347	1			1			115
117	348	1			1			117
119	349	1			1			119
121	350	1			1			121
122	351	1			1			122
125	352	1			1			125
126	353	1			1			126
129	354	1			1			129
131	355	1			1			131
130	356	1			1			130
128	357	1			1			128
129	358	1			1			129
132	359	1			1			132
137	360	1			1			137
138	361	1			1			138
140	362	1			1			140
142	363	1			1			142
146	364	1			1			146
150	365	1			1			150
151	366	1			1			151
150	367	1			1			150
152	368	1			1			152
151	369	1			1			151
151	370	1			1			151
151	371	1			1			151
150	372	1			1			150
149	373	1			1			149
152	374	1			1			152
156	375	1			1			156
160	376	1			1			160
164	377	1			1			164
203	378	1			0			NA
201	379	1			0			NA
237	380	1			0			NA
242	381	1			0			NA
255	382	1			0			NA
255	383	1			0			NA
255	384	1			0			NA
255	385	1			0			NA
255	386	1			0			NA
255	387	1			0			NA
255	388	1			0			NA
255	389	1			0			NA
255	390	1			0			NA
255	391	1			0	62	291.4	NA
255	392	1
255	393	1
255	394	1
255	395	1
255	396	1
255	397	1
255	398	1
255	399	1
255	400	1
255	401	1
255	402	1
255	403	1
255	404	1
255	405	1
255	406	1
255	407	1
255	408	1
255	409	1
255	410	1
255	411	1
255	412	1
255	413	1
255	414	1
255	415	1
255	416	1
255	417	1
255	418	1
255	419	1
255	420	1
255	421	1
255	422	1
255	423	1
255	424	1
255	425	1
255	426	1
255	427	1
255	428	1
255	429	1
255	430	1
255	431	1
255	432	1
255	433	1
255	434	1
255	435	1
255	436	1
255	437	1
255	438	1
255	439	1
255	440	1
255	441	1
255	442	1
255	443	1
255	444	1
255	445	1
255	446	1
255	447	1
255	448	1
255	449	1
255	450	1
255	451	1
255	452	1
255	453	1
255	454	1
255	455	1
255	456	1
255	457	1
255	458	1
255	459	1
255	460	1
255	461	1
255	462	1
255	463	1
255	464	1
255	465	1
255	466	1
255	467	1
255	468	1
255	469	1
255	470	1
255	471	1
255	472	1
255	473	1
255	474	1
255	475	1
255	476	1
255	477	1
255	478	1
255	479	1
255	480	1
255	481	1
255	482	1
255	483	1
255	484	1
255	485	1
255	486	1
255	487	1
255	488	1
255	489	1
255	490	1
255	491	1
255	492	1
255	493	1
255	494	1
255	495	1
255	496	1
255	497	1
255	498	1
255	499	1
255	500	1
255	501	1
255	502	1
255	503	1
255	504	1
255	505	1
255	506	1
255	507	1
255	508	1
255	509	1
255	510	1
255	511	1
255	512	1
255	513	1
255	514	1
255	515	1
255	516	1
255	517	1
255	518	1
255	519	1
255	520	1
255	521	1
255	522	1
255	523	1
255	524	1
255	525	1
255	526	1
255	527	1
255	528	1
255	529	1
255	530	1
255	531	1
255	532	1
255	533	1
255	534	1
255	535	1
255	536	1
255	537	1
255	538	1
255	539	1
255	540	1
255	541	1
255	542	1
255	543	1
255	544	1
255	545	1
255	546	1
255	547	1
255	548	1
255	549	1
255	550	1
255	551	1
255	552	1
255	553	1
255	554	1
255	555	1
255	556	1
255	557	1
255	558	1
255	559	1
255	560	1
255	561	1
255	562	1
255	563	1
255	564	1
255	565	1
255	566	1
255	567	1
255	568	1
255	569	1
255	570	1
255	571	1
255	572	1
255	573	1
255	574	1
255	575	1
255	576	1
255	577	1
255	578	1
255	579	1
255	580	1
255	581	1
255	582	1
255	583	1
255	584	1
255	585	1
255	586	1
255	587	1
255	588	1
255	589	1
255	590	1
255	591	1
255	592	1
255	593	1
255	594	1
255	595	1
255	596	1
255	597	1
255	598	1
255	599	1
255	600	1
255	601	1
255	602	1
255	603	1
255	604	1
255	605	1
255	606	1
255	607	1
252	608	1
254	609	1
241	610	1
230	611	1
207	612	1
204	613	1
202	614	1
192	615	1
196	616	1
189	617	1
182	618	1
179	619	1
177	620	1
175	621	1
174	622	1
175	623	1
172	624	1
170	625	1
168	626	1
167	627	1
165	628	1
163	629	1
162	630	1
162	631	1
160	632	1
155	633	1
157	634	1
158	635	1
155	636	1
156	637	1
154	638	1
