# Supplementary material for: Traceable Calibration, Performance Metrics, and Uncertainty Estimates of Minirhizotron Digital Imagery for Fine-Root Measurements
Source: PLoS One. 2014 Nov 12;9(11):e112362. doi: 10.1371/journal.pone.0112362 (PMC4229195; doi:10.1371/journal.pone.0112362)
Supplement: Data S1 — Data and uncertainty analyses for the procedures described in this manuscript. (ZIP) [file pone.0112362.s001.zip › Data for submission/Sensitivity and Root Diameter/AMR-A/calibration_AMRA_trueness_80LPI_2.csv]

255	1	1	104	min	0			NA
253	2	1	179.5	FWHM	0			NA
255	3	1			0			NA
255	4	1			0			NA
253	5	1			0			NA
235	6	1			0			NA
236	7	1			0			NA
181	8	1			0			NA
176	9	1			1			176
152	10	1			1			152
165	11	1			1			165
144	12	1			1			144
153	13	1			1			153
147	14	1			1			147
143	15	1			1			143
128	16	1			1			128
122	17	1			1			122
121	18	1			1			121
132	19	1			1			132
142	20	1			1			142
138	21	1			1			138
129	22	1			1			129
127	23	1			1			127
117	24	1			1			117
117	25	1			1			117
115	26	1			1			115
114	27	1			1			114
115	28	1			1			115
111	29	1			1			111
111	30	1			1			111
116	31	1			1			116
152	32	1			1			152
172	33	1			1			172
166	34	1			1			166
159	35	1			1			159
151	36	1			1			151
150	37	1			1			150
143	38	1			1			143
139	39	1			1			139
136	40	1			1			136
131	41	1			1			131
107	42	1			1			107
106	43	1			1			106
114	44	1			1			114
117	45	1			1			117
130	46	1			1			130
130	47	1			1			130
127	48	1			1			127
118	49	1			1			118
108	50	1			1			108
104	51	1			1			104
105	52	1			1			105
109	53	1			1			109
113	54	1			1			113
117	55	1			1			117
120	56	1			1			120
129	57	1			1			129
133	58	1			1			133
135	59	1			1			135
138	60	1			1			138
137	61	1			1			137
135	62	1			1			135
136	63	1			1			136
129	64	1			1			129
132	65	1			1			132
130	66	1			1			130
133	67	1			1			133
140	68	1			1			140
146	69	1			1			146
156	70	1			1			156
165	71	1			1			165
167	72	1			1			167
178	73	1			1			178
177	74	1			1			177
207	75	1			0			NA
248	76	1			0			NA
255	77	1			0			NA
253	78	1			0			NA
255	79	1			0			NA
255	80	1			0			NA
255	81	1			0			NA
255	82	1			0	66	310.2	NA
255	83	1
255	84	1
255	85	1
255	86	1
255	87	1
255	88	1
255	89	1
255	90	1
255	91	1
255	92	1
255	93	1
255	94	1
255	95	1
255	96	1
255	97	1
255	98	1
255	99	1
255	100	1
255	101	1
255	102	1
255	103	1
255	104	1
255	105	1
255	106	1
255	107	1
255	108	1
255	109	1
255	110	1
255	111	1
255	112	1
255	113	1
255	114	1
255	115	1
255	116	1
255	117	1
255	118	1
255	119	1
255	120	1
255	121	1
255	122	1
255	123	1
255	124	1
255	125	1
255	126	1
255	127	1
255	128	1
255	129	1
255	130	1
255	131	1
255	132	1
255	133	1
255	134	1
255	135	1
255	136	1
255	137	1
255	138	1
255	139	1
255	140	1
255	141	1
255	142	1
255	143	1
255	144	1
251	145	1	74
254	146	1
254	147	1
209	148	1
204	149	1
148	150	1
164	151	1
141	152	1
128	153	1
133	154	1
133	155	1
131	156	1
139	157	1
135	158	1
127	159	1
121	160	1
117	161	1
114	162	1
116	163	1
119	164	1
121	165	1
123	166	1
124	167	1
123	168	1
118	169	1
111	170	1
106	171	1
106	172	1
108	173	1
110	174	1
110	175	1
111	176	1
112	177	1
113	178	1
111	179	1
106	180	1
100	181	1
96	182	1
94	183	1
92	184	1
94	185	1
98	186	1
103	187	1
110	188	1
117	189	1
122	190	1
125	191	1
135	192	1
127	193	1
131	194	1
122	195	1
121	196	1
126	197	1
116	198	1
118	199	1
114	200	1
113	201	1
115	202	1
120	203	1
125	204	1
127	205	1
128	206	1
129	207	1
130	208	1
133	209	1
139	210	1
140	211	1
140	212	1
149	213	1
187	214	1
194	215	1
229	216	1
242	217	1
254	218	1
255	219	1
254	220	1
254	221	1
255	222	1
255	223	1
255	224	1
255	225	1
255	226	1
255	227	1
255	228	1
255	229	1
255	230	1
255	231	1
255	232	1
255	233	1
255	234	1
255	235	1
255	236	1
255	237	1
255	238	1
255	239	1
255	240	1
255	241	1
255	242	1
255	243	1
255	244	1
255	245	1
255	246	1
255	247	1
255	248	1
255	249	1
255	250	1
255	251	1
255	252	1
255	253	1
255	254	1
255	255	1
255	256	1
255	257	1
255	258	1
255	259	1
255	260	1
255	261	1
255	262	1
255	263	1
255	264	1
255	265	1
255	266	1
255	267	1
255	268	1
255	269	1
255	270	1
255	271	1
255	272	1
255	273	1
255	274	1
255	275	1
255	276	1
255	277	1
255	278	1
255	279	1
255	280	1
255	281	1
255	282	1
255	283	1
255	284	1
255	285	1
255	286	1
255	287	1
241	288	1	70
234	289	1
184	290	1
173	291	1
144	292	1
131	293	1
135	294	1
126	295	1
115	296	1
116	297	1
119	298	1
124	299	1
128	300	1
129	301	1
127	302	1
125	303	1
125	304	1
123	305	1
120	306	1
115	307	1
112	308	1
109	309	1
109	310	1
109	311	1
110	312	1
108	313	1
106	314	1
104	315	1
103	316	1
103	317	1
102	318	1
102	319	1
103	320	1
103	321	1
105	322	1
106	323	1
106	324	1
106	325	1
105	326	1
104	327	1
104	328	1
102	329	1
100	330	1
101	331	1
103	332	1
105	333	1
104	334	1
103	335	1
101	336	1
102	337	1
104	338	1
104	339	1
105	340	1
108	341	1
113	342	1
117	343	1
120	344	1
120	345	1
131	346	1
131	347	1
148	348	1
139	349	1
139	350	1
135	351	1
137	352	1
149	353	1
176	354	1
174	355	1
206	356	1
214	357	1
255	358	1
253	359	1
255	360	1
255	361	1
255	362	1
255	363	1
255	364	1
255	365	1
255	366	1
255	367	1
255	368	1
255	369	1
255	370	1
255	371	1
255	372	1
255	373	1
255	374	1
255	375	1
255	376	1
255	377	1
255	378	1
255	379	1
255	380	1
255	381	1
255	382	1
255	383	1
255	384	1
255	385	1
255	386	1
255	387	1
255	388	1
255	389	1
255	390	1
255	391	1
255	392	1
255	393	1
255	394	1
255	395	1
255	396	1
255	397	1
255	398	1
255	399	1
255	400	1
255	401	1
255	402	1
255	403	1
255	404	1
255	405	1
255	406	1
255	407	1
255	408	1
255	409	1
255	410	1
255	411	1
255	412	1
255	413	1
255	414	1
255	415	1
255	416	1
255	417	1
255	418	1
255	419	1
255	420	1
255	421	1
255	422	1
255	423	1
255	424	1
255	425	1
255	426	1
255	427	1
255	428	1
254	429	1	72
227	430	1
217	431	1
158	432	1
167	433	1
170	434	1
151	435	1
152	436	1
144	437	1
135	438	1
135	439	1
129	440	1
131	441	1
126	442	1
133	443	1
142	444	1
146	445	1
150	446	1
142	447	1
132	448	1
125	449	1
120	450	1
120	451	1
123	452	1
122	453	1
118	454	1
115	455	1
117	456	1
120	457	1
119	458	1
116	459	1
116	460	1
117	461	1
115	462	1
110	463	1
109	464	1
107	465	1
106	466	1
106	467	1
107	468	1
109	469	1
113	470	1
117	471	1
122	472	1
126	473	1
130	474	1
131	475	1
128	476	1
126	477	1
128	478	1
130	479	1
137	480	1
134	481	1
129	482	1
123	483	1
119	484	1
116	485	1
116	486	1
116	487	1
116	488	1
116	489	1
121	490	1
126	491	1
128	492	1
135	493	1
163	494	1
156	495	1
181	496	1
186	497	1
225	498	1
243	499	1
253	500	1
255	501	1
255	502	1
255	503	1
255	504	1
255	505	1
255	506	1
255	507	1
255	508	1
255	509	1
255	510	1
255	511	1
255	512	1
255	513	1
255	514	1
255	515	1
255	516	1
255	517	1
255	518	1
255	519	1
255	520	1
255	521	1
255	522	1
255	523	1
255	524	1
255	525	1
255	526	1
255	527	1
255	528	1
255	529	1
255	530	1
255	531	1
255	532	1
255	533	1
255	534	1
255	535	1
255	536	1
255	537	1
255	538	1
255	539	1
255	540	1
255	541	1
255	542	1
255	543	1
255	544	1
255	545	1
255	546	1
255	547	1
255	548	1
255	549	1
255	550	1
255	551	1
255	552	1
255	553	1
255	554	1
255	555	1
255	556	1
255	557	1
255	558	1
255	559	1
255	560	1
255	561	1
255	562	1
255	563	1
255	564	1
255	565	1
255	566	1
255	567	1
255	568	1
255	569	1
254	570	1	69
247	571	1
217	572	1
211	573	1
174	574	1
176	575	1
156	576	1
149	577	1
141	578	1
137	579	1
133	580	1
128	581	1
124	582	1
121	583	1
119	584	1
116	585	1
112	586	1
110	587	1
110	588	1
111	589	1
111	590	1
110	591	1
107	592	1
106	593	1
105	594	1
105	595	1
106	596	1
107	597	1
106	598	1
106	599	1
107	600	1
109	601	1
106	602	1
101	603	1
99	604	1
104	605	1
107	606	1
108	607	1
107	608	1
107	609	1
106	610	1
107	611	1
108	612	1
110	613	1
111	614	1
111	615	1
113	616	1
112	617	1
111	618	1
110	619	1
110	620	1
109	621	1
109	622	1
109	623	1
109	624	1
111	625	1
113	626	1
115	627	1
117	628	1
118	629	1
121	630	1
122	631	1
125	632	1
125	633	1
136	634	1
134	635	1
157	636	1
159	637	1
193	638	1
