# Supplementary material for: Traceable Calibration, Performance Metrics, and Uncertainty Estimates of Minirhizotron Digital Imagery for Fine-Root Measurements
Source: PLoS One. 2014 Nov 12;9(11):e112362. doi: 10.1371/journal.pone.0112362 (PMC4229195; doi:10.1371/journal.pone.0112362)
Supplement: Data S1 — Data and uncertainty analyses for the procedures described in this manuscript. (ZIP) [file pone.0112362.s001.zip › Data for submission/Sensitivity and Root Diameter/AMR-A/calibration_AMRA_trueness_80LPI_2.xlsx]

## Sheet: calibration_AMRA_trueness_80LPI
255	1	1	104	min	0			NA
253	2	1	179.5	FWHM	0			NA
255	3	1			0			NA
255	4	1			0			NA
253	5	1			0			NA
235	6	1			0			NA
236	7	1			0			NA
181	8	1			0			NA
176	9	1			1			176
152	10	1			1			152
165	11	1			1			165
144	12	1			1			144
153	13	1			1			153
147	14	1			1			147
143	15	1			1			143
128	16	1			1			128
122	17	1			1			122
121	18	1			1			121
132	19	1			1			132
142	20	1			1			142
138	21	1			1			138
129	22	1			1			129
127	23	1			1			127
117	24	1			1			117
117	25	1			1			117
115	26	1			1			115
114	27	1			1			114
115	28	1			1			115
111	29	1			1			111
111	30	1			1			111
116	31	1			1			116
152	32	1			1			152
172	33	1			1			172
166	34	1			1			166
159	35	1			1			159
151	36	1			1			151
150	37	1			1			150
143	38	1			1			143
139	39	1			1			139
136	40	1			1			136
131	41	1			1			131
107	42	1			1			107
106	43	1			1			106
114	44	1			1			114
117	45	1			1			117
130	46	1			1			130
130	47	1			1			130
127	48	1			1			127
118	49	1			1			118
108	50	1			1			108
104	51	1			1			104
105	52	1			1			105
109	53	1			1			109
113	54	1			1			113
117	55	1			1			117
120	56	1			1			120
129	57	1			1			129
133	58	1			1			133
135	59	1			1			135
138	60	1			1			138
137	61	1			1			137
135	62	1			1			135
136	63	1			1			136
129	64	1			1			129
132	65	1			1			132
130	66	1			1			130
133	67	1			1			133
140	68	1			1			140
146	69	1			1			146
156	70	1			1			156
165	71	1			1			165
167	72	1			1			167
178	73	1			1			178
177	74	1			1			177
207	75	1			0			NA
248	76	1			0			NA
255	77	1			0			NA
253	78	1			0			NA
255	79	1			0			NA
255	80	1			0			NA
255	81	1			0			NA
255	82	1			0	66	310.2	NA
255	83	1
255	84	1
255	85	1
255	86	1
255	87	1
255	88	1
255	89	1
255	90	1
255	91	1
255	92	1
255	93	1
255	94	1
255	95	1
255	96	1
255	97	1
255	98	1
255	99	1
255	100	1
255	101	1
255	102	1
255	103	1
255	104	1
255	105	1
255	106	1
255	107	1
255	108	1
255	109	1
255	110	1
255	111	1
255	112	1
255	113	1
255	114	1
255	115	1
255	116	1
255	117	1
255	118	1
255	119	1
255	120	1
255	121	1
255	122	1
255	123	1
255	124	1
255	125	1
255	126	1
255	127	1
255	128	1
255	129	1
255	130	1
255	131	1
255	132	1
255	133	1
255	134	1
255	135	1
255	136	1
255	137	1
255	138	1
255	139	1
255	140	1
255	141	1
255	142	1
255	143	1	92	min	0			NA
255	144	1	173.5	FWHM	0			NA
251	145	1			0			NA
254	146	1			0			NA
254	147	1			0			NA
209	148	1			0			NA
204	149	1			0			NA
148	150	1			1			148
164	151	1			1			164
141	152	1			1			141
128	153	1			1			128
133	154	1			1			133
133	155	1			1			133
131	156	1			1			131
139	157	1			1			139
135	158	1			1			135
127	159	1			1			127
121	160	1			1			121
117	161	1			1			117
114	162	1			1			114
116	163	1			1			116
119	164	1			1			119
121	165	1			1			121
123	166	1			1			123
124	167	1			1			124
123	168	1			1			123
118	169	1			1			118
111	170	1			1			111
106	171	1			1			106
106	172	1			1			106
108	173	1			1			108
110	174	1			1			110
110	175	1			1			110
111	176	1			1			111
112	177	1			1			112
113	178	1			1			113
111	179	1			1			111
106	180	1			1			106
100	181	1			1			100
96	182	1			1			96
94	183	1			1			94
92	184	1			1			92
94	185	1			1			94
98	186	1			1			98
103	187	1			1			103
110	188	1			1			110
117	189	1			1			117
122	190	1			1			122
125	191	1			1			125
135	192	1			1			135
127	193	1			1			127
131	194	1			1			131
122	195	1			1			122
121	196	1			1			121
126	197	1			1			126
116	198	1			1			116
118	199	1			1			118
114	200	1			1			114
113	201	1			1			113
115	202	1			1			115
120	203	1			1			120
125	204	1			1			125
127	205	1			1			127
128	206	1			1			128
129	207	1			1			129
130	208	1			1			130
133	209	1			1			133
139	210	1			1			139
140	211	1			1			140
140	212	1			1			140
149	213	1			1			149
187	214	1			0			NA
194	215	1			0			NA
229	216	1			0			NA
242	217	1			0			NA
254	218	1			0			NA
255	219	1			0			NA
254	220	1			0			NA
254	221	1			0			NA
255	222	1			0			NA
255	223	1			0			NA
255	224	1			0	64	300.8	NA
255	225	1
255	226	1
255	227	1
255	228	1
255	229	1
255	230	1
255	231	1
255	232	1
255	233	1
255	234	1
255	235	1
255	236	1
255	237	1
255	238	1
255	239	1
255	240	1
255	241	1
255	242	1
255	243	1
255	244	1
255	245	1
255	246	1
255	247	1
255	248	1
255	249	1
255	250	1
255	251	1
255	252	1
255	253	1
255	254	1
255	255	1
255	256	1
255	257	1
255	258	1
255	259	1
255	260	1
255	261	1
255	262	1
255	263	1
255	264	1
255	265	1
255	266	1
255	267	1
255	268	1
255	269	1
255	270	1
255	271	1
255	272	1
255	273	1
255	274	1
255	275	1
255	276	1
255	277	1
255	278	1
255	279	1
255	280	1
255	281	1
255	282	1
255	283	1
255	284	1
255	285	1
255	286	1	100	min	0			NA
255	287	1	177.5	FWHM	0			NA
241	288	1			0			NA
234	289	1			0			NA
184	290	1			0			NA
173	291	1			1			173
144	292	1			1			144
131	293	1			1			131
135	294	1			1			135
126	295	1			1			126
115	296	1			1			115
116	297	1			1			116
119	298	1			1			119
124	299	1			1			124
128	300	1			1			128
129	301	1			1			129
127	302	1			1			127
125	303	1			1			125
125	304	1			1			125
123	305	1			1			123
120	306	1			1			120
115	307	1			1			115
112	308	1			1			112
109	309	1			1			109
109	310	1			1			109
109	311	1			1			109
110	312	1			1			110
108	313	1			1			108
106	314	1			1			106
104	315	1			1			104
103	316	1			1			103
103	317	1			1			103
102	318	1			1			102
102	319	1			1			102
103	320	1			1			103
103	321	1			1			103
105	322	1			1			105
106	323	1			1			106
106	324	1			1			106
106	325	1			1			106
105	326	1			1			105
104	327	1			1			104
104	328	1			1			104
102	329	1			1			102
100	330	1			1			100
101	331	1			1			101
103	332	1			1			103
105	333	1			1			105
104	334	1			1			104
103	335	1			1			103
101	336	1			1			101
102	337	1			1			102
104	338	1			1			104
104	339	1			1			104
105	340	1			1			105
108	341	1			1			108
113	342	1			1			113
117	343	1			1			117
120	344	1			1			120
120	345	1			1			120
131	346	1			1			131
131	347	1			1			131
148	348	1			1			148
139	349	1			1			139
139	350	1			1			139
135	351	1			1			135
137	352	1			1			137
149	353	1			1			149
176	354	1			1			176
174	355	1			1			174
206	356	1			0			NA
214	357	1			0			NA
255	358	1			0			NA
253	359	1			0			NA
255	360	1			0			NA
255	361	1			0			NA
255	362	1			0			NA
255	363	1			0			NA
255	364	1			0			NA
255	365	1			0			NA
255	366	1			0			NA
255	367	1			0	65	305.5	NA
255	368	1
255	369	1
255	370	1
255	371	1
255	372	1
255	373	1
255	374	1
255	375	1
255	376	1
255	377	1
255	378	1
255	379	1
255	380	1
255	381	1
255	382	1
255	383	1
255	384	1
255	385	1
255	386	1
255	387	1
255	388	1
255	389	1
255	390	1
255	391	1
255	392	1
255	393	1
255	394	1
255	395	1
255	396	1
255	397	1
255	398	1
255	399	1
255	400	1
255	401	1
255	402	1
255	403	1
255	404	1
255	405	1
255	406	1
255	407	1
255	408	1
255	409	1
255	410	1
255	411	1
255	412	1
255	413	1
255	414	1
255	415	1
255	416	1
255	417	1
255	418	1
255	419	1
255	420	1
255	421	1
255	422	1
255	423	1
255	424	1
255	425	1
255	426	1
255	427	1	106	min	0			NA
255	428	1	180.5	FWHM	0			NA
254	429	1			0			NA
227	430	1			0			NA
217	431	1			0			NA
158	432	1			1			158
167	433	1			1			167
170	434	1			1			170
151	435	1			1			151
152	436	1			1			152
144	437	1			1			144
135	438	1			1			135
135	439	1			1			135
129	440	1			1			129
131	441	1			1			131
126	442	1			1			126
133	443	1			1			133
142	444	1			1			142
146	445	1			1			146
150	446	1			1			150
142	447	1			1			142
132	448	1			1			132
125	449	1			1			125
120	450	1			1			120
120	451	1			1			120
123	452	1			1			123
122	453	1			1			122
118	454	1			1			118
115	455	1			1			115
117	456	1			1			117
120	457	1			1			120
119	458	1			1			119
116	459	1			1			116
116	460	1			1			116
117	461	1			1			117
115	462	1			1			115
110	463	1			1			110
109	464	1			1			109
107	465	1			1			107
106	466	1			1			106
106	467	1			1			106
107	468	1			1			107
109	469	1			1			109
113	470	1			1			113
117	471	1			1			117
122	472	1			1			122
126	473	1			1			126
130	474	1			1			130
131	475	1			1			131
128	476	1			1			128
126	477	1			1			126
128	478	1			1			128
130	479	1			1			130
137	480	1			1			137
134	481	1			1			134
129	482	1			1			129
123	483	1			1			123
119	484	1			1			119
116	485	1			1			116
116	486	1			1			116
116	487	1			1			116
116	488	1			1			116
116	489	1			1			116
121	490	1			1			121
126	491	1			1			126
128	492	1			1			128
135	493	1			1			135
163	494	1			1			163
156	495	1			1			156
181	496	1			0			NA
186	497	1			0			NA
225	498	1			0			NA
243	499	1			0			NA
253	500	1			0			NA
255	501	1			0			NA
255	502	1			0			NA
255	503	1			0			NA
255	504	1			0			NA
255	505	1			0			NA
255	506	1			0			NA
255	507	1			0			NA
255	508	1			0	64	300.8	NA
255	509	1
255	510	1
255	511	1
255	512	1
255	513	1
255	514	1
255	515	1
255	516	1
255	517	1
255	518	1
255	519	1
255	520	1
255	521	1
255	522	1
255	523	1
255	524	1
255	525	1
255	526	1
255	527	1
255	528	1
255	529	1
255	530	1
255	531	1
255	532	1
255	533	1
255	534	1
255	535	1
255	536	1
255	537	1
255	538	1
255	539	1
255	540	1
255	541	1
255	542	1
255	543	1
255	544	1
255	545	1
255	546	1
255	547	1
255	548	1
255	549	1
255	550	1
255	551	1
255	552	1
255	553	1
255	554	1
255	555	1
255	556	1
255	557	1
255	558	1
255	559	1
255	560	1
255	561	1
255	562	1
255	563	1
255	564	1
255	565	1
255	566	1
255	567	1
255	568	1
255	569	1
254	570	1	69
247	571	1
217	572	1
211	573	1
174	574	1
176	575	1
156	576	1
149	577	1
141	578	1
137	579	1
133	580	1
128	581	1
124	582	1
121	583	1
119	584	1
116	585	1
112	586	1
110	587	1
110	588	1
111	589	1
111	590	1
110	591	1
107	592	1
106	593	1
105	594	1
105	595	1
106	596	1
107	597	1
106	598	1
106	599	1
107	600	1
109	601	1
106	602	1
101	603	1
99	604	1
104	605	1
107	606	1
108	607	1
107	608	1
107	609	1
106	610	1
107	611	1
108	612	1
110	613	1
111	614	1
111	615	1
113	616	1
112	617	1
111	618	1
110	619	1
110	620	1
109	621	1
109	622	1
109	623	1
109	624	1
111	625	1
113	626	1
115	627	1
117	628	1
118	629	1
121	630	1
122	631	1
125	632	1
125	633	1
136	634	1
134	635	1
157	636	1
159	637	1
193	638	1
