# Supplementary material for: Traceable Calibration, Performance Metrics, and Uncertainty Estimates of Minirhizotron Digital Imagery for Fine-Root Measurements
Source: PLoS One. 2014 Nov 12;9(11):e112362. doi: 10.1371/journal.pone.0112362 (PMC4229195; doi:10.1371/journal.pone.0112362)
Supplement: Data S1 — Data and uncertainty analyses for the procedures described in this manuscript. (ZIP) [file pone.0112362.s001.zip › Data for submission/Sensitivity and Root Diameter/AMR-A/calibration_AMRA_trueness_80LPI_3.csv]

255	1	1
255	2	1
255	3	1
255	4	1
255	5	1
255	6	1
255	7	1
255	8	1
255	9	1
255	10	1
255	11	1
255	12	1
255	13	1
255	14	1
255	15	1
255	16	1
255	17	1
255	18	1
255	19	1
255	20	1
255	21	1
255	22	1
255	23	1
255	24	1
255	25	1
255	26	1
255	27	1
255	28	1
255	29	1
255	30	1
255	31	1
255	32	1
255	33	1
255	34	1
255	35	1
255	36	1
255	37	1
255	38	1
255	39	1
255	40	1
255	41	1
255	42	1
255	43	1
255	44	1
255	45	1
255	46	1
255	47	1
255	48	1
255	49	1
255	50	1
255	51	1
255	52	1
255	53	1
255	54	1
255	55	1
255	56	1
255	57	1
255	58	1
255	59	1
255	60	1
255	61	1	99	min	0			NA
254	62	1	177	FWHM	0			NA
255	63	1			0			NA
255	64	1			0			NA
254	65	1			0			NA
241	66	1			0			NA
233	67	1			0			NA
176	68	1			1			176
174	69	1			1			174
147	70	1			1			147
136	71	1			1			136
141	72	1			1			141
133	73	1			1			133
117	74	1			1			117
123	75	1			1			123
112	76	1			1			112
110	77	1			1			110
116	78	1			1			116
114	79	1			1			114
111	80	1			1			111
108	81	1			1			108
105	82	1			1			105
103	83	1			1			103
100	84	1			1			100
99	85	1			1			99
102	86	1			1			102
111	87	1			1			111
121	88	1			1			121
124	89	1			1			124
123	90	1			1			123
120	91	1			1			120
115	92	1			1			115
111	93	1			1			111
108	94	1			1			108
105	95	1			1			105
103	96	1			1			103
103	97	1			1			103
105	98	1			1			105
108	99	1			1			108
110	100	1			1			110
111	101	1			1			111
109	102	1			1			109
109	103	1			1			109
108	104	1			1			108
106	105	1			1			106
105	106	1			1			105
105	107	1			1			105
104	108	1			1			104
104	109	1			1			104
105	110	1			1			105
105	111	1			1			105
106	112	1			1			106
108	113	1			1			108
110	114	1			1			110
111	115	1			1			111
111	116	1			1			111
111	117	1			1			111
110	118	1			1			110
110	119	1			1			110
111	120	1			1			111
113	121	1			1			113
115	122	1			1			115
116	123	1			1			116
116	124	1			1			116
116	125	1			1			116
119	126	1			1			119
125	127	1			1			125
129	128	1			1			129
132	129	1			1			132
130	130	1			1			130
131	131	1			1			131
142	132	1			1			142
153	133	1			1			153
180	134	1			0			NA
206	135	1			0			NA
251	136	1			0			NA
254	137	1			0			NA
254	138	1			0			NA
255	139	1			0			NA
255	140	1			0			NA
254	141	1			0			NA
255	142	1			0	66	310.2	NA
255	143	1
255	144	1
255	145	1
255	146	1
255	147	1
255	148	1
255	149	1
255	150	1
255	151	1
255	152	1
255	153	1
255	154	1
255	155	1
255	156	1
255	157	1
255	158	1
255	159	1
255	160	1
255	161	1
255	162	1
255	163	1
255	164	1
255	165	1
255	166	1
255	167	1
255	168	1
255	169	1
255	170	1
255	171	1
255	172	1
255	173	1
255	174	1
255	175	1
255	176	1
255	177	1
255	178	1
255	179	1
255	180	1
255	181	1
255	182	1
255	183	1
255	184	1
255	185	1
255	186	1
255	187	1
255	188	1
255	189	1
255	190	1
255	191	1
255	192	1
255	193	1
255	194	1
255	195	1
255	196	1
255	197	1
255	198	1
255	199	1
255	200	1
255	201	1
255	202	1
255	203	1
255	204	1
255	205	1
254	206	1	72
254	207	1
219	208	1
221	209	1
188	210	1
183	211	1
179	212	1
173	213	1
168	214	1
165	215	1
160	216	1
155	217	1
150	218	1
147	219	1
146	220	1
145	221	1
144	222	1
142	223	1
142	224	1
142	225	1
140	226	1
136	227	1
134	228	1
133	229	1
129	230	1
129	231	1
127	232	1
124	233	1
121	234	1
120	235	1
122	236	1
123	237	1
123	238	1
123	239	1
122	240	1
119	241	1
115	242	1
112	243	1
112	244	1
112	245	1
113	246	1
113	247	1
113	248	1
114	249	1
114	250	1
111	251	1
107	252	1
105	253	1
99	254	1
100	255	1
100	256	1
101	257	1
102	258	1
104	259	1
107	260	1
109	261	1
115	262	1
118	263	1
121	264	1
121	265	1
121	266	1
121	267	1
124	268	1
126	269	1
136	270	1
143	271	1
149	272	1
152	273	1
171	274	1
188	275	1
236	276	1
246	277	1
255	278	1
255	279	1
255	280	1
255	281	1
255	282	1
255	283	1
255	284	1
255	285	1
255	286	1
255	287	1
255	288	1
255	289	1
255	290	1
255	291	1
255	292	1
255	293	1
255	294	1
255	295	1
255	296	1
255	297	1
255	298	1
255	299	1
255	300	1
255	301	1
255	302	1
255	303	1
255	304	1
255	305	1
255	306	1
255	307	1
255	308	1
255	309	1
255	310	1
255	311	1
255	312	1
255	313	1
255	314	1
255	315	1
255	316	1
255	317	1
255	318	1
255	319	1
255	320	1
255	321	1
255	322	1
255	323	1
255	324	1
255	325	1
255	326	1
255	327	1
255	328	1
255	329	1
255	330	1
255	331	1
255	332	1
255	333	1
255	334	1
255	335	1
255	336	1
255	337	1
255	338	1
255	339	1
255	340	1
255	341	1
254	342	1
255	343	1
254	344	1
254	345	1
254	346	1
255	347	1
233	348	1	72
222	349	1
184	350	1
183	351	1
167	352	1
150	353	1
144	354	1
134	355	1
134	356	1
133	357	1
127	358	1
122	359	1
115	360	1
110	361	1
110	362	1
113	363	1
117	364	1
119	365	1
120	366	1
122	367	1
125	368	1
132	369	1
140	370	1
140	371	1
138	372	1
140	373	1
133	374	1
128	375	1
121	376	1
115	377	1
112	378	1
109	379	1
106	380	1
103	381	1
100	382	1
98	383	1
96	384	1
95	385	1
95	386	1
95	387	1
95	388	1
94	389	1
95	390	1
96	391	1
97	392	1
98	393	1
99	394	1
100	395	1
100	396	1
100	397	1
100	398	1
102	399	1
105	400	1
108	401	1
110	402	1
112	403	1
118	404	1
123	405	1
124	406	1
127	407	1
128	408	1
134	409	1
138	410	1
140	411	1
164	412	1
160	413	1
171	414	1
182	415	1
225	416	1
237	417	1
254	418	1
254	419	1
255	420	1
255	421	1
255	422	1
255	423	1
255	424	1
255	425	1
255	426	1
255	427	1
255	428	1
255	429	1
255	430	1
255	431	1
255	432	1
255	433	1
255	434	1
255	435	1
255	436	1
255	437	1
255	438	1
255	439	1
255	440	1
255	441	1
255	442	1
255	443	1
255	444	1
255	445	1
255	446	1
255	447	1
255	448	1
255	449	1
255	450	1
255	451	1
255	452	1
255	453	1
255	454	1
255	455	1
255	456	1
255	457	1
255	458	1
255	459	1
255	460	1
255	461	1
255	462	1
255	463	1
255	464	1
255	465	1
255	466	1
255	467	1
255	468	1
255	469	1
255	470	1
255	471	1
255	472	1
255	473	1
255	474	1
255	475	1
255	476	1
255	477	1
255	478	1
255	479	1
255	480	1
255	481	1
255	482	1
255	483	1
255	484	1
255	485	1
255	486	1
255	487	1
250	488	1	70
245	489	1
208	490	1
203	491	1
171	492	1
155	493	1
149	494	1
140	495	1
134	496	1
126	497	1
116	498	1
111	499	1
112	500	1
112	501	1
117	502	1
116	503	1
116	504	1
118	505	1
117	506	1
115	507	1
116	508	1
118	509	1
126	510	1
130	511	1
133	512	1
133	513	1
132	514	1
132	515	1
132	516	1
131	517	1
135	518	1
133	519	1
128	520	1
122	521	1
120	522	1
123	523	1
126	524	1
127	525	1
133	526	1
135	527	1
137	528	1
139	529	1
140	530	1
141	531	1
141	532	1
141	533	1
141	534	1
142	535	1
143	536	1
145	537	1
148	538	1
150	539	1
152	540	1
153	541	1
154	542	1
154	543	1
154	544	1
153	545	1
153	546	1
154	547	1
156	548	1
158	549	1
163	550	1
162	551	1
177	552	1
175	553	1
187	554	1
198	555	1
229	556	1
239	557	1
255	558	1
255	559	1
255	560	1
255	561	1
255	562	1
255	563	1
255	564	1
255	565	1
255	566	1
255	567	1
255	568	1
255	569	1
255	570	1
255	571	1
255	572	1
255	573	1
255	574	1
255	575	1
255	576	1
255	577	1
255	578	1
255	579	1
255	580	1
255	581	1
255	582	1
255	583	1
255	584	1
255	585	1
255	586	1
255	587	1
255	588	1
