# Supplementary material for: Traceable Calibration, Performance Metrics, and Uncertainty Estimates of Minirhizotron Digital Imagery for Fine-Root Measurements
Source: PLoS One. 2014 Nov 12;9(11):e112362. doi: 10.1371/journal.pone.0112362 (PMC4229195; doi:10.1371/journal.pone.0112362)
Supplement: Data S1 — Data and uncertainty analyses for the procedures described in this manuscript. (ZIP) [file pone.0112362.s001.zip › Data for submission/Sensitivity and Root Diameter/AMR-A/calibration_AMRA_trueness_80LPI_4.csv]

255	1	1
255	2	1
255	3	1
255	4	1
255	5	1
255	6	1
255	7	1
255	8	1
255	9	1
255	10	1
255	11	1
255	12	1
255	13	1
255	14	1
255	15	1
255	16	1
255	17	1
255	18	1
255	19	1
255	20	1
255	21	1
255	22	1
255	23	1
255	24	1
255	25	1
255	26	1
255	27	1
255	28	1
255	29	1
255	30	1
255	31	1
254	32	1
255	33	1	92	min	0			NA
255	34	1	173.5	FWHM	0			NA
254	35	1			0			NA
246	36	1			0			NA
237	37	1			0			NA
177	38	1			0			NA
172	39	1			1			172
130	40	1			1			130
130	41	1			1			130
116	42	1			1			116
131	43	1			1			131
129	44	1			1			129
136	45	1			1			136
133	46	1			1			133
131	47	1			1			131
132	48	1			1			132
131	49	1			1			131
121	50	1			1			121
105	51	1			1			105
96	52	1			1			96
96	53	1			1			96
92	54	1			1			92
92	55	1			1			92
92	56	1			1			92
93	57	1			1			93
95	58	1			1			95
97	59	1			1			97
99	60	1			1			99
101	61	1			1			101
104	62	1			1			104
105	63	1			1			105
112	64	1			1			112
116	65	1			1			116
133	66	1			1			133
142	67	1			1			142
140	68	1			1			140
139	69	1			1			139
131	70	1			1			131
124	71	1			1			124
115	72	1			1			115
110	73	1			1			110
109	74	1			1			109
110	75	1			1			110
111	76	1			1			111
112	77	1			1			112
109	78	1			1			109
104	79	1			1			104
103	80	1			1			103
107	81	1			1			107
110	82	1			1			110
108	83	1			1			108
107	84	1			1			107
107	85	1			1			107
114	86	1			1			114
120	87	1			1			120
129	88	1			1			129
131	89	1			1			131
137	90	1			1			137
148	91	1			1			148
150	92	1			1			150
150	93	1			1			150
133	94	1			1			133
122	95	1			1			122
114	96	1			1			114
114	97	1			1			114
120	98	1			1			120
127	99	1			1			127
140	100	1			1			140
152	101	1			1			152
156	102	1			1			156
154	103	1			1			154
175	104	1			0			NA
200	105	1			0			NA
249	106	1			0			NA
250	107	1			0			NA
255	108	1			0			NA
255	109	1			0			NA
255	110	1			0			NA
255	111	1			0			NA
255	112	1			0			NA
255	113	1			0			NA
255	114	1			0	65	305.5	NA
255	115	1
255	116	1
255	117	1
255	118	1
255	119	1
255	120	1
255	121	1
255	122	1
255	123	1
255	124	1
255	125	1
255	126	1
255	127	1
255	128	1
255	129	1
255	130	1
255	131	1
255	132	1
255	133	1
255	134	1
255	135	1
255	136	1
255	137	1
255	138	1
255	139	1
255	140	1
255	141	1
255	142	1
255	143	1
255	144	1
255	145	1
255	146	1
255	147	1
255	148	1
255	149	1
255	150	1
255	151	1
255	152	1
255	153	1
255	154	1
255	155	1
255	156	1
255	157	1
255	158	1
255	159	1
255	160	1
255	161	1
255	162	1
255	163	1
255	164	1
255	165	1
255	166	1
255	167	1
255	168	1
255	169	1
255	170	1
255	171	1
255	172	1
255	173	1
255	174	1
251	175	1	73
248	176	1
236	177	1
183	178	1
183	179	1
143	180	1
147	181	1
125	182	1
121	183	1
114	184	1
110	185	1
112	186	1
109	187	1
108	188	1
111	189	1
109	190	1
111	191	1
113	192	1
115	193	1
115	194	1
113	195	1
111	196	1
110	197	1
107	198	1
106	199	1
104	200	1
104	201	1
103	202	1
104	203	1
107	204	1
111	205	1
111	206	1
109	207	1
105	208	1
102	209	1
99	210	1
98	211	1
99	212	1
100	213	1
106	214	1
108	215	1
109	216	1
109	217	1
107	218	1
105	219	1
103	220	1
103	221	1
103	222	1
109	223	1
113	224	1
112	225	1
107	226	1
115	227	1
134	228	1
142	229	1
139	230	1
141	231	1
141	232	1
142	233	1
145	234	1
148	235	1
152	236	1
157	237	1
171	238	1
174	239	1
173	240	1
174	241	1
193	242	1
189	243	1
214	244	1
225	245	1
252	246	1
253	247	1
255	248	1
255	249	1
255	250	1
254	251	1
254	252	1
255	253	1
255	254	1
255	255	1
255	256	1
255	257	1
255	258	1
255	259	1
255	260	1
255	261	1
255	262	1
255	263	1
255	264	1
255	265	1
255	266	1
255	267	1
255	268	1
255	269	1
255	270	1
255	271	1
255	272	1
255	273	1
255	274	1
255	275	1
255	276	1
255	277	1
255	278	1
255	279	1
255	280	1
255	281	1
255	282	1
255	283	1
255	284	1
255	285	1
255	286	1
255	287	1
255	288	1
255	289	1
255	290	1
255	291	1
255	292	1
255	293	1
255	294	1
255	295	1
255	296	1
255	297	1
255	298	1
255	299	1
255	300	1
255	301	1
255	302	1
255	303	1
255	304	1
255	305	1
255	306	1
255	307	1
255	308	1
255	309	1
255	310	1
255	311	1
255	312	1
255	313	1
255	314	1
255	315	1
255	316	1
255	317	1
232	318	1	70
224	319	1
226	320	1
218	321	1
223	322	1
215	323	1
208	324	1
211	325	1
207	326	1
204	327	1
203	328	1
203	329	1
204	330	1
203	331	1
204	332	1
206	333	1
207	334	1
207	335	1
205	336	1
204	337	1
202	338	1
201	339	1
199	340	1
199	341	1
198	342	1
196	343	1
193	344	1
192	345	1
195	346	1
185	347	1
188	348	1
182	349	1
188	350	1
180	351	1
177	352	1
175	353	1
172	354	1
167	355	1
158	356	1
148	357	1
141	358	1
139	359	1
137	360	1
134	361	1
132	362	1
130	363	1
128	364	1
127	365	1
128	366	1
126	367	1
125	368	1
125	369	1
124	370	1
122	371	1
123	372	1
125	373	1
148	374	1
141	375	1
142	376	1
142	377	1
148	378	1
156	379	1
170	380	1
173	381	1
184	382	1
191	383	1
207	384	1
221	385	1
253	386	1
254	387	1
255	388	1
255	389	1
255	390	1
255	391	1
255	392	1
255	393	1
255	394	1
255	395	1
255	396	1
255	397	1
255	398	1
255	399	1
255	400	1
255	401	1
255	402	1
255	403	1
255	404	1
255	405	1
255	406	1
255	407	1
255	408	1
255	409	1
255	410	1
255	411	1
255	412	1
255	413	1
255	414	1
255	415	1
255	416	1
255	417	1
255	418	1
255	419	1
255	420	1
255	421	1
255	422	1
255	423	1
255	424	1
255	425	1
255	426	1
255	427	1
255	428	1
255	429	1
255	430	1
255	431	1
255	432	1
255	433	1
255	434	1
255	435	1
255	436	1
255	437	1
255	438	1
255	439	1
255	440	1
255	441	1
255	442	1
255	443	1
255	444	1
255	445	1
255	446	1
255	447	1
255	448	1
255	449	1
255	450	1
255	451	1
255	452	1
255	453	1
255	454	1
255	455	1
254	456	1
255	457	1
217	458	1	70
218	459	1
195	460	1
181	461	1
159	462	1
176	463	1
178	464	1
168	465	1
157	466	1
156	467	1
155	468	1
143	469	1
139	470	1
138	471	1
135	472	1
129	473	1
123	474	1
118	475	1
117	476	1
117	477	1
119	478	1
113	479	1
111	480	1
108	481	1
113	482	1
115	483	1
115	484	1
112	485	1
114	486	1
110	487	1
108	488	1
105	489	1
109	490	1
109	491	1
109	492	1
105	493	1
105	494	1
105	495	1
104	496	1
102	497	1
100	498	1
100	499	1
101	500	1
103	501	1
104	502	1
105	503	1
103	504	1
108	505	1
108	506	1
103	507	1
105	508	1
104	509	1
104	510	1
107	511	1
109	512	1
110	513	1
110	514	1
111	515	1
115	516	1
118	517	1
120	518	1
127	519	1
138	520	1
143	521	1
171	522	1
162	523	1
170	524	1
192	525	1
233	526	1
249	527	1
255	528	1
255	529	1
255	530	1
255	531	1
255	532	1
254	533	1
255	534	1
255	535	1
255	536	1
255	537	1
255	538	1
255	539	1
255	540	1
255	541	1
255	542	1
255	543	1
255	544	1
255	545	1
255	546	1
255	547	1
255	548	1
255	549	1
255	550	1
255	551	1
255	552	1
255	553	1
255	554	1
255	555	1
255	556	1
255	557	1
255	558	1
255	559	1
255	560	1
255	561	1
255	562	1
255	563	1
255	564	1
255	565	1
255	566	1
255	567	1
255	568	1
255	569	1
255	570	1
255	571	1
255	572	1
255	573	1
255	574	1
255	575	1
255	576	1
255	577	1
255	578	1
255	579	1
255	580	1
255	581	1
255	582	1
255	583	1
255	584	1
255	585	1
255	586	1
255	587	1
255	588	1
