# Supplementary material for: Traceable Calibration, Performance Metrics, and Uncertainty Estimates of Minirhizotron Digital Imagery for Fine-Root Measurements
Source: PLoS One. 2014 Nov 12;9(11):e112362. doi: 10.1371/journal.pone.0112362 (PMC4229195; doi:10.1371/journal.pone.0112362)
Supplement: Data S1 — Data and uncertainty analyses for the procedures described in this manuscript. (ZIP) [file pone.0112362.s001.zip › Data for submission/Sensitivity and Root Diameter/AMR-A/calibration_AMRA_trueness_80LPI_4.xlsx]

## Sheet: calibration_AMRA_trueness_80LPI
255	1	1
255	2	1
255	3	1
255	4	1
255	5	1
255	6	1
255	7	1
255	8	1
255	9	1
255	10	1
255	11	1
255	12	1
255	13	1
255	14	1
255	15	1
255	16	1
255	17	1
255	18	1
255	19	1
255	20	1
255	21	1
255	22	1
255	23	1
255	24	1
255	25	1
255	26	1
255	27	1
255	28	1
255	29	1
255	30	1
255	31	1
254	32	1
255	33	1	92	min	0			NA
255	34	1	173.5	FWHM	0			NA
254	35	1			0			NA
246	36	1			0			NA
237	37	1			0			NA
177	38	1			0			NA
172	39	1			1			172
130	40	1			1			130
130	41	1			1			130
116	42	1			1			116
131	43	1			1			131
129	44	1			1			129
136	45	1			1			136
133	46	1			1			133
131	47	1			1			131
132	48	1			1			132
131	49	1			1			131
121	50	1			1			121
105	51	1			1			105
96	52	1			1			96
96	53	1			1			96
92	54	1			1			92
92	55	1			1			92
92	56	1			1			92
93	57	1			1			93
95	58	1			1			95
97	59	1			1			97
99	60	1			1			99
101	61	1			1			101
104	62	1			1			104
105	63	1			1			105
112	64	1			1			112
116	65	1			1			116
133	66	1			1			133
142	67	1			1			142
140	68	1			1			140
139	69	1			1			139
131	70	1			1			131
124	71	1			1			124
115	72	1			1			115
110	73	1			1			110
109	74	1			1			109
110	75	1			1			110
111	76	1			1			111
112	77	1			1			112
109	78	1			1			109
104	79	1			1			104
103	80	1			1			103
107	81	1			1			107
110	82	1			1			110
108	83	1			1			108
107	84	1			1			107
107	85	1			1			107
114	86	1			1			114
120	87	1			1			120
129	88	1			1			129
131	89	1			1			131
137	90	1			1			137
148	91	1			1			148
150	92	1			1			150
150	93	1			1			150
133	94	1			1			133
122	95	1			1			122
114	96	1			1			114
114	97	1			1			114
120	98	1			1			120
127	99	1			1			127
140	100	1			1			140
152	101	1			1			152
156	102	1			1			156
154	103	1			1			154
175	104	1			0			NA
200	105	1			0			NA
249	106	1			0			NA
250	107	1			0			NA
255	108	1			0			NA
255	109	1			0			NA
255	110	1			0			NA
255	111	1			0			NA
255	112	1			0			NA
255	113	1			0			NA
255	114	1			0	65	305.5	NA
255	115	1
255	116	1
255	117	1
255	118	1
255	119	1
255	120	1
255	121	1
255	122	1
255	123	1
255	124	1
255	125	1
255	126	1
255	127	1
255	128	1
255	129	1
255	130	1
255	131	1
255	132	1
255	133	1
255	134	1
255	135	1
255	136	1
255	137	1
255	138	1
255	139	1
255	140	1
255	141	1
255	142	1
255	143	1
255	144	1
255	145	1
255	146	1
255	147	1
255	148	1
255	149	1
255	150	1
255	151	1
255	152	1
255	153	1
255	154	1
255	155	1
255	156	1
255	157	1
255	158	1
255	159	1
255	160	1
255	161	1
255	162	1
255	163	1
255	164	1
255	165	1
255	166	1
255	167	1
255	168	1
255	169	1
255	170	1
255	171	1
255	172	1
255	173	1
255	174	1	98	min	0			NA
251	175	1	176.5	FWHM	0			NA
248	176	1			0			NA
236	177	1			0			NA
183	178	1			0			NA
183	179	1			0			NA
143	180	1			1			143
147	181	1			1			147
125	182	1			1			125
121	183	1			1			121
114	184	1			1			114
110	185	1			1			110
112	186	1			1			112
109	187	1			1			109
108	188	1			1			108
111	189	1			1			111
109	190	1			1			109
111	191	1			1			111
113	192	1			1			113
115	193	1			1			115
115	194	1			1			115
113	195	1			1			113
111	196	1			1			111
110	197	1			1			110
107	198	1			1			107
106	199	1			1			106
104	200	1			1			104
104	201	1			1			104
103	202	1			1			103
104	203	1			1			104
107	204	1			1			107
111	205	1			1			111
111	206	1			1			111
109	207	1			1			109
105	208	1			1			105
102	209	1			1			102
99	210	1			1			99
98	211	1			1			98
99	212	1			1			99
100	213	1			1			100
106	214	1			1			106
108	215	1			1			108
109	216	1			1			109
109	217	1			1			109
107	218	1			1			107
105	219	1			1			105
103	220	1			1			103
103	221	1			1			103
103	222	1			1			103
109	223	1			1			109
113	224	1			1			113
112	225	1			1			112
107	226	1			1			107
115	227	1			1			115
134	228	1			1			134
142	229	1			1			142
139	230	1			1			139
141	231	1			1			141
141	232	1			1			141
142	233	1			1			142
145	234	1			1			145
148	235	1			1			148
152	236	1			1			152
157	237	1			1			157
171	238	1			1			171
174	239	1			1			174
173	240	1			1			173
174	241	1			1			174
193	242	1			0			NA
189	243	1			0			NA
214	244	1			0			NA
225	245	1			0			NA
252	246	1			0			NA
253	247	1			0			NA
255	248	1			0			NA
255	249	1			0			NA
255	250	1			0			NA
254	251	1			0			NA
254	252	1			0			NA
255	253	1			0			NA
255	254	1			0			NA
255	255	1			0	62	291.4	NA
255	256	1
255	257	1
255	258	1
255	259	1
255	260	1
255	261	1
255	262	1
255	263	1
255	264	1
255	265	1
255	266	1
255	267	1
255	268	1
255	269	1
255	270	1
255	271	1
255	272	1
255	273	1
255	274	1
255	275	1
255	276	1
255	277	1
255	278	1
255	279	1
255	280	1
255	281	1
255	282	1
255	283	1
255	284	1
255	285	1
255	286	1
255	287	1
255	288	1
255	289	1
255	290	1
255	291	1
255	292	1
255	293	1
255	294	1
255	295	1
255	296	1
255	297	1
255	298	1
255	299	1
255	300	1
255	301	1
255	302	1
255	303	1
255	304	1
255	305	1
255	306	1
255	307	1
255	308	1
255	309	1
255	310	1
255	311	1
255	312	1
255	313	1
255	314	1
255	315	1
255	316	1
255	317	1	122	min	0			NA
232	318	1	188.5	FWHM	0			NA
224	319	1			0			NA
226	320	1			0			NA
218	321	1			0			NA
223	322	1			0			NA
215	323	1			0			NA
208	324	1			0			NA
211	325	1			0			NA
207	326	1			0			NA
204	327	1			0			NA
203	328	1			0			NA
203	329	1			0			NA
204	330	1			0			NA
203	331	1			0			NA
204	332	1			0			NA
206	333	1			0			NA
207	334	1			0			NA
207	335	1			0			NA
205	336	1			0			NA
204	337	1			0			NA
202	338	1			0			NA
201	339	1			0			NA
199	340	1			0			NA
199	341	1			0			NA
198	342	1			0			NA
196	343	1			0			NA
193	344	1			0			NA
192	345	1			0			NA
195	346	1			0			NA
185	347	1			1			185
188	348	1			1			188
182	349	1			1			182
188	350	1			1			188
180	351	1			1			180
177	352	1			1			177
175	353	1			1			175
172	354	1			1			172
167	355	1			1			167
158	356	1			1			158
148	357	1			1			148
141	358	1			1			141
139	359	1			1			139
137	360	1			1			137
134	361	1			1			134
132	362	1			1			132
130	363	1			1			130
128	364	1			1			128
127	365	1			1			127
128	366	1			1			128
126	367	1			1			126
125	368	1			1			125
125	369	1			1			125
124	370	1			1			124
122	371	1			1			122
123	372	1			1			123
125	373	1			1			125
148	374	1			1			148
141	375	1			1			141
142	376	1			1			142
142	377	1			1			142
148	378	1			1			148
156	379	1			1			156
170	380	1			1			170
173	381	1			1			173
184	382	1			1			184
191	383	1			0			NA
207	384	1			0			NA
221	385	1			0			NA
253	386	1			0			NA
254	387	1			0			NA
255	388	1			0			NA
255	389	1			0			NA
255	390	1			0			NA
255	391	1			0			NA
255	392	1			0			NA
255	393	1			0			NA
255	394	1			0			NA
255	395	1			0			NA
255	396	1			0			NA
255	397	1			0			NA
255	398	1			0	36	169.2	NA
255	399	1
255	400	1
255	401	1
255	402	1
255	403	1
255	404	1
255	405	1
255	406	1
255	407	1
255	408	1
255	409	1
255	410	1
255	411	1
255	412	1
255	413	1
255	414	1
255	415	1
255	416	1
255	417	1
255	418	1
255	419	1
255	420	1
255	421	1
255	422	1
255	423	1
255	424	1
255	425	1
255	426	1
255	427	1
255	428	1
255	429	1
255	430	1
255	431	1
255	432	1
255	433	1
255	434	1
255	435	1
255	436	1
255	437	1
255	438	1
255	439	1
255	440	1
255	441	1
255	442	1
255	443	1
255	444	1
255	445	1
255	446	1
255	447	1
255	448	1
255	449	1
255	450	1
255	451	1
255	452	1
255	453	1
255	454	1
255	455	1	100	min	0			NA
254	456	1	177.5	FWHM	0			NA
255	457	1			0			NA
217	458	1			0			NA
218	459	1			0			NA
195	460	1			0			NA
181	461	1			0			NA
159	462	1			1			159
176	463	1			1			176
178	464	1			0			NA
168	465	1			1			168
157	466	1			1			157
156	467	1			1			156
155	468	1			1			155
143	469	1			1			143
139	470	1			1			139
138	471	1			1			138
135	472	1			1			135
129	473	1			1			129
123	474	1			1			123
118	475	1			1			118
117	476	1			1			117
117	477	1			1			117
119	478	1			1			119
113	479	1			1			113
111	480	1			1			111
108	481	1			1			108
113	482	1			1			113
115	483	1			1			115
115	484	1			1			115
112	485	1			1			112
114	486	1			1			114
110	487	1			1			110
108	488	1			1			108
105	489	1			1			105
109	490	1			1			109
109	491	1			1			109
109	492	1			1			109
105	493	1			1			105
105	494	1			1			105
105	495	1			1			105
104	496	1			1			104
102	497	1			1			102
100	498	1			1			100
100	499	1			1			100
101	500	1			1			101
103	501	1			1			103
104	502	1			1			104
105	503	1			1			105
103	504	1			1			103
108	505	1			1			108
108	506	1			1			108
103	507	1			1			103
105	508	1			1			105
104	509	1			1			104
104	510	1			1			104
107	511	1			1			107
109	512	1			1			109
110	513	1			1			110
110	514	1			1			110
111	515	1			1			111
115	516	1			1			115
118	517	1			1			118
120	518	1			1			120
127	519	1			1			127
138	520	1			1			138
143	521	1			1			143
171	522	1			1			171
162	523	1			1			162
170	524	1			1			170
192	525	1			0			NA
233	526	1			0			NA
249	527	1			0			NA
255	528	1			0			NA
255	529	1			0			NA
255	530	1			0			NA
255	531	1			0			NA
255	532	1			0			NA
254	533	1			0			NA
255	534	1			0			NA
255	535	1			0			NA
255	536	1			0	62	291.4	NA
255	537	1
255	538	1
255	539	1
255	540	1
255	541	1
255	542	1
255	543	1
255	544	1
255	545	1
255	546	1
255	547	1
255	548	1
255	549	1
255	550	1
255	551	1
255	552	1
255	553	1
255	554	1
255	555	1
255	556	1
255	557	1
255	558	1
255	559	1
255	560	1
255	561	1
255	562	1
255	563	1
255	564	1
255	565	1
255	566	1
255	567	1
255	568	1
255	569	1
255	570	1
255	571	1
255	572	1
255	573	1
255	574	1
255	575	1
255	576	1
255	577	1
255	578	1
255	579	1
255	580	1
255	581	1
255	582	1
255	583	1
255	584	1
255	585	1
255	586	1
255	587	1
255	588	1
