# Supplementary material for: Traceable Calibration, Performance Metrics, and Uncertainty Estimates of Minirhizotron Digital Imagery for Fine-Root Measurements
Source: PLoS One. 2014 Nov 12;9(11):e112362. doi: 10.1371/journal.pone.0112362 (PMC4229195; doi:10.1371/journal.pone.0112362)
Supplement: Data S1 — Data and uncertainty analyses for the procedures described in this manuscript. (ZIP) [file pone.0112362.s001.zip › Data for submission/Sensitivity and Root Diameter/AMR-A/calibration_AMRA_trueness_80LPI_5.csv]

255	1	1
255	2	1
255	3	1
255	4	1
255	5	1
255	6	1
255	7	1
255	8	1
255	9	1
255	10	1
255	11	1
255	12	1
255	13	1
255	14	1
255	15	1
255	16	1
255	17	1
255	18	1
255	19	1
255	20	1
255	21	1
255	22	1
255	23	1
255	24	1
255	25	1
255	26	1
255	27	1
255	28	1
255	29	1
255	30	1
255	31	1
255	32	1
255	33	1
255	34	1
255	35	1
255	36	1
255	37	1
255	38	1
255	39	1
255	40	1
255	41	1
255	42	1
255	43	1
255	44	1
255	45	1
255	46	1
255	47	1
255	48	1
255	49	1
255	50	1
255	51	1
255	52	1
255	53	1
255	54	1
255	55	1
255	56	1
255	57	1
255	58	1
255	59	1
255	60	1
255	61	1
255	62	1
255	63	1
255	64	1
255	65	1
255	66	1
255	67	1
255	68	1
255	69	1
255	70	1
255	71	1
255	72	1
255	73	1
255	74	1
255	75	1
255	76	1
255	77	1
255	78	1
255	79	1
254	80	1
254	81	1
254	82	1
254	83	1
254	84	1
254	85	1
254	86	1
254	87	1
254	88	1
254	89	1
254	90	1
254	91	1
254	92	1
254	93	1
254	94	1
254	95	1
255	96	1
255	97	1
255	98	1
255	99	1
255	100	1
255	101	1
255	102	1
255	103	1
255	104	1
255	105	1
255	106	1
255	107	1
255	108	1
255	109	1
255	110	1
255	111	1
255	112	1
255	113	1
255	114	1
255	115	1
255	116	1
255	117	1
255	118	1
255	119	1
255	120	1
255	121	1
255	122	1
255	123	1
255	124	1
255	125	1
255	126	1
255	127	1
255	128	1
255	129	1
255	130	1
255	131	1
255	132	1
255	133	1
255	134	1
255	135	1
255	136	1
255	137	1
255	138	1
255	139	1
255	140	1
255	141	1
255	142	1
255	143	1
255	144	1
255	145	1
255	146	1
255	147	1
255	148	1
255	149	1
255	150	1
255	151	1
255	152	1
255	153	1
255	154	1
255	155	1
255	156	1
255	157	1
255	158	1
255	159	1
255	160	1
255	161	1
255	162	1
255	163	1
255	164	1
255	165	1
255	166	1
255	167	1
255	168	1
255	169	1
255	170	1
255	171	1
255	172	1
255	173	1
255	174	1
255	175	1
255	176	1
255	177	1
255	178	1
255	179	1
255	180	1
255	181	1
255	182	1
255	183	1
255	184	1
255	185	1
255	186	1
255	187	1
255	188	1
255	189	1
255	190	1
255	191	1
255	192	1
255	193	1
255	194	1
255	195	1
255	196	1
255	197	1
255	198	1
255	199	1
255	200	1
255	201	1
255	202	1
255	203	1
255	204	1
255	205	1
255	206	1
255	207	1
255	208	1
255	209	1
255	210	1
255	211	1
255	212	1
255	213	1
255	214	1
255	215	1
255	216	1
255	217	1
255	218	1
255	219	1
255	220	1
255	221	1
255	222	1
255	223	1
255	224	1
255	225	1
255	226	1
255	227	1
255	228	1
255	229	1
255	230	1
255	231	1
255	232	1
255	233	1
255	234	1
255	235	1
255	236	1
255	237	1
255	238	1
255	239	1
255	240	1
255	241	1
255	242	1
255	243	1
255	244	1
255	245	1
255	246	1
255	247	1
255	248	1
255	249	1
255	250	1
255	251	1
255	252	1
255	253	1
255	254	1
255	255	1
255	256	1
255	257	1
255	258	1
255	259	1
255	260	1
255	261	1
255	262	1
255	263	1
255	264	1
255	265	1
255	266	1
255	267	1
255	268	1
255	269	1
255	270	1
255	271	1
255	272	1
255	273	1
255	274	1
255	275	1
255	276	1
255	277	1
255	278	1
255	279	1
255	280	1
255	281	1
255	282	1
255	283	1
255	284	1
255	285	1
255	286	1
255	287	1
255	288	1
255	289	1
255	290	1
255	291	1
255	292	1
255	293	1
255	294	1
255	295	1
255	296	1
255	297	1
255	298	1
255	299	1
255	300	1
255	301	1
255	302	1
255	303	1
255	304	1
255	305	1
255	306	1
255	307	1
255	308	1
255	309	1
255	310	1
255	311	1
255	312	1
255	313	1
255	314	1
255	315	1
255	316	1
255	317	1
255	318	1
255	319	1
255	320	1
255	321	1
255	322	1
255	323	1
255	324	1
255	325	1
255	326	1
255	327	1
255	328	1
255	329	1
255	330	1
255	331	1
255	332	1
255	333	1
255	334	1
255	335	1
255	336	1	105	min	0			NA
254	337	1	180	FWHM	0			NA
255	338	1			0			NA
254	339	1			0			NA
252	340	1			0			NA
240	341	1			0			NA
208	342	1			0			NA
184	343	1			0			NA
159	344	1			1			159
155	345	1			1			155
150	346	1			1			150
150	347	1			1			150
149	348	1			1			149
142	349	1			1			142
140	350	1			1			140
138	351	1			1			138
135	352	1			1			135
135	353	1			1			135
135	354	1			1			135
135	355	1			1			135
136	356	1			1			136
138	357	1			1			138
143	358	1			1			143
146	359	1			1			146
149	360	1			1			149
142	361	1			1			142
136	362	1			1			136
125	363	1			1			125
116	364	1			1			116
111	365	1			1			111
105	366	1			1			105
105	367	1			1			105
107	368	1			1			107
107	369	1			1			107
107	370	1			1			107
108	371	1			1			108
110	372	1			1			110
114	373	1			1			114
119	374	1			1			119
122	375	1			1			122
124	376	1			1			124
123	377	1			1			123
125	378	1			1			125
126	379	1			1			126
124	380	1			1			124
120	381	1			1			120
117	382	1			1			117
117	383	1			1			117
117	384	1			1			117
116	385	1			1			116
114	386	1			1			114
114	387	1			1			114
115	388	1			1			115
117	389	1			1			117
118	390	1			1			118
119	391	1			1			119
121	392	1			1			121
120	393	1			1			120
124	394	1			1			124
130	395	1			1			130
132	396	1			1			132
137	397	1			1			137
140	398	1			1			140
138	399	1			1			138
140	400	1			1			140
145	401	1			1			145
146	402	1			1			146
150	403	1			1			150
167	404	1			1			167
159	405	1			1			159
186	406	1			0			NA
194	407	1			0			NA
224	408	1			0			NA
233	409	1			0			NA
255	410	1			0			NA
255	411	1			0			NA
255	412	1			0			NA
255	413	1			0			NA
255	414	1			0			NA
255	415	1			0			NA
255	416	1			0			NA
255	417	1			0	62	291.4	NA
255	418	1
255	419	1
255	420	1
255	421	1
255	422	1
255	423	1
255	424	1
255	425	1
255	426	1
255	427	1
255	428	1
255	429	1
255	430	1
255	431	1
255	432	1
255	433	1
255	434	1
255	435	1
255	436	1
255	437	1
255	438	1
255	439	1
255	440	1
255	441	1
255	442	1
255	443	1
255	444	1
255	445	1
255	446	1
255	447	1
255	448	1
255	449	1
255	450	1
255	451	1
255	452	1
255	453	1
255	454	1
255	455	1
255	456	1
255	457	1
255	458	1
255	459	1
255	460	1
255	461	1
255	462	1
255	463	1
255	464	1
255	465	1
255	466	1
255	467	1
255	468	1
255	469	1
255	470	1
255	471	1
255	472	1
255	473	1
255	474	1
255	475	1
255	476	1
255	477	1
255	478	1
255	479	1
254	480	1	71
243	481	1
210	482	1
202	483	1
176	484	1
158	485	1
160	486	1
154	487	1
145	488	1
125	489	1
126	490	1
127	491	1
127	492	1
128	493	1
122	494	1
121	495	1
115	496	1
117	497	1
119	498	1
120	499	1
121	500	1
121	501	1
121	502	1
120	503	1
118	504	1
120	505	1
120	506	1
117	507	1
115	508	1
115	509	1
116	510	1
115	511	1
113	512	1
115	513	1
117	514	1
116	515	1
116	516	1
116	517	1
114	518	1
111	519	1
114	520	1
115	521	1
117	522	1
118	523	1
119	524	1
120	525	1
121	526	1
122	527	1
125	528	1
124	529	1
123	530	1
122	531	1
122	532	1
122	533	1
123	534	1
124	535	1
125	536	1
124	537	1
123	538	1
125	539	1
129	540	1
134	541	1
139	542	1
142	543	1
160	544	1
168	545	1
182	546	1
186	547	1
232	548	1
238	549	1
252	550	1
255	551	1
255	552	1
255	553	1
255	554	1
255	555	1
255	556	1
255	557	1
255	558	1
255	559	1
255	560	1
255	561	1
255	562	1
255	563	1
255	564	1
255	565	1
255	566	1
255	567	1
255	568	1
255	569	1
255	570	1
255	571	1
255	572	1
255	573	1
255	574	1
255	575	1
255	576	1
255	577	1
255	578	1
255	579	1
255	580	1
255	581	1
255	582	1
255	583	1
255	584	1
255	585	1
255	586	1
255	587	1
255	588	1
255	589	1
255	590	1
255	591	1
255	592	1
255	593	1
255	594	1
255	595	1
255	596	1
255	597	1
255	598	1
255	599	1
