# Supplementary material for: Traceable Calibration, Performance Metrics, and Uncertainty Estimates of Minirhizotron Digital Imagery for Fine-Root Measurements
Source: PLoS One. 2014 Nov 12;9(11):e112362. doi: 10.1371/journal.pone.0112362 (PMC4229195; doi:10.1371/journal.pone.0112362)
Supplement: Data S1 — Data and uncertainty analyses for the procedures described in this manuscript. (ZIP) [file pone.0112362.s001.zip › Data for submission/Sensitivity and Root Diameter/AMR-A/calibration_AMRA_trueness_80LPI_5.xlsx]

## Sheet: calibration_AMRA_trueness_80LPI
255	1	1
255	2	1
255	3	1
255	4	1
255	5	1
255	6	1
255	7	1
255	8	1
255	9	1
255	10	1
255	11	1
255	12	1
255	13	1
255	14	1
255	15	1
255	16	1
255	17	1
255	18	1
255	19	1
255	20	1
255	21	1
255	22	1
255	23	1
255	24	1
255	25	1
255	26	1
255	27	1
255	28	1
255	29	1
255	30	1
255	31	1
255	32	1
255	33	1
255	34	1
255	35	1
255	36	1
255	37	1
255	38	1
255	39	1
255	40	1
255	41	1
255	42	1
255	43	1
255	44	1
255	45	1
255	46	1
255	47	1
255	48	1
255	49	1
255	50	1
255	51	1
255	52	1
255	53	1
255	54	1
255	55	1
255	56	1
255	57	1
255	58	1
255	59	1
255	60	1
255	61	1
255	62	1
255	63	1
255	64	1
255	65	1
255	66	1
255	67	1
255	68	1
255	69	1
255	70	1
255	71	1
255	72	1
255	73	1
255	74	1
255	75	1
255	76	1
255	77	1
255	78	1
255	79	1
254	80	1
254	81	1
254	82	1
254	83	1
254	84	1
254	85	1
254	86	1
254	87	1
254	88	1
254	89	1
254	90	1
254	91	1
254	92	1
254	93	1
254	94	1
254	95	1
255	96	1
255	97	1
255	98	1
255	99	1
255	100	1
255	101	1
255	102	1
255	103	1
255	104	1
255	105	1
255	106	1
255	107	1
255	108	1
255	109	1
255	110	1
255	111	1
255	112	1
255	113	1
255	114	1
255	115	1
255	116	1
255	117	1
255	118	1
255	119	1
255	120	1
255	121	1
255	122	1
255	123	1
255	124	1
255	125	1
255	126	1
255	127	1
255	128	1
255	129	1
255	130	1
255	131	1
255	132	1
255	133	1
255	134	1
255	135	1
255	136	1
255	137	1
255	138	1
255	139	1
255	140	1
255	141	1
255	142	1
255	143	1
255	144	1
255	145	1
255	146	1
255	147	1
255	148	1
255	149	1
255	150	1
255	151	1
255	152	1
255	153	1
255	154	1
255	155	1
255	156	1
255	157	1
255	158	1
255	159	1
255	160	1
255	161	1
255	162	1
255	163	1
255	164	1
255	165	1
255	166	1
255	167	1
255	168	1
255	169	1
255	170	1
255	171	1
255	172	1
255	173	1
255	174	1
255	175	1
255	176	1
255	177	1
255	178	1
255	179	1
255	180	1
255	181	1
255	182	1
255	183	1
255	184	1
255	185	1
255	186	1
255	187	1
255	188	1
255	189	1
255	190	1
255	191	1
255	192	1
255	193	1
255	194	1
255	195	1
255	196	1
255	197	1
255	198	1
255	199	1
255	200	1
255	201	1
255	202	1
255	203	1
255	204	1
255	205	1
255	206	1
255	207	1
255	208	1
255	209	1
255	210	1
255	211	1
255	212	1
255	213	1
255	214	1
255	215	1
255	216	1
255	217	1
255	218	1
255	219	1
255	220	1
255	221	1
255	222	1
255	223	1
255	224	1
255	225	1
255	226	1
255	227	1
255	228	1
255	229	1
255	230	1
255	231	1
255	232	1
255	233	1
255	234	1
255	235	1
255	236	1
255	237	1
255	238	1
255	239	1
255	240	1
255	241	1
255	242	1
255	243	1
255	244	1
255	245	1
255	246	1
255	247	1
255	248	1
255	249	1
255	250	1
255	251	1
255	252	1
255	253	1
255	254	1
255	255	1
255	256	1
255	257	1
255	258	1
255	259	1
255	260	1
255	261	1
255	262	1
255	263	1
255	264	1
255	265	1
255	266	1
255	267	1
255	268	1
255	269	1
255	270	1
255	271	1
255	272	1
255	273	1
255	274	1
255	275	1
255	276	1
255	277	1
255	278	1
255	279	1
255	280	1
255	281	1
255	282	1
255	283	1
255	284	1
255	285	1
255	286	1
255	287	1
255	288	1
255	289	1
255	290	1
255	291	1
255	292	1
255	293	1
255	294	1
255	295	1
255	296	1
255	297	1
255	298	1
255	299	1
255	300	1
255	301	1
255	302	1
255	303	1
255	304	1
255	305	1
255	306	1
255	307	1
255	308	1
255	309	1
255	310	1
255	311	1
255	312	1
255	313	1
255	314	1
255	315	1
255	316	1
255	317	1
255	318	1
255	319	1
255	320	1
255	321	1
255	322	1
255	323	1
255	324	1
255	325	1
255	326	1
255	327	1
255	328	1
255	329	1
255	330	1
255	331	1
255	332	1
255	333	1
255	334	1
255	335	1
255	336	1	105	min	0			NA
254	337	1	180	FWHM	0			NA
255	338	1			0			NA
254	339	1			0			NA
252	340	1			0			NA
240	341	1			0			NA
208	342	1			0			NA
184	343	1			0			NA
159	344	1			1			159
155	345	1			1			155
150	346	1			1			150
150	347	1			1			150
149	348	1			1			149
142	349	1			1			142
140	350	1			1			140
138	351	1			1			138
135	352	1			1			135
135	353	1			1			135
135	354	1			1			135
135	355	1			1			135
136	356	1			1			136
138	357	1			1			138
143	358	1			1			143
146	359	1			1			146
149	360	1			1			149
142	361	1			1			142
136	362	1			1			136
125	363	1			1			125
116	364	1			1			116
111	365	1			1			111
105	366	1			1			105
105	367	1			1			105
107	368	1			1			107
107	369	1			1			107
107	370	1			1			107
108	371	1			1			108
110	372	1			1			110
114	373	1			1			114
119	374	1			1			119
122	375	1			1			122
124	376	1			1			124
123	377	1			1			123
125	378	1			1			125
126	379	1			1			126
124	380	1			1			124
120	381	1			1			120
117	382	1			1			117
117	383	1			1			117
117	384	1			1			117
116	385	1			1			116
114	386	1			1			114
114	387	1			1			114
115	388	1			1			115
117	389	1			1			117
118	390	1			1			118
119	391	1			1			119
121	392	1			1			121
120	393	1			1			120
124	394	1			1			124
130	395	1			1			130
132	396	1			1			132
137	397	1			1			137
140	398	1			1			140
138	399	1			1			138
140	400	1			1			140
145	401	1			1			145
146	402	1			1			146
150	403	1			1			150
167	404	1			1			167
159	405	1			1			159
186	406	1			0			NA
194	407	1			0			NA
224	408	1			0			NA
233	409	1			0			NA
255	410	1			0			NA
255	411	1			0			NA
255	412	1			0			NA
255	413	1			0			NA
255	414	1			0			NA
255	415	1			0			NA
255	416	1			0			NA
255	417	1			0	62	291.4	NA
255	418	1
255	419	1
255	420	1
255	421	1
255	422	1
255	423	1
255	424	1
255	425	1
255	426	1
255	427	1
255	428	1
255	429	1
255	430	1
255	431	1
255	432	1
255	433	1
255	434	1
255	435	1
255	436	1
255	437	1
255	438	1
255	439	1
255	440	1
255	441	1
255	442	1
255	443	1
255	444	1
255	445	1
255	446	1
255	447	1
255	448	1
255	449	1
255	450	1
255	451	1
255	452	1
255	453	1
255	454	1
255	455	1
255	456	1
255	457	1
255	458	1
255	459	1
255	460	1
255	461	1
255	462	1
255	463	1
255	464	1
255	465	1
255	466	1
255	467	1
255	468	1
255	469	1
255	470	1
255	471	1
255	472	1
255	473	1
255	474	1
255	475	1
255	476	1
255	477	1
255	478	1
255	479	1	111	min	0			NA
254	480	1	183	FWHM	0			NA
243	481	1			0			NA
210	482	1			0			NA
202	483	1			0			NA
176	484	1			1			176
158	485	1			1			158
160	486	1			1			160
154	487	1			1			154
145	488	1			1			145
125	489	1			1			125
126	490	1			1			126
127	491	1			1			127
127	492	1			1			127
128	493	1			1			128
122	494	1			1			122
121	495	1			1			121
115	496	1			1			115
117	497	1			1			117
119	498	1			1			119
120	499	1			1			120
121	500	1			1			121
121	501	1			1			121
121	502	1			1			121
120	503	1			1			120
118	504	1			1			118
120	505	1			1			120
120	506	1			1			120
117	507	1			1			117
115	508	1			1			115
115	509	1			1			115
116	510	1			1			116
115	511	1			1			115
113	512	1			1			113
115	513	1			1			115
117	514	1			1			117
116	515	1			1			116
116	516	1			1			116
116	517	1			1			116
114	518	1			1			114
111	519	1			1			111
114	520	1			1			114
115	521	1			1			115
117	522	1			1			117
118	523	1			1			118
119	524	1			1			119
120	525	1			1			120
121	526	1			1			121
122	527	1			1			122
125	528	1			1			125
124	529	1			1			124
123	530	1			1			123
122	531	1			1			122
122	532	1			1			122
122	533	1			1			122
123	534	1			1			123
124	535	1			1			124
125	536	1			1			125
124	537	1			1			124
123	538	1			1			123
125	539	1			1			125
129	540	1			1			129
134	541	1			1			134
139	542	1			1			139
142	543	1			1			142
160	544	1			1			160
168	545	1			1			168
182	546	1			1			182
186	547	1			0			NA
232	548	1			0			NA
238	549	1			0			NA
252	550	1			0			NA
255	551	1			0			NA
255	552	1			0			NA
255	553	1			0			NA
255	554	1			0			NA
255	555	1			0			NA
255	556	1			0			NA
255	557	1			0			NA
255	558	1			0			NA
255	559	1			0			NA
255	560	1			0	63	296.1	NA
255	561	1
255	562	1
255	563	1
255	564	1
255	565	1
255	566	1
255	567	1
255	568	1
255	569	1
255	570	1
255	571	1
255	572	1
255	573	1
255	574	1
255	575	1
255	576	1
255	577	1
255	578	1
255	579	1
255	580	1
255	581	1
255	582	1
255	583	1
255	584	1
255	585	1
255	586	1
255	587	1
255	588	1
255	589	1
255	590	1
255	591	1
255	592	1
255	593	1
255	594	1
255	595	1
255	596	1
255	597	1
255	598	1
255	599	1

## Sheet: CONTRAST_AMR_80LPI
NA
NA
NA
NA
NA
NA
NA
NA
NA
NA
NA
167
171
160
159
151
144
143
137
116
119
116
118
117
115
120
123
122
122
124
124
126
132
132
132
132
133
134
135
135
134
129
124
118
113
111
108
104
101
100
101
100
100
100
101
103
105
110
113
118
122
125
127
129
131
133
137
141
147
149
152
165
177
NA
NA
NA
NA
NA
NA
NA
NA
NA
NA
NA
NA
NA
NA
140
143
135
126
125
117
112
113
108
105
105
107
110
110
109
108
109
110
113
114
114
114
117
120
121
119
118
116
116
118
119
119
119
120
117
118
118
116
112
110
111
113
114
115
115
115
114
113
112
111
111
112
114
117
119
122
123
124
127
129
132
151
169
176
NA
NA
NA
NA
NA
NA
NA
NA
NA
NA
NA
NA
NA
NA
NA
NA
NA
NA
NA
164
166
152
144
141
137
132
128
124
119
116
116
112
111
110
110
111
112
113
113
114
113
113
111
109
109
111
113
111
112
113
115
117
119
121
122
125
126
129
131
130
128
129
132
137
138
140
142
146
150
151
150
152
151
151
151
150
149
152
156
160
164
NA
NA
NA
NA
NA
NA
NA
NA
NA
NA
NA
NA
NA
NA
NA
NA
NA
NA
NA
NA
NA
NA
176
152
165
144
153
147
143
128
122
121
132
142
138
129
127
117
117
115
114
115
111
111
116
152
172
166
159
151
150
143
139
136
131
107
106
114
117
130
130
127
118
108
104
105
109
113
117
120
129
133
135
138
137
135
136
129
132
130
133
140
146
156
165
167
178
177
NA
NA
NA
NA
NA
NA
NA
NA
NA
NA
NA
NA
NA
NA
NA
148
164
141
128
133
133
131
139
135
127
121
117
114
116
119
121
123
124
123
118
111
106
106
108
110
110
111
112
113
111
106
100
96
94
92
94
98
103
110
117
122
125
135
127
131
122
121
126
116
118
114
113
115
120
125
127
128
129
130
133
139
140
140
149
NA
NA
NA
NA
NA
NA
NA
NA
NA
NA
NA
NA
NA
NA
NA
NA
173
144
131
135
126
115
116
119
124
128
129
127
125
125
123
120
115
112
109
109
109
110
108
106
104
103
103
102
102
103
103
105
106
106
106
105
104
104
102
100
101
103
105
104
103
101
102
104
104
105
108
113
117
120
120
131
131
148
139
139
135
137
149
176
174
NA
NA
NA
NA
NA
NA
NA
NA
NA
NA
NA
NA
NA
NA
NA
NA
NA
158
167
170
151
152
144
135
135
129
131
126
133
142
146
150
142
132
125
120
120
123
122
118
115
117
120
119
116
116
117
115
110
109
107
106
106
107
109
113
117
122
126
130
131
128
126
128
130
137
134
129
123
119
116
116
116
116
116
121
126
128
135
163
156
NA
NA
NA
NA
NA
NA
NA
NA
NA
NA
NA
NA
NA
NA
NA
NA
NA
NA
NA
NA
176
174
147
136
141
133
117
123
112
110
116
114
111
108
105
103
100
99
102
111
121
124
123
120
115
111
108
105
103
103
105
108
110
111
109
109
108
106
105
105
104
104
105
105
106
108
110
111
111
111
110
110
111
113
115
116
116
116
119
125
129
132
130
131
142
153
NA
NA
NA
NA
NA
NA
NA
NA
NA
NA
NA
NA
NA
NA
NA
NA
NA
173
168
165
160
155
150
147
146
145
144
142
142
142
140
136
134
133
129
129
127
124
121
120
122
123
123
123
122
119
115
112
112
112
113
113
113
114
114
111
107
105
99
100
100
101
102
104
107
109
115
118
121
121
121
121
124
126
136
143
149
152
171
NA
NA
NA
NA
NA
NA
NA
NA
NA
NA
NA
NA
NA
NA
NA
NA
NA
167
150
144
134
134
133
127
122
115
110
110
113
117
119
120
122
125
132
140
140
138
140
133
128
121
115
112
109
106
103
100
98
96
95
95
95
95
94
95
96
97
98
99
100
100
100
100
102
105
108
110
112
118
123
124
127
128
134
138
140
164
160
171
NA
NA
NA
NA
NA
NA
NA
NA
NA
NA
NA
NA
NA
NA
NA
NA
NA
NA
NA
NA
171
155
149
140
134
126
116
111
112
112
117
116
116
118
117
115
116
118
126
130
133
133
132
132
132
131
135
133
128
122
120
123
126
127
133
135
137
139
140
141
141
141
141
142
143
145
148
150
152
153
154
154
154
153
153
154
156
158
163
162
177
175
NA
NA
NA
NA
NA
NA
NA
NA
NA
NA
NA
NA
NA
NA
NA
NA
NA
NA
NA
NA
172
130
130
116
131
129
136
133
131
132
131
121
105
96
96
92
92
92
93
95
97
99
101
104
105
112
116
133
142
140
139
131
124
115
110
109
110
111
112
109
104
103
107
110
108
107
107
114
120
129
131
137
148
150
150
133
122
114
114
120
127
140
152
156
154
NA
NA
NA
NA
NA
NA
NA
NA
NA
NA
NA
NA
NA
NA
NA
NA
NA
143
147
125
121
114
110
112
109
108
111
109
111
113
115
115
113
111
110
107
106
104
104
103
104
107
111
111
109
105
102
99
98
99
100
106
108
109
109
107
105
103
103
103
109
113
112
107
115
134
142
139
141
141
142
145
148
152
157
171
174
173
174
NA
NA
NA
NA
NA
NA
NA
NA
NA
NA
NA
NA
NA
NA
NA
NA
NA
NA
NA
NA
NA
NA
NA
NA
NA
NA
NA
NA
NA
NA
NA
NA
NA
NA
NA
NA
NA
NA
NA
NA
NA
NA
NA
185
188
182
188
180
177
175
172
167
158
148
141
139
137
134
132
130
128
127
128
126
125
125
124
122
123
125
148
141
142
142
148
156
170
173
184
NA
NA
NA
NA
NA
NA
NA
NA
NA
NA
NA
NA
NA
NA
NA
NA
NA
NA
NA
NA
NA
NA
NA
159
176
NA
168
157
156
155
143
139
138
135
129
123
118
117
117
119
113
111
108
113
115
115
112
114
110
108
105
109
109
109
105
105
105
104
102
100
100
101
103
104
105
103
108
108
103
105
104
104
107
109
110
110
111
115
118
120
127
138
143
171
162
170
NA
NA
NA
NA
NA
NA
NA
NA
NA
NA
NA
NA
NA
NA
NA
NA
NA
NA
NA
NA
159
155
150
150
149
142
140
138
135
135
135
135
136
138
143
146
149
142
136
125
116
111
105
105
107
107
107
108
110
114
119
122
124
123
125
126
124
120
117
117
117
116
114
114
115
117
118
119
121
120
124
130
132
137
140
138
140
145
146
150
167
159
NA
NA
NA
NA
NA
NA
NA
NA
NA
NA
NA
NA
NA
NA
NA
NA
NA
176
158
160
154
145
125
126
127
127
128
122
121
115
117
119
120
121
121
121
120
118
120
120
117
115
115
116
115
113
115
117
116
116
116
114
111
114
115
117
118
119
120
121
122
125
124
123
122
122
122
123
124
125
124
123
125
129
134
139
142
160
168
182
NA
NA
NA
NA
NA
NA
NA
NA
NA
NA
NA
NA
NA
NA
	MEAN	STD DEV	SE
	125.397	19.1309	0.590391
