# Supplementary material for: Traceable Calibration, Performance Metrics, and Uncertainty Estimates of Minirhizotron Digital Imagery for Fine-Root Measurements
Source: PLoS One. 2014 Nov 12;9(11):e112362. doi: 10.1371/journal.pone.0112362 (PMC4229195; doi:10.1371/journal.pone.0112362)
Supplement: Data S1 — Data and uncertainty analyses for the procedures described in this manuscript. (ZIP) [file pone.0112362.s001.zip › Data for submission/Sensitivity and Root Diameter/AMR-A/calibration_AMRA_trueness_90LPI_1.xlsx]

## Sheet: calibration_AMRA_trueness_90LPI
255	1	1
255	2	1
255	3	1
255	4	1
255	5	1
255	6	1
255	7	1
255	8	1
255	9	1
255	10	1
255	11	1
255	12	1
255	13	1
255	14	1
255	15	1
255	16	1
255	17	1
255	18	1
255	19	1
255	20	1
255	21	1
255	22	1
255	23	1
255	24	1
255	25	1
255	26	1
255	27	1
255	28	1
255	29	1
255	30	1
255	31	1
255	32	1
255	33	1
255	34	1
255	35	1
255	36	1
255	37	1
255	38	1
255	39	1
255	40	1
255	41	1
255	42	1
255	43	1
255	44	1
255	45	1
255	46	1
255	47	1
255	48	1
255	49	1
255	50	1
255	51	1
255	52	1
255	53	1
255	54	1
255	55	1
255	56	1
255	57	1
255	58	1
255	59	1
255	60	1
255	61	1
255	62	1
255	63	1
255	64	1
255	65	1
255	66	1
255	67	1
255	68	1
255	69	1
255	70	1
255	71	1
254	72	1
254	73	1
254	74	1
255	75	1	133	min	0			NA
255	76	1	194	FWHM	0			NA
254	77	1			0			NA
253	78	1			0			NA
251	79	1			0			NA
243	80	1			0			NA
236	81	1			0			NA
218	82	1			0			NA
206	83	1			0			NA
186	84	1			1			186
176	85	1			1			176
164	86	1			1			164
161	87	1			1			161
155	88	1			1			155
150	89	1			1			150
144	90	1			1			144
141	91	1			1			141
141	92	1			1			141
142	93	1			1			142
143	94	1			1			143
142	95	1			1			142
138	96	1			1			138
139	97	1			1			139
140	98	1			1			140
138	99	1			1			138
135	100	1			1			135
133	101	1			1			133
133	102	1			1			133
134	103	1			1			134
136	104	1			1			136
135	105	1			1			135
134	106	1			1			134
136	107	1			1			136
138	108	1			1			138
140	109	1			1			140
140	110	1			1			140
140	111	1			1			140
137	112	1			1			137
137	113	1			1			137
137	114	1			1			137
138	115	1			1			138
137	116	1			1			137
135	117	1			1			135
134	118	1			1			134
135	119	1			1			135
140	120	1			1			140
140	121	1			1			140
142	122	1			1			142
142	123	1			1			142
158	124	1			1			158
155	125	1			1			155
170	126	1			1			170
176	127	1			1			176
207	128	1			0			NA
214	129	1			0			NA
227	130	1			0			NA
231	131	1			0			NA
242	132	1			0			NA
243	133	1			0			NA
251	134	1			0			NA
251	135	1			0			NA
255	136	1			0			NA
255	137	1			0			NA
255	138	1			0			NA
255	139	1			0	44	206.8	NA
255	140	1
255	141	1
255	142	1
255	143	1
255	144	1
255	145	1
255	146	1
255	147	1
255	148	1
255	149	1
255	150	1
255	151	1
255	152	1
255	153	1
255	154	1
255	155	1
255	156	1
255	157	1
255	158	1
255	159	1
255	160	1
255	161	1
255	162	1
255	163	1
255	164	1
255	165	1
255	166	1
255	167	1
255	168	1
255	169	1
255	170	1
255	171	1
255	172	1
255	173	1
255	174	1
255	175	1
255	176	1
255	177	1
255	178	1
255	179	1
255	180	1
255	181	1
255	182	1
255	183	1
255	184	1
255	185	1
255	186	1
255	187	1
255	188	1
255	189	1
255	190	1
255	191	1
255	192	1
255	193	1
255	194	1
255	195	1
255	196	1
255	197	1
255	198	1
255	199	1
