# Supplementary material for: Traceable Calibration, Performance Metrics, and Uncertainty Estimates of Minirhizotron Digital Imagery for Fine-Root Measurements
Source: PLoS One. 2014 Nov 12;9(11):e112362. doi: 10.1371/journal.pone.0112362 (PMC4229195; doi:10.1371/journal.pone.0112362)
Supplement: Data S1 — Data and uncertainty analyses for the procedures described in this manuscript. (ZIP) [file pone.0112362.s001.zip › Data for submission/Sensitivity and Root Diameter/AMR-A/calibration_AMRA_trueness_90LPI_2.csv]

255	1	1
255	2	1
255	3	1
255	4	1
255	5	1
255	6	1
255	7	1
255	8	1
255	9	1
255	10	1
255	11	1
255	12	1
255	13	1
255	14	1
255	15	1
255	16	1
255	17	1
255	18	1
255	19	1
255	20	1
255	21	1
255	22	1
255	23	1
255	24	1
255	25	1
255	26	1
255	27	1
255	28	1
255	29	1
255	30	1
255	31	1
255	32	1
255	33	1
255	34	1
255	35	1
255	36	1
255	37	1
255	38	1
255	39	1
255	40	1
255	41	1
255	42	1
255	43	1
255	44	1
255	45	1
255	46	1
255	47	1
255	48	1
255	49	1	79	min	0			NA
255	50	1	167	FWHM	0			NA
252	51	1			0			NA
252	52	1			0			NA
251	53	1			0			NA
206	54	1			0			NA
200	55	1			0			NA
172	56	1			0			NA
157	57	1			0			NA
120	58	1			0			NA
133	59	1			0			NA
124	60	1			0			NA
103	61	1			0			NA
107	62	1			0			NA
109	63	1			0			NA
114	64	1			0			NA
112	65	1			0			NA
110	66	1			0			NA
108	67	1			0			NA
105	68	1			0			NA
101	69	1			0			NA
101	70	1			0			NA
102	71	1			0			NA
105	72	1			0			NA
109	73	1			0			NA
102	74	1			0			NA
128	75	1			0			NA
155	76	1			0			NA
159	77	1			0			NA
175	78	1			0			NA
183	79	1			0			NA
191	80	1			0			NA
189	81	1			0			NA
131	82	1			0			NA
119	83	1			0			NA
79	84	1			0			NA
104	85	1			0			NA
100	86	1			0			NA
102	87	1			0			NA
102	88	1			0			NA
104	89	1			0			NA
107	90	1			0			NA
107	91	1			0			NA
105	92	1			0			NA
103	93	1			0			NA
102	94	1			0			NA
102	95	1			0			NA
100	96	1			0			NA
105	97	1			0			NA
113	98	1			0			NA
113	99	1			0			NA
124	100	1			0			NA
125	101	1			0			NA
126	102	1			0			NA
122	103	1			0			NA
116	104	1			0			NA
112	105	1			0			NA
104	106	1			0			NA
106	107	1			0			NA
132	108	1			0			NA
137	109	1			0			NA
135	110	1			0			NA
138	111	1			0			NA
148	112	1			0			NA
168	113	1			0			NA
206	114	1			0			NA
234	115	1			0			NA
253	116	1			0			NA
252	117	1			0			NA
255	118	1			0			NA
255	119	1			0			NA
255	120	1			0	0	0	NA
255	121	1
255	122	1
255	123	1
255	124	1
255	125	1
255	126	1
255	127	1
255	128	1
255	129	1
255	130	1
255	131	1
255	132	1
255	133	1
255	134	1
255	135	1
255	136	1
255	137	1
255	138	1
255	139	1
255	140	1
255	141	1
255	142	1
255	143	1
255	144	1
255	145	1
255	146	1
255	147	1
255	148	1
255	149	1
255	150	1
255	151	1
255	152	1
255	153	1
255	154	1
255	155	1
255	156	1
255	157	1
255	158	1
255	159	1
255	160	1
255	161	1
255	162	1
255	163	1
255	164	1
255	165	1
255	166	1
255	167	1
255	168	1
255	169	1
255	170	1
255	171	1
255	172	1
255	173	1
255	174	1
255	175	1
255	176	1
255	177	1
236	178	1	64
233	179	1
176	180	1
173	181	1
134	182	1
142	183	1
143	184	1
143	185	1
141	186	1
137	187	1
134	188	1
132	189	1
129	190	1
126	191	1
120	192	1
117	193	1
114	194	1
112	195	1
112	196	1
111	197	1
112	198	1
113	199	1
110	200	1
111	201	1
112	202	1
115	203	1
118	204	1
117	205	1
113	206	1
109	207	1
107	208	1
105	209	1
103	210	1
102	211	1
104	212	1
107	213	1
108	214	1
109	215	1
111	216	1
115	217	1
116	218	1
126	219	1
128	220	1
133	221	1
148	222	1
143	223	1
143	224	1
142	225	1
143	226	1
146	227	1
148	228	1
149	229	1
153	230	1
158	231	1
158	232	1
172	233	1
189	234	1
184	235	1
205	236	1
208	237	1
217	238	1
232	239	1
254	240	1
254	241	1
255	242	1
255	243	1
255	244	1
255	245	1
255	246	1
254	247	1
255	248	1
255	249	1
255	250	1
255	251	1
255	252	1
255	253	1
255	254	1
255	255	1
255	256	1
255	257	1
255	258	1
255	259	1
255	260	1
255	261	1
255	262	1
255	263	1
255	264	1
255	265	1
255	266	1
255	267	1
255	268	1
255	269	1
255	270	1
255	271	1
255	272	1
255	273	1
255	274	1
255	275	1
255	276	1
255	277	1
255	278	1
255	279	1
255	280	1
255	281	1
255	282	1
255	283	1
255	284	1
255	285	1
255	286	1
255	287	1
255	288	1
255	289	1
255	290	1
255	291	1
255	292	1
255	293	1
255	294	1
255	295	1
255	296	1
255	297	1
255	298	1
255	299	1
255	300	1
255	301	1
255	302	1
255	303	1
222	304	1	63
212	305	1
174	306	1
160	307	1
151	308	1
144	309	1
142	310	1
134	311	1
130	312	1
133	313	1
137	314	1
139	315	1
139	316	1
140	317	1
139	318	1
137	319	1
138	320	1
139	321	1
136	322	1
129	323	1
124	324	1
121	325	1
121	326	1
122	327	1
128	328	1
130	329	1
135	330	1
140	331	1
141	332	1
140	333	1
139	334	1
140	335	1
147	336	1
145	337	1
143	338	1
143	339	1
144	340	1
144	341	1
144	342	1
143	343	1
126	344	1
122	345	1
120	346	1
120	347	1
122	348	1
123	349	1
125	350	1
127	351	1
131	352	1
135	353	1
139	354	1
141	355	1
144	356	1
150	357	1
159	358	1
166	359	1
178	360	1
185	361	1
200	362	1
215	363	1
232	364	1
244	365	1
253	366	1
255	367	1
255	368	1
255	369	1
255	370	1
255	371	1
255	372	1
255	373	1
255	374	1
255	375	1
255	376	1
255	377	1
255	378	1
255	379	1
255	380	1
255	381	1
255	382	1
255	383	1
255	384	1
255	385	1
255	386	1
255	387	1
255	388	1
255	389	1
255	390	1
255	391	1
255	392	1
255	393	1
255	394	1
255	395	1
255	396	1
255	397	1
255	398	1
255	399	1
255	400	1
255	401	1
255	402	1
255	403	1
255	404	1
255	405	1
255	406	1
255	407	1
255	408	1
255	409	1
255	410	1
255	411	1
255	412	1
255	413	1
255	414	1
255	415	1
255	416	1
255	417	1
255	418	1
255	419	1
255	420	1
255	421	1
255	422	1
255	423	1
254	424	1
255	425	1
255	426	1
253	427	1	63
250	428	1
246	429	1
218	430	1
216	431	1
191	432	1
175	433	1
167	434	1
167	435	1
162	436	1
154	437	1
152	438	1
155	439	1
151	440	1
146	441	1
141	442	1
138	443	1
136	444	1
135	445	1
136	446	1
138	447	1
138	448	1
139	449	1
140	450	1
139	451	1
138	452	1
135	453	1
132	454	1
130	455	1
128	456	1
126	457	1
125	458	1
126	459	1
128	460	1
130	461	1
129	462	1
128	463	1
123	464	1
124	465	1
125	466	1
126	467	1
127	468	1
129	469	1
130	470	1
132	471	1
132	472	1
130	473	1
128	474	1
129	475	1
129	476	1
131	477	1
135	478	1
140	479	1
145	480	1
147	481	1
153	482	1
153	483	1
157	484	1
166	485	1
194	486	1
200	487	1
218	488	1
235	489	1
255	490	1
255	491	1
253	492	1
255	493	1
255	494	1
255	495	1
255	496	1
255	497	1
255	498	1
255	499	1
255	500	1
255	501	1
255	502	1
255	503	1
255	504	1
255	505	1
255	506	1
255	507	1
255	508	1
255	509	1
255	510	1
255	511	1
255	512	1
255	513	1
255	514	1
255	515	1
255	516	1
255	517	1
255	518	1
255	519	1
255	520	1
255	521	1
255	522	1
255	523	1
255	524	1
255	525	1
255	526	1
255	527	1
255	528	1
255	529	1
255	530	1
255	531	1
255	532	1
255	533	1
255	534	1
255	535	1
255	536	1
255	537	1
255	538	1
255	539	1
255	540	1
255	541	1
255	542	1
255	543	1
255	544	1
255	545	1
255	546	1
255	547	1
255	548	1
255	549	1
255	550	1
255	551	1
254	552	1
255	553	1
228	554	1	62
234	555	1
215	556	1
202	557	1
167	558	1
183	559	1
164	560	1
152	561	1
150	562	1
152	563	1
146	564	1
143	565	1
145	566	1
142	567	1
142	568	1
137	569	1
132	570	1
131	571	1
133	572	1
134	573	1
131	574	1
127	575	1
123	576	1
122	577	1
121	578	1
121	579	1
123	580	1
125	581	1
127	582	1
128	583	1
129	584	1
134	585	1
133	586	1
127	587	1
140	588	1
150	589	1
170	590	1
152	591	1
144	592	1
142	593	1
128	594	1
129	595	1
121	596	1
120	597	1
120	598	1
119	599	1
118	600	1
120	601	1
118	602	1
118	603	1
122	604	1
125	605	1
127	606	1
132	607	1
148	608	1
152	609	1
154	610	1
157	611	1
187	612	1
210	613	1
232	614	1
245	615	1
255	616	1
255	617	1
255	618	1
255	619	1
255	620	1
255	621	1
255	622	1
255	623	1
255	624	1
255	625	1
255	626	1
255	627	1
255	628	1
255	629	1
