# Supplementary material for: Traceable Calibration, Performance Metrics, and Uncertainty Estimates of Minirhizotron Digital Imagery for Fine-Root Measurements
Source: PLoS One. 2014 Nov 12;9(11):e112362. doi: 10.1371/journal.pone.0112362 (PMC4229195; doi:10.1371/journal.pone.0112362)
Supplement: Data S1 — Data and uncertainty analyses for the procedures described in this manuscript. (ZIP) [file pone.0112362.s001.zip › Data for submission/Sensitivity and Root Diameter/AMR-A/calibration_AMRA_trueness_90LPI_2.xlsx]

## Sheet: calibration_AMRA_trueness_90LPI
255	1	1
255	2	1
255	3	1
255	4	1
255	5	1
255	6	1
255	7	1
255	8	1
255	9	1
255	10	1
255	11	1
255	12	1
255	13	1
255	14	1
255	15	1
255	16	1
255	17	1
255	18	1
255	19	1
255	20	1
255	21	1
255	22	1
255	23	1
255	24	1
255	25	1
255	26	1
255	27	1
255	28	1
255	29	1
255	30	1
255	31	1
255	32	1
255	33	1
255	34	1
255	35	1
255	36	1
255	37	1
255	38	1
255	39	1
255	40	1
255	41	1
255	42	1
255	43	1
255	44	1
255	45	1
255	46	1
255	47	1
255	48	1
255	49	1	79	min	0			NA
255	50	1	167	FWHM	0			NA
252	51	1			0			NA
252	52	1			0			NA
251	53	1			0			NA
206	54	1			0			NA
200	55	1			0			NA
172	56	1			0			NA
157	57	1			1			157
120	58	1			1			120
133	59	1			1			133
124	60	1			1			124
103	61	1			1			103
107	62	1			1			107
109	63	1			1			109
114	64	1			1			114
112	65	1			1			112
110	66	1			1			110
108	67	1			1			108
105	68	1			1			105
101	69	1			1			101
101	70	1			1			101
102	71	1			1			102
105	72	1			1			105
109	73	1			1			109
102	74	1			1			102
128	75	1			1			128
155	76	1			1			155
159	77	1			1			159
175	78	1			0			NA
183	79	1			0			NA
191	80	1			0			NA
189	81	1			0			NA
131	82	1			1			131
119	83	1			1			119
79	84	1			1			79
104	85	1			1			104
100	86	1			1			100
102	87	1			1			102
102	88	1			1			102
104	89	1			1			104
107	90	1			1			107
107	91	1			1			107
105	92	1			1			105
103	93	1			1			103
102	94	1			1			102
102	95	1			1			102
100	96	1			1			100
105	97	1			1			105
113	98	1			1			113
113	99	1			1			113
124	100	1			1			124
125	101	1			1			125
126	102	1			1			126
122	103	1			1			122
116	104	1			1			116
112	105	1			1			112
104	106	1			1			104
106	107	1			1			106
132	108	1			1			132
137	109	1			1			137
135	110	1			1			135
138	111	1			1			138
148	112	1			1			148
168	113	1			0			NA
206	114	1			0			NA
234	115	1			0			NA
253	116	1			0			NA
252	117	1			0			NA
255	118	1			0			NA
255	119	1			0			NA
255	120	1			0	52	244.4	NA
255	121	1
255	122	1
255	123	1
255	124	1
255	125	1
255	126	1
255	127	1
255	128	1
255	129	1
255	130	1
255	131	1
255	132	1
255	133	1
255	134	1
255	135	1
255	136	1
255	137	1
255	138	1
255	139	1
255	140	1
255	141	1
255	142	1
255	143	1
255	144	1
255	145	1
255	146	1
255	147	1
255	148	1
255	149	1
255	150	1
255	151	1
255	152	1
255	153	1
255	154	1
255	155	1
255	156	1
255	157	1
255	158	1
255	159	1
255	160	1
255	161	1
255	162	1
255	163	1
255	164	1
255	165	1
255	166	1
255	167	1
255	168	1
255	169	1
255	170	1
255	171	1
255	172	1
255	173	1
255	174	1
255	175	1
255	176	1
255	177	1	102	min	0			NA
236	178	1	178.5	FWHM	0			NA
233	179	1			0			NA
176	180	1			1			176
173	181	1			1			173
134	182	1			1			134
142	183	1			1			142
143	184	1			1			143
143	185	1			1			143
141	186	1			1			141
137	187	1			1			137
134	188	1			1			134
132	189	1			1			132
129	190	1			1			129
126	191	1			1			126
120	192	1			1			120
117	193	1			1			117
114	194	1			1			114
112	195	1			1			112
112	196	1			1			112
111	197	1			1			111
112	198	1			1			112
113	199	1			1			113
110	200	1			1			110
111	201	1			1			111
112	202	1			1			112
115	203	1			1			115
118	204	1			1			118
117	205	1			1			117
113	206	1			1			113
109	207	1			1			109
107	208	1			1			107
105	209	1			1			105
103	210	1			1			103
102	211	1			1			102
104	212	1			1			104
107	213	1			1			107
108	214	1			1			108
109	215	1			1			109
111	216	1			1			111
115	217	1			1			115
116	218	1			1			116
126	219	1			1			126
128	220	1			1			128
133	221	1			1			133
148	222	1			1			148
143	223	1			1			143
143	224	1			1			143
142	225	1			1			142
143	226	1			1			143
146	227	1			1			146
148	228	1			1			148
149	229	1			1			149
153	230	1			1			153
158	231	1			1			158
158	232	1			1			158
172	233	1			1			172
189	234	1			0			NA
184	235	1			0			NA
205	236	1			0			NA
208	237	1			0			NA
217	238	1			0			NA
232	239	1			0			NA
254	240	1			0			NA
254	241	1			0			NA
255	242	1			0			NA
255	243	1			0			NA
255	244	1			0			NA
255	245	1			0			NA
255	246	1			0			NA
254	247	1			0			NA
255	248	1			0	54	253.8	NA
255	249	1
255	250	1
255	251	1
255	252	1
255	253	1
255	254	1
255	255	1
255	256	1
255	257	1
255	258	1
255	259	1
255	260	1
255	261	1
255	262	1
255	263	1
255	264	1
255	265	1
255	266	1
255	267	1
255	268	1
255	269	1
255	270	1
255	271	1
255	272	1
255	273	1
255	274	1
255	275	1
255	276	1
255	277	1
255	278	1
255	279	1
255	280	1
255	281	1
255	282	1
255	283	1
255	284	1
255	285	1
255	286	1
255	287	1
255	288	1
255	289	1
255	290	1
255	291	1
255	292	1
255	293	1
255	294	1
255	295	1
255	296	1
255	297	1
255	298	1
255	299	1
255	300	1
255	301	1
255	302	1	120	min	0			NA
255	303	1	187.5	FWHM	0			NA
222	304	1			0			NA
212	305	1			0			NA
174	306	1			1			174
160	307	1			1			160
151	308	1			1			151
144	309	1			1			144
142	310	1			1			142
134	311	1			1			134
130	312	1			1			130
133	313	1			1			133
137	314	1			1			137
139	315	1			1			139
139	316	1			1			139
140	317	1			1			140
139	318	1			1			139
137	319	1			1			137
138	320	1			1			138
139	321	1			1			139
136	322	1			1			136
129	323	1			1			129
124	324	1			1			124
121	325	1			1			121
121	326	1			1			121
122	327	1			1			122
128	328	1			1			128
130	329	1			1			130
135	330	1			1			135
140	331	1			1			140
141	332	1			1			141
140	333	1			1			140
139	334	1			1			139
140	335	1			1			140
147	336	1			1			147
145	337	1			1			145
143	338	1			1			143
143	339	1			1			143
144	340	1			1			144
144	341	1			1			144
144	342	1			1			144
143	343	1			1			143
126	344	1			1			126
122	345	1			1			122
120	346	1			1			120
120	347	1			1			120
122	348	1			1			122
123	349	1			1			123
125	350	1			1			125
127	351	1			1			127
131	352	1			1			131
135	353	1			1			135
139	354	1			1			139
141	355	1			1			141
144	356	1			1			144
150	357	1			1			150
159	358	1			1			159
166	359	1			1			166
178	360	1			1			178
185	361	1			1			185
200	362	1			0			NA
215	363	1			0			NA
232	364	1			0			NA
244	365	1			0			NA
253	366	1			0			NA
255	367	1			0			NA
255	368	1			0			NA
255	369	1			0			NA
255	370	1			0			NA
255	371	1			0			NA
255	372	1			0			NA
255	373	1			0	56	263.2	NA
255	374	1
255	375	1
255	376	1
255	377	1
255	378	1
255	379	1
255	380	1
255	381	1
255	382	1
255	383	1
255	384	1
255	385	1
255	386	1
255	387	1
255	388	1
255	389	1
255	390	1
255	391	1
255	392	1
255	393	1
255	394	1
255	395	1
255	396	1
255	397	1
255	398	1
255	399	1
255	400	1
255	401	1
255	402	1
255	403	1
255	404	1
255	405	1
255	406	1
255	407	1
255	408	1
255	409	1
255	410	1
255	411	1
255	412	1
255	413	1
255	414	1
255	415	1
255	416	1
255	417	1
255	418	1
255	419	1
255	420	1
255	421	1
255	422	1
255	423	1
254	424	1
255	425	1	123	min	0			NA
255	426	1	189	FWHM	0			NA
253	427	1			0			NA
250	428	1			0			NA
246	429	1			0			NA
218	430	1			0			NA
216	431	1			0			NA
191	432	1			0			NA
175	433	1			1			175
167	434	1			1			167
167	435	1			1			167
162	436	1			1			162
154	437	1			1			154
152	438	1			1			152
155	439	1			1			155
151	440	1			1			151
146	441	1			1			146
141	442	1			1			141
138	443	1			1			138
136	444	1			1			136
135	445	1			1			135
136	446	1			1			136
138	447	1			1			138
138	448	1			1			138
139	449	1			1			139
140	450	1			1			140
139	451	1			1			139
138	452	1			1			138
135	453	1			1			135
132	454	1			1			132
130	455	1			1			130
128	456	1			1			128
126	457	1			1			126
125	458	1			1			125
126	459	1			1			126
128	460	1			1			128
130	461	1			1			130
129	462	1			1			129
128	463	1			1			128
123	464	1			1			123
124	465	1			1			124
125	466	1			1			125
126	467	1			1			126
127	468	1			1			127
129	469	1			1			129
130	470	1			1			130
132	471	1			1			132
132	472	1			1			132
130	473	1			1			130
128	474	1			1			128
129	475	1			1			129
129	476	1			1			129
131	477	1			1			131
135	478	1			1			135
140	479	1			1			140
145	480	1			1			145
147	481	1			1			147
153	482	1			1			153
153	483	1			1			153
157	484	1			1			157
166	485	1			1			166
194	486	1			0			NA
200	487	1			0			NA
218	488	1			0			NA
235	489	1			0			NA
255	490	1			0			NA
255	491	1			0			NA
253	492	1			0			NA
255	493	1			0			NA
255	494	1			0			NA
255	495	1			0			NA
255	496	1			0	53	249.1	NA
255	497	1
255	498	1
255	499	1
255	500	1
255	501	1
255	502	1
255	503	1
255	504	1
255	505	1
255	506	1
255	507	1
255	508	1
255	509	1
255	510	1
255	511	1
255	512	1
255	513	1
255	514	1
255	515	1
255	516	1
255	517	1
255	518	1
255	519	1
255	520	1
255	521	1
255	522	1
255	523	1
255	524	1
255	525	1
255	526	1
255	527	1
255	528	1
255	529	1
255	530	1
255	531	1
255	532	1
255	533	1
255	534	1
255	535	1
255	536	1
255	537	1
255	538	1
255	539	1
255	540	1
255	541	1
255	542	1
255	543	1
255	544	1
255	545	1
255	546	1
255	547	1
255	548	1
255	549	1
255	550	1
255	551	1	118	min	0			NA
254	552	1	186.5	FWHM	0			NA
255	553	1			0			NA
228	554	1			0			NA
234	555	1			0			NA
215	556	1			0			NA
202	557	1			0			NA
167	558	1			1			167
183	559	1			1			183
164	560	1			1			164
152	561	1			1			152
150	562	1			1			150
152	563	1			1			152
146	564	1			1			146
143	565	1			1			143
145	566	1			1			145
142	567	1			1			142
142	568	1			1			142
137	569	1			1			137
132	570	1			1			132
131	571	1			1			131
133	572	1			1			133
134	573	1			1			134
131	574	1			1			131
127	575	1			1			127
123	576	1			1			123
122	577	1			1			122
121	578	1			1			121
121	579	1			1			121
123	580	1			1			123
125	581	1			1			125
127	582	1			1			127
128	583	1			1			128
129	584	1			1			129
134	585	1			1			134
133	586	1			1			133
127	587	1			1			127
140	588	1			1			140
150	589	1			1			150
170	590	1			1			170
152	591	1			1			152
144	592	1			1			144
142	593	1			1			142
128	594	1			1			128
129	595	1			1			129
121	596	1			1			121
120	597	1			1			120
120	598	1			1			120
119	599	1			1			119
118	600	1			1			118
120	601	1			1			120
118	602	1			1			118
118	603	1			1			118
122	604	1			1			122
125	605	1			1			125
127	606	1			1			127
132	607	1			1			132
148	608	1			1			148
152	609	1			1			152
154	610	1			1			154
157	611	1			1			157
187	612	1			0			NA
210	613	1			0			NA
232	614	1			0			NA
245	615	1			0			NA
255	616	1			0			NA
255	617	1			0			NA
255	618	1			0			NA
255	619	1			0			NA
255	620	1			0			NA
255	621	1			0			NA
255	622	1			0	54	253.8	NA
255	623	1
255	624	1
255	625	1
255	626	1
255	627	1
255	628	1
255	629	1
