# Supplementary material for: Traceable Calibration, Performance Metrics, and Uncertainty Estimates of Minirhizotron Digital Imagery for Fine-Root Measurements
Source: PLoS One. 2014 Nov 12;9(11):e112362. doi: 10.1371/journal.pone.0112362 (PMC4229195; doi:10.1371/journal.pone.0112362)
Supplement: Data S1 — Data and uncertainty analyses for the procedures described in this manuscript. (ZIP) [file pone.0112362.s001.zip › Data for submission/Sensitivity and Root Diameter/AMR-A/calibration_AMRA_trueness_90LPI_3.xlsx]

## Sheet: calibration_AMRA_trueness_90LPI
254	1	1
255	2	1
254	3	1
255	4	1	121	min	0			NA
255	5	1	188	FWHM	0			NA
245	6	1			0			NA
244	7	1			0			NA
186	8	1			1			186
182	9	1			1			182
139	10	1			1			139
153	11	1			1			153
135	12	1			1			135
135	13	1			1			135
127	14	1			1			127
128	15	1			1			128
125	16	1			1			125
126	17	1			1			126
124	18	1			1			124
121	19	1			1			121
130	20	1			1			130
134	21	1			1			134
133	22	1			1			133
144	23	1			1			144
148	24	1			1			148
154	25	1			1			154
161	26	1			1			161
166	27	1			1			166
174	28	1			1			174
183	29	1			1			183
187	30	1			1			187
184	31	1			1			184
188	32	1			1			188
191	33	1			0			NA
198	34	1			0			NA
201	35	1			0			NA
198	36	1			0			NA
201	37	1			0			NA
209	38	1			0			NA
213	39	1			0			NA
213	40	1			0			NA
214	41	1			0			NA
215	42	1			0			NA
216	43	1			0			NA
218	44	1			0			NA
219	45	1			0			NA
219	46	1			0			NA
219	47	1			0			NA
219	48	1			0			NA
220	49	1			0			NA
220	50	1			0			NA
220	51	1			0			NA
220	52	1			0			NA
219	53	1			0			NA
218	54	1			0			NA
217	55	1			0			NA
216	56	1			0			NA
216	57	1			0			NA
199	58	1			0			NA
215	59	1			0			NA
209	60	1			0			NA
206	61	1			0			NA
206	62	1			0			NA
206	63	1			0			NA
212	64	1			0			NA
215	65	1			0			NA
197	66	1			0			NA
223	67	1			0			NA
237	68	1			0			NA
249	69	1			0			NA
255	70	1			0			NA
254	71	1			0			NA
255	72	1			0			NA
255	73	1			0			NA
255	74	1			0			NA
255	75	1			0	25	117.5	NA
255	76	1
255	77	1
255	78	1
255	79	1
255	80	1
255	81	1
255	82	1
255	83	1
255	84	1
255	85	1
255	86	1
255	87	1
255	88	1
255	89	1
255	90	1
255	91	1
255	92	1
255	93	1
255	94	1
255	95	1
255	96	1
255	97	1
255	98	1
255	99	1
255	100	1
255	101	1
255	102	1
255	103	1
255	104	1
255	105	1
255	106	1
255	107	1
255	108	1
255	109	1
255	110	1
255	111	1
255	112	1
255	113	1
255	114	1
255	115	1
255	116	1
255	117	1
255	118	1
255	119	1
255	120	1
255	121	1
255	122	1
255	123	1
255	124	1
255	125	1
255	126	1
255	127	1	104	min	0			NA
253	128	1	179.5	FWHM	0			NA
255	129	1			0			NA
255	130	1			0			NA
255	131	1			0			NA
231	132	1			0			NA
227	133	1			0			NA
176	134	1			1			176
173	135	1			1			173
154	136	1			1			154
157	137	1			1			157
146	138	1			1			146
146	139	1			1			146
135	140	1			1			135
126	141	1			1			126
119	142	1			1			119
118	143	1			1			118
114	144	1			1			114
112	145	1			1			112
109	146	1			1			109
106	147	1			1			106
104	148	1			1			104
104	149	1			1			104
104	150	1			1			104
105	151	1			1			105
104	152	1			1			104
108	153	1			1			108
113	154	1			1			113
116	155	1			1			116
117	156	1			1			117
118	157	1			1			118
120	158	1			1			120
122	159	1			1			122
125	160	1			1			125
127	161	1			1			127
130	162	1			1			130
133	163	1			1			133
134	164	1			1			134
136	165	1			1			136
137	166	1			1			137
137	167	1			1			137
137	168	1			1			137
134	169	1			1			134
131	170	1			1			131
127	171	1			1			127
122	172	1			1			122
117	173	1			1			117
113	174	1			1			113
113	175	1			1			113
114	176	1			1			114
115	177	1			1			115
115	178	1			1			115
115	179	1			1			115
118	180	1			1			118
124	181	1			1			124
129	182	1			1			129
132	183	1			1			132
134	184	1			1			134
140	185	1			1			140
143	186	1			1			143
147	187	1			1			147
154	188	1			1			154
161	189	1			1			161
170	190	1			1			170
179	191	1			1			179
186	192	1			0			NA
214	193	1			0			NA
251	194	1			0			NA
254	195	1			0			NA
255	196	1			0			NA
255	197	1			0			NA
255	198	1			0	58	272.6	NA
254	199	1
255	200	1
255	201	1
255	202	1
255	203	1
255	204	1
255	205	1
255	206	1
255	207	1
255	208	1
255	209	1
255	210	1
255	211	1
255	212	1
255	213	1
255	214	1
255	215	1
255	216	1
255	217	1
255	218	1
255	219	1
255	220	1
255	221	1
255	222	1
255	223	1
255	224	1
255	225	1
255	226	1
255	227	1
255	228	1
255	229	1
255	230	1
255	231	1
255	232	1
255	233	1
255	234	1
255	235	1
255	236	1
255	237	1
255	238	1
255	239	1
255	240	1
255	241	1
255	242	1
255	243	1
255	244	1
255	245	1
255	246	1
255	247	1
255	248	1
255	249	1
255	250	1
255	251	1
255	252	1
255	253	1
255	254	1
255	255	1
255	256	1	112	min	0			NA
255	257	1	183.5	FWHM	0			NA
227	258	1			0			NA
224	259	1			0			NA
177	260	1			1			177
178	261	1			1			178
179	262	1			1			179
181	263	1			1			181
170	264	1			1			170
166	265	1			1			166
160	266	1			1			160
155	267	1			1			155
153	268	1			1			153
151	269	1			1			151
149	270	1			1			149
148	271	1			1			148
147	272	1			1			147
145	273	1			1			145
144	274	1			1			144
144	275	1			1			144
143	276	1			1			143
141	277	1			1			141
141	278	1			1			141
142	279	1			1			142
144	280	1			1			144
143	281	1			1			143
141	282	1			1			141
139	283	1			1			139
136	284	1			1			136
135	285	1			1			135
135	286	1			1			135
135	287	1			1			135
141	288	1			1			141
147	289	1			1			147
151	290	1			1			151
149	291	1			1			149
145	292	1			1			145
144	293	1			1			144
145	294	1			1			145
146	295	1			1			146
147	296	1			1			147
141	297	1			1			141
136	298	1			1			136
131	299	1			1			131
124	300	1			1			124
121	301	1			1			121
120	302	1			1			120
116	303	1			1			116
116	304	1			1			116
113	305	1			1			113
112	306	1			1			112
112	307	1			1			112
113	308	1			1			113
116	309	1			1			116
121	310	1			1			121
127	311	1			1			127
138	312	1			1			138
143	313	1			1			143
157	314	1			1			157
161	315	1			1			161
175	316	1			1			175
183	317	1			1			183
223	318	1			0			NA
242	319	1			0			NA
255	320	1			0			NA
255	321	1			0			NA
255	322	1			0			NA
255	323	1			0			NA
255	324	1			0			NA
255	325	1			0			NA
255	326	1			0			NA
255	327	1			0	58	272.6	NA
255	328	1
255	329	1
255	330	1
255	331	1
255	332	1
255	333	1
255	334	1
255	335	1
255	336	1
255	337	1
255	338	1
255	339	1
255	340	1
255	341	1
255	342	1
255	343	1
255	344	1
255	345	1
255	346	1
255	347	1
255	348	1
255	349	1
255	350	1
255	351	1
255	352	1
255	353	1
255	354	1
255	355	1
255	356	1
255	357	1
255	358	1
255	359	1
255	360	1
255	361	1
255	362	1
255	363	1
255	364	1
255	365	1
255	366	1
255	367	1
255	368	1
255	369	1
255	370	1
255	371	1
255	372	1
255	373	1
255	374	1
255	375	1
254	376	1
255	377	1
255	378	1
255	379	1	114	min	0			NA
255	380	1	184.5	FWHM	0			NA
254	381	1			0			NA
249	382	1			0			NA
244	383	1			0			NA
211	384	1			0			NA
205	385	1			0			NA
171	386	1			1			171
179	387	1			1			179
166	388	1			1			166
164	389	1			1			164
153	390	1			1			153
151	391	1			1			151
148	392	1			1			148
146	393	1			1			146
143	394	1			1			143
142	395	1			1			142
141	396	1			1			141
138	397	1			1			138
134	398	1			1			134
131	399	1			1			131
131	400	1			1			131
131	401	1			1			131
128	402	1			1			128
124	403	1			1			124
122	404	1			1			122
122	405	1			1			122
123	406	1			1			123
123	407	1			1			123
121	408	1			1			121
124	409	1			1			124
128	410	1			1			128
129	411	1			1			129
129	412	1			1			129
128	413	1			1			128
126	414	1			1			126
124	415	1			1			124
122	416	1			1			122
118	417	1			1			118
114	418	1			1			114
114	419	1			1			114
117	420	1			1			117
119	421	1			1			119
117	422	1			1			117
115	423	1			1			115
121	424	1			1			121
119	425	1			1			119
116	426	1			1			116
116	427	1			1			116
118	428	1			1			118
121	429	1			1			121
123	430	1			1			123
123	431	1			1			123
124	432	1			1			124
123	433	1			1			123
127	434	1			1			127
131	435	1			1			131
138	436	1			1			138
140	437	1			1			140
155	438	1			1			155
153	439	1			1			153
182	440	1			1			182
180	441	1			1			180
202	442	1			0			NA
218	443	1			0			NA
252	444	1			0			NA
254	445	1			0			NA
255	446	1			0			NA
255	447	1			0			NA
255	448	1			0			NA
255	449	1			0			NA
255	450	1			0	56	263.2	NA
255	451	1
255	452	1
255	453	1
255	454	1
255	455	1
255	456	1
255	457	1
255	458	1
255	459	1
255	460	1
255	461	1
255	462	1
255	463	1
255	464	1
255	465	1
255	466	1
255	467	1
255	468	1
255	469	1
255	470	1
255	471	1
255	472	1
255	473	1
255	474	1
255	475	1
255	476	1
255	477	1
255	478	1
255	479	1
255	480	1
255	481	1
255	482	1
255	483	1
255	484	1
255	485	1
255	486	1
255	487	1
255	488	1
255	489	1
255	490	1
255	491	1
255	492	1
255	493	1
255	494	1
255	495	1
255	496	1
255	497	1
255	498	1
255	499	1
255	500	1
255	501	1
255	502	1
255	503	1
255	504	1	114	min	0			NA
254	505	1	184.5	FWHM	0			NA
253	506	1			0			NA
255	507	1			0			NA
248	508	1			0			NA
244	509	1			0			NA
206	510	1			0			NA
197	511	1			0			NA
186	512	1			0			NA
172	513	1			1			172
157	514	1			1			157
150	515	1			1			150
148	516	1			1			148
144	517	1			1			144
138	518	1			1			138
133	519	1			1			133
132	520	1			1			132
128	521	1			1			128
126	522	1			1			126
124	523	1			1			124
122	524	1			1			122
118	525	1			1			118
116	526	1			1			116
116	527	1			1			116
116	528	1			1			116
116	529	1			1			116
115	530	1			1			115
114	531	1			1			114
114	532	1			1			114
114	533	1			1			114
114	534	1			1			114
115	535	1			1			115
114	536	1			1			114
115	537	1			1			115
116	538	1			1			116
118	539	1			1			118
117	540	1			1			117
117	541	1			1			117
123	542	1			1			123
131	543	1			1			131
125	544	1			1			125
121	545	1			1			121
117	546	1			1			117
116	547	1			1			116
117	548	1			1			117
119	549	1			1			119
119	550	1			1			119
118	551	1			1			118
115	552	1			1			115
117	553	1			1			117
119	554	1			1			119
119	555	1			1			119
119	556	1			1			119
117	557	1			1			117
116	558	1			1			116
115	559	1			1			115
123	560	1			1			123
124	561	1			1			124
133	562	1			1			133
126	563	1			1			126
152	564	1			1			152
157	565	1			1			157
168	566	1			1			168
173	567	1			1			173
210	568	1			0			NA
228	569	1			0			NA
255	570	1			0			NA
254	571	1			0			NA
255	572	1			0			NA
255	573	1			0			NA
255	574	1			0			NA
255	575	1			0	55	258.5	NA
255	576	1
255	577	1
255	578	1
255	579	1
255	580	1
255	581	1
255	582	1
255	583	1
255	584	1
255	585	1
255	586	1
255	587	1
255	588	1
255	589	1
255	590	1
255	591	1
255	592	1
255	593	1
255	594	1
255	595	1
255	596	1
255	597	1
255	598	1
255	599	1
255	600	1
255	601	1
255	602	1
255	603	1
255	604	1
255	605	1
255	606	1
255	607	1
255	608	1
255	609	1
255	610	1
255	611	1
255	612	1
255	613	1
255	614	1
255	615	1
255	616	1
255	617	1
255	618	1
255	619	1
255	620	1
255	621	1
255	622	1
255	623	1
255	624	1
255	625	1
255	626	1
255	627	1
255	628	1
255	629	1
