# Supplementary material for: Traceable Calibration, Performance Metrics, and Uncertainty Estimates of Minirhizotron Digital Imagery for Fine-Root Measurements
Source: PLoS One. 2014 Nov 12;9(11):e112362. doi: 10.1371/journal.pone.0112362 (PMC4229195; doi:10.1371/journal.pone.0112362)
Supplement: Data S1 — Data and uncertainty analyses for the procedures described in this manuscript. (ZIP) [file pone.0112362.s001.zip › Data for submission/Sensitivity and Root Diameter/AMR-A/calibration_AMRA_trueness_90LPI_4.xlsx]

## Sheet: calibration_AMRA_trueness_90LPI
255	1	1
255	2	1
255	3	1
255	4	1
255	5	1
255	6	1
255	7	1
255	8	1
255	9	1
255	10	1
255	11	1
255	12	1
255	13	1
255	14	1
255	15	1
255	16	1
255	17	1
255	18	1
255	19	1
255	20	1
255	21	1
255	22	1
255	23	1
255	24	1
255	25	1
255	26	1
255	27	1
255	28	1
255	29	1	94	min	0			NA
242	30	1	174.5	FWHM	0			NA
247	31	1			0			NA
197	32	1			0			NA
192	33	1			0			NA
145	34	1			1			145
152	35	1			1			152
138	36	1			1			138
148	37	1			1			148
130	38	1			1			130
130	39	1			1			130
125	40	1			1			125
122	41	1			1			122
116	42	1			1			116
120	43	1			1			120
138	44	1			1			138
145	45	1			1			145
145	46	1			1			145
154	47	1			1			154
136	48	1			1			136
129	49	1			1			129
124	50	1			1			124
113	51	1			1			113
111	52	1			1			111
105	53	1			1			105
98	54	1			1			98
99	55	1			1			99
101	56	1			1			101
103	57	1			1			103
105	58	1			1			105
107	59	1			1			107
109	60	1			1			109
110	61	1			1			110
107	62	1			1			107
107	63	1			1			107
105	64	1			1			105
103	65	1			1			103
99	66	1			1			99
98	67	1			1			98
98	68	1			1			98
98	69	1			1			98
102	70	1			1			102
98	71	1			1			98
94	72	1			1			94
100	73	1			1			100
110	74	1			1			110
112	75	1			1			112
110	76	1			1			110
112	77	1			1			112
115	78	1			1			115
115	79	1			1			115
116	80	1			1			116
118	81	1			1			118
120	82	1			1			120
122	83	1			1			122
124	84	1			1			124
127	85	1			1			127
127	86	1			1			127
133	87	1			1			133
134	88	1			1			134
139	89	1			1			139
138	90	1			1			138
150	91	1			1			150
180	92	1			0			NA
220	93	1			0			NA
255	94	1			0			NA
255	95	1			0			NA
255	96	1			0			NA
255	97	1			0			NA
255	98	1			0			NA
255	99	1			0			NA
255	100	1			0	58	272.6	NA
255	101	1
255	102	1
255	103	1
255	104	1
255	105	1
255	106	1
255	107	1
255	108	1
255	109	1
255	110	1
255	111	1
255	112	1
255	113	1
255	114	1
255	115	1
255	116	1
255	117	1
255	118	1
255	119	1
255	120	1
255	121	1
255	122	1
255	123	1
255	124	1
255	125	1
255	126	1
255	127	1
255	128	1
255	129	1
255	130	1
255	131	1
255	132	1
255	133	1
255	134	1
255	135	1
255	136	1
255	137	1
255	138	1
255	139	1
255	140	1
255	141	1
255	142	1
255	143	1
255	144	1
255	145	1
255	146	1
255	147	1
255	148	1
255	149	1
255	150	1
254	151	1
255	152	1
254	153	1
255	154	1	107	min	0			NA
255	155	1	181	FWHM	0			NA
245	156	1			0			NA
246	157	1			0			NA
198	158	1			0			NA
203	159	1			0			NA
165	160	1			1			165
172	161	1			1			172
154	162	1			1			154
155	163	1			1			155
154	164	1			1			154
144	165	1			1			144
138	166	1			1			138
135	167	1			1			135
122	168	1			1			122
124	169	1			1			124
116	170	1			1			116
113	171	1			1			113
111	172	1			1			111
110	173	1			1			110
107	174	1			1			107
109	175	1			1			109
112	176	1			1			112
115	177	1			1			115
117	178	1			1			117
116	179	1			1			116
113	180	1			1			113
111	181	1			1			111
112	182	1			1			112
114	183	1			1			114
116	184	1			1			116
116	185	1			1			116
114	186	1			1			114
111	187	1			1			111
109	188	1			1			109
108	189	1			1			108
111	190	1			1			111
113	191	1			1			113
114	192	1			1			114
114	193	1			1			114
114	194	1			1			114
114	195	1			1			114
116	196	1			1			116
119	197	1			1			119
118	198	1			1			118
118	199	1			1			118
119	200	1			1			119
118	201	1			1			118
117	202	1			1			117
116	203	1			1			116
116	204	1			1			116
116	205	1			1			116
120	206	1			1			120
124	207	1			1			124
124	208	1			1			124
127	209	1			1			127
132	210	1			1			132
134	211	1			1			134
136	212	1			1			136
143	213	1			1			143
160	214	1			1			160
172	215	1			1			172
194	216	1			0			NA
197	217	1			0			NA
231	218	1			0			NA
247	219	1			0			NA
255	220	1			0			NA
255	221	1			0			NA
255	222	1			0			NA
255	223	1			0			NA
255	224	1			0			NA
255	225	1			0	56	263.2	NA
255	226	1
255	227	1
255	228	1
255	229	1
255	230	1
255	231	1
255	232	1
255	233	1
255	234	1
255	235	1
255	236	1
255	237	1
255	238	1
255	239	1
255	240	1
255	241	1
255	242	1
255	243	1
255	244	1
255	245	1
255	246	1
255	247	1
255	248	1
255	249	1
255	250	1
255	251	1
255	252	1
255	253	1
255	254	1
255	255	1
255	256	1
255	257	1
255	258	1
255	259	1
255	260	1
255	261	1
255	262	1
255	263	1
255	264	1
255	265	1
255	266	1
255	267	1
255	268	1
255	269	1
255	270	1
255	271	1
255	272	1
255	273	1
255	274	1
255	275	1
255	276	1
255	277	1
255	278	1
255	279	1
255	280	1
255	281	1	120	min	0			NA
250	282	1	187.5	FWHM	0			NA
244	283	1			0			NA
202	284	1			0			NA
204	285	1			0			NA
173	286	1			1			173
179	287	1			1			179
167	288	1			1			167
150	289	1			1			150
149	290	1			1			149
151	291	1			1			151
147	292	1			1			147
145	293	1			1			145
139	294	1			1			139
137	295	1			1			137
136	296	1			1			136
135	297	1			1			135
135	298	1			1			135
134	299	1			1			134
131	300	1			1			131
129	301	1			1			129
131	302	1			1			131
130	303	1			1			130
128	304	1			1			128
126	305	1			1			126
125	306	1			1			125
124	307	1			1			124
124	308	1			1			124
124	309	1			1			124
125	310	1			1			125
124	311	1			1			124
123	312	1			1			123
124	313	1			1			124
123	314	1			1			123
121	315	1			1			121
120	316	1			1			120
121	317	1			1			121
121	318	1			1			121
123	319	1			1			123
124	320	1			1			124
125	321	1			1			125
125	322	1			1			125
128	323	1			1			128
132	324	1			1			132
135	325	1			1			135
140	326	1			1			140
140	327	1			1			140
142	328	1			1			142
145	329	1			1			145
145	330	1			1			145
144	331	1			1			144
144	332	1			1			144
145	333	1			1			145
144	334	1			1			144
139	335	1			1			139
143	336	1			1			143
154	337	1			1			154
167	338	1			1			167
164	339	1			1			164
179	340	1			1			179
187	341	1			1			187
204	342	1			0			NA
226	343	1			0			NA
252	344	1			0			NA
255	345	1			0			NA
254	346	1			0			NA
255	347	1			0			NA
254	348	1			0			NA
255	349	1			0			NA
255	350	1			0			NA
255	351	1			0			NA
255	352	1			0	56	263.2	NA
255	353	1
255	354	1
255	355	1
255	356	1
255	357	1
255	358	1
255	359	1
255	360	1
255	361	1
255	362	1
255	363	1
255	364	1
255	365	1
255	366	1
255	367	1
255	368	1
255	369	1
255	370	1
255	371	1
255	372	1
255	373	1
255	374	1
255	375	1
255	376	1
255	377	1
255	378	1
255	379	1
255	380	1
255	381	1
255	382	1
255	383	1
255	384	1
255	385	1
255	386	1
255	387	1
255	388	1
255	389	1
255	390	1
255	391	1
255	392	1
255	393	1
255	394	1
255	395	1
255	396	1
255	397	1
255	398	1
255	399	1
255	400	1
255	401	1
255	402	1
255	403	1
255	404	1
255	405	1	121	min	0			NA
254	406	1	188	FWHM	0			NA
255	407	1			0			NA
247	408	1			0			NA
249	409	1			0			NA
201	410	1			0			NA
211	411	1			0			NA
189	412	1			0			NA
184	413	1			1			184
170	414	1			1			170
162	415	1			1			162
154	416	1			1			154
151	417	1			1			151
149	418	1			1			149
147	419	1			1			147
145	420	1			1			145
145	421	1			1			145
149	422	1			1			149
145	423	1			1			145
139	424	1			1			139
135	425	1			1			135
135	426	1			1			135
138	427	1			1			138
138	428	1			1			138
137	429	1			1			137
136	430	1			1			136
134	431	1			1			134
131	432	1			1			131
128	433	1			1			128
126	434	1			1			126
127	435	1			1			127
129	436	1			1			129
131	437	1			1			131
133	438	1			1			133
132	439	1			1			132
131	440	1			1			131
130	441	1			1			130
129	442	1			1			129
129	443	1			1			129
127	444	1			1			127
124	445	1			1			124
125	446	1			1			125
123	447	1			1			123
122	448	1			1			122
123	449	1			1			123
122	450	1			1			122
121	451	1			1			121
121	452	1			1			121
122	453	1			1			122
123	454	1			1			123
122	455	1			1			122
124	456	1			1			124
130	457	1			1			130
137	458	1			1			137
142	459	1			1			142
142	460	1			1			142
141	461	1			1			141
147	462	1			1			147
147	463	1			1			147
149	464	1			1			149
156	465	1			1			156
188	466	1			1			188
191	467	1			0			NA
215	468	1			0			NA
233	469	1			0			NA
254	470	1			0			NA
255	471	1			0			NA
255	472	1			0			NA
255	473	1			0			NA
255	474	1			0			NA
254	475	1			0			NA
255	476	1			0	54	253.8	NA
255	477	1
255	478	1
255	479	1
255	480	1
255	481	1
255	482	1
255	483	1
255	484	1
255	485	1
255	486	1
255	487	1
255	488	1
255	489	1
255	490	1
255	491	1
255	492	1
255	493	1
255	494	1
255	495	1
255	496	1
255	497	1
255	498	1
255	499	1
