# Supplementary material for: Traceable Calibration, Performance Metrics, and Uncertainty Estimates of Minirhizotron Digital Imagery for Fine-Root Measurements
Source: PLoS One. 2014 Nov 12;9(11):e112362. doi: 10.1371/journal.pone.0112362 (PMC4229195; doi:10.1371/journal.pone.0112362)
Supplement: Data S1 — Data and uncertainty analyses for the procedures described in this manuscript. (ZIP) [file pone.0112362.s001.zip › Data for submission/Sensitivity and Root Diameter/AMR-A/calibration_AMRA_trueness_90LPI_5.csv]

255	1	1
255	2	1
255	3	1
255	4	1
255	5	1
255	6	1
255	7	1
255	8	1
255	9	1
255	10	1
255	11	1
255	12	1
255	13	1
255	14	1
255	15	1
255	16	1
255	17	1
255	18	1
255	19	1
255	20	1
255	21	1
255	22	1
255	23	1
255	24	1
255	25	1
255	26	1
254	27	1
255	28	1	108	min	0			NA
255	29	1	181.5	FWHM	0			NA
220	30	1			0			NA
225	31	1			0			NA
173	32	1			1			173
169	33	1			1			169
143	34	1			1			143
155	35	1			1			155
144	36	1			1			144
151	37	1			1			151
144	38	1			1			144
135	39	1			1			135
134	40	1			1			134
137	41	1			1			137
140	42	1			1			140
142	43	1			1			142
141	44	1			1			141
139	45	1			1			139
137	46	1			1			137
136	47	1			1			136
135	48	1			1			135
136	49	1			1			136
137	50	1			1			137
135	51	1			1			135
133	52	1			1			133
134	53	1			1			134
138	54	1			1			138
142	55	1			1			142
141	56	1			1			141
133	57	1			1			133
129	58	1			1			129
137	59	1			1			137
118	60	1			1			118
117	61	1			1			117
111	62	1			1			111
112	63	1			1			112
110	64	1			1			110
109	65	1			1			109
108	66	1			1			108
111	67	1			1			111
115	68	1			1			115
119	69	1			1			119
122	70	1			1			122
123	71	1			1			123
117	72	1			1			117
119	73	1			1			119
122	74	1			1			122
125	75	1			1			125
127	76	1			1			127
128	77	1			1			128
129	78	1			1			129
129	79	1			1			129
126	80	1			1			126
123	81	1			1			123
122	82	1			1			122
122	83	1			1			122
119	84	1			1			119
137	85	1			1			137
145	86	1			1			145
155	87	1			1			155
162	88	1			1			162
171	89	1			1			171
169	90	1			1			169
202	91	1			0			NA
247	92	1			0			NA
254	93	1			0			NA
254	94	1			0			NA
255	95	1			0			NA
255	96	1			0			NA
255	97	1			0			NA
255	98	1			0			NA
255	99	1			0	59	277.3	NA
255	100	1
255	101	1
255	102	1
255	103	1
255	104	1
255	105	1
255	106	1
255	107	1
255	108	1
255	109	1
255	110	1
255	111	1
255	112	1
255	113	1
255	114	1
255	115	1
255	116	1
255	117	1
255	118	1
255	119	1
255	120	1
255	121	1
255	122	1
255	123	1
255	124	1
255	125	1
255	126	1
255	127	1
255	128	1
255	129	1
255	130	1
255	131	1
255	132	1
255	133	1
255	134	1
255	135	1
255	136	1
255	137	1
255	138	1
255	139	1
255	140	1
255	141	1
255	142	1
255	143	1
255	144	1
255	145	1
255	146	1
255	147	1
255	148	1
255	149	1
255	150	1
255	151	1
253	152	1
255	153	1
255	154	1
252	155	1	65
229	156	1
230	157	1
172	158	1
181	159	1
165	160	1
163	161	1
145	162	1
148	163	1
136	164	1
132	165	1
132	166	1
132	167	1
128	168	1
131	169	1
133	170	1
131	171	1
129	172	1
129	173	1
130	174	1
131	175	1
131	176	1
124	177	1
118	178	1
116	179	1
118	180	1
118	181	1
118	182	1
118	183	1
116	184	1
120	185	1
125	186	1
127	187	1
125	188	1
125	189	1
131	190	1
138	191	1
152	192	1
150	193	1
151	194	1
151	195	1
148	196	1
144	197	1
139	198	1
131	199	1
126	200	1
124	201	1
123	202	1
123	203	1
124	204	1
124	205	1
127	206	1
131	207	1
136	208	1
147	209	1
141	210	1
152	211	1
155	212	1
151	213	1
167	214	1
164	215	1
179	216	1
202	217	1
245	218	1
252	219	1
255	220	1
255	221	1
255	222	1
255	223	1
255	224	1
255	225	1
255	226	1
255	227	1
255	228	1
255	229	1
255	230	1
255	231	1
255	232	1
255	233	1
255	234	1
255	235	1
255	236	1
255	237	1
255	238	1
255	239	1
255	240	1
255	241	1
255	242	1
255	243	1
255	244	1
255	245	1
255	246	1
255	247	1
255	248	1
255	249	1
255	250	1
255	251	1
255	252	1
255	253	1
255	254	1
255	255	1
255	256	1
255	257	1
255	258	1
255	259	1
255	260	1
255	261	1
255	262	1
255	263	1
255	264	1
255	265	1
255	266	1
255	267	1
255	268	1
255	269	1
255	270	1
255	271	1
255	272	1
255	273	1
255	274	1
255	275	1
255	276	1
255	277	1
255	278	1
255	279	1
255	280	1
255	281	1
255	282	1
255	283	1
255	284	1
255	285	1
255	286	1
255	287	1
255	288	1
255	289	1
255	290	1
255	291	1
255	292	1
255	293	1
255	294	1
255	295	1
255	296	1
255	297	1
255	298	1
255	299	1
255	300	1
255	301	1
255	302	1
255	303	1
255	304	1
255	305	1
255	306	1
255	307	1
255	308	1
255	309	1
255	310	1
255	311	1
255	312	1
255	313	1
255	314	1
255	315	1
255	316	1
255	317	1
255	318	1
255	319	1
255	320	1
255	321	1
255	322	1
255	323	1
255	324	1
255	325	1
255	326	1
255	327	1
255	328	1
255	329	1
255	330	1
255	331	1
255	332	1
255	333	1
255	334	1
255	335	1
255	336	1
255	337	1
255	338	1
255	339	1
255	340	1
255	341	1
255	342	1
255	343	1
255	344	1
255	345	1
255	346	1
255	347	1
255	348	1
255	349	1
255	350	1
255	351	1
255	352	1
255	353	1
255	354	1
255	355	1
255	356	1
255	357	1
255	358	1
255	359	1
255	360	1
255	361	1
255	362	1
255	363	1
255	364	1
255	365	1
255	366	1
255	367	1
255	368	1
255	369	1
255	370	1
255	371	1
255	372	1
255	373	1
255	374	1
255	375	1
255	376	1
255	377	1
255	378	1
255	379	1
255	380	1
255	381	1
255	382	1
255	383	1
255	384	1
255	385	1
255	386	1
255	387	1
255	388	1
255	389	1
255	390	1
255	391	1
255	392	1
255	393	1
255	394	1
255	395	1
255	396	1
255	397	1
255	398	1
255	399	1
