# Supplementary material for: Traceable Calibration, Performance Metrics, and Uncertainty Estimates of Minirhizotron Digital Imagery for Fine-Root Measurements
Source: PLoS One. 2014 Nov 12;9(11):e112362. doi: 10.1371/journal.pone.0112362 (PMC4229195; doi:10.1371/journal.pone.0112362)
Supplement: Data S1 — Data and uncertainty analyses for the procedures described in this manuscript. (ZIP) [file pone.0112362.s001.zip › Data for submission/Sensitivity and Root Diameter/AMR-A/calibration_AMRA_trueness_90LPI_5.xlsx]

## Sheet: calibration_AMRA_trueness_90LPI
255	1	1
255	2	1
255	3	1
255	4	1
255	5	1
255	6	1
255	7	1
255	8	1
255	9	1
255	10	1
255	11	1
255	12	1
255	13	1
255	14	1
255	15	1
255	16	1
255	17	1
255	18	1
255	19	1
255	20	1
255	21	1
255	22	1
255	23	1
255	24	1
255	25	1
255	26	1
254	27	1
255	28	1	108	min	0			NA
255	29	1	181.5	FWHM	0			NA
220	30	1			0			NA
225	31	1			0			NA
173	32	1			1			173
169	33	1			1			169
143	34	1			1			143
155	35	1			1			155
144	36	1			1			144
151	37	1			1			151
144	38	1			1			144
135	39	1			1			135
134	40	1			1			134
137	41	1			1			137
140	42	1			1			140
142	43	1			1			142
141	44	1			1			141
139	45	1			1			139
137	46	1			1			137
136	47	1			1			136
135	48	1			1			135
136	49	1			1			136
137	50	1			1			137
135	51	1			1			135
133	52	1			1			133
134	53	1			1			134
138	54	1			1			138
142	55	1			1			142
141	56	1			1			141
133	57	1			1			133
129	58	1			1			129
137	59	1			1			137
118	60	1			1			118
117	61	1			1			117
111	62	1			1			111
112	63	1			1			112
110	64	1			1			110
109	65	1			1			109
108	66	1			1			108
111	67	1			1			111
115	68	1			1			115
119	69	1			1			119
122	70	1			1			122
123	71	1			1			123
117	72	1			1			117
119	73	1			1			119
122	74	1			1			122
125	75	1			1			125
127	76	1			1			127
128	77	1			1			128
129	78	1			1			129
129	79	1			1			129
126	80	1			1			126
123	81	1			1			123
122	82	1			1			122
122	83	1			1			122
119	84	1			1			119
137	85	1			1			137
145	86	1			1			145
155	87	1			1			155
162	88	1			1			162
171	89	1			1			171
169	90	1			1			169
202	91	1			0			NA
247	92	1			0			NA
254	93	1			0			NA
254	94	1			0			NA
255	95	1			0			NA
255	96	1			0			NA
255	97	1			0			NA
255	98	1			0			NA
255	99	1			0	59	277.3	NA
255	100	1
255	101	1
255	102	1
255	103	1
255	104	1
255	105	1
255	106	1
255	107	1
255	108	1
255	109	1
255	110	1
255	111	1
255	112	1
255	113	1
255	114	1
255	115	1
255	116	1
255	117	1
255	118	1
255	119	1
255	120	1
255	121	1
255	122	1
255	123	1
255	124	1
255	125	1
255	126	1
255	127	1
255	128	1
255	129	1
255	130	1
255	131	1
255	132	1
255	133	1
255	134	1
255	135	1
255	136	1
255	137	1
255	138	1
255	139	1
255	140	1
255	141	1
255	142	1
255	143	1
255	144	1
255	145	1
255	146	1
255	147	1
255	148	1
255	149	1
255	150	1
255	151	1
253	152	1
255	153	1	116	min	0			NA
255	154	1	185.5	FWHM	0			NA
252	155	1			0			NA
229	156	1			0			NA
230	157	1			0			NA
172	158	1			1			172
181	159	1			1			181
165	160	1			1			165
163	161	1			1			163
145	162	1			1			145
148	163	1			1			148
136	164	1			1			136
132	165	1			1			132
132	166	1			1			132
132	167	1			1			132
128	168	1			1			128
131	169	1			1			131
133	170	1			1			133
131	171	1			1			131
129	172	1			1			129
129	173	1			1			129
130	174	1			1			130
131	175	1			1			131
131	176	1			1			131
124	177	1			1			124
118	178	1			1			118
116	179	1			1			116
118	180	1			1			118
118	181	1			1			118
118	182	1			1			118
118	183	1			1			118
116	184	1			1			116
120	185	1			1			120
125	186	1			1			125
127	187	1			1			127
125	188	1			1			125
125	189	1			1			125
131	190	1			1			131
138	191	1			1			138
152	192	1			1			152
150	193	1			1			150
151	194	1			1			151
151	195	1			1			151
148	196	1			1			148
144	197	1			1			144
139	198	1			1			139
131	199	1			1			131
126	200	1			1			126
124	201	1			1			124
123	202	1			1			123
123	203	1			1			123
124	204	1			1			124
124	205	1			1			124
127	206	1			1			127
131	207	1			1			131
136	208	1			1			136
147	209	1			1			147
141	210	1			1			141
152	211	1			1			152
155	212	1			1			155
151	213	1			1			151
167	214	1			1			167
164	215	1			1			164
179	216	1			1			179
202	217	1			0			NA
245	218	1			0			NA
252	219	1			0			NA
255	220	1			0			NA
255	221	1			0			NA
255	222	1			0			NA
255	223	1			0			NA
255	224	1			0	59	277.3	NA
255	225	1
255	226	1
255	227	1
255	228	1
255	229	1
255	230	1
255	231	1
255	232	1
255	233	1
255	234	1
255	235	1
255	236	1
255	237	1
255	238	1
255	239	1
255	240	1
255	241	1
255	242	1
255	243	1
255	244	1
255	245	1
255	246	1
255	247	1
255	248	1
255	249	1
255	250	1
255	251	1
255	252	1
255	253	1
255	254	1
255	255	1
255	256	1
255	257	1
255	258	1
255	259	1
255	260	1
255	261	1
255	262	1
255	263	1
255	264	1
255	265	1
255	266	1
255	267	1
255	268	1
255	269	1
255	270	1
255	271	1
255	272	1
255	273	1
255	274	1
255	275	1
255	276	1
255	277	1
255	278	1
255	279	1
255	280	1
255	281	1
255	282	1
255	283	1
255	284	1
255	285	1
255	286	1
255	287	1
255	288	1
255	289	1
255	290	1
255	291	1
255	292	1
255	293	1
255	294	1
255	295	1
255	296	1
255	297	1
255	298	1
255	299	1
255	300	1
255	301	1
255	302	1
255	303	1
255	304	1
255	305	1
255	306	1
255	307	1
255	308	1
255	309	1
255	310	1
255	311	1
255	312	1
255	313	1
255	314	1
255	315	1
255	316	1
255	317	1
255	318	1
255	319	1
255	320	1
255	321	1
255	322	1
255	323	1
255	324	1
255	325	1
255	326	1
255	327	1
255	328	1
255	329	1
255	330	1
255	331	1
255	332	1
255	333	1
255	334	1
255	335	1
255	336	1
255	337	1
255	338	1
255	339	1
255	340	1
255	341	1
255	342	1
255	343	1
255	344	1
255	345	1
255	346	1
255	347	1
255	348	1
255	349	1
255	350	1
255	351	1
255	352	1
255	353	1
255	354	1
255	355	1
255	356	1
255	357	1
255	358	1
255	359	1
255	360	1
255	361	1
255	362	1
255	363	1
255	364	1
255	365	1
255	366	1
255	367	1
255	368	1
255	369	1
255	370	1
255	371	1
255	372	1
255	373	1
255	374	1
255	375	1
255	376	1
255	377	1
255	378	1
255	379	1
255	380	1
255	381	1
255	382	1
255	383	1
255	384	1
255	385	1
255	386	1
255	387	1
255	388	1
255	389	1
255	390	1
255	391	1
255	392	1
255	393	1
255	394	1
255	395	1
255	396	1
255	397	1
255	398	1
255	399	1

## Sheet: CONTRAST_AMRA_90LPI
NA
NA
NA
NA
NA
NA
NA
NA
NA
186
176
164
161
155
150
144
141
141
142
143
142
138
139
140
138
135
133
133
134
136
135
134
136
138
140
140
140
137
137
137
138
137
135
134
135
140
140
142
142
158
155
170
176
NA
NA
NA
NA
NA
NA
NA
NA
NA
NA
NA
NA
NA
NA
NA
NA
NA
NA
NA
NA
157
120
133
124
103
107
109
114
112
110
108
105
101
101
102
105
109
102
128
155
159
NA
NA
NA
NA
131
119
79
104
100
102
102
104
107
107
105
103
102
102
100
105
113
113
124
125
126
122
116
112
104
106
132
137
135
138
148
NA
NA
NA
NA
NA
NA
NA
NA
NA
NA
NA
176
173
134
142
143
143
141
137
134
132
129
126
120
117
114
112
112
111
112
113
110
111
112
115
118
117
113
109
107
105
103
102
104
107
108
109
111
115
116
126
128
133
148
143
143
142
143
146
148
149
153
158
158
172
NA
NA
NA
NA
NA
NA
NA
NA
NA
NA
NA
NA
NA
NA
NA
NA
NA
NA
NA
174
160
151
144
142
134
130
133
137
139
139
140
139
137
138
139
136
129
124
121
121
122
128
130
135
140
141
140
139
140
147
145
143
143
144
144
144
143
126
122
120
120
122
123
125
127
131
135
139
141
144
150
159
166
178
185
NA
NA
NA
NA
NA
NA
NA
NA
NA
NA
NA
NA
NA
NA
NA
NA
NA
NA
NA
NA
175
167
167
162
154
152
155
151
146
141
138
136
135
136
138
138
139
140
139
138
135
132
130
128
126
125
126
128
130
129
128
123
124
125
126
127
129
130
132
132
130
128
129
129
131
135
140
145
147
153
153
157
166
NA
NA
NA
NA
NA
NA
NA
NA
NA
NA
NA
NA
NA
NA
NA
NA
NA
NA
167
183
164
152
150
152
146
143
145
142
142
137
132
131
133
134
131
127
123
122
121
121
123
125
127
128
129
134
133
127
140
150
170
152
144
142
128
129
121
120
120
119
118
120
118
118
122
125
127
132
148
152
154
157
NA
NA
NA
NA
NA
NA
NA
NA
NA
NA
NA
NA
NA
NA
NA
186
182
139
153
135
135
127
128
125
126
124
121
130
134
133
144
148
154
161
166
174
183
187
184
188
NA
NA
NA
NA
NA
NA
NA
NA
NA
NA
NA
NA
NA
NA
NA
NA
NA
NA
NA
NA
NA
NA
NA
NA
NA
NA
NA
NA
NA
NA
NA
NA
NA
NA
NA
NA
NA
NA
NA
NA
NA
NA
NA
NA
NA
NA
NA
NA
NA
NA
176
173
154
157
146
146
135
126
119
118
114
112
109
106
104
104
104
105
104
108
113
116
117
118
120
122
125
127
130
133
134
136
137
137
137
134
131
127
122
117
113
113
114
115
115
115
118
124
129
132
134
140
143
147
154
161
170
179
NA
NA
NA
NA
NA
NA
NA
NA
NA
NA
NA
177
178
179
181
170
166
160
155
153
151
149
148
147
145
144
144
143
141
141
142
144
143
141
139
136
135
135
135
141
147
151
149
145
144
145
146
147
141
136
131
124
121
120
116
116
113
112
112
113
116
121
127
138
143
157
161
175
183
NA
NA
NA
NA
NA
NA
NA
NA
NA
NA
NA
NA
NA
NA
NA
NA
NA
171
179
166
164
153
151
148
146
143
142
141
138
134
131
131
131
128
124
122
122
123
123
121
124
128
129
129
128
126
124
122
118
114
114
117
119
117
115
121
119
116
116
118
121
123
123
124
123
127
131
138
140
155
153
182
180
NA
NA
NA
NA
NA
NA
NA
NA
NA
NA
NA
NA
NA
NA
NA
NA
NA
NA
172
157
150
148
144
138
133
132
128
126
124
122
118
116
116
116
116
115
114
114
114
114
115
114
115
116
118
117
117
123
131
125
121
117
116
117
119
119
118
115
117
119
119
119
117
116
115
123
124
133
126
152
157
168
173
NA
NA
NA
NA
NA
NA
NA
NA
NA
NA
NA
NA
NA
145
152
138
148
130
130
125
122
116
120
138
145
145
154
136
129
124
113
111
105
98
99
101
103
105
107
109
110
107
107
105
103
99
98
98
98
102
98
94
100
110
112
110
112
115
115
116
118
120
122
124
127
127
133
134
139
138
150
NA
NA
NA
NA
NA
NA
NA
NA
NA
NA
NA
NA
NA
NA
NA
165
172
154
155
154
144
138
135
122
124
116
113
111
110
107
109
112
115
117
116
113
111
112
114
116
116
114
111
109
108
111
113
114
114
114
114
116
119
118
118
119
118
117
116
116
116
120
124
124
127
132
134
136
143
160
172
NA
NA
NA
NA
NA
NA
NA
NA
NA
NA
NA
NA
NA
NA
NA
173
179
167
150
149
151
147
145
139
137
136
135
135
134
131
129
131
130
128
126
125
124
124
124
125
124
123
124
123
121
120
121
121
123
124
125
125
128
132
135
140
140
142
145
145
144
144
145
144
139
143
154
167
164
179
187
NA
NA
NA
NA
NA
NA
NA
NA
NA
NA
NA
NA
NA
NA
NA
NA
NA
NA
NA
184
170
162
154
151
149
147
145
145
149
145
139
135
135
138
138
137
136
134
131
128
126
127
129
131
133
132
131
130
129
129
127
124
125
123
122
123
122
121
121
122
123
122
124
130
137
142
142
141
147
147
149
156
188
NA
NA
NA
NA
NA
NA
NA
NA
NA
NA
NA
NA
NA
NA
173
169
143
155
144
151
144
135
134
137
140
142
141
139
137
136
135
136
137
135
133
134
138
142
141
133
129
137
118
117
111
112
110
109
108
111
115
119
122
123
117
119
122
125
127
128
129
129
126
123
122
122
119
137
145
155
162
171
169
NA
NA
NA
NA
NA
NA
NA
NA
NA
NA
NA
NA
NA
NA
172
181
165
163
145
148
136
132
132
132
128
131
133
131
129
129
130
131
131
124
118
116
118
118
118
118
116
120
125
127
125
125
131
138
152
150
151
151
148
144
139
131
126
124
123
123
124
124
127
131
136
147
141
152
155
151
167
164
179
NA
NA
NA
NA
NA
NA
NA
NA
	MEAN	STD DEV	SE
	133.021	18.5166	0.614833
