# Supplementary material for: Traceable Calibration, Performance Metrics, and Uncertainty Estimates of Minirhizotron Digital Imagery for Fine-Root Measurements
Source: PLoS One. 2014 Nov 12;9(11):e112362. doi: 10.1371/journal.pone.0112362 (PMC4229195; doi:10.1371/journal.pone.0112362)
Supplement: Data S1 — Data and uncertainty analyses for the procedures described in this manuscript. (ZIP) [file pone.0112362.s001.zip › Data for submission/Sensitivity and Root Diameter/Calibration data.xlsx]

## Sheet: Micrometer
QA-60-TL5003 test chart: Truncated Fan Pattern NOMINAL values			AI-206 Micrometer (as measured)
LPI	inches	thickness (microns)	inch	microns	uncertainty (± microns)
60	0.0166667	423.333	0.016127	409.626	1.11
70	0.0142857	362.857	0.013709	348.209	0.82
80	0.0125	317.5	0.01195	303.53	0.82
90	0.0111111	282.222	0.01057	268.478	0.82
100	0.01	254	0.009552	242.621	0.82
125	0.008	203.2	0.00764	194.056	0.82
150	0.00666667	169.333	0.006376	161.95	0.69
200	0.005	127	0.004735	120.269	0.69
250	0.004	101.6	0.003943	100.152	0.69
300	0.00333333	84.6667	0.002906	73.8124	0.69	CI-600 resolution limit
400	0.0025	63.5	0.002283	57.9882	0.69
500	0.002	50.8	0.001719	43.6626	0.69
600	0.00166667	42.3333	0.001547	39.2938	0.69	AMR-A still resolvable
					Micrometer used:	Range (microns)	Estimated Uncertainty (microns)	Expanded Uncertainty (microns)	TRACEABLE to NIST via:
					AI-206 Filar Micrometer (400x)	0 - 200	0.69	1.38	821/253660-94
					AI-206 Filar Micrometer (200x)	201-400	0.82	1.64	821/253660-94
					AI-206 Filar Micrometer (100x)	401-800	1.11	2.22	821/253660-94

## Sheet: CI-600
tR,k	tk1	tk2	tk3	tk4	tk5	tk6	tk7	tk8	1k9	tk10	tk11	tk12	tk13	tk14	tk15	tk16	tk17	tk18	tk19	tk20	mean_tk	Truth -observed	(truth - observed)^2	StD Dev	SE	predicted	truth - predicted	(truth - predicted)^2			df	k_95	U_95	http://www.chem.mtu.edu/~fmorriso/cm3215/UncertaintySlopeInterceptOfLeastSquaresFit.pdf
409.626	465.3	465.3	507.6	507.6	465.3	507.6	507.6	507.6	507.6	549.9	592.2	507.6	549.9	549.9	592.2	465.3	507.6	549.9	507.6	507.6	516.06	-106.434	11328.2	37.8343	8.24579	405.264	4.36184	19.0256			20	2.09	17.2337
348.209	423	423	465.3	465.3	465.3	465.3	465.3	465.3	465.3	465.3	507.6	465.3	465.3	507.6	465.3	465.3	465.3	465.3	465.3	465.3	465.3	-117.091	13710.4	19.4086	4.23	351.489	-3.28022	10.7598			20	2.09	8.8407
303.53	380.7	380.7	380.7	380.7	423	380.7	380.7	380.7	423	423	465.3	465.3	423	423	465.3	423	423	465.3	423	423	416.655	-113.125	12797.3	31.5203	6.86968	299.954	3.57569	12.7856			20	2.09	14.3576
268.478	296.1	380.7	380.7	380.7	423	338.4	338.4	423	423	380.7	465.3	423	423	423	380.7	423	380.7	423	380.7	380.7	393.39	-124.912	15603	39.059	8.51271	275.307	-6.82937	46.6402			20	2.09	17.7916
242.621	380.7	338.4	296.1	380.7	338.4	338.4	380.7	338.4	380.7	380.7	338.4	423	423	380.7	380.7	338.4	380.7	423	338.4	338.4	365.895	-123.274	15196.5	34.3784	7.49259	246.179	-3.55836	12.6619			20	2.09	15.6595
194.056	296.1	296.1	338.4	296.1	296.1	296.1	296.1	296.1	296.1	296.1	380.7	338.4	296.1	338.4							311.207	-117.151	13724.4	26.7896	6.89937	188.243	5.81315	33.7927			14	2.09	14.4197
																							82359.8		7.04169			135.666
42.3																			Total measurements				6					6
																			114			SYS. BIAS	117.161					4.7551
9.68383	11	11	12	12	11	12	12	12	12	13	14	12	13	13	14	11	12	13	12	12								8.56904
8.23188	10	10	11	11	11	11	11	11	11	11	12	11	11	12	11	11	11	11	11	11				df	114			114
7.17565	9	9	9	9	10	9	9	9	10	10	11	11	10	10	11	10	10	11	10	10				k_95	1.984			1.984
6.347	7	9	9	9	10	8	8	10	10	9	11	10	10	10	9	10	9	10	9	9				U_95	13.9707			17.001
5.73572	9	8	7	9	8	8	9	8	9	9	8	10	10	9	9	8	9	10	8	8
4.58761	7	7	8	7	7	7	7	7	7	7	9	8	7	8
USING FWHM
tR,k	tk1	tk2	tk3	tk4	tk5	tk6	tk7	tk8	1k9	tk10	tk11	tk12	tk13	tk14	tk15	tk16	tk17	tk18	tk19	tk20	mean_tk	Truth -observed	(truth - observed)^2	StD Dev	SE	predicted	truth - predicted	(truth - predicted)^2			df	k_95	U_95
409.626	380.7	380.7	423	380.7	380.7	380.7	423	423	423	380.7	423	423	423	423	380.7	380.7	380.7	380.7	423	423	401.85	7.7758	60.4631	21.6994	4.72928	413.162	-3.53636	12.5058			20	2.09	9.8842
348.209	338.4	338.4	338.4	338.4	338.4	296.1	296.1	296.1	338.4	296.1	338.4	338.4	338.4	338.4	338.4	338.4	338.4	338.4	338.4	338.4	329.94	18.2686	333.742	17.3596	3.78343	341.712	6.49622	42.2008			20	2.09	7.90736
303.53	296.1	253.8	296.1	296.1	253.8	296.1	296.1	296.1	296.1	296.1	296.1	296.1	296.1	296.1	296.1	296.1	296.1	296.1	296.1	296.1	291.87	11.66	135.956	13.0197	2.83757	303.886	-0.356032	0.126759			20	2.09	5.93052
268.478	253.8	253.8	253.8	296.1	253.8	253.8	253.8	253.8	253.8	253.8	253.8	253.8	253.8	253.8	296.1	253.8	253.8	253.8	253.8	253.8	258.03	10.448	109.161	13.0197	2.83757	270.263	-1.78461	3.18483			20	2.09	5.93052
242.621	253.8	253.8	211.5	211.5	253.8	253.8	253.8	211.5	211.5	211.5	211.5	211.5	211.5	211.5	211.5	253.8	253.8	253.8	253.8	211.5	230.535	12.0858	146.067	21.5907	4.70558	242.944	-0.322776	0.104184			20	2.09	9.83466
194.056	169.2	169.2	211.5	169.2	211.5	169.2	211.5	169.2	169.2	211.5	169.2	169.2	169.2	169.2	169.2	169.2	211.5	169.2	211.5	169.2	181.89	12.166	148.012	19.8879	4.33446	194.61	-0.553904	0.30681			20	2.09	9.05902
																							933.399		3.87131			58.4292
42.3																			Total measurements				6					6
																			120				12.4726					3.12061
9.68383	9	9	10	9	9	9	10	10	10	9	10	10	10	10	9	9	9	9	10	10								5.09484
8.23188	8	8	8	8	8	7	7	7	8	7	8	8	8	8	8	8	8	8	8	8				df	120			120
7.17565	7	6	7	7	6	7	7	7	7	7	7	7	7	7	7	7	7	7	7	7				k_95	1.984			1.984
6.347	6	6	6	7	6	6	6	6	6	6	6	6	6	6	7	6	6	6	6	6				U_95	7.68069			10.1082
5.73572	6	6	5	5	6	6	6	5	5	5	5	5	5	5	5	6	6	6	6	5
4.58761	4	4	5	4	5	4	5	4	4	5	4	4	4	4	4	4	5	4	5	4
	SIGNAL
	MEAN	STDDEV	SE	df	k_95	U_95
409.626	133.021	15.7651	1.14372	20	2.09	2.39038
348.209	131.84	14.5755	1.16697	20	2.09	2.43898
303.53	137.732	16.8664	1.43576	20	2.09	3.00074
268.478	139.41	15.6974	1.42118	20	2.09	2.97026
242.621	144.064	15.4382	1.47871	20	2.09	3.09051
194.056	146.198	15.6977	1.69273	20	2.09	3.53781

## Sheet: AMR-A
tR,k	tk1	tk2	tk3	tk4	tk5	tk6	tk7	tk8	tk9	tk10	tk11	tk12	tk13	tk14	tk15	tk16	tk17	tk18	tk19	tk20	mean_tk	Truth -observed	(truth - observed)^2		SE	predicted	truth - predicted	(truth - predicted)^2			df	k_95	U_95
409.626	460.6	451.2	451.2	446.5	451.2	437.1	441.8	455.9	451.2	446.5	455.9	441.8	451.2	441.8	451.2	455.9					449.437	-39.8117	1584.97	6.39269	1.54742	408.244	1.38192	1.9097			16	2.12	3.28054
348.209	385.4	385.4	390.1	385.4	390.1	390.1	380.7	385.4	394.8	385.4	390.1	399.5	380.7	380.7	380.7	376	380.7				385.953	-37.7443	1424.64	5.96418	1.45213	349.768	-1.55965	2.43252			17	2.11	3.064
303.53	338.4	343.1	329	338.4	347.8	329	338.4	329	347.8	338.4	338.4	329	343.1	343.1	329	329	333.7	333.7			336.572	-33.0422	1091.79	6.6739	1.69861	304.284	-0.753674	0.568024			18	2.1	3.56709
268.478	277.3	314.9	300.8	296.1	296.1	291.4	300.8	300.8	291.4	305.5	291.4	300.8	300.8	296.1	296.1	305.5	305.5				298.312	-29.8338	890.054	8.16057	1.98689	269.042	-0.563966	0.318058			17	2.11	4.19233
242.621	267.9	277.3	267.9	263.2	267.9	277.3	267.9	277.3	272.6	263.2	267.9	267.9	263.2	258.5	258.5						267.9	-25.2792	639.038	6.15374	1.53501	241.03	1.59111	2.53163			15	2.13	3.26958
194.056	225.6	225.6	216.2	216.2	211.5	211.5	216.2	216.2	211.5	220.9	216.2	216.2	216.2	216.2	220.9	216.2	216.2	216.2			216.983	-22.9273	525.663	4.03022	1.03596	194.13	-0.0743483	0.00552767			18	2.1	2.17552
																			Total measurements				6156.15	6.22922	1.54267			7.76546
4.7																			101				6					6
																						SYS. BIAS	32.0316					1.13765
87.1544	98	96	96	95	96	93	94	97	96	95	97	94	96	94	96	97												2.21499
74.0869	82	82	83	82	83	83	81	82	84	82	83	85	81	81	81	80	81							df	101			101
64.5809	72	73	70	72	74	70	72	70	74	72	72	70	73	73	70	70	71	71						k_95	1.984			1.984
57.123	59	67	64	63	63	62	64	64	62	65	62	64	64	63	63	65	65							U_95	3.06066			4.39454
51.6214	57	59	57	56	57	59	57	59	58	56	57	57	56	55	55
41.2885	48	48	46	46	45	45	46	46	45	47	46	46	46	46	47	46	46	46
USING FWHM
tR,k	tk1	tk2	tk3	tk4	tk5	tk6	tk7	tk8	tk9	tk10	tk11	tk12	tk13	tk14	tk15	tk16	tk17	tk18	tk19	tk20	mean_tk	Truth -observed	(truth - observed)^2		SE	predicted	truth - predicted	(truth - predicted)^2			df	k_95	U_95
409.626	413.6	413.6	413.6	413.6	404.2	399.5	404.2	413.6	408.9	413.6	413.6	253.8	404.2	399.5	404.2	404.2					398.619	11.007	121.155	38.9928	9.43865	404.663	4.96303	24.6316			16	2.12	20.0099
348.209	357.2	352.5	338.4	343.1	357.2	357.2	343.1	338.4	357.2	347.8	347.8	361.9	338.4	343.1	343.1	347.8	333.7				347.524	0.685071	0.469322	8.38634	1.89804	356.935	-8.72613	76.1453			17	2.11	4.00487
303.53	291.4	300.8	291.4	310.2	300.8	305.5	300.8	310.2	291.4	296.1	291.4	305.5	291.4	169.2	291.4	291.4	296.1				290.294	13.2359	175.189	31.9431	7.97702	303.477	0.0532647	0.00283713			17	2.11	16.8315
268.478	206.8	244.4	253.8	263.2	249.1	253.8	117.5	272.6	272.6	263.2	258.5	272.6	263.2	263.2	253.8	277.3	277.3				250.759	17.7192	313.969	38.1447	9.38162	266.547	1.93118	3.72947			17	2.11	19.7952
242.621	244.4	235	225.6	220.9	216.2	216.2	108.1	244.4	225.6	225.6	225.6	244.4	239.7	230.3	178.6	225.6					219.137	23.4833	551.465	33.5812	8.12871	237.009	5.61146	31.4885			16	2.12	17.2329
194.056	178.6	178.6	178.6	178.6	169.2	178.6	188	178.6	178.6	173.9	173.9	178.6	178.6	183.3	178.6	178.6	164.5	173.9			177.294	16.7616	280.95	5.04806	0.971487	197.924	-3.86774	14.9594			18	2.1	2.04012
																			Total measurements				1443.2		6.29925			150.957
4.7																			101				6					6
																						SYS. BIAS	15.5091					5.01593
87.1544	88	88	88	88	86	85	86	88	87	88	88	54	86	85	86	86												8.12848
74.0869	76	75	72	73	76	76	73	72	76	74	74	77	72	73	73	74	71							df	101			101
64.5809	62	64	62	66	64	65	64	66	62	63	62	65	62	36	62	62	63							k_95	1.984			1.984
57.123	44	52	54	56	53	54	25	58	58	56	55	58	56	56	54	59	59							U_95	12.4977			16.1269
51.6214	52	50	48	47	46	46	23	52	48	48	48	52	51	49	38	48
41.2885	38	38	38	38	36	38	40	38	38	37	37	38	38	39	38	38	35	37
	SIGNAL
	MEAN	STDDEV	SE	df	k_95	U_95
409.626	121.51	17.7434	0.481668	16	2.12	1.02114
348.209	126.815	17.3243	0.488638	17	2.11	1.03103
303.53	125.397	19.1309	0.590391	17	2.11	1.24573
268.478	133.021	18.5166	0.614833	17	2.11	1.2973
242.621	138.003	18.118	0.663346	16	2.12	1.40629
194.056	139.253	17.5547	0.673689	18	2.1	1.41475
