# Supplementary material for: Traceable Calibration, Performance Metrics, and Uncertainty Estimates of Minirhizotron Digital Imagery for Fine-Root Measurements
Source: PLoS One. 2014 Nov 12;9(11):e112362. doi: 10.1371/journal.pone.0112362 (PMC4229195; doi:10.1371/journal.pone.0112362)
Supplement: Data S1 — Data and uncertainty analyses for the procedures described in this manuscript. (ZIP) [file pone.0112362.s001.zip › Data for submission/Sensitivity and Root Diameter/CI-600/calibration_CI_trueness_100LPI.csv]

255	1	1
255	2	1
255	3	1
255	4	1
255	5	1
255	6	1
255	7	1
255	8	1
255	9	1
255	10	1
255	11	1
255	12	1
255	13	1
255	14	1
255	15	1
255	16	1
255	17	1
255	18	1	141	min	0			NA
254	19	1	198	FWHM	0			NA
254	20	1			0			NA
188	21	1			1			188
152	22	1			1			152
141	23	1			1			141
143	24	1			1			143
145	25	1			1			145
172	26	1			1			172
246	27	1			0			NA
255	28	1			0	6	253.8	NA
255	29	1
255	30	1
255	31	1	137	min	0			NA
246	32	1	196	FWHM	0			NA
164	33	1			1			164
141	34	1			1			141
137	35	1			1			137
137	36	1			1			137
145	37	1			1			145
188	38	1			1			188
253	39	1			0			NA
255	40	1			0			NA
255	41	1			0	6	253.8	NA
255	42	1
255	43	1	134	min	0			NA
231	44	1	194.5	FWHM	0			NA
153	45	1			1			153
140	46	1			1			140
134	47	1			1			134
136	48	1			1			136
147	49	1			1			147
207	50	1			0			NA
255	51	1			0			NA
255	52	1			0			NA
255	53	1			0	5	211.5	NA
255	54	1
254	55	1	137	min	0			NA
213	56	1	196	FWHM	0			NA
147	57	1			1			147
137	58	1			1			137
137	59	1			1			137
140	60	1			1			140
159	61	1			1			159
226	62	1			0			NA
254	63	1			0			NA
255	64	1			0	5	211.5	NA
255	65	1
255	66	1	135	min	0			NA
254	67	1	195	FWHM	0			NA
195	68	1			1			195
147	69	1			1			147
137	70	1			1			137
135	71	1			1			135
137	72	1			1			137
159	73	1			1			159
239	74	1			0			NA
255	75	1			0	6	253.8	NA
255	76	1
255	77	1
255	78	1	132	min	0			NA
253	79	1	193.5	FWHM	0			NA
176	80	1			1			176
139	81	1			1			139
134	82	1			1			134
132	83	1			1			132
136	84	1			1			136
165	85	1			1			165
250	86	1			0			NA
255	87	1			0	6	253.8	NA
255	88	1
255	89	1
255	90	1	132	min	0			NA
246	91	1	193.5	FWHM	0			NA
157	92	1			1			157
132	93	1			1			132
132	94	1			1			132
132	95	1			1			132
139	96	1			1			139
181	97	1			1			181
252	98	1			0			NA
254	99	1			0	6	253.8	NA
255	100	1
255	101	1
255	102	1	133	min	0			NA
234	103	1	194	FWHM	0			NA
154	104	1			1			154
134	105	1			1			134
133	106	1			1			133
133	107	1			1			133
141	108	1			1			141
203	109	1			0			NA
254	110	1			0			NA
255	111	1			0	5	211.5	NA
255	112	1
255	113	1	128	min	0			NA
254	114	1	191.5	FWHM	0			NA
212	115	1			0			NA
144	116	1			1			144
133	117	1			1			133
128	118	1			1			128
133	119	1			1			133
144	120	1			1			144
215	121	1			0			NA
254	122	1			0	5	211.5	NA
255	123	1
255	124	1
255	125	1	126	min	0			NA
254	126	1	190.5	FWHM	0			NA
198	127	1			0			NA
140	128	1			1			140
129	129	1			1			129
126	130	1			1			126
138	131	1			1			138
152	132	1			1			152
227	133	1			0			NA
254	134	1			0	5	211.5	NA
255	135	1
255	136	1
255	137	1	125	min	0			NA
253	138	1	190	FWHM	0			NA
147	139	1			1			147
130	140	1			1			130
125	141	1			1			125
128	142	1			1			128
136	143	1			1			136
193	144	1			0			NA
253	145	1			0			NA
255	146	1			0	5	211.5	NA
255	147	1
254	148	1
254	149	1	124	min	0			NA
220	150	1	189.5	FWHM	0			NA
144	151	1			1			144
128	152	1			1			128
124	153	1			1			124
132	154	1			1			132
136	155	1			1			136
197	156	1			0			NA
254	157	1			0			NA
255	158	1			0	5	211.5	NA
255	159	1
255	160	1
254	161	1	133	min	0			NA
214	162	1	194	FWHM	0			NA
143	163	1			1			143
133	164	1			1			133
136	165	1			1			136
142	166	1			1			142
140	167	1			1			140
207	168	1			0			NA
254	169	1			0			NA
254	170	1			0	5	211.5	NA
255	171	1
255	172	1
254	173	1	126	min	0			NA
209	174	1	190.5	FWHM	0			NA
140	175	1			1			140
130	176	1			1			130
126	177	1			1			126
133	178	1			1			133
142	179	1			1			142
218	180	1			0			NA
254	181	1			0			NA
255	182	1			0	5	211.5	NA
255	183	1
255	184	1	127	min	0			NA
253	185	1	191	FWHM	0			NA
198	186	1			0			NA
173	187	1			1			173
143	188	1			1			143
127	189	1			1			127
131	190	1			1			131
148	191	1			1			148
228	192	1			0			NA
254	193	1			0	5	211.5	NA
255	194	1
255	195	1
255	196	1	130	min	0			NA
253	197	1	192.5	FWHM	0			NA
184	198	1			1			184
142	199	1			1			142
130	200	1			1			130
130	201	1			1			130
138	202	1			1			138
153	203	1			1			153
239	204	1			0			NA
255	205	1			0	6	253.8	NA
255	206	1
255	207	1
254	208	1	128	min	0			NA
251	209	1	191.5	FWHM	0			NA
174	210	1			1			174
135	211	1			1			135
128	212	1			1			128
130	213	1			1			130
134	214	1			1			134
159	215	1			1			159
243	216	1			0			NA
255	217	1			0	6	253.8	NA
255	218	1
255	219	1
254	220	1	131	min	0			NA
245	221	1	193	FWHM	0			NA
165	222	1			1			165
152	223	1			1			152
142	224	1			1			142
131	225	1			1			131
138	226	1			1			138
172	227	1			1			172
245	228	1			0			NA
254	229	1			0	6	253.8	NA
255	230	1
255	231	1
255	232	1	135	min	0			NA
242	233	1	195	FWHM	0			NA
161	234	1			1			161
141	235	1			1			141
135	236	1			1			135
136	237	1			1			136
141	238	1			1			141
182	239	1			1			182
254	240	1			0			NA
255	241	1			0	6	253.8	NA
255	242	1
255	243	1
254	244	1	143	min	0			NA
229	245	1	199	FWHM	0			NA
158	246	1			1			158
146	247	1			1			146
143	248	1			1			143
144	249	1			1			144
152	250	1			1			152
207	251	1			0			NA
255	252	1			0			NA
255	253	1			0	5	211.5	NA
255	254	1
255	255	1
255	256	1
255	257	1
255	258	1
255	259	1
255	260	1
255	261	1
255	262	1
255	263	1
255	264	1
255	265	1
255	266	1
255	267	1
255	268	1
255	269	1
