# Supplementary material for: Traceable Calibration, Performance Metrics, and Uncertainty Estimates of Minirhizotron Digital Imagery for Fine-Root Measurements
Source: PLoS One. 2014 Nov 12;9(11):e112362. doi: 10.1371/journal.pone.0112362 (PMC4229195; doi:10.1371/journal.pone.0112362)
Supplement: Data S1 — Data and uncertainty analyses for the procedures described in this manuscript. (ZIP) [file pone.0112362.s001.zip › Data for submission/Sensitivity and Root Diameter/CI-600/calibration_CI_trueness_125LPI.csv]

255	1	1
255	2	1
255	3	1
255	4	1
255	5	1
255	6	1
255	7	1
255	8	1
255	9	1
255	10	1
255	11	1
255	12	1	135	min	0			NA
223	13	1	195	FWHM	0			NA
157	14	1			1			157
141	15	1			1			141
145	16	1			1			145
156	17	1			1			156
234	18	1			0			NA
254	19	1			0			NA
255	20	1			0	4	169.2	NA
255	21	1
247	22	1
160	23	1
135	24	1
134	25	1
143	26	1
204	27	1
254	28	1
255	29	1
254	30	1
254	31	1
192	32	1
141	33	1
134	34	1
137	35	1
162	36	1
250	37	1
255	38	1
255	39	1
255	40	1
234	41	1
156	42	1
136	43	1
136	44	1
146	45	1
220	46	1
254	47	1
255	48	1
255	49	1
254	50	1
180	51	1
140	52	1
132	53	1
133	54	1
173	55	1
253	56	1
255	57	1
255	58	1
254	59	1
223	60	1
143	61	1
132	62	1
132	63	1
148	64	1
229	65	1
255	66	1
255	67	1
255	68	1
247	69	1
167	70	1
142	71	1
138	72	1
138	73	1
191	74	1
253	75	1
255	76	1
255	77	1
254	78	1
206	79	1
142	80	1
139	81	1
134	82	1
154	83	1
238	84	1
255	85	1
255	86	1
255	87	1
249	88	1
153	89	1
134	90	1
130	91	1
142	92	1
206	93	1
254	94	1
255	95	1
255	96	1
253	97	1
194	98	1
144	99	1
133	100	1
133	101	1
154	102	1
241	103	1
254	104	1
254	105	1
254	106	1
233	107	1
149	108	1
126	109	1
129	110	1
151	111	1
239	112	1
254	113	1
254	114	1
254	115	1
228	116	1
145	117	1
144	118	1
129	119	1
138	120	1
204	121	1
254	122	1
254	123	1
254	124	1
252	125	1
197	126	1
144	127	1
131	128	1
134	129	1
155	130	1
241	131	1
255	132	1
254	133	1
254	134	1
237	135	1
152	136	1
133	137	1
162	138	1
150	139	1
200	140	1
253	141	1
254	142	1
254	143	1
254	144	1
196	145	1
139	146	1
126	147	1
128	148	1
153	149	1
241	150	1
254	151	1
255	152	1
254	153	1
232	154	1
151	155	1
133	156	1
133	157	1
142	158	1
208	159	1
255	160	1
255	161	1
254	162	1
252	163	1
187	164	1
140	165	1
129	166	1
135	167	1
156	168	1
241	169	1
254	170	1
255	171	1
254	172	1
236	173	1
159	174	1
142	175	1
135	176	1
143	177	1
202	178	1
254	179	1
255	180	1
255	181	1
253	182	1
193	183	1
145	184	1
144	185	1
145	186	1
166	187	1
248	188	1
255	189	1
255	190	1
254	191	1
238	192	1
157	193	1
143	194	1
140	195	1
151	196	1
207	197	1
254	198	1
255	199	1
255	200	1
255	201	1
255	202	1
255	203	1
255	204	1
255	205	1
255	206	1
255	207	1
255	208	1
255	209	1
