# Supplementary material for: Traceable Calibration, Performance Metrics, and Uncertainty Estimates of Minirhizotron Digital Imagery for Fine-Root Measurements
Source: PLoS One. 2014 Nov 12;9(11):e112362. doi: 10.1371/journal.pone.0112362 (PMC4229195; doi:10.1371/journal.pone.0112362)
Supplement: Data S1 — Data and uncertainty analyses for the procedures described in this manuscript. (ZIP) [file pone.0112362.s001.zip › Data for submission/Sensitivity and Root Diameter/CI-600/calibration_CI_trueness_125LPI.xlsx]

## Sheet: calibration_CI_trueness_125LPI
255	1	1
255	2	1
255	3	1
255	4	1
255	5	1
255	6	1
255	7	1
255	8	1
255	9	1
255	10	1
255	11	1
255	12	1	141	min	0			NA
223	13	1	198	FWHM	0			NA
157	14	1			1			157
141	15	1			1			141
145	16	1			1			145
156	17	1			1			156
234	18	1			0			NA
254	19	1			0			NA
255	20	1			0	4	169.2	NA
255	21	1	134	min	0			NA
247	22	1	194.5	FWHM	0			NA
160	23	1			1			160
135	24	1			1			135
134	25	1			1			134
143	26	1			1			143
204	27	1			0			NA
254	28	1			0			NA
255	29	1			0	4	169.2	NA
254	30	1	134	min	0			NA
254	31	1	194.5	FWHM	0			NA
192	32	1			1			192
141	33	1			1			141
134	34	1			1			134
137	35	1			1			137
162	36	1			1			162
250	37	1			0			NA
255	38	1			0	5	211.5	NA
255	39	1	136	min	0			NA
255	40	1	195.5	FWHM	0			NA
234	41	1			0			NA
156	42	1			1			156
136	43	1			1			136
136	44	1			1			136
146	45	1			1			146
220	46	1			0			NA
254	47	1			0	4	169.2	NA
255	48	1	132	min	0			NA
255	49	1	193.5	FWHM	0			NA
254	50	1			0			NA
180	51	1			1			180
140	52	1			1			140
132	53	1			1			132
133	54	1			1			133
173	55	1			1			173
253	56	1			0	5	211.5	NA
255	57	1
255	58	1	132	min	0			NA
254	59	1	193.5	FWHM	0			NA
223	60	1			0			NA
143	61	1			1			143
132	62	1			1			132
132	63	1			1			132
148	64	1			1			148
229	65	1			0			NA
255	66	1			0	4	169.2	NA
255	67	1
255	68	1	138	min	0			NA
247	69	1	196.5	FWHM	0			NA
167	70	1			1			167
142	71	1			1			142
138	72	1			1			138
138	73	1			1			138
191	74	1			1			191
253	75	1			0			NA
255	76	1			0	5	211.5	NA
255	77	1	134	min	0			NA
254	78	1	194.5	FWHM	0			NA
206	79	1			0			NA
142	80	1			1			142
139	81	1			1			139
134	82	1			1			134
154	83	1			1			154
238	84	1			0			NA
255	85	1			0	4	169.2	NA
255	86	1
255	87	1	130	min	0			NA
249	88	1	192.5	FWHM	0			NA
153	89	1			1			153
134	90	1			1			134
130	91	1			1			130
142	92	1			1			142
206	93	1			0			NA
254	94	1			0			NA
255	95	1			0	4	169.2	NA
255	96	1	133	min	0			NA
253	97	1	194	FWHM	0			NA
194	98	1			1			194
144	99	1			1			144
133	100	1			1			133
133	101	1			1			133
154	102	1			1			154
241	103	1			0			NA
254	104	1			0	5	211.5	NA
254	105	1	126	min	0			NA
254	106	1	190.5	FWHM	0			NA
233	107	1			0			NA
149	108	1			1			149
126	109	1			1			126
129	110	1			1			129
151	111	1			1			151
239	112	1			0			NA
254	113	1			0	4	169.2	NA
254	114	1	129	min	0			NA
254	115	1	192	FWHM	0			NA
228	116	1			0			NA
145	117	1			1			145
144	118	1			1			144
129	119	1			1			129
138	120	1			1			138
204	121	1			0			NA
254	122	1			0	4	169.2	NA
254	123	1
254	124	1	131	min	0			NA
252	125	1	193	FWHM	0			NA
197	126	1			0			NA
144	127	1			1			144
131	128	1			1			131
134	129	1			1			134
155	130	1			1			155
241	131	1			0			NA
255	132	1			0	4	169.2	NA
254	133	1	133	min	0			NA
254	134	1	194	FWHM	0			NA
237	135	1			0			NA
152	136	1			1			152
133	137	1			1			133
162	138	1			1			162
150	139	1			1			150
200	140	1			0			NA
253	141	1			0	4	169.2	NA
254	142	1
254	143	1	126	min	0			NA
254	144	1	190.5	FWHM	0			NA
196	145	1			0			NA
139	146	1			1			139
126	147	1			1			126
128	148	1			1			128
153	149	1			1			153
241	150	1			0			NA
254	151	1			0	4	169.2	NA
255	152	1	133	min	0			NA
254	153	1	194	FWHM	0			NA
232	154	1			0			NA
151	155	1			1			151
133	156	1			1			133
133	157	1			1			133
142	158	1			1			142
208	159	1			0			NA
255	160	1			0	4	169.2	NA
255	161	1
254	162	1	129	min	0			NA
252	163	1	192	FWHM	0			NA
187	164	1			1			187
140	165	1			1			140
129	166	1			1			129
135	167	1			1			135
156	168	1			1			156
241	169	1			0			NA
254	170	1			0	5	211.5	NA
255	171	1	135	min	0			NA
254	172	1	195	FWHM	0			NA
236	173	1			0			NA
159	174	1			1			159
142	175	1			1			142
135	176	1			1			135
143	177	1			1			143
202	178	1			0			NA
254	179	1			0	4	169.2	NA
255	180	1
255	181	1	144	min	0			NA
253	182	1	199.5	FWHM	0			NA
193	183	1			1			193
145	184	1			1			145
144	185	1			1			144
145	186	1			1			145
166	187	1			1			166
248	188	1			0			NA
255	189	1			0	5	211.5	NA
255	190	1
254	191	1	140	min	0			NA
238	192	1	197.5	FWHM	0			NA
157	193	1			1			157
143	194	1			1			143
140	195	1			1			140
151	196	1			1			151
207	197	1			0			NA
254	198	1			0			NA
255	199	1			0	4	169.2	NA
255	200	1
255	201	1
255	202	1
255	203	1
255	204	1
255	205	1
255	206	1
255	207	1
255	208	1
255	209	1
					86	5	211.5	146.198	MEAN
								15.6977	STDDEV
								1.69273	SE
