# Supplementary material for: Traceable Calibration, Performance Metrics, and Uncertainty Estimates of Minirhizotron Digital Imagery for Fine-Root Measurements
Source: PLoS One. 2014 Nov 12;9(11):e112362. doi: 10.1371/journal.pone.0112362 (PMC4229195; doi:10.1371/journal.pone.0112362)
Supplement: Data S1 — Data and uncertainty analyses for the procedures described in this manuscript. (ZIP) [file pone.0112362.s001.zip › Data for submission/Sensitivity and Root Diameter/CI-600/calibration_CI_trueness_150LPI.csv]

255	1	1
255	2	1
255	3	1
255	4	1
255	5	1
255	6	1
255	7	1
255	8	1
255	9	1
255	10	1
255	11	1
255	12	1
255	13	1
255	14	1
255	15	1
255	16	1
255	17	1
201	18	1
157	19	1
148	20	1
162	21	1
237	22	1
254	23	1
254	24	1
251	25	1
174	26	1
144	27	1
143	28	1
162	29	1
246	30	1
255	31	1
255	32	1
245	33	1
162	34	1
144	35	1
162	36	1
197	37	1
253	38	1
255	39	1
255	40	1
236	41	1
153	42	1
140	43	1
141	44	1
189	45	1
253	46	1
255	47	1
254	48	1
227	49	1
150	50	1
137	51	1
140	52	1
202	53	1
254	54	1
254	55	1
254	56	1
214	57	1
145	58	1
153	59	1
151	60	1
215	61	1
254	62	1
254	63	1
254	64	1
195	65	1
142	66	1
134	67	1
147	68	1
231	69	1
254	70	1
254	71	1
249	72	1
176	73	1
142	74	1
133	75	1
154	76	1
239	77	1
254	78	1
254	79	1
246	80	1
164	81	1
136	82	1
143	83	1
166	84	1
245	85	1
253	86	1
254	87	1
237	88	1
155	89	1
135	90	1
136	91	1
176	92	1
252	93	1
255	94	1
254	95	1
232	96	1
158	97	1
142	98	1
144	99	1
226	100	1
254	101	1
253	102	1
245	103	1
173	104	1
134	105	1
136	106	1
150	107	1
231	108	1
254	109	1
254	110	1
246	111	1
168	112	1
135	113	1
137	114	1
155	115	1
235	116	1
254	117	1
254	118	1
247	119	1
163	120	1
137	121	1
133	122	1
157	123	1
239	124	1
254	125	1
254	126	1
245	127	1
160	128	1
137	129	1
136	130	1
163	131	1
244	132	1
255	133	1
254	134	1
239	135	1
162	136	1
141	137	1
141	138	1
178	139	1
252	140	1
254	141	1
254	142	1
230	143	1
146	144	1
135	145	1
144	146	1
194	147	1
253	148	1
254	149	1
255	150	1
220	151	1
148	152	1
144	153	1
147	154	1
201	155	1
254	156	1
254	157	1
253	158	1
215	159	1
146	160	1
137	161	1
145	162	1
209	163	1
254	164	1
255	165	1
254	166	1
215	167	1
154	168	1
144	169	1
153	170	1
218	171	1
255	172	1
255	173	1
255	174	1
255	175	1
255	176	1
255	177	1
255	178	1
255	179	1
