# Supplementary material for: Traceable Calibration, Performance Metrics, and Uncertainty Estimates of Minirhizotron Digital Imagery for Fine-Root Measurements
Source: PLoS One. 2014 Nov 12;9(11):e112362. doi: 10.1371/journal.pone.0112362 (PMC4229195; doi:10.1371/journal.pone.0112362)
Supplement: Data S1 — Data and uncertainty analyses for the procedures described in this manuscript. (ZIP) [file pone.0112362.s001.zip › Data for submission/Sensitivity and Root Diameter/CI-600/calibration_CI_trueness_60LPI.csv]

255	1	1
255	2	1
255	3	1
255	4	1
255	5	1
255	6	1
255	7	1
255	8	1
255	9	1
255	10	1
255	11	1
255	12	1
255	13	1
255	14	1
200	15	1
144	16	1
134	17	1
132	18	1
131	19	1
127	20	1
136	21	1
132	22	1
141	23	1
153	24	1
238	25	1
255	26	1
255	27	1
255	28	1
255	29	1
255	30	1
255	31	1
255	32	1
255	33	1
255	34	1
189	35	1
142	36	1
132	37	1
123	38	1
121	39	1
121	40	1
121	41	1
128	42	1
132	43	1
160	44	1
249	45	1
255	46	1
255	47	1
255	48	1
255	49	1
255	50	1
255	51	1
255	52	1
255	53	1
252	54	1
172	55	1
134	56	1
126	57	1
121	58	1
120	59	1
119	60	1
123	61	1
123	62	1
132	63	1
165	64	1
251	65	1
255	66	1
255	67	1
255	68	1
255	69	1
254	70	1
255	71	1
255	72	1
255	73	1
241	74	1
154	75	1
132	76	1
124	77	1
122	78	1
117	79	1
119	80	1
119	81	1
123	82	1
135	83	1
195	84	1
254	85	1
255	86	1
255	87	1
255	88	1
255	89	1
255	90	1
255	91	1
255	92	1
255	93	1
227	94	1
146	95	1
128	96	1
121	97	1
118	98	1
117	99	1
122	100	1
119	101	1
125	102	1
137	103	1
210	104	1
255	105	1
255	106	1
255	107	1
255	108	1
255	109	1
255	110	1
255	111	1
255	112	1
255	113	1
212	114	1
148	115	1
142	116	1
128	117	1
133	118	1
122	119	1
117	120	1
121	121	1
131	122	1
147	123	1
225	124	1
254	125	1
255	126	1
255	127	1
255	128	1
255	129	1
255	130	1
255	131	1
255	132	1
253	133	1
184	134	1
137	135	1
126	136	1
121	137	1
119	138	1
116	139	1
119	140	1
122	141	1
134	142	1
156	143	1
246	144	1
255	145	1
255	146	1
255	147	1
255	148	1
255	149	1
255	150	1
255	151	1
255	152	1
254	153	1
170	154	1
134	155	1
127	156	1
126	157	1
125	158	1
122	159	1
133	160	1
183	161	1
139	162	1
164	163	1
250	164	1
255	165	1
254	166	1
255	167	1
255	168	1
255	169	1
255	170	1
255	171	1
255	172	1
245	173	1
158	174	1
138	175	1
130	176	1
121	177	1
121	178	1
119	179	1
121	180	1
127	181	1
139	182	1
185	183	1
253	184	1
255	185	1
255	186	1
255	187	1
255	188	1
255	189	1
255	190	1
255	191	1
254	192	1
231	193	1
147	194	1
133	195	1
127	196	1
118	197	1
118	198	1
122	199	1
127	200	1
129	201	1
144	202	1
202	203	1
254	204	1
255	205	1
255	206	1
254	207	1
255	208	1
255	209	1
254	210	1
254	211	1
246	212	1
165	213	1
138	214	1
123	215	1
118	216	1
120	217	1
115	218	1
118	219	1
123	220	1
130	221	1
157	222	1
245	223	1
255	224	1
255	225	1
255	226	1
255	227	1
255	228	1
255	229	1
255	230	1
255	231	1
247	232	1
164	233	1
131	234	1
125	235	1
124	236	1
118	237	1
123	238	1
123	239	1
131	240	1
138	241	1
160	242	1
245	243	1
255	244	1
255	245	1
255	246	1
255	247	1
255	248	1
255	249	1
255	250	1
254	251	1
247	252	1
164	253	1
132	254	1
122	255	1
120	256	1
122	257	1
117	258	1
123	259	1
128	260	1
136	261	1
166	262	1
250	263	1
255	264	1
255	265	1
255	266	1
255	267	1
255	268	1
255	269	1
255	270	1
254	271	1
246	272	1
159	273	1
133	274	1
125	275	1
120	276	1
118	277	1
120	278	1
122	279	1
126	280	1
134	281	1
178	282	1
252	283	1
255	284	1
255	285	1
255	286	1
255	287	1
255	288	1
255	289	1
254	290	1
254	291	1
239	292	1
156	293	1
134	294	1
125	295	1
122	296	1
122	297	1
123	298	1
125	299	1
137	300	1
145	301	1
191	302	1
254	303	1
255	304	1
254	305	1
255	306	1
255	307	1
255	308	1
255	309	1
255	310	1
255	311	1
229	312	1
147	313	1
131	314	1
126	315	1
122	316	1
123	317	1
122	318	1
124	319	1
131	320	1
145	321	1
212	322	1
255	323	1
255	324	1
255	325	1
255	326	1
255	327	1
255	328	1
255	329	1
255	330	1
255	331	1
211	332	1
154	333	1
141	334	1
128	335	1
118	336	1
116	337	1
119	338	1
125	339	1
129	340	1
145	341	1
219	342	1
254	343	1
255	344	1
255	345	1
255	346	1
255	347	1
255	348	1
255	349	1
255	350	1
254	351	1
203	352	1
142	353	1
131	354	1
134	355	1
121	356	1
119	357	1
120	358	1
127	359	1
129	360	1
147	361	1
227	362	1
254	363	1
255	364	1
255	365	1
255	366	1
255	367	1
255	368	1
255	369	1
255	370	1
254	371	1
188	372	1
139	373	1
126	374	1
122	375	1
123	376	1
121	377	1
123	378	1
126	379	1
141	380	1
164	381	1
242	382	1
255	383	1
255	384	1
255	385	1
255	386	1
255	387	1
255	388	1
255	389	1
255	390	1
249	391	1
174	392	1
140	393	1
130	394	1
127	395	1
126	396	1
126	397	1
130	398	1
130	399	1
141	400	1
170	401	1
252	402	1
255	403	1
255	404	1
255	405	1
255	406	1
255	407	1
255	408	1
255	409	1
