# Supplementary material for: Traceable Calibration, Performance Metrics, and Uncertainty Estimates of Minirhizotron Digital Imagery for Fine-Root Measurements
Source: PLoS One. 2014 Nov 12;9(11):e112362. doi: 10.1371/journal.pone.0112362 (PMC4229195; doi:10.1371/journal.pone.0112362)
Supplement: Data S1 — Data and uncertainty analyses for the procedures described in this manuscript. (ZIP) [file pone.0112362.s001.zip › Data for submission/Sensitivity and Root Diameter/CI-600/calibration_CI_trueness_60LPI.xlsx]

## Sheet: calibration_CI_trueness_60LPI
255	1	1
255	2	1
255	3	1
255	4	1
255	5	1
255	6	1
255	7	1
255	8	1
255	9	1
255	10	1
255	11	1
255	12	1
255	13	1
255	14	1	127	min	0			NA
200	15	1	191	FWHM	0			NA
144	16	1			1			144
134	17	1			1			134
132	18	1			1			132
131	19	1			1			131
127	20	1			1			127
136	21	1			1			136
132	22	1			1			132
141	23	1			1			141
153	24	1			1			153
238	25	1			0			NA
255	26	1			0	9	380.7	NA
255	27	1
255	28	1
255	29	1
255	30	1
255	31	1
255	32	1
255	33	1
255	34	1	121	min	0			NA
189	35	1	188	FWHM	0			NA
142	36	1			1			142
132	37	1			1			132
123	38	1			1			123
121	39	1			1			121
121	40	1			1			121
121	41	1			1			121
128	42	1			1			128
132	43	1			1			132
160	44	1			1			160
249	45	1			0			NA
255	46	1			0	9	380.7	NA
255	47	1
255	48	1
255	49	1
255	50	1
255	51	1
255	52	1
255	53	1	119	min	0			NA
252	54	1	187	FWHM	0			NA
172	55	1			1			172
134	56	1			1			134
126	57	1			1			126
121	58	1			1			121
120	59	1			1			120
119	60	1			1			119
123	61	1			1			123
123	62	1			1			123
132	63	1			1			132
165	64	1			1			165
251	65	1			0	10	423	NA
255	66	1
255	67	1
255	68	1
255	69	1
254	70	1
255	71	1
255	72	1
255	73	1	117	min	0			NA
241	74	1	186	FWHM	0			NA
154	75	1			1			154
132	76	1			1			132
124	77	1			1			124
122	78	1			1			122
117	79	1			1			117
119	80	1			1			119
119	81	1			1			119
123	82	1			1			123
135	83	1			1			135
195	84	1			0			NA
254	85	1			0	9	380.7	NA
255	86	1
255	87	1
255	88	1
255	89	1
255	90	1
255	91	1
255	92	1
255	93	1	117	min	0			NA
227	94	1	186	FWHM	0			NA
146	95	1			1			146
128	96	1			1			128
121	97	1			1			121
118	98	1			1			118
117	99	1			1			117
122	100	1			1			122
119	101	1			1			119
125	102	1			1			125
137	103	1			1			137
210	104	1			0			NA
255	105	1			0	9	380.7	NA
255	106	1
255	107	1
255	108	1
255	109	1
255	110	1
255	111	1
255	112	1
255	113	1	117	min	0			NA
212	114	1	186	FWHM	0			NA
148	115	1			1			148
142	116	1			1			142
128	117	1			1			128
133	118	1			1			133
122	119	1			1			122
117	120	1			1			117
121	121	1			1			121
131	122	1			1			131
147	123	1			1			147
225	124	1			0			NA
254	125	1			0	9	380.7	NA
255	126	1
255	127	1
255	128	1
255	129	1
255	130	1
255	131	1
255	132	1	116	min	0			NA
253	133	1	185.5	FWHM	0			NA
184	134	1			1			184
137	135	1			1			137
126	136	1			1			126
121	137	1			1			121
119	138	1			1			119
116	139	1			1			116
119	140	1			1			119
122	141	1			1			122
134	142	1			1			134
156	143	1			1			156
246	144	1			0	10	423	NA
255	145	1
255	146	1
255	147	1
255	148	1
255	149	1
255	150	1
255	151	1
255	152	1	122	min	0			NA
254	153	1	188.5	FWHM	0			NA
170	154	1			1			170
134	155	1			1			134
127	156	1			1			127
126	157	1			1			126
125	158	1			1			125
122	159	1			1			122
133	160	1			1			133
183	161	1			1			183
139	162	1			1			139
164	163	1			1			164
250	164	1			0	10	423	NA
255	165	1
254	166	1
255	167	1
255	168	1
255	169	1
255	170	1
255	171	1
255	172	1	119	min	0			NA
245	173	1	187	FWHM	0			NA
158	174	1			1			158
138	175	1			1			138
130	176	1			1			130
121	177	1			1			121
121	178	1			1			121
119	179	1			1			119
121	180	1			1			121
127	181	1			1			127
139	182	1			1			139
185	183	1			1			185
253	184	1			0	10	423	NA
255	185	1
255	186	1
255	187	1
255	188	1
255	189	1
255	190	1
255	191	1	118	min	0			NA
254	192	1	186.5	FWHM	0			NA
231	193	1			0			NA
147	194	1			1			147
133	195	1			1			133
127	196	1			1			127
118	197	1			1			118
118	198	1			1			118
122	199	1			1			122
127	200	1			1			127
129	201	1			1			129
144	202	1			1			144
202	203	1			0	9	380.7	NA
254	204	1
255	205	1
255	206	1
254	207	1
255	208	1
255	209	1
254	210	1
254	211	1	115	min	0			NA
246	212	1	185	FWHM	0			NA
165	213	1			1			165
138	214	1			1			138
123	215	1			1			123
118	216	1			1			118
120	217	1			1			120
115	218	1			1			115
118	219	1			1			118
123	220	1			1			123
130	221	1			1			130
157	222	1			1			157
245	223	1			0	10	423	NA
255	224	1
255	225	1
255	226	1
255	227	1
255	228	1
255	229	1
255	230	1
255	231	1	118	min	0			NA
247	232	1	186.5	FWHM	0			NA
164	233	1			1			164
131	234	1			1			131
125	235	1			1			125
124	236	1			1			124
118	237	1			1			118
123	238	1			1			123
123	239	1			1			123
131	240	1			1			131
138	241	1			1			138
160	242	1			1			160
245	243	1			0	10	423	NA
255	244	1
255	245	1
255	246	1
255	247	1
255	248	1
255	249	1
255	250	1
254	251	1	117	min	0			NA
247	252	1	186	FWHM	0			NA
164	253	1			1			164
132	254	1			1			132
122	255	1			1			122
120	256	1			1			120
122	257	1			1			122
117	258	1			1			117
123	259	1			1			123
128	260	1			1			128
136	261	1			1			136
166	262	1			1			166
250	263	1			0	10	423	NA
255	264	1
255	265	1
255	266	1
255	267	1
255	268	1
255	269	1
255	270	1
254	271	1	118	min	0			NA
246	272	1	186.5	FWHM	0			NA
159	273	1			1			159
133	274	1			1			133
125	275	1			1			125
120	276	1			1			120
118	277	1			1			118
120	278	1			1			120
122	279	1			1			122
126	280	1			1			126
134	281	1			1			134
178	282	1			1			178
252	283	1			0	10	423	NA
255	284	1
255	285	1
255	286	1
255	287	1
255	288	1
255	289	1
254	290	1
254	291	1	122	min	0			NA
239	292	1	188.5	FWHM	0			NA
156	293	1			1			156
134	294	1			1			134
125	295	1			1			125
122	296	1			1			122
122	297	1			1			122
123	298	1			1			123
125	299	1			1			125
137	300	1			1			137
145	301	1			1			145
191	302	1			0			NA
254	303	1			0	9	380.7	NA
255	304	1
254	305	1
255	306	1
255	307	1
255	308	1
255	309	1
255	310	1
255	311	1	122	min	0			NA
229	312	1	188.5	FWHM	0			NA
147	313	1			1			147
131	314	1			1			131
126	315	1			1			126
122	316	1			1			122
123	317	1			1			123
122	318	1			1			122
124	319	1			1			124
131	320	1			1			131
145	321	1			1			145
212	322	1			0			NA
255	323	1			0	9	380.7	NA
255	324	1
255	325	1
255	326	1
255	327	1
255	328	1
255	329	1
255	330	1
255	331	1	116	min	0			NA
211	332	1	185.5	FWHM	0			NA
154	333	1			1			154
141	334	1			1			141
128	335	1			1			128
118	336	1			1			118
116	337	1			1			116
119	338	1			1			119
125	339	1			1			125
129	340	1			1			129
145	341	1			1			145
219	342	1			0			NA
254	343	1			0	9	380.7	NA
255	344	1
255	345	1
255	346	1
255	347	1
255	348	1
255	349	1
255	350	1
254	351	1	119	min	0			NA
203	352	1	187	FWHM	0			NA
142	353	1			1			142
131	354	1			1			131
134	355	1			1			134
121	356	1			1			121
119	357	1			1			119
120	358	1			1			120
127	359	1			1			127
129	360	1			1			129
147	361	1			1			147
227	362	1			0			NA
254	363	1			0	9	380.7	NA
255	364	1
255	365	1
255	366	1
255	367	1
255	368	1
255	369	1
255	370	1
254	371	1	121	min	0			NA
188	372	1	188	FWHM	1			188
139	373	1			1			139
126	374	1			1			126
122	375	1			1			122
123	376	1			1			123
121	377	1			1			121
123	378	1			1			123
126	379	1			1			126
141	380	1			1			141
164	381	1			1			164
242	382	1			0			NA
255	383	1			0	10	423	NA
255	384	1
255	385	1
255	386	1
255	387	1
255	388	1
255	389	1
255	390	1	126	min	0			NA
249	391	1	190.5	FWHM	0			NA
174	392	1			1			174
140	393	1			1			140
130	394	1			1			130
127	395	1			1			127
126	396	1			1			126
126	397	1			1			126
130	398	1			1			130
130	399	1			1			130
141	400	1			1			141
170	401	1			1			170
252	402	1			0	10	423	NA
255	403	1
255	404	1
255	405	1
255	406	1
255	407	1
255	408	1
255	409	1
					190	10	423	133.021	MEAN
								15.7651	STDDEV
								1.14372	SE
