# Supplementary material for: Traceable Calibration, Performance Metrics, and Uncertainty Estimates of Minirhizotron Digital Imagery for Fine-Root Measurements
Source: PLoS One. 2014 Nov 12;9(11):e112362. doi: 10.1371/journal.pone.0112362 (PMC4229195; doi:10.1371/journal.pone.0112362)
Supplement: Data S1 — Data and uncertainty analyses for the procedures described in this manuscript. (ZIP) [file pone.0112362.s001.zip › Data for submission/Sensitivity and Root Diameter/CI-600/calibration_CI_trueness_70LPI.csv]

255	1	1
255	2	1
255	3	1
255	4	1
255	5	1
255	6	1
255	7	1
255	8	1
255	9	1
255	10	1
255	11	1
255	12	1
255	13	1
255	14	1
255	15	1
255	16	1
255	17	1
255	18	1
255	19	1
255	20	1
255	21	1	127	min	0			NA
234	22	1	191	FWHM	0			NA
157	23	1			1			157
143	24	1			1			143
138	25	1			1			138
129	26	1			1			129
127	27	1			1			127
131	28	1			1			131
138	29	1			1			138
163	30	1			1			163
243	31	1			0			NA
255	32	1			0			NA
255	33	1			0	8	338.4	NA
255	34	1
255	35	1
255	36	1
255	37	1
255	38	1	123	min	0			NA
228	39	1	189	FWHM	0			NA
148	40	1			1			148
129	41	1			1			129
125	42	1			1			125
123	43	1			1			123
124	44	1			1			124
126	45	1			1			126
134	46	1			1			134
161	47	1			1			161
239	48	1			0			NA
255	49	1			0			NA
255	50	1			0	8	338.4	NA
255	51	1
255	52	1
255	53	1
255	54	1
254	55	1	123	min	0			NA
215	56	1	189	FWHM	0			NA
143	57	1			1			143
131	58	1			1			131
125	59	1			1			125
123	60	1			1			123
126	61	1			1			126
123	62	1			1			123
133	63	1			1			133
174	64	1			1			174
251	65	1			0			NA
255	66	1			0			NA
255	67	1			0	8	338.4	NA
255	68	1
255	69	1
255	70	1
255	71	1
254	72	1	123	min	0			NA
210	73	1	189	FWHM	0			NA
139	74	1			1			139
125	75	1			1			125
123	76	1			1			123
123	77	1			1			123
124	78	1			1			124
126	79	1			1			126
137	80	1			1			137
181	81	1			1			181
253	82	1			0			NA
255	83	1			0			NA
255	84	1			0	8	338.4	NA
255	85	1
255	86	1
255	87	1
255	88	1
254	89	1	119	min	0			NA
203	90	1	187	FWHM	0			NA
137	91	1			1			137
123	92	1			1			123
119	93	1			1			119
120	94	1			1			120
120	95	1			1			120
123	96	1			1			123
133	97	1			1			133
175	98	1			1			175
251	99	1			0			NA
255	100	1			0			NA
255	101	1			0	8	338.4	NA
255	102	1
255	103	1
255	104	1
255	105	1
254	106	1	116	min	0			NA
198	107	1	185.5	FWHM	0			NA
141	108	1			1			141
128	109	1			1			128
122	110	1			1			122
121	111	1			1			121
116	112	1			1			116
123	113	1			1			123
132	114	1			1			132
187	115	1			0			NA
253	116	1			0			NA
255	117	1			0			NA
255	118	1			0	7	296.1	NA
255	119	1
255	120	1
255	121	1
255	122	1
254	123	1	124	min	0			NA
195	124	1	189.5	FWHM	0			NA
138	125	1			1			138
127	126	1			1			127
130	127	1			1			130
131	128	1			1			131
124	129	1			1			124
125	130	1			1			125
136	131	1			1			136
193	132	1			0			NA
254	133	1			0			NA
255	134	1			0			NA
255	135	1			0	7	296.1	NA
255	136	1
255	137	1
255	138	1
255	139	1
254	140	1	121	min	0			NA
190	141	1	188	FWHM	0			NA
142	142	1			1			142
137	143	1			1			137
124	144	1			1			124
121	145	1			1			121
122	146	1			1			122
127	147	1			1			127
135	148	1			1			135
190	149	1			0			NA
254	150	1			0			NA
255	151	1			0			NA
255	152	1			0	7	296.1	NA
255	153	1
255	154	1
255	155	1
255	156	1
254	157	1	120	min	0			NA
187	158	1	187.5	FWHM	1			187
148	159	1			1			148
133	160	1			1			133
124	161	1			1			124
122	162	1			1			122
120	163	1			1			120
126	164	1			1			126
140	165	1			1			140
198	166	1			0			NA
254	167	1			0			NA
255	168	1			0			NA
255	169	1			0	8	338.4	NA
255	170	1
255	171	1
255	172	1
255	173	1
253	174	1
188	175	1
139	176	1
125	177	1
121	178	1
119	179	1
121	180	1
128	181	1
140	182	1
198	183	1
254	184	1
255	185	1
255	186	1
255	187	1
255	188	1
255	189	1
254	190	1
223	191	1
145	192	1
124	193	1
120	194	1
116	195	1
116	196	1
120	197	1
125	198	1
148	199	1
231	200	1
254	201	1
255	202	1
255	203	1
254	204	1
255	205	1
255	206	1
254	207	1
231	208	1
153	209	1
128	210	1
123	211	1
118	212	1
118	213	1
120	214	1
126	215	1
146	216	1
225	217	1
255	218	1
255	219	1
255	220	1
255	221	1
255	222	1
255	223	1
255	224	1
237	225	1
160	226	1
129	227	1
126	228	1
123	229	1
120	230	1
121	231	1
127	232	1
152	233	1
225	234	1
254	235	1
255	236	1
255	237	1
255	238	1
255	239	1
255	240	1
254	241	1
230	242	1
155	243	1
127	244	1
120	245	1
113	246	1
116	247	1
116	248	1
121	249	1
141	250	1
220	251	1
254	252	1
255	253	1
255	254	1
255	255	1
255	256	1
255	257	1
254	258	1
237	259	1
163	260	1
129	261	1
118	262	1
114	263	1
117	264	1
119	265	1
125	266	1
144	267	1
220	268	1
255	269	1
255	270	1
255	271	1
255	272	1
255	273	1
255	274	1
255	275	1
241	276	1
163	277	1
129	278	1
118	279	1
115	280	1
119	281	1
121	282	1
128	283	1
147	284	1
216	285	1
254	286	1
255	287	1
255	288	1
255	289	1
254	290	1
255	291	1
254	292	1
240	293	1
162	294	1
130	295	1
124	296	1
121	297	1
120	298	1
117	299	1
129	300	1
148	301	1
223	302	1
255	303	1
255	304	1
255	305	1
255	306	1
255	307	1
255	308	1
255	309	1
240	310	1
158	311	1
132	312	1
123	313	1
119	314	1
118	315	1
126	316	1
131	317	1
149	318	1
224	319	1
254	320	1
255	321	1
255	322	1
254	323	1
255	324	1
255	325	1
255	326	1
241	327	1
163	328	1
129	329	1
123	330	1
120	331	1
122	332	1
127	333	1
134	334	1
155	335	1
224	336	1
254	337	1
255	338	1
255	339	1
255	340	1
255	341	1
255	342	1
254	343	1
235	344	1
163	345	1
141	346	1
130	347	1
127	348	1
128	349	1
128	350	1
135	351	1
156	352	1
229	353	1
255	354	1
255	355	1
255	356	1
255	357	1
255	358	1
255	359	1
255	360	1
255	361	1
255	362	1
255	363	1
255	364	1
255	365	1
255	366	1
255	367	1
255	368	1
255	369	1
