# Supplementary material for: Traceable Calibration, Performance Metrics, and Uncertainty Estimates of Minirhizotron Digital Imagery for Fine-Root Measurements
Source: PLoS One. 2014 Nov 12;9(11):e112362. doi: 10.1371/journal.pone.0112362 (PMC4229195; doi:10.1371/journal.pone.0112362)
Supplement: Data S1 — Data and uncertainty analyses for the procedures described in this manuscript. (ZIP) [file pone.0112362.s001.zip › Data for submission/Sensitivity and Root Diameter/CI-600/calibration_CI_trueness_70LPI.xlsx]

## Sheet: calibration_CI_trueness_70LPI
255	1	1
255	2	1
255	3	1
255	4	1
255	5	1
255	6	1
255	7	1
255	8	1
255	9	1
255	10	1
255	11	1
255	12	1
255	13	1
255	14	1
255	15	1
255	16	1
255	17	1
255	18	1
255	19	1
255	20	1
255	21	1	127	min	0			NA
234	22	1	191	FWHM	0			NA
157	23	1			1			157
143	24	1			1			143
138	25	1			1			138
129	26	1			1			129
127	27	1			1			127
131	28	1			1			131
138	29	1			1			138
163	30	1			1			163
243	31	1			0			NA
255	32	1			0			NA
255	33	1			0	8	338.4	NA
255	34	1
255	35	1
255	36	1
255	37	1
255	38	1	123	min	0			NA
228	39	1	189	FWHM	0			NA
148	40	1			1			148
129	41	1			1			129
125	42	1			1			125
123	43	1			1			123
124	44	1			1			124
126	45	1			1			126
134	46	1			1			134
161	47	1			1			161
239	48	1			0			NA
255	49	1			0			NA
255	50	1			0	8	338.4	NA
255	51	1
255	52	1
255	53	1
255	54	1
254	55	1	123	min	0			NA
215	56	1	189	FWHM	0			NA
143	57	1			1			143
131	58	1			1			131
125	59	1			1			125
123	60	1			1			123
126	61	1			1			126
123	62	1			1			123
133	63	1			1			133
174	64	1			1			174
251	65	1			0			NA
255	66	1			0			NA
255	67	1			0	8	338.4	NA
255	68	1
255	69	1
255	70	1
255	71	1
254	72	1	123	min	0			NA
210	73	1	189	FWHM	0			NA
139	74	1			1			139
125	75	1			1			125
123	76	1			1			123
123	77	1			1			123
124	78	1			1			124
126	79	1			1			126
137	80	1			1			137
181	81	1			1			181
253	82	1			0			NA
255	83	1			0			NA
255	84	1			0	8	338.4	NA
255	85	1
255	86	1
255	87	1
255	88	1
254	89	1	119	min	0			NA
203	90	1	187	FWHM	0			NA
137	91	1			1			137
123	92	1			1			123
119	93	1			1			119
120	94	1			1			120
120	95	1			1			120
123	96	1			1			123
133	97	1			1			133
175	98	1			1			175
251	99	1			0			NA
255	100	1			0			NA
255	101	1			0	8	338.4	NA
255	102	1
255	103	1
255	104	1
255	105	1
254	106	1	116	min	0			NA
198	107	1	185.5	FWHM	0			NA
141	108	1			1			141
128	109	1			1			128
122	110	1			1			122
121	111	1			1			121
116	112	1			1			116
123	113	1			1			123
132	114	1			1			132
187	115	1			0			NA
253	116	1			0			NA
255	117	1			0			NA
255	118	1			0	7	296.1	NA
255	119	1
255	120	1
255	121	1
255	122	1
254	123	1	124	min	0			NA
195	124	1	189.5	FWHM	0			NA
138	125	1			1			138
127	126	1			1			127
130	127	1			1			130
131	128	1			1			131
124	129	1			1			124
125	130	1			1			125
136	131	1			1			136
193	132	1			0			NA
254	133	1			0			NA
255	134	1			0			NA
255	135	1			0	7	296.1	NA
255	136	1
255	137	1
255	138	1
255	139	1
254	140	1	121	min	0			NA
190	141	1	188	FWHM	0			NA
142	142	1			1			142
137	143	1			1			137
124	144	1			1			124
121	145	1			1			121
122	146	1			1			122
127	147	1			1			127
135	148	1			1			135
190	149	1			0			NA
254	150	1			0			NA
255	151	1			0			NA
255	152	1			0	7	296.1	NA
255	153	1
255	154	1
255	155	1
255	156	1
254	157	1	120	min	0			NA
187	158	1	187.5	FWHM	1			187
148	159	1			1			148
133	160	1			1			133
124	161	1			1			124
122	162	1			1			122
120	163	1			1			120
126	164	1			1			126
140	165	1			1			140
198	166	1			0			NA
254	167	1			0			NA
255	168	1			0			NA
255	169	1			0	8	338.4	NA
255	170	1
255	171	1
255	172	1
255	173	1	119	min	0			NA
253	174	1	187	FWHM	0			NA
188	175	1			0			NA
139	176	1			1			139
125	177	1			1			125
121	178	1			1			121
119	179	1			1			119
121	180	1			1			121
128	181	1			1			128
140	182	1			1			140
198	183	1			0			NA
254	184	1			0			NA
255	185	1			0	7	296.1	NA
255	186	1
255	187	1
255	188	1
255	189	1
254	190	1	116	min	0			NA
223	191	1	185.5	FWHM	0			NA
145	192	1			1			145
124	193	1			1			124
120	194	1			1			120
116	195	1			1			116
116	196	1			1			116
120	197	1			1			120
125	198	1			1			125
148	199	1			1			148
231	200	1			0			NA
254	201	1			0			NA
255	202	1			0	8	338.4	NA
255	203	1
254	204	1
255	205	1
255	206	1
254	207	1	118	min	0			NA
231	208	1	186.5	FWHM	0			NA
153	209	1			1			153
128	210	1			1			128
123	211	1			1			123
118	212	1			1			118
118	213	1			1			118
120	214	1			1			120
126	215	1			1			126
146	216	1			1			146
225	217	1			0			NA
255	218	1			0			NA
255	219	1			0	8	338.4	NA
255	220	1
255	221	1
255	222	1
255	223	1
255	224	1	120	min	0			NA
237	225	1	187.5	FWHM	0			NA
160	226	1			1			160
129	227	1			1			129
126	228	1			1			126
123	229	1			1			123
120	230	1			1			120
121	231	1			1			121
127	232	1			1			127
152	233	1			1			152
225	234	1			0			NA
254	235	1			0			NA
255	236	1			0	8	338.4	NA
255	237	1
255	238	1
255	239	1
255	240	1
254	241	1	113	min	0			NA
230	242	1	184	FWHM	0			NA
155	243	1			1			155
127	244	1			1			127
120	245	1			1			120
113	246	1			1			113
116	247	1			1			116
116	248	1			1			116
121	249	1			1			121
141	250	1			1			141
220	251	1			0			NA
254	252	1			0			NA
255	253	1			0	8	338.4	NA
255	254	1
255	255	1
255	256	1
255	257	1
254	258	1	114	min	0			NA
237	259	1	184.5	FWHM	0			NA
163	260	1			1			163
129	261	1			1			129
118	262	1			1			118
114	263	1			1			114
117	264	1			1			117
119	265	1			1			119
125	266	1			1			125
144	267	1			1			144
220	268	1			0			NA
255	269	1			0			NA
255	270	1			0	8	338.4	NA
255	271	1
255	272	1
255	273	1
255	274	1
255	275	1	115	min	0			NA
241	276	1	185	FWHM	0			NA
163	277	1			1			163
129	278	1			1			129
118	279	1			1			118
115	280	1			1			115
119	281	1			1			119
121	282	1			1			121
128	283	1			1			128
147	284	1			1			147
216	285	1			0			NA
254	286	1			0			NA
255	287	1			0	8	338.4	NA
255	288	1
255	289	1
254	290	1
255	291	1
254	292	1	117	min	0			NA
240	293	1	186	FWHM	0			NA
162	294	1			1			162
130	295	1			1			130
124	296	1			1			124
121	297	1			1			121
120	298	1			1			120
117	299	1			1			117
129	300	1			1			129
148	301	1			1			148
223	302	1			0			NA
255	303	1			0			NA
255	304	1			0	8	338.4	NA
255	305	1
255	306	1
255	307	1
255	308	1
255	309	1	118	min	0			NA
240	310	1	186.5	FWHM	0			NA
158	311	1			1			158
132	312	1			1			132
123	313	1			1			123
119	314	1			1			119
118	315	1			1			118
126	316	1			1			126
131	317	1			1			131
149	318	1			1			149
224	319	1			0			NA
254	320	1			0			NA
255	321	1			0	8	338.4	NA
255	322	1
254	323	1
255	324	1
255	325	1
255	326	1	120	min	0			NA
241	327	1	187.5	FWHM	0			NA
163	328	1			1			163
129	329	1			1			129
123	330	1			1			123
120	331	1			1			120
122	332	1			1			122
127	333	1			1			127
134	334	1			1			134
155	335	1			1			155
224	336	1			0			NA
254	337	1			0			NA
255	338	1			0	8	338.4	NA
255	339	1
255	340	1
255	341	1
255	342	1
254	343	1	127	min	0			NA
235	344	1	191	FWHM	0			NA
163	345	1			1			163
141	346	1			1			141
130	347	1			1			130
127	348	1			1			127
128	349	1			1			128
128	350	1			1			128
135	351	1			1			135
156	352	1			1			156
229	353	1			0			NA
255	354	1			0			NA
255	355	1			0	8	338.4	NA
255	356	1
255	357	1
255	358	1
255	359	1
255	360	1
255	361	1
255	362	1
255	363	1
255	364	1
255	365	1
255	366	1
255	367	1
255	368	1
255	369	1
					156	8	338.4	131.84	MEAN
								14.5755	STDDEV
								1.16697	SE
