# Supplementary material for: Traceable Calibration, Performance Metrics, and Uncertainty Estimates of Minirhizotron Digital Imagery for Fine-Root Measurements
Source: PLoS One. 2014 Nov 12;9(11):e112362. doi: 10.1371/journal.pone.0112362 (PMC4229195; doi:10.1371/journal.pone.0112362)
Supplement: Data S1 — Data and uncertainty analyses for the procedures described in this manuscript. (ZIP) [file pone.0112362.s001.zip › Data for submission/Sensitivity and Root Diameter/CI-600/calibration_CI_trueness_80LPI.csv]

255	1	1
255	2	1
255	3	1
255	4	1
255	5	1
255	6	1
255	7	1
255	8	1
255	9	1
255	10	1
255	11	1
255	12	1
255	13	1
255	14	1
255	15	1
255	16	1
255	17	1
255	18	1
255	19	1
255	20	1
255	21	1
255	22	1	132	min	0			NA
233	23	1	193.5	FWHM	0			NA
157	24	1			1			157
145	25	1			1			145
142	26	1			1			142
134	27	1			1			134
132	28	1			1			132
138	29	1			1			138
170	30	1			1			170
250	31	1			0			NA
255	32	1			0			NA
255	33	1			0	7	296.1	NA
255	34	1
255	35	1
255	36	1
255	37	1	125	min	0			NA
205	38	1	190	FWHM	0			NA
144	39	1			1			144
133	40	1			1			133
132	41	1			1			132
125	42	1			1			125
128	43	1			1			128
143	44	1			1			143
202	45	1			0			NA
254	46	1			0			NA
255	47	1			0			NA
255	48	1			0	6	253.8	NA
255	49	1
255	50	1
255	51	1	120	min	0			NA
253	52	1	187.5	FWHM	0			NA
176	53	1			1			176
135	54	1			1			135
128	55	1			1			128
120	56	1			1			120
120	57	1			1			120
126	58	1			1			126
146	59	1			1			146
224	60	1			0			NA
255	61	1			0			NA
255	62	1			0	7	296.1	NA
255	63	1
255	64	1
255	65	1
255	66	1	122	min	0			NA
238	67	1	188.5	FWHM	0			NA
162	68	1			1			162
144	69	1			1			144
130	70	1			1			130
127	71	1			1			127
122	72	1			1			122
135	73	1			1			135
159	74	1			1			159
243	75	1			0			NA
255	76	1			0			NA
255	77	1			0	7	296.1	NA
255	78	1
255	79	1
255	80	1	121	min	0			NA
254	81	1	188	FWHM	0			NA
215	82	1			0			NA
139	83	1			1			139
127	84	1			1			127
121	85	1			1			121
123	86	1			1			123
135	87	1			1			135
144	88	1			1			144
192	89	1			0			NA
253	90	1			0			NA
255	91	1			0	6	253.8	NA
255	92	1
255	93	1
255	94	1
255	95	1
255	96	1
188	97	1
138	98	1
129	99	1
139	100	1
146	101	1
137	102	1
145	103	1
207	104	1
254	105	1
255	106	1
255	107	1
255	108	1
255	109	1
255	110	1
248	111	1
168	112	1
136	113	1
129	114	1
125	115	1
127	116	1
132	117	1
149	118	1
229	119	1
255	120	1
255	121	1
255	122	1
255	123	1
255	124	1
255	125	1
234	126	1
152	127	1
126	128	1
120	129	1
121	130	1
122	131	1
130	132	1
160	133	1
241	134	1
255	135	1
255	136	1
255	137	1
255	138	1
255	139	1
254	140	1
208	141	1
139	142	1
126	143	1
121	144	1
121	145	1
123	146	1
135	147	1
183	148	1
253	149	1
255	150	1
255	151	1
255	152	1
255	153	1
255	154	1
254	155	1
186	156	1
134	157	1
126	158	1
122	159	1
122	160	1
126	161	1
137	162	1
202	163	1
254	164	1
255	165	1
255	166	1
255	167	1
255	168	1
253	169	1
205	170	1
136	171	1
120	172	1
118	173	1
124	174	1
119	175	1
127	176	1
168	177	1
242	178	1
254	179	1
255	180	1
255	181	1
255	182	1
255	183	1
254	184	1
198	185	1
135	186	1
121	187	1
122	188	1
121	189	1
121	190	1
133	191	1
181	192	1
249	193	1
254	194	1
255	195	1
255	196	1
255	197	1
255	198	1
251	199	1
182	200	1
137	201	1
122	202	1
118	203	1
117	204	1
125	205	1
140	206	1
198	207	1
253	208	1
255	209	1
255	210	1
255	211	1
255	212	1
255	213	1
240	214	1
162	215	1
134	216	1
130	217	1
128	218	1
121	219	1
129	220	1
145	221	1
220	222	1
254	223	1
255	224	1
255	225	1
255	226	1
255	227	1
254	228	1
229	229	1
147	230	1
130	231	1
123	232	1
120	233	1
121	234	1
130	235	1
153	236	1
234	237	1
254	238	1
255	239	1
255	240	1
255	241	1
255	242	1
254	243	1
218	244	1
145	245	1
127	246	1
124	247	1
126	248	1
131	249	1
136	250	1
166	251	1
242	252	1
255	253	1
255	254	1
255	255	1
255	256	1
255	257	1
254	258	1
205	259	1
147	260	1
148	261	1
147	262	1
138	263	1
136	264	1
140	265	1
186	266	1
249	267	1
255	268	1
255	269	1
255	270	1
255	271	1
254	272	1
251	273	1
185	274	1
139	275	1
130	276	1
125	277	1
128	278	1
132	279	1
149	280	1
214	281	1
254	282	1
255	283	1
255	284	1
255	285	1
255	286	1
255	287	1
240	288	1
164	289	1
142	290	1
141	291	1
130	292	1
129	293	1
132	294	1
152	295	1
227	296	1
254	297	1
255	298	1
255	299	1
255	300	1
255	301	1
254	302	1
233	303	1
166	304	1
137	305	1
132	306	1
131	307	1
135	308	1
140	309	1
169	310	1
243	311	1
255	312	1
255	313	1
255	314	1
255	315	1
255	316	1
255	317	1
255	318	1
255	319	1
255	320	1
255	321	1
255	322	1
255	323	1
255	324	1
255	325	1
255	326	1
255	327	1
255	328	1
255	329	1
