# Supplementary material for: Traceable Calibration, Performance Metrics, and Uncertainty Estimates of Minirhizotron Digital Imagery for Fine-Root Measurements
Source: PLoS One. 2014 Nov 12;9(11):e112362. doi: 10.1371/journal.pone.0112362 (PMC4229195; doi:10.1371/journal.pone.0112362)
Supplement: Data S1 — Data and uncertainty analyses for the procedures described in this manuscript. (ZIP) [file pone.0112362.s001.zip › Data for submission/Sensitivity and Root Diameter/CI-600/calibration_CI_trueness_80LPI.xlsx]

## Sheet: calibration_CI_trueness_80LPI
255	1	1
255	2	1
255	3	1
255	4	1
255	5	1
255	6	1
255	7	1
255	8	1
255	9	1
255	10	1
255	11	1
255	12	1
255	13	1
255	14	1
255	15	1
255	16	1
255	17	1
255	18	1
255	19	1
255	20	1
255	21	1
255	22	1	132	min	0			NA
233	23	1	193.5	FWHM	0			NA
157	24	1			1			157
145	25	1			1			145
142	26	1			1			142
134	27	1			1			134
132	28	1			1			132
138	29	1			1			138
170	30	1			1			170
250	31	1			0			NA
255	32	1			0			NA
255	33	1			0	7	296.1	NA
255	34	1
255	35	1
255	36	1
255	37	1	125	min	0			NA
205	38	1	190	FWHM	0			NA
144	39	1			1			144
133	40	1			1			133
132	41	1			1			132
125	42	1			1			125
128	43	1			1			128
143	44	1			1			143
202	45	1			0			NA
254	46	1			0			NA
255	47	1			0			NA
255	48	1			0	6	253.8	NA
255	49	1
255	50	1
255	51	1	120	min	0			NA
253	52	1	187.5	FWHM	0			NA
176	53	1			1			176
135	54	1			1			135
128	55	1			1			128
120	56	1			1			120
120	57	1			1			120
126	58	1			1			126
146	59	1			1			146
224	60	1			0			NA
255	61	1			0			NA
255	62	1			0	7	296.1	NA
255	63	1
255	64	1
255	65	1
255	66	1	122	min	0			NA
238	67	1	188.5	FWHM	0			NA
162	68	1			1			162
144	69	1			1			144
130	70	1			1			130
127	71	1			1			127
122	72	1			1			122
135	73	1			1			135
159	74	1			1			159
243	75	1			0			NA
255	76	1			0			NA
255	77	1			0	7	296.1	NA
255	78	1
255	79	1
255	80	1	121	min	0			NA
254	81	1	188	FWHM	0			NA
215	82	1			0			NA
139	83	1			1			139
127	84	1			1			127
121	85	1			1			121
123	86	1			1			123
135	87	1			1			135
144	88	1			1			144
192	89	1			0			NA
253	90	1			0			NA
255	91	1			0	6	253.8	NA
255	92	1
255	93	1
255	94	1
255	95	1
255	96	1	129	min	0			NA
188	97	1	192	FWHM	1			188
138	98	1			1			138
129	99	1			1			129
139	100	1			1			139
146	101	1			1			146
137	102	1			1			137
145	103	1			1			145
207	104	1			0			NA
254	105	1			0			NA
255	106	1			0			NA
255	107	1			0	7	296.1	NA
255	108	1
255	109	1
255	110	1	125	min	0			NA
248	111	1	190	FWHM	0			NA
168	112	1			1			168
136	113	1			1			136
129	114	1			1			129
125	115	1			1			125
127	116	1			1			127
132	117	1			1			132
149	118	1			1			149
229	119	1			0			NA
255	120	1			0			NA
255	121	1			0	7	296.1	NA
255	122	1
255	123	1
255	124	1
255	125	1	120	min	0			NA
234	126	1	187.5	FWHM	0			NA
152	127	1			1			152
126	128	1			1			126
120	129	1			1			120
121	130	1			1			121
122	131	1			1			122
130	132	1			1			130
160	133	1			1			160
241	134	1			0			NA
255	135	1			0			NA
255	136	1			0	7	296.1	NA
255	137	1
255	138	1
255	139	1
254	140	1	121	min	0			NA
208	141	1	188	FWHM	0			NA
139	142	1			1			139
126	143	1			1			126
121	144	1			1			121
121	145	1			1			121
123	146	1			1			123
135	147	1			1			135
183	148	1			1			183
253	149	1			0			NA
255	150	1			0			NA
255	151	1			0	7	296.1	NA
255	152	1
255	153	1
255	154	1
254	155	1	122	min	0			NA
186	156	1	188.5	FWHM	1			186
134	157	1			1			134
126	158	1			1			126
122	159	1			1			122
122	160	1			1			122
126	161	1			1			126
137	162	1			1			137
202	163	1			0			NA
254	164	1			0			NA
255	165	1			0			NA
255	166	1			0	7	296.1	NA
255	167	1
255	168	1
253	169	1	118	min	0			NA
205	170	1	186.5	FWHM	0			NA
136	171	1			1			136
120	172	1			1			120
118	173	1			1			118
124	174	1			1			124
119	175	1			1			119
127	176	1			1			127
168	177	1			1			168
242	178	1			0			NA
254	179	1			0			NA
255	180	1			0	7	296.1	NA
255	181	1
255	182	1
255	183	1
254	184	1	121	min	0			NA
198	185	1	188	FWHM	0			NA
135	186	1			1			135
121	187	1			1			121
122	188	1			1			122
121	189	1			1			121
121	190	1			1			121
133	191	1			1			133
181	192	1			1			181
249	193	1			0			NA
254	194	1			0			NA
255	195	1			0	7	296.1	NA
255	196	1
255	197	1
255	198	1	117	min	0			NA
251	199	1	186	FWHM	0			NA
182	200	1			1			182
137	201	1			1			137
122	202	1			1			122
118	203	1			1			118
117	204	1			1			117
125	205	1			1			125
140	206	1			1			140
198	207	1			0			NA
253	208	1			0			NA
255	209	1			0	7	296.1	NA
255	210	1
255	211	1
255	212	1
255	213	1	121	min	0			NA
240	214	1	188	FWHM	0			NA
162	215	1			1			162
134	216	1			1			134
130	217	1			1			130
128	218	1			1			128
121	219	1			1			121
129	220	1			1			129
145	221	1			1			145
220	222	1			0			NA
254	223	1			0			NA
255	224	1			0	7	296.1	NA
255	225	1
255	226	1
255	227	1
254	228	1	120	min	0			NA
229	229	1	187.5	FWHM	0			NA
147	230	1			1			147
130	231	1			1			130
123	232	1			1			123
120	233	1			1			120
121	234	1			1			121
130	235	1			1			130
153	236	1			1			153
234	237	1			0			NA
254	238	1			0			NA
255	239	1			0	7	296.1	NA
255	240	1
255	241	1
255	242	1	124	min	0			NA
254	243	1	189.5	FWHM	0			NA
218	244	1			0			NA
145	245	1			1			145
127	246	1			1			127
124	247	1			1			124
126	248	1			1			126
131	249	1			1			131
136	250	1			1			136
166	251	1			1			166
242	252	1			0			NA
255	253	1			0	7	296.1	NA
255	254	1
255	255	1
255	256	1
255	257	1	136	min	0			NA
254	258	1	195.5	FWHM	0			NA
205	259	1			0			NA
147	260	1			1			147
148	261	1			1			148
147	262	1			1			147
138	263	1			1			138
136	264	1			1			136
140	265	1			1			140
186	266	1			1			186
249	267	1			0			NA
255	268	1			0	7	296.1	NA
255	269	1
255	270	1
255	271	1	125	min	0			NA
254	272	1	190	FWHM	0			NA
251	273	1			0			NA
185	274	1			1			185
139	275	1			1			139
130	276	1			1			130
125	277	1			1			125
128	278	1			1			128
132	279	1			1			132
149	280	1			1			149
214	281	1			0			NA
254	282	1			0	7	296.1	NA
255	283	1
255	284	1
255	285	1
255	286	1
255	287	1	129	min	0			NA
240	288	1	192	FWHM	0			NA
164	289	1			1			164
142	290	1			1			142
141	291	1			1			141
130	292	1			1			130
129	293	1			1			129
132	294	1			1			132
152	295	1			1			152
227	296	1			0			NA
254	297	1			0			NA
255	298	1			0	7	296.1	NA
255	299	1
255	300	1
255	301	1
254	302	1	131	min	0			NA
233	303	1	193	FWHM	0			NA
166	304	1			1			166
137	305	1			1			137
132	306	1			1			132
131	307	1			1			131
135	308	1			1			135
140	309	1			1			140
169	310	1			1			169
243	311	1			0			NA
255	312	1			0			NA
255	313	1			0	7	296.1	NA
255	314	1
255	315	1
255	316	1
255	317	1
255	318	1
255	319	1
255	320	1
255	321	1
255	322	1
255	323	1
255	324	1
255	325	1
255	326	1
255	327	1
255	328	1
255	329	1
					138	7	296.1	137.732	MEAN
								16.8664	STDDEV
								1.43576	SE
