# Supplementary material for: Traceable Calibration, Performance Metrics, and Uncertainty Estimates of Minirhizotron Digital Imagery for Fine-Root Measurements
Source: PLoS One. 2014 Nov 12;9(11):e112362. doi: 10.1371/journal.pone.0112362 (PMC4229195; doi:10.1371/journal.pone.0112362)
Supplement: Data S1 — Data and uncertainty analyses for the procedures described in this manuscript. (ZIP) [file pone.0112362.s001.zip › Data for submission/Sensitivity and Root Diameter/CI-600/calibration_CI_trueness_90LPI.csv]

255	1	1
255	2	1
255	3	1
255	4	1
255	5	1
255	6	1
255	7	1
255	8	1
255	9	1
255	10	1
255	11	1
255	12	1
255	13	1
255	14	1
255	15	1
255	16	1
255	17	1
255	18	1	136	min	0			NA
178	19	1	195.5	FWHM	1			178
147	20	1			1			147
138	21	1			1			138
136	22	1			1			136
139	23	1			1			139
152	24	1			1			152
217	25	1			0			NA
255	26	1			0			NA
255	27	1			0			NA
255	28	1			0	6	253.8	NA
255	29	1
255	30	1	131	min	0			NA
253	31	1	193	FWHM	0			NA
180	32	1			1			180
142	33	1			1			142
135	34	1			1			135
131	35	1			1			131
133	36	1			1			133
142	37	1			1			142
201	38	1			0			NA
254	39	1			0			NA
255	40	1			0	6	253.8	NA
255	41	1
255	42	1
255	43	1	128	min	0			NA
253	44	1	191.5	FWHM	0			NA
182	45	1			1			182
138	46	1			1			138
131	47	1			1			131
128	48	1			1			128
133	49	1			1			133
141	50	1			1			141
193	51	1			0			NA
254	52	1			0			NA
255	53	1			0	6	253.8	NA
255	54	1
255	55	1
255	56	1	127	min	0			NA
254	57	1	191	FWHM	0			NA
191	58	1			1			191
140	59	1			1			140
130	60	1			1			130
127	61	1			1			127
127	62	1			1			127
137	63	1			1			137
184	64	1			1			184
253	65	1			0			NA
255	66	1			0	7	296.1	NA
255	67	1
255	68	1
255	69	1	123	min	0			NA
254	70	1	189	FWHM	0			NA
196	71	1			0			NA
135	72	1			1			135
127	73	1			1			127
123	74	1			1			123
125	75	1			1			125
134	76	1			1			134
172	77	1			1			172
253	78	1			0			NA
254	79	1			0	6	253.8	NA
255	80	1
255	81	1
255	82	1
255	83	1	133	min	0			NA
207	84	1	194	FWHM	0			NA
149	85	1			1			149
133	86	1			1			133
140	87	1			1			140
151	88	1			1			151
141	89	1			1			141
170	90	1			1			170
250	91	1			0			NA
255	92	1			0			NA
255	93	1			0	6	253.8	NA
255	94	1
255	95	1
255	96	1	132	min	0			NA
218	97	1	193.5	FWHM	0			NA
146	98	1			1			146
132	99	1			1			132
132	100	1			1			132
141	101	1			1			141
141	102	1			1			141
157	103	1			1			157
241	104	1			0			NA
255	105	1			0			NA
255	106	1			0	6	253.8	NA
255	107	1
255	108	1
254	109	1	122	min	0			NA
224	110	1	188.5	FWHM	0			NA
143	111	1			1			143
128	112	1			1			128
122	113	1			1			122
124	114	1			1			124
129	115	1			1			129
150	116	1			1			150
235	117	1			0			NA
254	118	1			0			NA
255	119	1			0	6	253.8	NA
255	120	1
255	121	1
254	122	1	126	min	0			NA
226	123	1	190.5	FWHM	0			NA
150	124	1			1			150
131	125	1			1			131
126	126	1			1			126
128	127	1			1			128
131	128	1			1			131
152	129	1			1			152
226	130	1			0			NA
254	131	1			0			NA
255	132	1			0	6	253.8	NA
255	133	1
255	134	1
255	135	1	122	min	0			NA
241	136	1	188.5	FWHM	0			NA
153	137	1			1			153
129	138	1			1			129
122	139	1			1			122
125	140	1			1			125
131	141	1			1			131
144	142	1			1			144
219	143	1			0			NA
254	144	1			0			NA
255	145	1			0	6	253.8	NA
255	146	1
255	147	1
255	148	1	120	min	0			NA
207	149	1	187.5	FWHM	0			NA
138	150	1			1			138
122	151	1			1			122
127	152	1			1			127
120	153	1			1			120
126	154	1			1			126
151	155	1			1			151
238	156	1			0			NA
254	157	1			0			NA
254	158	1			0	6	253.8	NA
254	159	1
255	160	1
254	161	1	119	min	0			NA
224	162	1	187	FWHM	0			NA
138	163	1			1			138
125	164	1			1			125
119	165	1			1			119
121	166	1			1			121
125	167	1			1			125
143	168	1			1			143
224	169	1			0			NA
254	170	1			0			NA
255	171	1			0	6	253.8	NA
255	172	1
255	173	1
254	174	1	124	min	0			NA
240	175	1	189.5	FWHM	0			NA
156	176	1			1			156
129	177	1			1			129
124	178	1			1			124
134	179	1			1			134
126	180	1			1			126
146	181	1			1			146
206	182	1			0			NA
254	183	1			0			NA
255	184	1			0	6	253.8	NA
255	185	1
255	186	1
254	187	1	119	min	0			NA
248	188	1	187	FWHM	0			NA
172	189	1			1			172
132	190	1			1			132
123	191	1			1			123
119	192	1			1			119
124	193	1			1			124
133	194	1			1			133
195	195	1			0			NA
254	196	1			0			NA
255	197	1			0	6	253.8	NA
255	198	1
255	199	1
255	200	1	124	min	0			NA
253	201	1	189.5	FWHM	0			NA
179	202	1			1			179
132	203	1			1			132
127	204	1			1			127
125	205	1			1			125
124	206	1			1			124
134	207	1			1			134
176	208	1			1			176
248	209	1			0			NA
255	210	1			0	7	296.1	NA
255	211	1
255	212	1
255	213	1	128	min	0			NA
254	214	1	191.5	FWHM	0			NA
205	215	1			0			NA
142	216	1			1			142
134	217	1			1			134
129	218	1			1			129
128	219	1			1			128
130	220	1			1			130
162	221	1			1			162
244	222	1			0			NA
254	223	1			0	6	253.8	NA
255	224	1
255	225	1
255	226	1	132	min	0			NA
254	227	1	193.5	FWHM	0			NA
223	228	1			0			NA
155	229	1			1			155
136	230	1			1			136
133	231	1			1			133
132	232	1			1			132
135	233	1			1			135
158	234	1			1			158
236	235	1			0			NA
255	236	1			0	6	253.8	NA
255	237	1
255	238	1
255	239	1
254	240	1	125	min	0			NA
235	241	1	190	FWHM	0			NA
151	242	1			1			151
134	243	1			1			134
129	244	1			1			129
125	245	1			1			125
131	246	1			1			131
146	247	1			1			146
222	248	1			0			NA
254	249	1			0			NA
255	250	1			0	6	253.8	NA
255	251	1
255	252	1	131	min	0			NA
254	253	1	193	FWHM	0			NA
241	254	1			0			NA
169	255	1			1			169
150	256	1			1			150
131	257	1			1			131
137	258	1			1			137
140	259	1			1			140
150	260	1			1			150
219	261	1			0			NA
255	262	1			0	6	253.8	NA
255	263	1
255	264	1
255	265	1
255	266	1	132	min	0			NA
246	267	1	193.5	FWHM	0			NA
169	268	1			1			169
138	269	1			1			138
137	270	1			1			137
132	271	1			1			132
138	272	1			1			138
148	273	1			1			148
208	274	1			0			NA
254	275	1			0			NA
255	276	1			0	6	253.8	NA
255	277	1
255	278	1
255	279	1
255	280	1
255	281	1
255	282	1
255	283	1
255	284	1
255	285	1
255	286	1
255	287	1
255	288	1
255	289	1
