# Supplementary material for: Traceable Calibration, Performance Metrics, and Uncertainty Estimates of Minirhizotron Digital Imagery for Fine-Root Measurements
Source: PLoS One. 2014 Nov 12;9(11):e112362. doi: 10.1371/journal.pone.0112362 (PMC4229195; doi:10.1371/journal.pone.0112362)
Supplement: Data S1 — Data and uncertainty analyses for the procedures described in this manuscript. (ZIP) [file pone.0112362.s001.zip › Data for submission/Sensitivity and Root Diameter/README.txt]

Folders:
1. AMR-A	- 56 files containing line width data obtained by the AMR-A minirhizotron
2. CI-600	- 13 files containing line width data obtained by the CI-600 minirhizotron

**Note: there are more files for the AMR-A because of its smaller image size relative to that of the CI-600


Files:
1. Calibration data.xlsx 	-Sheet #1 (Micrometer): Line width data as measured by the NIST traceable micrometer
				-Sheet #2 (CI-600): Line width data as measured by the CI-600 using the pre-defined threshold and also using the 						Full Width at Half-maximum approach, and calibrated data of the CI-600 for both methods
				-Sheet #3 (AMR-A): Line width data as measured by the AMR-A using the pre-defined threshold and also using the 							Full Width at Half-maximum approach, and calibrated data of the AMR-A for both methods

2. Micrometer line widths.pdf	-Line width data as measured by the NIST traceable micrometer

3. SO 7341-1 CALIBRATION CERTIFICATE AI-314 0-45 SPECTRAL REFLECTION rev1-04.doc 	- Calibration certificate of the NIST Traceable micrometer 
